# Supplementary material for: SCR106 splicing factor modulates abiotic stress responses by maintaining RNA splicing in rice
Source: J Exp Bot. 2023 Oct 31;75(3):802–18. doi: 10.1093/jxb/erad433 (PMC10837019; doi:10.1093/jxb/erad433)
Supplement: erad433_suppl_Supplementary_Datasets_S1 [file erad433_suppl_supplementary_datasets_s1.xlsx]

## Sheet: UP
Gene ID	logFC	P-value	FDR	Gene name	Gene description	Mean FPKM reference	Mean FPKM query
Os07g0560400	9.81767	5.90027e-31	1.56777e-27	Os07g0560400	Hypothetical protein.	0	1.50424
Os06g0215900	9.26621	6.41277e-99	7.66774e-95	Os06g0215900	Similar to Oxo-phytodienoic acid reductase.	0.0267297	14.2489
Os02g0113200	8.92583	7.41983e-08	9.33883e-06			0	1.02793
Os08g0211750	8.77477	2.66856e-13	1.10028e-10	Os08g0211750	Conserved hypothetical protein.	0	2.27292
Os10g0338300	8.59334	2.80896e-17	2.31633e-14			0	1.67142
Os04g0397800	8.45402	1.78851e-16	1.18807e-13	Os04g0397800	Conserved hypothetical protein.	0	0.752444
Os11g0113500	8.22585	2.61081e-14	1.20067e-11	Os11g0113500	retrotransposon gene 1	0	0.954383
Os08g0410900	8.10933	5.4055e-19	5.62031e-16	Os08g0410900	Hypothetical gene.	0.0359459	9.61522
Os11g0308266	8.04407	1.20873e-12	4.73862e-10			0	1.63156
Os06g0312833	7.87942	2.15119e-12	8.03807e-10			0	2.5144
Os05g0277350	7.76189	6.56165e-12	2.34202e-09			0	1.40953
Os03g0115800	7.56135	8.63712e-06	0.000557767	Os03g0115800	Conserved hypothetical protein.	0.0122441	2.40197
Os02g0112900	7.24412	5.4787e-10	1.24779e-07	Os02g0112900	&gamma;-aminobutyrate transaminase, Response to blast fungus infection, mechanical wounding and ultraviolet radiation	0.00730963	1.51503
Os06g0333700	7.21914	2.19193e-06	0.000174593	Os06g0333700	MADS box gene71, MADS box gene 71, MADS-box transcription factor 71	0	0.639195
Os07g0602000	7.05881	1.86583e-05	0.00107777	Os07g0602000	Similar to NADPH HC toxin reductase (Fragment).	0	0.332104
Os07g0218200	6.99657	0.000639597	0.0180796	Os07g0218200	Terpene synthase, Disease resistance	0	0.241084
Os02g0561500	6.88514	0.0009243	0.0240519			0	0.496318
Os10g0390900	6.03746	4.30682e-11	1.25601e-08			0.0474275	3.56513
Os11g0677050	5.95209	3.9461e-05	0.00200266	Os11g0677050	Non-protein coding transcript.	0.00879243	0.728129
Os11g0491600	5.78485	1.62592e-12	6.17179e-10			0.00446158	0.345822
Os03g0426350	5.71348	5.02796e-112	1.20239e-107			0.920615	45.4938
Os08g0496700	5.6348	7.55759e-25	1.39025e-21			0.0789986	3.98908
Os12g0169300	5.40062	4.02604e-33	1.37541e-29			0.115721	4.97426
Os03g0629800	5.16985	0.00139999	0.0328409	Os03g0629800	Conserved hypothetical protein.	0.0164674	0.617151
Os07g0432333	4.75229	3.55655e-31	1.06314e-27	Os07g0432333	Similar to Thionin-like peptide.	0.341302	9.89551
Os05g0501001	4.74676	3.49813e-11	1.04568e-08	Os05g0501001	Hypothetical gene.	0.0490728	1.37815
Os05g0370700	4.69425	5.37076e-06	0.000370133	Os05g0370700	Alpha/beta hydrolase family protein.	0.0379303	1.00647
Os09g0457600	4.6683	1.88892e-16	1.22085e-13			0.0532656	1.36994
Os01g0610050	4.60602	4.64411e-50	2.77648e-46			2.10398	51.2209
Os05g0298700	4.4462	0.000106417	0.0045049	Os05g0298700	Conserved hypothetical protein.	0.0431389	0.962532
Os06g0320200	4.3463	1.82219e-06	0.000149232	Os06g0320200	Similar to OSIGBa0135C13.7 protein.	0.0148572	0.321632
Os07g0442800	4.34587	1.96673e-11	6.4428e-09	Os07g0442800	Conserved hypothetical protein.	0.0416043	0.901436
Os11g0282700	4.25879	0.000139065	0.00545179	Os11g0282700	Homeodomain-like containing protein.	0.0217928	0.509083
Os02g0211800	4.17553	2.32696e-06	0.000183049			0.0240693	0.451578
Os05g0425600	4.09179	7.0495e-10	1.53256e-07	Os05g0425600	Hypothetical protein.	0.0766052	1.27709
Os06g0271400	4.08729	9.99817e-10	2.06117e-07			0.0666973	1.20725
Os07g0511400	4.01767	1.51695e-58	1.20921e-54	Os07g0511400	Hypothetical protein.	1.83664	28.7497
Os07g0429600	3.92517	3.59368e-05	0.00186016			0.0923324	1.53973
Os03g0371000	3.88893	4.89274e-17	3.65641e-14	Os03g0371000	Similar to Cytochrome P450 family protein, expressed.	0.173583	2.42236
Os01g0297700	3.67156	6.73833e-10	1.49204e-07	Os01g0297700	Protein of unknown function DUF6, transmembrane domain containing protein.	0.16742	1.99509
Os12g0113100	3.58445	1.90239e-07	2.11599e-05			0.0444548	0.630916
Os12g0288000	3.58362	0.000880024	0.023254	Os12g0288000	Similar to cDNA clone:J023146F15, full insert sequence.	0.029057	0.343436
Os06g0200800	3.47483	6.71371e-15	3.41599e-12	Os06g0200800	Conserved hypothetical protein.	0.336352	3.7708
Os10g0397900	3.41549	1.86684e-11	6.20051e-09			0.190899	1.90308
Os11g0255300	3.23879	5.12993e-05	0.00247833	Os11g0255300	Cysteine endopeptidase (Cysteine proteinase (EC 3.4.22.-)-rice).	4.04591	36.0506
Os12g0134900	3.21851	1.21637e-06	0.000105012	Os12g0134900	Cytochrome P450 family protein.	0.0561381	0.529915
Os04g0352400	3.08286	5.17975e-49	2.47737e-45	Os04g0352400	FK506-binding protein, Peptidyl-prolyl cis/trans isomerase, Chilling tolerance	2.13176	17.369
Os11g0517400	3.08234	0.000106885	0.0045049	Os11g0517400	Conserved hypothetical protein.	0.115468	1.04007
Os05g0416400	3.08196	7.73828e-07	7.11673e-05			0.0531862	0.454926
Os11g0259800	3.06989	8.79354e-13	3.50481e-10			0.306645	2.39525
Os06g0726100	3.01749	0.000159531	0.00607692	Os06g0726100	Pathogenesis related (PR)-3 chitinase 3, Resistance against sheath blight pathogen	1.05008	7.97226
Os11g0213000	2.9792	1.344e-37	5.35672e-34	Os11g0213000	Similar to Protein kinase domain containing protein, expressed.	1.16372	8.9007
Os11g0151800	2.96123	5.39055e-06	0.00037043	Os11g0151800	Similar to ATPAP18/PAP18.	0.290165	2.14536
Os11g0274300	2.94772	6.312e-05	0.00290838			0.228483	1.94354
Os02g0570400	2.94598	0.000896951	0.023623	Os02g0570400	Diterpene cyclase, Ent-cassa-12, 15-diene synthase, Phytocassane phytoalexins biosynthesis	0.0554038	0.417213
Os09g0429000	2.88922	2.40171e-06	0.000187083			0.035453	0.261088
Os01g0723000	2.86408	1.48935e-06	0.000125853	Os01g0723000	Similar to Elongation factor EF-2 (Fragment).	0.0367524	0.281617
Os03g0579200	2.8274	4.81264e-07	4.67843e-05			0.0406145	0.263657
Os12g0455000	2.82385	6.30777e-07	5.93874e-05	Os12g0455000	Proteinase inhibitor I1, Kazal domain containing protein.	4.65797	31.4532
Os08g0156100	2.82053	2.05602e-14	9.64073e-12	Os08g0156100	Conserved hypothetical protein.	1.17427	7.96967
Os05g0527000	2.81227	6.51701e-08	8.46998e-06	Os05g0527000	UDP-glucuronosyl/UDP-glucosyltransferase family protein.	0.601044	3.96036
Os07g0486000	2.80883	6.59227e-18	6.06337e-15	Os07g0486000	Similar to MSH4.	1.68526	11.5029
Os08g0189500	2.79601	0.000461431	0.014147	Os08g0189500	Germin-like protein 8-6, Disease resistance	0.144262	1.00301
Os12g0516800	2.79361	9.59759e-20	1.24193e-16			0.432927	2.94344
Os01g0267300	2.74451	0.00105797	0.0266881			0.0666196	0.44255
Os12g0427600	2.73429	1.82848e-10	4.55482e-08	Os12g0427600	Similar to Subtilase.	0.188052	1.22082
Os08g0529800	2.71694	0.000396411	0.0123919	Os08g0529800	Alpha/beta hydrolase fold-1 domain containing protein.	4.24672	26.2399
Os11g0623800	2.70624	0.000221067	0.00789045			0.036934	0.224931
Os08g0152100	2.68007	4.20128e-05	0.00210628	Os08g0152100	A member of the Nodulin26-like Intrinsic Protein (NIP) family, Arsenite transporter	0.132787	0.936027
Os07g0511100	2.66272	7.7545e-16	4.52296e-13			0.78379	4.70989
Os01g0803800	2.66135	5.06762e-07	4.88658e-05	Os01g0803800	Cytochrome P450 of the CYP94 subfamily	0.0831545	0.537359
Os07g0640300	2.65356	0.000350388	0.0112171			0.282009	1.719
Os11g0259700	2.64968	5.32921e-08	7.08015e-06	Os11g0259700	Similar to SAM dependent carboxyl methyltransferase family protein.	0.54957	3.32428
Os09g0483400	2.64275	1.5239e-12	5.87781e-10	Os09g0483400	Similar to Ubiquitin/ribosomal fusion protein (Fragment).	4.65625	27.7211
Os12g0408000	2.61777	1.12706e-27	2.69525e-24	Os12g0408000	Protein of unknown function DUF594 domain containing protein.	1.08021	6.33358
Os12g0614851	2.60862	9.01109e-07	8.13175e-05			0.561206	3.24333
Os07g0529000	2.59911	0.000342661	0.01105	Os07g0529000	Similar to Isocitrate lyase (Fragment).	1.14945	6.60459
Os09g0444900	2.57435	1.30389e-07	1.5285e-05	Os09g0444900	Similar to plant viral-response family protein.	0.168048	1.02057
Os12g0622900	2.56458	5.13573e-16	3.23199e-13	Os12g0622900	Mov34/MPN/PAD-1 family protein.	0.672734	3.74869
Os11g0641800	2.55622	3.83296e-11	1.13162e-08	Os11g0641800	Similar to Laccase-20.	4.13884	23.6619
Os01g0546100	2.54798	9.31545e-05	0.00405036	Os01g0546100	Similar to nodulin-like protein.	0.0863486	0.511565
Os04g0627900	2.52974	0.00203222	0.0429694	Os04g0627900	Translation initiation factor SUI1 domain containing protein.	0.120808	0.71622
Os11g0138300	2.52343	6.16678e-08	8.10288e-06	Os11g0138300	Conserved hypothetical protein.	0.142597	0.800917
Os04g0578550	2.49793	2.72874e-10	6.33545e-08			0.842707	4.70458
Os10g0527400	2.48903	3.74838e-17	2.98796e-14	Os10g0527400	Similar to Tau class GST protein 3.	4.7381	25.4074
Os08g0358050	2.47395	2.69395e-05	0.00146084			0.126201	0.670189
Os01g0661700	2.46069	2.94432e-09	5.28164e-07	Os01g0661700	Hypothetical gene.	0.183092	1.00454
Os08g0156000	2.45229	1.06671e-09	2.16476e-07	Os08g0156000	Conserved hypothetical protein.	2.48331	13.2755
Os07g0538000	2.43622	1.42512e-13	6.08579e-11	Os07g0538000	Similar to hydrolase, hydrolyzing O-glycosyl compounds.	0.56387	2.89468
Os02g0252400	2.4217	1.43093e-05	0.000853345	Os02g0252400	Dof zinc finger transcriptional activator, Dof zinc finger transcription factor, Grain filling, GA response in aleurone cell	0.121781	0.681214
Os02g0782500	2.41761	1.30191e-07	1.5285e-05	Os02g0782500	Similar to Small heat stress protein class CIII.	0.356906	1.77146
Os04g0175600	2.33944	3.91561e-19	4.27376e-16	Os04g0175600	Similar to 0-methyltransferase (EC 2.1.1.6) (Fragment).	1.6291	7.83637
Os07g0409500	2.32977	0.000105095	0.00449596	Os07g0409500	BTB/POZ fold domain containing protein.	0.197919	1.00165
Os05g0569900	2.32808	1.136e-05	0.000703792	Os05g0569900	B-block binding subunit of TFIIIC domain containing protein.	0.193386	0.891147
Os01g0681100	2.32044	0.000146059	0.00569797	Os01g0681100	Similar to Dynamin-related protein 1B (Dynamin-like protein B).	0.0696103	0.357001
Os01g0623600	2.30016	0.000154228	0.00593286	Os01g0623600	Glycoside hydrolase, family 28 protein.	0.11003	0.480442
Os06g0191900	2.28192	1.22817e-05	0.000745444			0.105815	0.467081
Os05g0517600	2.26224	1.02992e-07	1.25023e-05	Os05g0517600	Non-symbiotic hemoglobin 5, Oxygen-carrier for the aerobic metabolism	0.854095	3.88658
Os08g0470700	2.2529	4.55231e-06	0.000321133			0.27298	1.24925
Os01g0803900	2.24675	2.96337e-11	9.2034e-09	Os01g0803900	Cytochrome P450 family protein.	1.319	6.15288
Os02g0731800	2.23306	0.000216233	0.00777593			0.149871	0.701851
Os02g0622500	2.2305	6.42406e-20	9.03676e-17	Os02g0622500	Conserved hypothetical protein.	2.87326	12.8344
Os05g0296800	2.21937	0.000134642	0.00532202	Os05g0296800	Similar to Retrotransposon Karma DNA, complete sequence.	0.0718276	0.360452
Os11g0212900	2.21843	3.38356e-11	1.02423e-08	Os11g0212900	Serine/threonine protein kinase-related domain containing protein.	0.606037	2.77322
Os03g0151500	2.2183	2.98295e-08	4.14734e-06	Os03g0151500	Conserved hypothetical protein.	0.942011	4.22775
Os11g0548600	2.21585	7.4189e-05	0.00332075			0.37564	1.66112
Os02g0185400	2.21254	4.53252e-05	0.00223486	Os02g0185400	Cytochrome P450 domain containing protein.	0.138417	0.62884
Os11g0274100	2.20311	0.00127504	0.0306279			0.0908793	0.445474
Os04g0498900	2.19428	1.40029e-14	6.97635e-12	Os04g0498900	Similar to N-acetyltransferase ESCO1.	1.12197	5.00698
Os07g0195350	2.19415	2.20486e-06	0.000174593	Os07g0195350	Similar to ESTs AU075609(C63344).	0.226771	1.00912
Os08g0193600	2.18958	3.6285e-06	0.000270317	Os08g0193600	Hypothetical conserved gene.	0.1449	0.631205
Os11g0513700	2.18581	2.62174e-05	0.00143657	Os11g0513700	Protein kinase-like domain containing protein.	0.102284	0.444487
Os03g0661600	2.1727	0.000660666	0.0185873	Os03g0661600	Similar to Alpha-amylase/trypsin inhibitor (Antifungal protein).	3.62092	15.4113
Os04g0125700	2.17096	5.29674e-27	1.15151e-23	Os04g0125700	Concanavalin A-like lectin/glucanase domain containing protein.	9.45443	40.8956
Os05g0460000	2.16802	8.93924e-16	4.98349e-13	Os05g0460000	Similar to 70 kDa heat shock cognate protein 1.	5.90303	25.2596
Os10g0164500	2.15609	1.7302e-05	0.00100917			0.175117	0.725377
Os08g0194350	2.15556	2.01957e-09	3.80283e-07			1.50313	6.29263
Os12g0435000	2.1281	0.000131438	0.00522996			0.118003	0.534096
Os06g0195800	2.12641	9.05821e-10	1.90016e-07	Os06g0195800	Similar to DNAJ heat shock N-terminal domain-containing protein.	0.967091	3.98828
Os05g0467600	2.12245	1.9531e-06	0.000158327	Os05g0467600	Conserved hypothetical protein.	0.276841	1.1516
Os01g0373700	2.11568	8.48455e-07	7.68559e-05	Os01g0373700	Conserved hypothetical protein.	0.618195	2.55521
Os03g0847300	2.09309	2.51078e-05	0.00138347			1.0237	4.21906
Os03g0250400	2.09085	8.68402e-10	1.83778e-07	Os03g0250400	Plant lipid transfer protein/seed storage/trypsin-alpha amylase inhibitor domain containing protein.	2.22063	9.13012
Os08g0529000	2.08861	0.000918975	0.0239655	Os08g0529000	Auxin efflux carrier, Auxin homeostasis, transport and distribution	0.169202	0.688225
Os12g0614800	2.085	0.000993376	0.0254342			0.223819	0.919819
Os06g0592500	2.07338	8.37222e-12	2.94431e-09	Os06g0592500	Similar to Ethylene-responsive transcriptional coactivator.	2.47926	10.237
Os05g0212600	2.0697	9.41348e-05	0.00408555			0.59288	2.41668
Os05g0519700	2.05274	1.48084e-07	1.69439e-05	Os05g0519700	Heat shock protein, Long-term acquired thermotolerance	0.182158	0.718037
Os09g0491822	2.0107	3.31309e-11	1.01576e-08			2.40801	9.39909
Os09g0120033	2.00156	0.00138947	0.0327458	Os09g0120033	Hypothetical protein.	0.240607	0.954805
Os11g0524900	1.99777	6.46332e-06	0.000435391			0.173602	0.653142
Os03g0757600	1.98275	9.05984e-09	1.43481e-06	Os03g0757600	UDP-glucuronosyl/UDP-glucosyltransferase family protein.	1.14245	4.32249
Os02g0660800	1.98023	0.000196408	0.00717083			2.33044	8.93115
Os04g0206600	1.95921	0.000244042	0.00856978	Os04g0206600	UDP-glucosyltransferase, Detoxification of deoxynivalenol	0.352424	1.2853
Os04g0339400	1.95787	8.62801e-26	1.71942e-22	Os04g0339400	Aldo/keto reductase family protein.	6.91087	25.7682
Os06g0274600	1.94893	6.25175e-05	0.00288618	Os06g0274600	Non-protein coding transcript.	0.427221	1.57763
Os08g0131200	1.94021	0.000142799	0.00558902	Os08g0131200	Similar to Non-specific lipid-transfer protein.	0.673144	2.47709
Os02g0758000	1.93593	9.86733e-20	1.24193e-16	Os02g0758000	Similar to Low molecular weight heat shock protein precursor (Mitochondrial small heat shock protein 22).	8.92582	32.8339
Os02g0259900	1.93168	1.20531e-11	4.17737e-09	Os02g0259900	Conserved hypothetical protein.	1.0112	3.6768
Os01g0628000	1.91465	0.00117523	0.0288408	Os01g0628000	Cytochrome P450 family protein.	0.530224	1.93935
Os05g0531100	1.90788	3.60575e-18	3.44912e-15	Os05g0531100	A member of S40 gene family, Leaf senescence, Regulation of crosstalk among abiotic, biotic and developmental senescence	8.53387	30.8156
Os08g0298700	1.90356	2.90694e-14	1.31163e-11	Os08g0298700	Similar to male sterility protein 2.	1.32281	4.75741
Os01g0873000	1.89881	2.23242e-09	4.13846e-07			2.77911	9.87561
Os01g0660000	1.89847	0.000128672	0.00518025	Os01g0660000	Conserved hypothetical protein.	0.19322	0.694789
Os04g0342100	1.89598	2.60525e-10	6.10803e-08	Os04g0342100	Sesquiterpene synthase, Brown planthopper (BPH) resistance	5.95805	21.1689
Os02g0202950	1.89127	0.000218439	0.0078317			0.468119	1.66443
Os12g0111000	1.88626	9.48212e-05	0.00410789	Os12g0111000	Conserved hypothetical protein.	0.159518	0.59795
Os09g0459600	1.86779	8.10726e-10	1.73105e-07	Os09g0459600	Similar to Calmodulin-binding protein phosphatase.	1.24353	4.3926
Os07g0137000	1.8539	4.85999e-12	1.76094e-09	Os07g0137000	Myb transcription factor domain containing protein.	0.718864	2.49016
Os08g0256700	1.85086	6.62551e-05	0.0030353	Os08g0256700	Conserved hypothetical protein.	0.239138	0.853564
Os10g0118000	1.84404	1.23249e-07	1.46961e-05	Os10g0118000	Similar to 5-pentadecatrienyl resorcinol O-methyltransferase.	0.626425	2.13907
Os01g0638000	1.83314	1.11795e-09	2.2279e-07	Os01g0638000	UDP-glucuronosyl/UDP-glucosyltransferase family protein.	3.89895	13.1831
Os01g0872900	1.83185	0.000392128	0.0122901	Os01g0872900	Protein of unknown function DUF635 family protein.	0.585477	1.93277
Os01g0342200	1.82605	0.000296823	0.00992069	Os01g0342200	Receptor-like Cytoplasmic Kinase 34	0.170838	0.571676
Os03g0421000	1.81971	2.80435e-06	0.000215637	Os03g0421000	Zinc finger, FYVE/PHD-type domain containing protein.	0.379784	1.29309
Os04g0120100	1.81413	9.34987e-06	0.000597842			2.18902	7.55118
Os03g0604200	1.81184	2.41804e-05	0.00134165	Os03g0604200	Similar to UDP-glucose dehydrogenase.	0.263579	0.924501
Os10g0527601	1.80854	0.000484735	0.014692			3.90656	13.1723
Os05g0369900	1.7996	1.50803e-16	1.03037e-13	Os05g0369900	Exo70 exocyst complex subunit domain containing protein.	6.26529	20.9078
Os01g0362800	1.79601	3.51449e-08	4.83021e-06	Os01g0362800	Conserved hypothetical protein.	0.878481	2.9369
Os01g0280500	1.79535	0.000213355	0.00768399	Os01g0280500	Eukaryotic translation initiation factor 6	0.37256	1.21506
Os03g0701100	1.79432	2.88648e-07	3.06788e-05	Os03g0701100	Similar to Prp18 domain containing protein, expressed.	0.35635	1.16612
Os01g0843300	1.78874	3.57047e-05	0.00186016			0.221189	0.76123
Os01g0692000	1.78665	1.29685e-06	0.000110366	Os01g0692000	Similar to Glutathione S-transferase GSTU6.	0.982608	3.21072
Os04g0107900	1.77801	0.00110376	0.0274095	Os04g0107900	Similar to Heat shock protein 82.	0.145395	0.466948
Os02g0770800	1.77209	1.80931e-14	8.65356e-12	Os02g0770800	NADH/NADPH-dependent nitrate reductase	12.0617	39.3194
Os10g0525800	1.76332	2.83514e-05	0.00152701			2.31513	7.45153
Os11g0513900	1.76	3.79666e-08	5.15872e-06	Os11g0513900	Conserved hypothetical protein.	0.47408	1.56965
Os06g0315300	1.7415	0.000478657	0.0145817			0.241758	0.753011
Os07g0452100	1.73798	0.00170686	0.0378645			0.199559	0.681093
Os08g0392700	1.72556	0.00126167	0.0304763	Os08g0392700	Conserved hypothetical protein.	0.373963	1.1225
Os07g0298900	1.72331	5.26622e-06	0.000365033	Os07g0298900	Heavy metal transport/detoxification protein domain containing protein.	0.962087	2.98255
Os04g0161400	1.71982	1.21594e-06	0.000105012			1.67145	5.19118
Os01g0220100	1.71953	1.11501e-07	1.34668e-05	Os01g0220100	Endo-1, 4-&beta;-glucanase, Glycoside hydrolase family (GHF) 9 protein	0.607667	1.88844
Os10g0515400	1.71544	0.00103427	0.0262286	Os10g0515400	Cytochrome P450 subfamily 89A2 homology protein, Control of grain size and grain number	0.268859	0.851766
Os11g0121000	1.7078	2.1006e-06	0.000168569			0.716122	2.27628
Os05g0213100	1.70568	6.66113e-07	6.1742e-05			7.58528	24.083
Os09g0388400	1.7048	4.93313e-06	0.000343939	Os09g0388400	HAD superfamily hydrolase-like, type 3 domain containing protein.	11.4584	35.4161
Os04g0557800	1.70205	2.80235e-11	8.81782e-09			2.03481	6.44149
Os07g0462800	1.69689	0.000106643	0.0045049			0.414453	1.25453
Os04g0223500	1.69401	1.9938e-05	0.0011434	Os04g0223500	Dimethylaniline monooxygenase, N-oxide-forming domain containing protein.	0.649382	2.05225
Os01g0510200	1.68524	5.71696e-09	9.62784e-07	Os01g0510200	Conserved hypothetical protein.	3.84202	11.7999
Os02g0214900	1.65578	1.2063e-05	0.00073779	Os02g0214900	Class-I type histone deacetylase, Reproductive development, Seed morphology	0.304152	0.945058
Os06g0253100	1.65404	7.77905e-11	2.11396e-08	Os06g0253100	Heat shock protein Hsp20 domain containing protein.	4.74853	14.2531
Os02g0271000	1.65341	0.00089606	0.023623	Os02g0271000	Similar to Subtilase.	0.235542	0.700589
Os08g0106000	1.64504	2.14449e-05	0.00121524			1.42069	4.36098
Os07g0418500	1.64022	8.45798e-09	1.35748e-06	Os07g0418500	Similar to Cytochrome P450.	0.826487	2.47039
Os09g0547900	1.6389	0.000111546	0.00463917			0.165596	0.499904
Os09g0367700	1.63175	3.93171e-19	4.27376e-16	Os09g0367700	Tau class glutathione S-transferase, Tolerance against sheath blight disease	11.9869	35.7155
Os01g0918400	1.62559	0.000501351	0.0150844			0.426868	1.25784
Os09g0341001	1.62329	0.0003122	0.010309	Os09g0341001	Non-protein coding transcript.	1.14933	3.408
Os11g0306400	1.62322	2.34103e-06	0.000183552	Os11g0306400	Similar to Herbicide safener binding protein.	8.54995	25.5191
Os01g0949900	1.6193	1.45967e-13	6.12397e-11	Os01g0949900	Conserved hypothetical protein.	6.44992	19.1184
Os11g0487100	1.61651	1.65367e-07	1.86537e-05	Os11g0487100	Conserved hypothetical protein.	1.75813	5.20104
Os10g0386300	1.6158	0.0016341	0.0366941	Os10g0386300	Hypothetical protein.	0.25334	0.723124
Os01g0839100	1.61398	0.00139396	0.0327458	Os01g0839100	Cys2/His2-type zinc finger protein, Salt tolerance	0.285535	0.872555
Os06g0146600	1.60878	0.00196402	0.0419757	Os06g0146600	Hypothetical protein.	0.398737	1.21874
Os04g0171800	1.60328	5.4485e-06	0.000373339	Os04g0171800	Similar to Cytochrome P450 79A1 (EC 1.14.13.41) (Tyrosine N-monooxygenase) (Cytochrome P450Tyr).	0.310699	0.903267
Os03g0593600	1.60191	0.00089184	0.0235403			0.206945	0.638266
Os11g0303600	1.59984	0.000365926	0.0116058	Os11g0303600	Similar to Herbicide safener binding protein.	0.4436	1.32351
Os01g0711800	1.59826	2.0133e-07	2.21871e-05			3.63543	10.657
Os08g0155900	1.59178	1.56657e-07	1.77549e-05	Os08g0155900	Pathogen-induced defense-responsive protein, Negative regulation of disease resistance	3.44224	9.93914
Os08g0136500	1.58491	0.00141348	0.0330077	Os08g0136500	Protein of unknown function DUF26 domain containing protein.	0.214565	0.643982
Os03g0724600	1.58284	4.69781e-06	0.000329453	Os03g0724600	Conserved hypothetical protein.	1.15516	3.33029
Os01g0666000	1.57842	3.945e-05	0.00200266	Os01g0666000	Similar to Lipid phosphate phosphatase 2 (EC 3.1.3.-) (AtLPP2) (Phosphatidic acid phosphatase 2) (AtPAP2) (Prenyl diphosphate phosphatase).	0.393751	1.13627
Os03g0347500	1.57423	3.61168e-05	0.00186142	Os03g0347500	Sugar transporter SWEET12, Disease susceptibility to Xoo	0.54454	1.52766
Os10g0481300	1.57391	0.000367329	0.0116348	Os10g0481300	Similar to Glutathione S-transferase, N-terminal domain containing protein, expressed.	2.92903	8.28366
Os07g0160500	1.5737	2.22537e-18	2.21739e-15	Os07g0160500	F-box domain, Skp2-like domain containing protein.	7.25196	20.6953
Os04g0607250	1.56557	2.31254e-05	0.00129513			1.29917	3.76342
Os04g0622000	1.56178	5.17535e-07	4.93081e-05			1.15231	3.25524
Os03g0782300	1.55995	7.76728e-07	7.11673e-05	Os03g0782300	Conserved hypothetical protein.	1.14258	3.20839
Os01g0152500	1.5588	0.000397034	0.0123951			0.191064	0.546399
Os08g0476900	1.55396	4.26339e-07	4.213e-05	Os08g0476900	Similar to Patatin-like protein 1.	0.926378	2.59007
Os06g0103000	1.55003	0.000209333	0.00756192	Os06g0103000	CCT domain containing protein, Regulation of heading date	0.660703	1.86329
Os10g0504900	1.54011	5.29383e-07	5.02367e-05	Os10g0504900	Similar to Lipid transfer protein.	4.58374	12.9085
Os01g0840100	1.53749	1.33291e-17	1.18056e-14	Os01g0840100	Heat shock protein 70, Hsp70 family protein	16.8551	46.9307
Os03g0267000	1.53557	7.12547e-08	9.14921e-06	Os03g0267000	Small heat shock protein, Heavy metal resistance, Regulation of Cu tolerance, Regulation of bacterial leaf streak (BLS) and bacterial blight (BB) resistance	2.51807	6.95737
Os07g0608200	1.53499	1.78609e-14	8.65356e-12	Os07g0608200	Similar to CCAAT-binding transcription factor subunit B (CBF-B) (NF-Y protein chain A) (NF-YA) (CAAT-box DNA binding protein subunit A). Splice isoform Short.	7.82198	21.6811
Os12g0591600	1.53197	3.64412e-07	3.6926e-05	Os12g0591600	Conserved hypothetical protein.	0.800485	2.20231
Os08g0299400	1.52821	0.0020469	0.0432036	Os08g0299400	Similar to MGDG synthase type A.	0.304191	0.844112
Os12g0162800	1.52564	7.54787e-06	0.00049452	Os12g0162800	Domain of unknown function DUF1618 domain containing protein.	0.730884	2.06575
Os02g0623300	1.52426	0.000105588	0.00449793	Os02g0623300	Conserved hypothetical protein.	0.829711	2.25864
Os07g0136800	1.52371	4.1672e-06	0.000300164	Os07g0136800	Homeodomain-like containing protein.	0.295806	0.818912
Os11g0549605	1.52056	8.54379e-05	0.00374892			0.273097	0.748487
Os04g0691900	1.51943	5.8697e-06	0.000397643	Os04g0691900	Chaperonin Cpn60/TCP-1 family protein.	0.452425	1.22466
Os10g0167900	1.51401	8.28885e-05	0.00365719	Os10g0167900	Type III polyketide synthase	2.86078	8.01212
Os03g0734300	1.51304	1.41298e-07	1.63237e-05	Os03g0734300	Similar to Proteinase inhibitor type II CEVI57 precursor.	12.391	33.8134
Os11g0592100	1.50597	1.48444e-10	3.8171e-08	Os11g0592100	Pathogenesis-related (PR) protein, Abiotic stress response, Disease resistance	30.9079	84.207
Os04g0565200	1.50352	7.42913e-05	0.00332075	Os04g0565200	Similar to Cis-zeatin O-glucosyltransferase 1 (EC 2.4.1.215) (cisZOG1).	0.43751	1.17046
Os03g0663500	1.49917	0.000163932	0.00621543			4.96754	13.2915
Os06g0159900	1.48554	3.35301e-10	7.70999e-08	Os06g0159900	Similar to Arm repeat containing protein.	5.92664	15.9509
Os03g0841600	1.48017	2.95889e-06	0.000226067	Os03g0841600	UDP-glucuronosyl/UDP-glucosyltransferase family protein.	0.920224	2.46596
Os01g0136100	1.47245	4.00494e-05	0.00202055	Os01g0136100	16.9 kDa class I small heat shock protein	0.896603	2.39657
Os07g0118250	1.47172	0.000407911	0.0126685			12.5511	34.0376
Os06g0704000	1.47032	8.29081e-06	0.000538767	Os06g0704000	Protein of unknown function DUF659 domain containing protein.	0.505939	1.3275
Os02g0181900	1.46298	6.58268e-16	3.93545e-13	Os02g0181900	Similar to ClpB.	3.31261	8.78078
Os10g0481500	1.46294	0.00165118	0.0369376			1.35507	3.59507
Os10g0528300	1.46217	2.14964e-10	5.19257e-08	Os10g0528300	Tau class glutathione S-transferase 4	59.2676	156.205
Os03g0416500	1.4505	2.10712e-09	3.9367e-07	Os03g0416500	6-phosphogluconolactonase domain containing protein.	1.31815	3.43858
Os01g0912800	1.44626	0.000796761	0.0214525			1.21989	3.22653
Os09g0490400	1.44542	5.34305e-07	5.05034e-05			3.83838	10.167
Os07g0633200	1.44257	4.70668e-15	2.44686e-12	Os07g0633200	Similar to SC35-like splicing factor SCL30a, 30a kD.	9.95355	25.9471
Os07g0605800	1.43705	0.000627485	0.0179279	Os07g0605800	Similar to STF-1 (Fragment).	0.609476	1.56675
Os06g0235200	1.43509	1.59451e-10	4.0565e-08	Os06g0235200	Protein of unknown function DUF231 domain containing protein.	2.39998	6.21822
Os05g0493800	1.43025	5.1519e-07	4.9281e-05	Os05g0493800	Similar to nodulin-like protein.	3.82681	9.80782
Os06g0522400	1.42201	0.00148411	0.0342578			1.01453	2.61988
Os02g0755900	1.41697	8.39924e-08	1.03536e-05	Os02g0755900	UDP-glucuronosyl/UDP-glucosyltransferase domain containing protein.	3.4486	8.81805
Os12g0639500	1.41311	0.00113206	0.0279927	Os12g0639500	ATPase, AAA-type, core domain containing protein.	0.440455	1.12653
Os11g0591800	1.40658	0.00188836	0.0407566	Os11g0591800	Pathogenesis-related (PR) protein, Abiotic stress response, Disease resistance	19.1665	48.6398
Os01g0651400	1.39911	1.08771e-05	0.000677383	Os01g0651400	Lipase, GDSL domain containing protein.	1.54163	3.94155
Os07g0151800	1.39862	3.68647e-05	0.00189071	Os07g0151800	Conserved hypothetical protein.	4.49666	11.5235
Os11g0676200	1.39561	0.000615664	0.0176489			0.302878	0.779993
Os03g0265600	1.39287	4.27814e-15	2.2735e-12	Os03g0265600	Similar to Transformer-2-like protein.	19.8355	49.8956
Os02g0517900	1.39078	0.000613524	0.0176344	Os02g0517900	Aminotransferase-like, plant mobile domain domain containing protein.	0.421678	1.03422
Os04g0282400	1.38338	0.00102354	0.026067	Os04g0282400	Homologue of Arabidopsis flowering-promoting factor 1, AtFPF1, Modulation of root and flower development, Control of auxin accumulation, Modulation of ROS homeostasis	0.555791	1.39899
Os04g0538000	1.38116	9.773e-06	0.00061503	Os04g0538000	Tetratricopeptide TPR-1 domain containing protein.	0.565306	1.40669
Os11g0592000	1.37714	2.18782e-06	0.000174593	Os11g0592000	Pathogenesis-related (PR) protein, Abiotic stress response, Disease resistance	34.3385	84.7244
Os02g0258800	1.375	5.25068e-09	8.90531e-07	Os02g0258800	Conserved hypothetical protein.	9.26437	23.033
Os03g0663400	1.37092	9.24845e-07	8.31457e-05			19.0336	47.4075
Os01g0556800	1.37029	0.00167213	0.0373015			0.200431	0.497937
Os01g0651300	1.36949	0.00162623	0.0365848	Os01g0651300	Similar to GDSL-motif lipase/hydrolase-like protein.	0.625342	1.52887
Os03g0767700	1.36914	0.000146781	0.00571682	Os03g0767700	Conserved hypothetical protein.	0.820295	2.07856
Os02g0740400	1.36387	0.000286598	0.00968039	Os02g0740400	Similar to GSDL-motif lipase.	1.28292	3.14855
Os04g0141400	1.36301	3.0824e-08	4.26084e-06	Os04g0141400	Concanavalin A-like lectin/glucanase domain containing protein.	4.12863	10.2841
Os06g0549900	1.35252	0.000218182	0.0078317	Os06g0549900	FAD linked oxidase, N-terminal domain containing protein.	0.723138	1.73499
Os07g0511500	1.35052	0.000684801	0.0189761	Os07g0511500	Zinc finger, RING/FYVE/PHD-type domain containing protein.	2.56171	6.36239
Os06g0682900	1.35042	1.05891e-13	4.60415e-11	Os06g0682900	Heat stress associated protein, Long-term acquired thermotolerance	8.95803	21.9984
Os04g0521700	1.34866	0.000112151	0.00464816	Os04g0521700	Similar to OSIGBa0131L05.9 protein.	0.875359	2.122
Os01g0370200	1.34825	0.000546267	0.0161583			0.685011	1.67297
Os08g0246800	1.34662	8.63751e-11	2.27606e-08	Os08g0246800	Conserved hypothetical protein.	6.84344	16.7775
Os11g0676800	1.34608	0.00109309	0.0272578			0.416612	1.05315
Os10g0177300	1.34567	0.00218271	0.0454432			0.682833	1.69279
Os04g0683850	1.3433	3.92499e-09	6.80161e-07			10.9598	26.562
Os05g0212500	1.33761	3.15601e-05	0.00166606	Os05g0212500	polyketide synthase 4, Chalcone synthase 4	5.965	14.6772
Os12g0471100	1.33752	5.10618e-07	4.90398e-05	Os12g0471100	Similar to ATPase 2.	2.14811	5.22318
Os01g0533900	1.33183	1.85236e-07	2.06997e-05	Os01g0533900	Similar to Multidrug resistance protein 1 homolog.	2.9716	7.21587
Os10g0504700	1.32266	3.6208e-06	0.000270317	Os10g0504700	non-specific lipid transfer protein 2.8, lipid transfer protein 2.8, type 2 non-specific lipid transfer protein 8	8.87547	21.2832
Os10g0527800	1.31801	2.84044e-09	5.14593e-07	Os10g0527800	Glutathione S-transferase, Regulation of leaf senescence	20.5003	48.8659
Os10g0208500	1.31406	7.46054e-09	1.20548e-06	Os10g0208500	Hypothetical protein.	7.59309	18.093
Os01g0753150	1.31126	0.000498223	0.0150436			1.15694	2.75336
Os04g0570500	1.30874	9.6694e-06	0.000610116	Os04g0570500	Cytochrome P450 family protein.	25.8683	62.2523
Os05g0212900	1.30362	0.000392847	0.0122965			6.6546	16.0331
Os01g0934800	1.2995	2.28963e-10	5.47542e-08			10.4282	24.556
Os10g0406400	1.29665	8.38092e-11	2.25192e-08			10.6277	24.9461
Os01g0950000	1.28267	7.81805e-06	0.000510822	Os01g0950000	Similar to Glutathione S-transferase GST 28 (EC 2.5.1.18) (Fragment).	2.23689	5.2626
Os04g0546000	1.28095	0.000100963	0.00435032			3.53247	8.34381
Os01g0627600	1.27759	0.00017827	0.00665078	Os01g0627600	Similar to Cytochrome P450 monooxygenase.	2.35907	5.4324
Os03g0589300	1.27758	0.00164913	0.0369263	Os03g0589300	Ovarian tumour, otubain domain containing protein.	0.222185	0.507379
Os11g0173900	1.27685	0.0019735	0.0421185			0.274773	0.626897
Os11g0474500	1.2698	0.00148091	0.0342169			0.5974	1.35709
Os02g0743800	1.26251	0.000289556	0.00972534	Os02g0743800	Hypothetical conserved gene.	0.540671	1.27119
Os02g0729350	1.25603	6.70398e-05	0.00306537			1.40851	3.1815
Os07g0110000	1.25291	2.40167e-07	2.5871e-05	Os07g0110000	Conserved hypothetical protein.	12.2734	28.1086
Os12g0555500	1.25276	2.12638e-05	0.00120879	Os12g0555500	Pathogen resistance protein PBZ1, 17 kDa RNase, Disease resistance	7.97372	18.0411
Os01g0155000	1.24934	1.4778e-05	0.000876927			1.93635	4.39145
Os11g0126800	1.24717	2.69673e-06	0.000208031	Os11g0126800	Nucleoside phosphatase GDA1/CD39 family protein.	7.88468	17.8955
Os04g0203600	1.24675	0.00244434	0.0496635			0.680979	1.55055
Os06g0219500	1.24053	1.15779e-06	0.000101049			2.84121	6.4565
Os12g0528801	1.23601	1.27559e-06	0.000108945	Os12g0528801	Hypothetical gene.	8.85338	20.1052
Os01g0976200	1.23476	0.000109771	0.00458128	Os01g0976200	11-S plant seed storage protein family protein.	0.795022	1.8038
Os12g0583300	1.23161	4.75253e-06	0.000332316	Os12g0583300	Peptidase aspartic, catalytic domain containing protein.	8.53605	19.4806
Os08g0412700	1.23048	0.000254296	0.00880061	Os08g0412700	Protein of unknown function DUF1262 family protein.	1.086	2.41954
Os06g0115600	1.22779	0.000233088	0.00827012	Os06g0115600	Plant-specific protein with a short C-terminal coiled-coil domain and a functional NLS, Common symbiosis signaling (SYM) pathway	0.755039	1.68656
Os12g0239900	1.22377	7.49397e-06	0.000492338	Os12g0239900	Similar to PDR-like ABC transporter.	6.44761	14.4679
Os11g0581900	1.22331	0.002118	0.0444297	Os11g0581900	Uncharacterised protein family UPF0005 domain containing protein.	0.66576	1.50244
Os06g0471100	1.22323	1.27375e-09	2.47646e-07			12.0651	27.0194
Os05g0582600	1.22053	0.00175599	0.0386674	Os05g0582600	Peptidase S10, serine carboxypeptidase family protein.	1.38428	3.07198
Os07g0514400	1.21686	2.16711e-05	0.00122276			0.966376	2.13166
Os04g0477300	1.20317	7.19254e-05	0.00323922	Os04g0477300	Similar to OSIGBa0116M22.6 protein.	1.52272	3.38614
Os10g0162856	1.20193	0.000180487	0.00670584			6.16021	13.7932
Os10g0529500	1.20166	5.63404e-05	0.0026627	Os10g0529500	Tau class glutathione S-transferase, Heavy metal and drought stress tolerance	5.77284	12.7786
Os01g0226600	1.19877	0.0011879	0.0291059	Os01g0226600	Similar to C4-dicarboxylate transporter/malic acid transport protein.	0.25544	0.574215
Os11g0669200	1.19834	0.00127104	0.0306098			0.600043	1.30681
Os10g0546600	1.1977	1.6899e-11	5.7732e-09	Os10g0546600	Similar to Chloroplast carotenoid epsilon-ring hydroxylase.	26.7376	59.0659
Os10g0462800	1.19158	9.52831e-07	8.50224e-05	Os10g0462800	Component of the plastid-encoded plastid RNA polymerase (PEP), peripheral subunit of PEP complex, OsPAP1/OspTAC3, Early chloroplast development	25.3643	56.0391
Os04g0600200	1.18649	9.36142e-07	8.3846e-05	Os04g0600200	Homodimeric diiron-carboxylate protein, Cyanide-resistant respiration in mitochondria, Reactive oxygen species (ROS) scavenging	4.8959	10.6237
Os10g0528900	1.18531	8.46161e-05	0.00372654	Os10g0528900	Similar to Tau class GST protein 3.	6.74248	14.8822
Os07g0625400	1.18206	0.000785382	0.0211743	Os07g0625400	SKP1 component domain containing protein.	1.3247	2.94926
Os07g0448400	1.17542	2.82576e-05	0.0015254	Os07g0448400	Similar to Aquaporin PIP2-5.	5.93968	12.9015
Os01g0368900	1.17475	6.31517e-10	1.42473e-07	Os01g0368900	Glutaredoxin (Grx) family protein, Arsenic (As) stress response, Drought tolerance	28.3303	61.316
Os03g0150800	1.17207	2.94389e-05	0.00157495	Os03g0150800	Pi transporter, Pi homeostasis, Selenite uptake	1.4609	3.20089
Os10g0100300	1.16595	1.04417e-05	0.000653672	Os10g0100300	NAD(P)-binding domain containing protein.	192.614	411.777
Os06g0215600	1.16454	6.33006e-08	8.27197e-06			17.6873	38.1421
Os12g0209700	1.16249	1.76819e-11	5.95555e-09	Os12g0209700	Hypothetical conserved gene.	17.2756	37.0717
Os06g0216300	1.16028	9.90175e-10	2.05905e-07	Os06g0216300	Similar to 12-oxophytodienoic acid reductase.	6.16543	13.2529
Os05g0407100	1.16012	7.9689e-07	7.2736e-05	Os05g0407100	Four F5 protein family protein.	14.3136	30.8045
Os10g0165300	1.16001	0.000241701	0.00851258	Os10g0165300	Cytochrome P450 family protein.	1.13824	2.40913
Os05g0527100	1.15894	4.1592e-07	4.1271e-05	Os05g0527100	UDP-glucosyltransferase, Cold tolerance (wild rice)	3.85565	8.21636
Os01g0258700	1.1589	4.41402e-11	1.27177e-08	Os01g0258700	Zinc finger, CCCH-type domain containing protein.	27.9644	59.9736
Os12g0473900	1.15857	2.54924e-08	3.58603e-06	Os12g0473900	Hybrid proline-rich protein, Protease inhibitor/seed storage/lipid transfer proteins family protein, Regulation of amylose content in rice grain	11.7365	25.3166
Os01g0167800	1.15628	3.1766e-06	0.000239638	Os01g0167800	Conserved hypothetical protein.	1.72607	3.68499
Os01g0620800	1.15331	6.78159e-05	0.00308725	Os01g0620800	UDP-glucuronosyl/UDP-glucosyltransferase family protein.	0.922332	1.96799
Os07g0564500	1.15051	0.00117587	0.0288408	Os07g0564500	Pyridine nucleotide-disulphide oxidoreductase, NAD-binding region domain containing protein.	0.453113	0.962541
Os01g0661650	1.1446	0.00131037	0.0312424			0.671229	1.42816
Os01g0838350	1.14248	0.000183804	0.00677271	Os01g0838350	Conserved hypothetical protein.	9.82217	20.8235
Os01g0795200	1.1414	0.00129331	0.0309283	Os01g0795200	Similar to Subtilase.	0.428436	0.903332
Os10g0158400	1.13908	7.53793e-05	0.00335683	Os10g0158400	Type III polyketide synthase	9.41119	20.1736
Os12g0622850	1.13656	7.39706e-05	0.00331882	Os12g0622850	Hypothetical gene.	3.3844	7.1692
Os06g0564100	1.13238	0.00173698	0.0384613	Os06g0564100	Protein of unknown function DUF3511 domain containing protein.	1.52426	3.23762
Os11g0637700	1.13154	8.66108e-11	2.27606e-08	Os11g0637700	RNA-binding protein, Heterogeneous nuclear ribonucleoprotein 1 (hnRNP1), Regulation of spikelet hull length	31.1354	65.4618
Os12g0280801	1.13149	1.04222e-06	9.23096e-05	Os12g0280801	Similar to ESTs AU075609(C63344).	3.76068	7.93942
Os05g0591600	1.12362	0.00150205	0.0345053	Os05g0591600	Similar to Carboxy-lyase.	1.20367	2.55003
Os02g0332800	1.12249	2.16798e-05	0.00122276	Os02g0332800	Hypothetical gene.	1.96948	4.10136
Os08g0254500	1.12245	1.55264e-07	1.76809e-05	Os08g0254500	Similar to Preprotein translocase secY subunit, chloroplast precursor (CpSecY).	15.0537	31.5725
Os03g0739700	1.11898	0.000538421	0.0160147	Os03g0739700	Uncharacterised protein family UPF0114 domain containing protein.	1.12665	2.338
Os03g0386500	1.11813	1.69149e-07	1.89907e-05	Os03g0386500	Similar to Trehalose-6-phosphate phosphatase.	7.08684	14.7596
Os10g0371100	1.11797	0.00245506	0.0497967			0.619256	1.28409
Os03g0201901	1.1175	1.63192e-06	0.000135506			2.36854	4.96094
Os08g0347200	1.11663	7.28067e-11	2.02453e-08	Os08g0347200	Conserved hypothetical protein.	13.3066	27.7166
Os07g0179300	1.11587	4.68661e-05	0.00230135			2.63139	5.43895
Os04g0119800	1.11574	0.00150077	0.0345053	Os04g0119800	Leucine-rich repeat domain containing protein.	1.56466	3.21343
Os03g0266300	1.11413	2.03671e-08	3.06326e-06	Os03g0266300	17.9 kDa class I small heat shock protein, Heat tolerance	8.04832	16.7098
Os06g0278000	1.11178	0.000636483	0.0180342			20.5766	43.249
Os01g0708700	1.10628	6.55997e-05	0.00301104	Os01g0708700	IQ calmodulin-binding region domain containing protein.	1.40093	2.87552
Os07g0656500	1.10432	0.00225312	0.0466099			0.96094	1.94692
Os02g0204400	1.10421	2.96898e-07	3.12776e-05			8.57923	17.77
Os01g0809900	1.10242	3.3993e-07	3.45919e-05	Os01g0809900	FAD dependent oxidoreductase domain containing protein.	4.17917	8.66987
Os06g0703300	1.10229	1.12257e-07	1.349e-05	Os06g0703300	Hypothetical conserved gene.	2.02517	4.1768
Os01g0957800	1.10099	0.00224395	0.0464604	Os01g0957800	Cytochrome P450 domain containing protein.	0.699352	1.47463
Os05g0253200	1.09929	3.66924e-05	0.00188701	Os05g0253200	Conserved hypothetical protein.	1.55184	3.1922
Os01g0738100	1.09516	0.00136871	0.0324072			0.664318	1.36764
Os03g0266900	1.09115	4.81469e-05	0.00235457			3.4706	7.15323
Os07g0510100	1.0897	2.97575e-05	0.00158844	Os07g0510100	Similar to Methionine aminopeptidase-like protein.	23.092	47.6445
Os07g0635500	1.08717	0.000323825	0.0106097	Os07g0635500	Similar to Cytochrome P450.	7.0752	14.3305
Os12g0554100	1.08627	1.0409e-06	9.23096e-05	Os12g0554100	Conserved hypothetical protein.	2.68825	5.52806
Os12g0137700	1.08614	0.00188052	0.0406608	Os12g0137700	Sulfotransferase family protein.	3.95179	8.18869
Os03g0782200	1.08414	2.48581e-08	3.51749e-06	Os03g0782200	Hypothetical protein.	63.8954	129.676
Os02g0551400	1.08327	2.29433e-09	4.22051e-07	Os02g0551400	Homeodomain-related domain containing protein.	10.6917	21.7509
Os02g0555200	1.08017	0.00145584	0.0338337	Os02g0555200	Conserved hypothetical protein.	0.662895	1.35535
Os03g0196250	1.07936	0.000732404	0.0200627			2.36148	4.79127
Os07g0539100	1.07865	3.14519e-05	0.00166403	Os07g0539100	Glycoside hydrolase, family 17 protein.	25.0313	51.2944
Os02g0616800	1.07856	1.26602e-05	0.000764537	Os02g0616800	Ribosome-inactivating protein domain containing protein.	2.46162	4.97526
Os05g0511700	1.07103	1.24819e-09	2.44667e-07	Os05g0511700	Putative rRNA methylase family protein.	10.4811	21.1465
Os03g0386800	1.06724	0.000738677	0.0201882	Os03g0386800	Peptidase S10, serine carboxypeptidase family protein.	2.33896	4.65553
Os01g0136200	1.066	3.60877e-05	0.00186142	Os01g0136200	16.9 kDa class I heat shock protein 1.	4.92919	9.96605
Os12g0274200	1.06359	0.000108769	0.0045474	Os12g0274200	Lipase, GDSL domain containing protein.	2.16768	4.34099
Os04g0359100	1.05678	1.75616e-09	3.35974e-07	Os04g0359100	Alcohol dehydrogenase superfamily, zinc-containing protein.	17.0265	33.9367
Os02g0722400	1.05573	1.04344e-08	1.64164e-06	Os02g0722400	Similar to AAP7.	8.45093	16.9034
Os06g0188700	1.05526	0.00121405	0.0296255			0.604338	1.22289
Os10g0535800	1.05286	0.000601512	0.0173517	Os10g0535800	Protein of unknown function Cys-rich domain containing protein.	1.49858	2.97472
Os10g0490800	1.05019	0.000246136	0.0086054			5.04706	10.1489
Os05g0194900	1.04942	0.00129777	0.030973	Os05g0194900	Similar to Pyrophosphate-fructose-6-phosphate 1-phosphotransferase-like protein (Pyrophosphate-dependent phosphofructo-1-kinase-like protein).	1.22535	2.45714
Os07g0108100	1.04726	0.00140076	0.0328409	Os07g0108100	Similar to OSIGBa0147O06.5 protein.	1.91709	3.75622
Os04g0355401	1.04567	0.000768725	0.0208191	Os04g0355401	Hypothetical protein.	3.13492	6.13138
Os01g0692100	1.04426	0.000628328	0.0179306	Os01g0692100	Glutathione S-transferase, C-terminal-like domain containing protein.	2.6928	5.27741
Os07g0106000	1.04325	7.02042e-06	0.00046765	Os07g0106000	Metallophosphoesterase domain containing protein.	2.7362	5.42765
Os12g0108200	1.04217	1.89035e-08	2.86113e-06	Os12g0108200	Hypothetical conserved gene.	12.4753	24.5745
Os07g0106700	1.04094	0.000130856	0.00521549	Os07g0106700	Similar to disease resistance response protein 206.	6.96596	13.9234
Os01g0295900	1.03783	2.06435e-08	3.08534e-06	Os01g0295900	Similar to cDNA clone:J023064I01, full insert sequence.	10.323	20.3185
Os03g0100200	1.03733	2.20976e-07	2.41298e-05	Os03g0100200	Transcriptional coactivator/pterin dehydratase family protein.	196.64	388.926
Os03g0724500	1.03551	4.99374e-05	0.00243219	Os03g0724500	Conserved hypothetical protein.	5.00564	9.89392
Os12g0234000	1.03538	7.9796e-06	0.000519957	Os12g0234000	Hypothetical protein.	1.11997	2.19695
Os09g0423800	1.034	1.7427e-06	0.000143706	Os09g0423800	Similar to AP2-1 protein (Fragment).	10.5909	21.0047
Os08g0299300	1.03262	0.00019521	0.0071431	Os08g0299300	Conserved hypothetical protein.	2.68898	5.28362
Os04g0186400	1.03018	0.00161078	0.0363055	Os04g0186400	Pi transporter, Pi homeostasis, Embryo development, Seed germination	4.32227	8.44178
Os03g0829200	1.02768	0.000328216	0.010708	Os03g0829200	Similar to Soluble epoxide hydrolase.	2.20935	4.36324
Os12g0630500	1.02501	1.21065e-05	0.000738561	Os12g0630500	Similar to Thaumatin-like protein.	6.53931	12.8026
Os11g0590400	1.02092	6.09812e-05	0.00282617			1.78727	3.47834
Os01g0878400	1.01987	4.53313e-07	4.4247e-05	Os01g0878400	Amino acid permease, Regulation of tiller number and grain yield	5.78244	11.2082
Os01g0175700	1.01713	2.99549e-07	3.12972e-05	Os01g0175700	Boron (B) transporter	13.2654	25.6501
Os05g0247100	1.01642	2.39966e-08	3.41581e-06	Os05g0247100	Similar to Glycosyl hydrolases family 18.	453.544	882.989
Os04g0452700	1.01478	6.78211e-05	0.00308725	Os04g0452700	Similar to Monosaccharide transporter 1.	2.32109	4.5196
Os10g0478000	1.01215	0.00048381	0.0146825	Os10g0478000	Transcriptional regulator, Regulator of meristem activity, Regulation of inflorescence development	2.63857	5.16347
Os04g0509100	1.00964	3.96879e-07	3.9878e-05			12.5895	24.2501
Os08g0297800	1.00917	0.00102196	0.0260545	Os08g0297800	Sulfotransferase family protein.	3.57502	6.93074
Os02g0823200	1.00703	0.00164523	0.0368734			7.26059	14.181
Os03g0103100	1.00629	2.24712e-05	0.00126144	Os03g0103100	Similar to Physical impedance induced protein.	27.1484	52.7288
Os06g0314600	0.999722	1.47641e-05	0.000876927	Os06g0314600	SAM dependent carboxyl methyltransferase family protein.	5.50047	10.6443
Os03g0303500	0.999071	0.000463305	0.0141863	Os03g0303500	R2R3-MYB transcription factor, Anthocyanin biosynthesis in rice leaves, Activation of upstream anthocyanin biosynthetic genes	1.75319	3.37315
Os08g0550200	0.996794	0.000249304	0.0086529	Os08g0550200	Multi antimicrobial extrusion protein MatE family protein.	2.96651	5.72318
Os05g0186300	0.996027	5.81665e-05	0.00273817	Os05g0186300	Cytosolic NADP malic enzyme	16.6082	32.1026
Os03g0700400	0.992005	4.58291e-05	0.00225505	Os03g0700400	Lipoxygenase-3, Generation of stale flavor	10.0216	19.2944
Os12g0153900	0.989991	0.0024319	0.0494527			1.48519	2.88179
Os02g0609500	0.985415	0.000401529	0.0125028	Os02g0609500	Hypothetical protein.	2.93223	5.5315
Os02g0731300	0.983617	3.25906e-06	0.000245085	Os02g0731300	Non-protein coding transcript.	4.57846	8.66385
Os09g0526600	0.980707	3.68542e-07	3.7187e-05	Os09g0526600	Similar to Isoform 2 of Heat stress transcription factor B-2c.	4.74219	9.0003
Os04g0412500	0.980706	1.43059e-05	0.000853345	Os04g0412500	Similar to OSIGBa0134P10.2 protein.	24.4631	46.0175
Os02g0208300	0.980499	0.00165896	0.0370771	Os02g0208300	ABC-2 type transporter domain containing protein.	0.508601	0.955496
Os03g0102700	0.971147	2.38795e-07	2.5871e-05	Os03g0102700	Similar to Expansin-B7.	21.7963	41.2777
Os05g0594500	0.967347	8.20414e-08	1.01655e-05	Os05g0594500	Invasin/intimin cell-adhesion domain containing protein.	25.3484	47.513
Os01g0512100	0.966949	9.53139e-08	1.16889e-05	Os01g0512100	Similar to Chaperone protein dnaJ 15 (Protein ALTERED RESPONSE TO GRAVITY) (AtARG1) (AtJ15) (AtDjB15).	23.4178	43.8204
Os03g0218500	0.963351	1.16345e-05	0.000713405	Os03g0218500	Similar to 70kD heat shock protein.	2.63505	4.91578
Os03g0776900	0.957889	7.32021e-06	0.000483579	Os03g0776900	Similar to mitochondrial import inner membrane translocase subunit TIM14.	8.67964	16.177
Os07g0486400	0.957761	0.0014556	0.0338337	Os07g0486400	Conserved hypothetical protein.	1.58772	2.92772
Os01g0363600	0.956197	0.00240745	0.0491352	Os01g0363600	Similar to hydroxyethylthiazole kinase family protein.	1.83072	3.46065
Os08g0500700	0.95451	4.50463e-07	4.4149e-05	Os08g0500700	Similar to Heat shock protein 82.	58.7875	109.694
Os01g0846800	0.952274	2.62517e-05	0.00143657	Os01g0846800	Regulator of chromosome condensation, RCC1 domain containing protein.	26.177	48.2672
Os03g0187500	0.951679	7.08146e-06	0.000469102	Os03g0187500	Auxin receptor, F-Box protein, Regulation of key genes involved in flowering pathways and panicle formation-related hormone pathways	7.2578	13.391
Os05g0519300	0.951061	1.0861e-06	9.54887e-05	Os05g0519300	Protein of unknown function DUF506, plant family protein.	8.43636	15.6107
Os07g0448100	0.947394	7.9882e-08	9.94947e-06	Os07g0448100	Plasma membrane intrinsic protein, Boron transport, Tolerance to boron toxicity	24.0612	44.6591
Os03g0599000	0.947005	1.84496e-05	0.00107349	Os03g0599000	NB-ARC domain containing protein.	1.49332	2.77575
Os06g0493100	0.945552	0.00234643	0.0482067	Os06g0493100	Insect-inducible protein homologous to wheat Wir1, Resistance to the brown planthopper (BPH)	5.38128	10.0169
Os07g0599600	0.941731	0.00112729	0.0279358			8.35058	15.5475
Os09g0566550	0.940173	4.08869e-07	4.07404e-05	Os09g0566550	Similar to serine/threonine protein kinase 1, CTR1.	8.44546	15.5278
Os05g0324100	0.936703	0.00128055	0.0306537	Os05g0324100	N2, N2-dimethylguanosine tRNA methyltransferase family protein.	7.56917	14.0242
Os03g0442900	0.930752	0.000195349	0.0071431	Os03g0442900	Conserved hypothetical protein.	4.06003	7.47982
Os06g0500700	0.930711	0.00102903	0.0261512	Os06g0500700	Cytochrome P450 family protein.	2.27058	4.1673
Os08g0517700	0.925135	2.25931e-06	0.000178314	Os08g0517700	Oxysterol-binding protein family protein.	8.41226	15.4282
Os09g0294000	0.92426	3.03523e-07	3.15585e-05	Os09g0294000	Similar to Bifunctional aspartokinase/homoserine dehydrogenase 2, chloroplast precursor (AK-HD 2) (AK-HSDH 2) [Includes: Aspartokinase (EC 2.7.2.4); Homoserine dehydrogenase (EC 1.1.1.3)].	136.984	249.452
Os06g0524400	0.92184	2.47365e-05	0.00136616	Os06g0524400	Protein of unknown function DUF231, plant domain containing protein.	5.12284	9.26074
Os02g0491400	0.921034	9.96021e-08	1.21525e-05	Os02g0491400	FK506 binding protein belonging to peptidyl prolyl cis-trans isomerasesuperfamily, Heat stress response	41.1112	74.8689
Os11g0482400	0.920854	7.02238e-08	9.07747e-06	Os11g0482400	Pentatricopeptide repeat domain containing protein.	13.526	24.5582
Os01g0833600	0.920708	0.000149094	0.0057776			5.07306	9.21892
Os05g0534400	0.919605	3.69223e-05	0.00189071	Os05g0534400	Similar to Calcineurin B-like protein 4 (SALT OVERLY SENSITIVE 3 protein).	9.31798	16.8345
Os03g0332600	0.917396	0.000333934	0.0108501	Os03g0332600	Non-protein coding transcript.	12.7921	23.0573
Os02g0190300	0.917322	0.00107386	0.0269468	Os02g0190300	P-glycoprotein homologue.	2.54157	4.58282
Os11g0172150	0.916112	0.000306304	0.0101594			1.00463	1.82556
Os05g0411200	0.912611	7.65889e-05	0.00339805	Os05g0411200	Similar to electron carrier/ oxidoreductase.	8.47572	15.4288
Os01g0807800	0.910332	0.000842716	0.0224668	Os01g0807800	Conserved hypothetical protein.	1.65082	2.98581
Os06g0470800	0.910325	9.59387e-06	0.000606952	Os06g0470800	Protein of unknown function DUF159 family protein.	2.52178	4.52925
Os01g0184100	0.910311	0.00115867	0.0285066	Os01g0184100	Class II small heat shock protein, Positive regulation in both Xoo resistance and heat/salt tolerance	7.55372	13.5899
Os03g0757100	0.909014	0.00171567	0.0380247			1.48309	2.7039
Os01g0701900	0.908175	0.000155028	0.00594123	Os01g0701900	Similar to Phosphatidylinositol transfer-like protein III.	2.29154	4.11101
Os04g0478600	0.90774	0.0015	0.0345053	Os04g0478600	Conserved hypothetical protein.	1.55352	2.80531
Os12g0520200	0.904297	6.59451e-07	6.13623e-05	Os12g0520200	Similar to phenylalanine ammonia-lyase.	114.571	205.621
Os03g0283200	0.902406	3.0535e-07	3.1611e-05			29.1394	52.1714
Os11g0260100	0.90178	0.000834891	0.0223329			15.9088	28.4403
Os01g0535400	0.900169	6.5725e-07	6.13623e-05	Os01g0535400	Protein kinase, catalytic domain domain containing protein.	5.72834	10.2329
Os12g0573000	0.898015	0.000616242	0.0176489	Os12g0573000	Domain of unknown function DUF304l domain containing protein.	2.67849	4.75606
Os02g0256200	0.896056	1.35914e-07	1.58548e-05			23.7122	42.5064
Os10g0542900	0.893254	7.72126e-05	0.00341937	Os10g0542900	Class II chitinase a, Pathogenesis-related (PR)-3 chitinase 8	11.376	20.2032
Os06g0316300	0.891263	6.39499e-07	5.99725e-05			47.6346	85.012
Os01g0972800	0.890861	0.000638526	0.0180707	Os01g0972800	WRKY1 (WRKY transcription factor 17).	2.26337	4.03264
Os01g0627400	0.885873	1.85125e-05	0.00107453	Os01g0627400	Similar to Cytochrome P450 monooxygenase CYP72A5 (Fragment).	7.01449	12.3732
Os04g0491350	0.884439	0.000944615	0.0244475			1.63104	2.90307
Os08g0561500	0.884096	1.12458e-05	0.000698523	Os08g0561500	Similar to nodulin-like protein 5NG4.	4.9213	8.71369
Os06g0310200	0.883147	0.000711797	0.0195205	Os06g0310200	Similar to OSIGBa0076I14.10 protein.	1.38127	2.42239
Os06g0196900	0.881291	0.00242356	0.0493671	Os06g0196900	Similar to Chaperonin.	219.577	390.664
Os12g0628600	0.877531	0.000357833	0.0114249	Os12g0628600	Similar to Thaumatin-like pathogenesis-related protein 3 precursor.	5.07429	8.95845
Os06g0329200	0.874038	2.375e-05	0.00132482	Os06g0329200	Conserved hypothetical protein.	9.05082	15.8635
Os01g0716400	0.873738	1.17164e-06	0.000101886	Os01g0716400	Violaxanthin de-epoxidase family protein.	8.41979	14.7861
Os07g0147700	0.872537	0.00111207	0.0275871	Os07g0147700	ATPase, BadF/BadG/BcrA/BcrD type domain containing protein.	2.21673	3.87522
Os03g0761700	0.869616	4.34363e-05	0.00216403	Os03g0761700	Heat shock protein DnaJ family protein.	2.97364	5.19823
Os07g0599500	0.86943	0.00186893	0.0404466	Os07g0599500	Hypothetical protein.	8.3859	14.7089
Os09g0472700	0.868125	0.000323873	0.0106097			7.96752	14.0992
Os02g0757700	0.867302	4.29357e-05	0.00214356	Os02g0757700	Cyclin-like F-box domain containing protein.	7.60618	13.2885
Os09g0491756	0.865252	1.1627e-05	0.000713405	Os09g0491756	U2 snRNP auxiliary factor, small subunit.	48.9358	85.2351
Os05g0177500	0.861634	0.00166716	0.0372254	Os05g0177500	UDP-glucuronosyl/UDP-glucosyltransferase family protein.	1.45732	2.52909
Os02g0147300	0.857924	0.000771921	0.020882	Os02g0147300	Hypothetical conserved gene.	1.06612	1.84714
Os05g0111200	0.856589	1.92114e-05	0.00110704	Os05g0111200	Similar to Amino acid selective channel protein.	46.1587	80.6106
Os03g0255500	0.853344	0.000524901	0.015671	Os03g0255500	Similar to Phosphoenolpyruvate carboxykinase 4 (EC 4.1.1.49) (Fragment).	62.6698	107.966
Os11g0170400	0.853221	8.2703e-07	7.52e-05	Os11g0170400	Conserved hypothetical protein.	7.17997	12.4281
Os02g0827400	0.851371	0.000346722	0.0111296			21.4714	36.9474
Os10g0113000	0.851156	1.41727e-05	0.000849438	Os10g0113000	Similar to Chalcone reductase homologue (Fragment).	8.97314	15.5873
Os01g0524700	0.84838	3.93982e-06	0.000287246	Os01g0524700	Armadillo-like helical domain containing protein.	5.89674	10.2238
Os06g0600700	0.843245	1.15833e-05	0.000713405	Os06g0600700	Agenet domain containing protein.	3.86835	6.64379
Os07g0546600	0.840081	5.96877e-05	0.00278784	Os07g0546600	Similar to Translation releasing factor RF-2.	12.8309	22.1419
Os02g0637000	0.839756	0.000861409	0.0228632	Os02g0637000	Similar to OSIGBa0135K14.7 protein.	10.1497	17.3745
Os04g0569100	0.838609	0.00174041	0.0384659	Os04g0569100	Similar to OCL1 homeobox protein.	0.943872	1.61161
Os03g0692000	0.835881	0.00108016	0.027048			2.09319	3.60901
Os11g0552000	0.834247	0.000123662	0.00502081	Os11g0552000	Similar to Tyrosine/nicotianamine aminotransferases family protein.	3.54479	6.05657
Os08g0379200	0.834011	3.25121e-05	0.00171254	Os08g0379200	ATPase, P-type, K/Mg/Cd/Cu/Zn/Na/Ca/Na/H-transporter family protein.	8.92356	15.2075
Os07g0281700	0.833222	0.000184323	0.00678138	Os07g0281700	Similar to Aldehyde oxidase-2.	5.48245	9.44574
Os05g0475400	0.833219	0.000242177	0.0085168	Os05g0475400	Similar to Alanine:glyoxylate aminotransferase-like protein (Fragment).	23.5395	40.5531
Os01g0348900	0.831444	0.000636173	0.0180342	Os01g0348900	Jacalin-related mannose-binding lectin, Salinity tolerance, Resistance to M. oryzae	300.478	510.499
Os08g0183900	0.830293	0.000505829	0.0151584	Os08g0183900	Similar to dihydroflavonol-4-reductase.	13.3312	22.5874
Os11g0679900	0.829869	0.00108817	0.0271634	Os11g0679900	Conserved hypothetical protein.	1.78799	3.03653
Os01g0893400	0.829631	6.99652e-06	0.00046765	Os01g0893400	Protein containing TAZ zinc finger and calmodulin-binding domain, Belong to Bric-a-Brac, Tramtrack, and Broad Complex (BTB) protein superfamily, Salt tolerance	12.9454	22.0048
Os06g0198500	0.826115	0.000570197	0.0166695			6.09665	10.3367
Os12g0636400	0.82351	0.00139272	0.0327458	Os12g0636400	Similar to Epoxide hydrolase 2.	2.47312	4.22376
Os08g0262500	0.822561	0.000820103	0.0219865	Os08g0262500	Cytochrome P450 family protein.	18.6064	31.9212
Os05g0415200	0.822151	0.00127563	0.0306279	Os05g0415200	Phytochelatin synthase, Heavy metal (cadmium) resistance	2.13926	3.63726
Os05g0451900	0.821636	0.00145909	0.0338763	Os05g0451900	Similar to Axi 1 (Auxin-independent growth promoter)-like protein.	1.5052	2.54593
Os09g0556500	0.820468	2.37663e-05	0.00132482	Os09g0556500	Cysteinyl-tRNA synthetase, class Ia family protein.	22.9257	39.0554
Os12g0485000	0.819277	1.55682e-06	0.000130631	Os12g0485000	Similar to O-sialoglycoprotein endopeptidase.	15.2392	25.8343
Os03g0572250	0.818412	0.000374002	0.0118305	Os03g0572250	Conserved hypothetical protein.	4.96285	8.37122
Os11g0145200	0.818146	0.00238662	0.0488643	Os11g0145200	UDP-glucuronosyl/UDP-glucosyltransferase family protein.	5.31661	8.98811
Os09g0337500	0.817164	0.000922825	0.0240397	Os09g0337500	Conserved hypothetical protein.	2.26077	3.79306
Os10g0205700	0.816034	7.27484e-05	0.00327012	Os10g0205700	Pollen Ole e 1 allergen/extensin domain containing protein.	11.7082	19.6913
Os05g0404000	0.815858	0.000275722	0.00940735	Os05g0404000	Mitochodrial transcription termination factor-related family protein.	11.8173	20.1107
Os02g0274900	0.815579	5.25897e-05	0.00253044	Os02g0274900	Major facilitator superfamily protein.	65.4363	110.118
Os03g0421800	0.815401	0.00153796	0.0350941	Os03g0421800	X8 domain containing protein.	11.6095	19.8129
Os01g0316600	0.814626	0.00048053	0.0146201	Os01g0316600	Similar to pre-mRNA-splicing factor SF2.	13.969	23.4072
Os01g0957600	0.81129	0.000666954	0.0186326	Os01g0957600	Similar to cDNA, clone: J053023H06, full insert sequence.	9.63651	16.3375
Os02g0510600	0.810047	6.59096e-06	0.000442742	Os02g0510600	Heavy metal transport/detoxification protein domain containing protein.	28.2493	47.6737
Os11g0142500	0.807668	3.38798e-06	0.000253982	Os11g0142500	Isopropylmalate synthase, Regulation of seed vigour	13.8739	23.4033
Os01g0719100	0.806771	0.000270592	0.00929734	Os01g0719100	Similar to RING finger and CHY zinc finger domain-containing protein 1.	165.003	275.709
Os02g0635700	0.805215	0.000132847	0.00527238	Os02g0635700	E2F-associated phosphoprotein domain containing protein.	12.2005	20.6181
Os03g0738900	0.804725	9.59301e-06	0.000606952			8.34618	14.054
Os01g0591000	0.801601	3.8022e-06	0.000279772	Os01g0591000	Cytosolic aldehyde dehydrogenase	37.507	62.9548
Os01g0812200	0.797761	0.000552791	0.0162801	Os01g0812200	Cyclin-like F-box domain containing protein.	15.0609	25.077
Os01g0292700	0.795249	0.000574346	0.0167499	Os01g0292700	Intermediate filament, Cytoskeleton protein, Tolerance to salinity and heat stress	20.2236	33.4468
Os11g0526200	0.794377	7.36354e-06	0.000485101	Os11g0526200	Similar to predicted protein.	140.908	234.529
Os10g0506200	0.794205	0.00207981	0.0438406			1.09364	1.82227
Os10g0450900	0.793372	0.00021913	0.00784473			54.6449	91.4463
Os05g0495100	0.792941	6.48069e-05	0.00298037	Os05g0495100	Zinc finger, C2H2-type domain containing protein.	8.11615	13.4466
Os01g0119000	0.791985	0.00218342	0.0454432	Os01g0119000	Glycosyltransferase AER61, uncharacterized domain containing protein.	3.16666	5.32161
Os01g0510600	0.791749	0.000134305	0.00531748	Os01g0510600	Homolog of fluorescent (FLU) in Arabidopsis thaliana, Tetratricopeptide repeat (TPR)-containing protein, Regulation of chlorophyll biosynthesis	91.0725	152.271
Os04g0672800	0.79074	1.79871e-06	0.000147816	Os04g0672800	Similar to H0322F07.5 protein.	20.0881	33.371
Os03g0850400	0.789246	0.000397893	0.0124057	Os03g0850400	Similar to Aspartokinase.	29.481	49.0322
Os06g0171800	0.789071	0.000182327	0.00673905	Os06g0171800	VRR-NUC domain containing protein.	4.37317	7.2483
Os03g0841700	0.786557	3.56197e-05	0.00185985			10.8452	17.8941
Os03g0610900	0.786269	0.000494554	0.0149516	Os03g0610900	Serine/threonine protein kinase, Abscisic acid (ABA)-activated protein kinase, Hyperosmotic stress response, ABA signal transduction	4.00845	6.67336
Os12g0139400	0.781584	0.002095	0.0440245	Os12g0139400	A-type response regulator, Cytokinin signaling	37.1567	61.9742
Os09g0513800	0.781577	2.85451e-05	0.001534	Os09g0513800	Similar to H0425E08.1 protein.	13.3173	21.9318
Os02g0282900	0.781431	0.000114814	0.00472575	Os02g0282900	Similar to 68 kDa protein HP68.	4.60108	7.63323
Os01g0734800	0.779151	0.00074586	0.0203149	Os01g0734800	UDP-glucuronosyl/UDP-glucosyltransferase family protein.	4.63942	7.62002
Os01g0768700	0.777622	0.000312539	0.010309	Os01g0768700	Conserved hypothetical protein.	4.5905	7.54782
Os07g0204500	0.774976	1.22181e-05	0.000743469	Os07g0204500	Survival protein SurE family protein.	38.4665	63.2644
Os02g0782300	0.77438	0.00066183	0.0185958	Os02g0782300	Similar to Heat shock-like protein.	39.3277	64.2711
Os06g0664200	0.773402	2.65414e-05	0.00144509	Os06g0664200	Inositol monophosphatase/Fructose-1, 6-bisphosphatase domain containing protein.	20.8063	34.1689
Os04g0602100	0.769828	0.000158206	0.00604368	Os04g0602100	Plant ascorbate peroxidase domain containing protein.	251.814	410.772
Os04g0425100	0.767277	0.000130638	0.00521549	Os04g0425100	Zinc finger, RING/FYVE/PHD-type domain containing protein.	2.61945	4.27651
Os10g0413400	0.765286	0.000181527	0.00671987	Os10g0413400	Orthologs of legume RAM2, Glycerol-3-phosphate acyl transferase (GPAT)	5.08519	8.32832
Os01g0886500	0.764269	4.50422e-05	0.00222929	Os01g0886500	Similar to Ribosomal protein L37.	15.1185	24.7778
Os05g0164200	0.762532	0.00159722	0.0361704	Os05g0164200	Zinc finger, RING/FYVE/PHD-type domain containing protein.	6.13101	9.96174
Os11g0444000	0.761721	0.000171739	0.00645748	Os11g0444000	Similar to UDP-glucosyltransferase BX8.	6.79165	11.0304
Os03g0222800	0.761631	0.00243047	0.0494527	Os03g0222800	Conserved hypothetical protein.	1.75905	2.87537
Os12g0138900	0.760634	7.01544e-06	0.00046765	Os12g0138900	Isopropylmalate synthase, Regulation of seed vigour	9.96906	16.2184
Os03g0405900	0.754524	0.000345846	0.0111163	Os03g0405900	Hypothetical conserved gene.	23.8695	38.9523
Os02g0469900	0.753484	0.000843904	0.0224734	Os02g0469900	AT-rich interaction region domain containing protein.	24.8803	40.0499
Os06g0608700	0.751192	3.42323e-05	0.00179919	Os06g0608700	Similar to Fructose-bisphosphate aldolase, cytoplasmic isozyme (EC 4.1.2.13).	229.233	370.026
Os11g0471300	0.750392	0.000934034	0.0242788	Os11g0471300	Similar to OSIGBa0145N07.3 protein.	3.66635	5.87775
Os03g0622500	0.748664	0.000985628	0.0252629	Os03g0622500	Conserved hypothetical protein.	4.57038	7.32668
Os03g0431200	0.745468	0.000129317	0.00518873			63.7559	102.618
Os01g0266500	0.742766	0.000256853	0.0088742	Os01g0266500	Phenazine biosynthesis PhzC/PhzF protein family protein.	20.0695	32.0871
Os11g0140700	0.741933	7.48672e-05	0.00334025	Os11g0140700	Similar to Saccharopine dehydrogenase family protein, expressed.	6.63417	10.6536
Os04g0474300	0.741645	0.000170318	0.00641414	Os04g0474300	Glycoside hydrolase, family 1 protein.	3.78751	6.08174
Os03g0258200	0.741566	0.00179	0.0392946	Os03g0258200	Alpha/beta hydrolase fold-3 domain containing protein.	3.8707	6.21591
Os07g0265600	0.740544	4.04622e-05	0.00203708	Os07g0265600	Similar to Protein argonaute 16.	13.3192	21.3273
Os07g0684800	0.738386	0.000825809	0.0221147	Os07g0684800	Similar to NAM / CUC2-like protein.	18.0521	29.012
Os05g0331200	0.735471	0.00085954	0.0228389	Os05g0331200	Similar to External rotenone-insensitive NADPH dehydrogenase.	2.80874	4.47983
Os07g0541900	0.734517	0.00180407	0.0394716	Os07g0541900	Similar to KI domain interacting kinase 1.	2.23902	3.57449
Os11g0127800	0.733693	0.000101814	0.00437123	Os11g0127800	Similar to FHA domain containing protein, expressed.	144.565	230.188
Os02g0703300	0.733214	0.000329604	0.0107386	Os02g0703300	Protein of unknown function DUF1218 family protein.	7.57426	12.1339
Os12g0203200	0.732188	0.000908229	0.0237827	Os12g0203200	Conserved hypothetical protein.	94.7368	152.368
Os09g0246500	0.728521	0.00246648	0.0499859	Os09g0246500	Conserved hypothetical protein.	3.33659	5.36248
Os06g0264500	0.727524	3.58672e-05	0.00186016	Os06g0264500	TGF-beta receptor, type I/II extracellular region family protein.	8.57443	13.6565
Os10g0528400	0.724935	5.07287e-05	0.0024657	Os10g0528400	Tau class glutathione S-transferase 3	54.2659	86.2735
Os03g0594900	0.724145	1.31785e-05	0.000793831	Os03g0594900	Cytochrome P450 family protein.	15.3682	24.4108
Os03g0563300	0.723509	8.53079e-05	0.00374892	Os03g0563300	Magnesium-chelatase subunit ChlI, Mg-chelatase I subunit, Chlorophyll biosynthesis, Chloroplast development	188.345	298.957
Os05g0375600	0.723424	0.000377064	0.0118803			53.7325	84.9138
Os08g0536800	0.722204	0.000797495	0.0214525	Os08g0536800	Similar to TA1 protein (Fragment).	17.8375	28.1125
Os10g0167250	0.720314	0.00126081	0.0304763			6.19773	9.77561
Os08g0117000	0.719937	0.000226948	0.00808827	Os08g0117000	Kinesin-1-like protein, Male meiosis and anther dehiscence	4.74282	7.50011
Os01g0764000	0.716808	0.000172526	0.00646676	Os01g0764000	Similar to Glutathione S-transferase I (EC 2.5.1.18) (GST-I) (GST-29) (GST class- phi).	581.851	922.343
Os04g0507950	0.715532	0.00200063	0.0424517	Os04g0507950	Hypothetical conserved gene.	13.552	21.3031
Os03g0752700	0.714528	0.00037598	0.0118617	Os03g0752700	Heat shock protein DnaJ, N-terminal domain containing protein.	31.3893	49.2868
Os11g0503900	0.714285	0.00192082	0.0412709	Os11g0503900	Sulfotransferase family protein.	10.3216	16.3711
Os04g0474900	0.711943	0.00101487	0.0259015	Os04g0474900	&beta;-glucosidase	21.6793	34.291
Os02g0203000	0.71169	0.00041424	0.0128484	Os02g0203000	bZIP transcription factor, Homolog of Arabidopsis HY5 transcription factor, Photomorphogenesis	16.9716	26.7911
Os10g0559200	0.711239	0.0014661	0.0339731	Os10g0559200	Similar to Oxidoreductase, 2OG-Fe oxygenase family protein, expressed.	6.00449	9.38426
Os11g0549695	0.710298	0.00125885	0.0304698	Os11g0549695	Maf-like protein family protein.	9.20496	14.5567
Os11g0558200	0.709917	0.00208889	0.0439733	Os11g0558200	R2R3-type MYB transcriptional activator, Tolerance to Pi deficiency	3.86504	6.03852
Os09g0491100	0.709464	0.00146434	0.0339654	Os09g0491100	Similar to Beta-primeverosidase (EC 3.2.1.149).	77.5394	122.405
Os05g0471000	0.70758	0.00117322	0.0288348	Os05g0471000	Similar to Ser-thr protein kinase (Fragment).	6.53805	10.2061
Os06g0203200	0.705302	0.000937357	0.0243123	Os06g0203200	Flavin-containing monooxygenase FMO family protein.	4.90753	7.74165
Os03g0132200	0.704044	0.000207211	0.0074966	Os03g0132200	Expansin-like protein A.	97.3156	152.187
Os02g0503100	0.704	0.000181207	0.00671844			10.7619	16.7722
Os01g0633100	0.701057	0.000117102	0.00480339	Os01g0633100	ADP-glucose pyrophosphorylase large subunit, Controll of starch biosynthesis in endosperm development	12.9922	20.2074
Os03g0184000	0.700853	5.1058e-05	0.00247166	Os03g0184000	Phytoene desaturase, Carotenoid biosynthesis	47.797	74.6318
Os03g0609500	0.699433	9.00448e-05	0.00392228	Os03g0609500	LATERAL ORGAN BOUNDARIES DOMAIN (LBD) protein, Transcriptional activator, Regulation of heading date and yield	14.2178	22.1769
Os01g0757500	0.698106	0.000513943	0.015363	Os01g0757500	Heat shock protein, Heat tolerance	15.8751	24.7699
Os03g0309800	0.694703	0.000113457	0.00467795	Os03g0309800	Similar to PPR2.	14.8163	23.0996
Os02g0761700	0.694484	0.000245032	0.00857935	Os02g0761700	Peptidase M24 family protein.	38.4777	59.5736
Os08g0117900	0.69358	0.000283584	0.00963298	Os08g0117900	Myeloid leukemia factor domain containing protein.	12.3319	19.1412
Os06g0338200	0.691221	7.64446e-05	0.00339795	Os06g0338200	Copper amine oxidase family protein.	9.35436	14.5199
Os07g0626800	0.690431	0.000261513	0.0089983	Os07g0626800	Amine oxidase domain containing protein.	9.34494	14.4948
Os07g0490400	0.690412	0.00167886	0.037382	Os07g0490400	Peptidyl-prolyl cis-trans isomerase, FKBP-type domain containing protein.	37.8595	59.0587
Os01g0132000	0.688885	0.000112443	0.00465218	Os01g0132000	Similar to Wound-induced protease inhibitor (WIP1).	268.981	417.546
Os01g0189700	0.687132	0.000631594	0.0179856	Os01g0189700	Similar to cDNA clone:001-031-C06, full insert sequence.	2.37774	3.67236
Os05g0562000	0.683892	0.00181712	0.0396484	Os05g0562000	Conserved hypothetical protein.	14.9146	22.8491
Os11g0297800	0.678893	0.00112877	0.0279434	Os11g0297800	Similar to Beta-D-xylosidase.	4.18899	6.4077
Os04g0576800	0.678662	4.95175e-05	0.00241666	Os04g0576800	Similar to predicted protein.	13.872	21.3431
Os07g0546000	0.677302	0.000151708	0.00585153	Os07g0546000	Isopentenyl diphosphate isomerase, Isoprenoid biosynthesis	168.637	258.649
Os02g0640800	0.676792	0.000956219	0.0246678	Os02g0640800	Similar to Carbonyl reductase 1.	30.599	46.7423
Os02g0831200	0.675264	0.00108473	0.0271058	Os02g0831200	Protein of unknown function DUF177 family protein.	30.2455	46.6468
Os07g0545900	0.675121	0.000179166	0.0066738	Os07g0545900	Similar to EMB1417.	18.8785	29.0168
Os01g0279900	0.672988	0.000327432	0.010708	Os01g0279900	TGA transcription factor, bZIP transcription factor, Defense response, Multiple abiotic stress tolerance	11.1776	17.0438
Os03g0248200	0.672226	0.000756125	0.0205011	Os03g0248200	Similar to Cytochrome P450 family protein, expressed.	5.55388	8.51655
Os06g0728700	0.672119	0.000343904	0.0110688	Os06g0728700	Homeodomain-like containing protein.	7.9845	12.1997
Os01g0124650	0.670525	0.000297032	0.00992069			84.5278	129.333
Os03g0439500	0.670502	0.00074368	0.0202786	Os03g0439500	2OG-Fe(II) oxygenase domain containing protein.	13.4531	20.6691
Os07g0602100	0.66969	0.000130096	0.00520253	Os07g0602100	Conserved hypothetical protein.	62.7324	95.582
Os08g0196700	0.66858	0.000649586	0.018297	Os08g0196700	HAP2 subunit of HAP complex, Nuclear Factor Y (NF-YA) transcription factor, Drought stress tolerance	11.0479	16.8523
Os06g0167400	0.66821	5.56282e-05	0.0026436	Os06g0167400	Di-trans-poly-cis-decaprenylcistransferase family protein.	20.7396	31.6588
Os01g0378100	0.668078	0.00150919	0.0346361	Os01g0378100	Plant peroxidase domain containing protein.	3.74978	5.76053
Os01g0805500	0.667008	0.000664859	0.0185958			11.2059	17.0376
Os11g0533800	0.662951	0.000542011	0.0160615	Os11g0533800	Cyclin-like F-box domain containing protein.	8.97101	13.598
Os02g0693500	0.66271	0.000101539	0.00436725	Os02g0693500	Similar to OSIGBa0142I02-OSIGBa0101B20.17 protein.	33.0764	50.2372
Os10g0550500	0.659873	0.000747639	0.0203374	Os10g0550500	Similar to Pectinacetylesterase.	10.511	16.044
Os08g0453700	0.657897	0.000106579	0.0045049			8.70521	13.2066
Os06g0237502	0.657524	0.000174731	0.00653917	Os06g0237502	LRR-Like1 protein, Chloroplast development, Leaf senescence	30.8695	46.8087
Os01g0160100	0.655205	0.00151346	0.0346654	Os01g0160100	Similar to Pyruvate decarboxylase isozyme 2 (EC 4.1.1.1) (PDC) (Fragment).	4.84735	7.37554
Os07g0661600	0.655005	0.000614811	0.0176489	Os07g0661600	Similar to RNA-binding protein-like protein.	4.41104	6.64406
Os06g0656300	0.653884	0.000276154	0.00940735	Os06g0656300	Uncharacterised protein family UPF0497, trans-membrane plant subgroup domain containing protein.	29.3921	44.6339
Os02g0761400	0.653375	0.00175378	0.0386543	Os02g0761400	Similar to ATPREP2.	101.78	154.543
Os01g0188900	0.652225	0.000199344	0.00725586	Os01g0188900	Similar to Ankyrin-like protein-like protein.	16.6127	25.0656
Os09g0413700	0.651202	0.000107154	0.0045049	Os09g0413700	Conserved hypothetical protein.	41.3046	62.2877
Os07g0274700	0.650307	0.000590414	0.0171628	Os07g0274700	HvB12D protein (B12Dg1 protein).	28.7545	43.5084
Os11g0247400	0.649937	0.000202262	0.00733976	Os11g0247400	Haemolysin A domain containing protein.	15.2147	22.9036
Os03g0421400	0.646431	0.000124317	0.00503032	Os03g0421400	Similar to band 7 family protein.	15.5436	23.3678
Os09g0535000	0.644371	0.000305496	0.0101594	Os09g0535000	Similar to Triosephosphate isomerase.	292.581	438.788
Os01g0687500	0.644176	0.000454903	0.0139827	Os01g0687500	Methionine tRNA Formyltransferase-like domain containing protein.	9.76044	14.6776
Os02g0473000	0.643315	0.000107188	0.0045049	Os02g0473000	Riboflavin biosynthesis protein RibD family protein.	24.2766	36.4822
Os02g0732700	0.643291	0.000811845	0.0217895	Os02g0732700	Mediator complex, subunit Med23 domain containing protein.	11.4061	17.0576
Os06g0340200	0.64307	0.00190776	0.0410271	Os06g0340200	Zinc finger, RING-CH-type domain containing protein.	1.54411	2.33047
Os04g0657300	0.64294	0.000777486	0.0210088			120.617	180.091
Os12g0155200	0.642142	0.000132945	0.00527238	Os12g0155200	Similar to Rac GTPase activating protein.	29.8871	44.8146
Os05g0178300	0.64048	0.000952631	0.0246284	Os05g0178300	Similar to Cadmium tolerant 1.	188.786	283.987
Os03g0232400	0.638465	0.00168441	0.0374706			15.0441	22.6203
Os12g0137200	0.636872	0.000137598	0.00541205	Os12g0137200	Similar to Saccharopine dehydrogenase family protein, expressed.	20.8444	31.1743
Os08g0379400	0.636756	0.000904975	0.0237298	Os08g0379400	Similar to Quinone oxidoreductase-like protein.	115.603	172.354
Os03g0796000	0.636721	0.00147307	0.0341017	Os03g0796000	Hypothetical conserved gene.	6.32456	9.42861
Os07g0457300	0.636065	0.00158062	0.0358964	Os07g0457300	Protein of unknown function DUF1446 family protein.	6.4434	9.64566
Os06g0155600	0.635658	0.000138033	0.00542022	Os06g0155600	ATPase, AAA-type, core domain containing protein.	20.3238	30.3101
Os10g0529300	0.635231	0.00159598	0.0361704	Os10g0529300	Similar to Tau class GST protein 3.	86.7346	130.08
Os05g0466900	0.634652	0.000313458	0.0103251	Os05g0466900	Serine/threonine protein kinase domain containing protein.	7.96016	11.8742
Os06g0685300	0.633981	0.000199996	0.00726854			10.3467	15.4473
Os03g0802500	0.631142	0.000284852	0.00964866	Os03g0802500	ATPase, AAA-type, core domain containing protein.	19.0921	28.3748
Os01g0221800	0.630946	0.000837074	0.0223663	Os01g0221800	Non-protein coding transcript.	32.285	47.9843
Os06g0681400	0.630838	0.000358387	0.0114273	Os06g0681400	Ubiquitin domain containing protein.	254.28	378.08
Os03g0750100	0.630821	0.000742998	0.0202786			20.1171	29.8665
Os08g0425000	0.627504	0.000640717	0.0180899	Os08g0425000	Similar to mRNA, clone: RTFL01-05-M08.	6.52065	9.6796
Os11g0170900	0.626918	0.000541911	0.0160615	Os11g0170900	Similar to BURP domain-containing protein 17.	31.5398	46.7023
Os08g0382400	0.626413	0.000571194	0.0166783	Os08g0382400	Peptidyl-prolyl cis-trans isomerase, cyclophilin-type domain containing protein.	118.405	175.263
Os01g0847700	0.626139	0.000212646	0.00766999	Os01g0847700	Aldo-keto reductase, Detoxification of reactive aldehydes, Abiotic stress tolerance	18.9441	28.045
Os06g0154400	0.6261	0.000664668	0.0185958	Os06g0154400	Domain of unknown function DUF676, lipase-like domain containing protein.	14.3015	21.1296
Os07g0686900	0.623133	0.00174006	0.0384659	Os07g0686900	Similar to Alpha-L-arabinofuranosidase C-terminus family protein, expressed.	7.48278	11.0417
Os08g0403300	0.622964	0.00160018	0.0361947			12.9516	19.1092
Os01g0621200	0.621962	0.00169178	0.0375997			5.96235	8.83027
Os05g0496200	0.620816	0.00106069	0.0267285	Os05g0496200	Similar to 3-phosphoglycerate kinase (Fragment).	718.103	1057.62
Os12g0108100	0.619525	0.000202788	0.00734768	Os12g0108100	Similar to Ser Thr specific protein kinase-like protein.	16.0301	23.7071
Os06g0245800	0.613375	0.00105134	0.0265487	Os06g0245800	Similar to Alanyl-tRNA synthetase.	74.0456	108.534
Os08g0465800	0.610487	0.000230665	0.00820853	Os08g0465800	Similar to Glutamate decarboxylase.	21.4293	31.4658
Os01g0934400	0.610426	0.00136465	0.0323721	Os01g0934400	Mog1/PsbP, alpha/beta/alpha sandwich domain containing protein.	40.5254	59.3053
Os05g0290300	0.609667	0.00212949	0.0445534			7.2366	10.6124
Os03g0388900	0.6089	0.00141432	0.0330077	Os03g0388900	Peptidase C14, caspase catalytic domain containing protein.	44.9035	65.5087
Os01g0553600	0.60824	0.000244984	0.00857935	Os01g0553600	Conserved hypothetical protein.	8.41146	12.3114
Os05g0426400	0.607252	0.00035272	0.0112767	Os05g0426400	Glycosyl transferase, family 8 domain containing protein.	15.8753	23.2962
Os01g0739500	0.607242	0.000501154	0.0150844	Os01g0739500	Conserved hypothetical protein.	156.259	228.647
Os03g0269100	0.606643	0.000375804	0.0118617	Os03g0269100	Short chain alcohol dehydrogenase-like.	22.4137	32.8904
Os02g0612900	0.606023	0.00212098	0.0444531	Os02g0612900	Similar to Temperature stress-induced lipocalin.	26.3552	38.7671
Os01g0141600	0.604822	0.000339918	0.0109849	Os01g0141600	Protein of unknown function DUF647 family protein.	18.2893	26.6777
Os12g0162400	0.603927	0.000289297	0.00972534	Os12g0162400	Similar to Calcineurin B-like protein 3 (SOS3-like calcium binding protein 6).	40.3726	59.0171
Os03g0332700	0.603675	0.001229	0.0298231	Os03g0332700	Similar to ABC Transporter, ATP binding component.	54.5364	79.8597
Os06g0136600	0.60271	0.000361033	0.011481	Os06g0136600	Similar to Enolase 1 (EC 4.2.1.11) (2-phosphoglycerate dehydratase 1) (2-phospho- D-glycerate hydro-lyase 1).	37.7441	55.152
Os03g0231800	0.601371	0.000438966	0.0135626			51.8391	75.557
Os03g0117800	0.601145	0.00170426	0.0378419	Os03g0117800	Fructosamine/Ketosamine-3-kinase domain containing protein.	22.9603	33.5348
Os03g0602300	0.60066	0.000528657	0.0157635	Os03g0602300	C6-oxidase, Brassinosteroid biosynthetic enzyme, Brassinosteroid biosynthesis, Organization and elongation of the leaf and stem cells, Regulation of root growth	10.1881	14.8732
Os02g0658100	0.600201	0.00186693	0.0404401	Os02g0658100	Similar to tonoplast intrinsic protein2.	46.8774	68.6648
Os09g0315800	0.600145	0.000903829	0.0237268	Os09g0315800	Phosphotransferase system, HPr serine phosphorylation site domain containing protein.	12.0116	17.4601
Os11g0644600	0.59949	0.000872734	0.0231125			37.99	55.1289
Os12g0131000	0.59764	0.000784148	0.0211649	Os12g0131000	Hypothetical conserved gene.	13.9605	20.2479
Os03g0426900	0.596721	0.000505543	0.0151584	Os03g0426900	Similar to Heat shock protein 101.	26.9269	39.0948
Os01g0343300	0.596166	0.0022367	0.0463505	Os01g0343300	GATA transcription factor, Tolerance to abiotic stresses (salinity, drought, and ABA), Seed development	87.524	126.969
Os09g0379900	0.596144	0.000973136	0.0249963			11.1352	16.2436
Os03g0206400	0.596055	0.000379664	0.0119151	Os03g0206400	Conserved hypothetical protein.	44.6857	64.9381
Os06g0506600	0.589757	0.000336515	0.0109192	Os06g0506600	Similar to Ubiquitin carrier protein.	18.7916	27.1728
Os06g0729650	0.589445	0.000748386	0.0203374			143.368	207.128
Os08g0509400	0.588033	0.00122013	0.0296983	Os08g0509400	Similar to Amygdalin hydrolase isoform AH I precursor (EC 3.2.1.117).	17.2461	25.0231
Os01g0968700	0.585969	0.00136587	0.0323721	Os01g0968700	tRNA isopentenyltransferase family protein.	7.487	10.7638
Os03g0426800	0.584652	0.00151173	0.034661	Os03g0426800	Membrane-anchored ubiquitin-fold protein, HCG-1 domain containing protein.	83.705	120.168
Os02g0101800	0.583999	0.000699108	0.0192166	Os02g0101800	Kinesin, motor domain domain containing protein.	6.80223	9.78213
Os07g0474600	0.583404	0.000678784	0.018853	Os07g0474600	Similar to Mycolic acid methyl transferase-like protein.	42.1839	60.8774
Os08g0152700	0.582665	0.00181495	0.0396372	Os08g0152700	Diacylglycerol kinase, catalytic region domain containing protein.	27.6143	39.579
Os09g0361500	0.582208	0.000691716	0.0190763	Os09g0361500	Isochorismate synthase domain containing protein.	18.9152	27.1507
Os04g0244500	0.581754	0.000609884	0.017572	Os04g0244500	Protein of unknown function DUF171 family protein.	16.5269	23.7288
Os03g0785900	0.581241	0.00132916	0.031659	Os03g0785900	Similar to Glutathione-S-transferase.	19.3033	27.6623
Os08g0241600	0.579944	0.00244842	0.0497042	Os08g0241600	Similar to apospory-associated protein C.	16.035	23.0981
Os01g0239100	0.578678	0.00126558	0.0305398	Os01g0239100	Heat shock protein DnaJ family protein.	2.78333	3.99326
Os05g0300700	0.576373	0.000631915	0.0179856	Os05g0300700	Cell division cycle-associated protein domain containing protein.	15.0761	21.5805
Os11g0557000	0.574681	0.00113557	0.0280247	Os11g0557000	Phytosulfokine family protein.	24.3582	34.9418
Os08g0126300	0.571527	0.00160424	0.0362265	Os08g0126300	Similar to Glyceraldehyde-3-phosphate dehydrogenase (Fragment).	565.751	809.614
Os03g0709000	0.568146	0.00108377	0.0271058	Os03g0709000	Membrane-associated, eicosanoid and glutathione metabolism (MAPEG) domain containing protein.	81.1516	115.813
Os01g0142300	0.56469	0.000681394	0.0189035	Os01g0142300	Glycosyl transferase, group 1 domain containing protein.	13.5218	19.2182
Os03g0381300	0.562799	0.000676141	0.0188233	Os03g0381300	CS domain domain containing protein.	34.8648	49.5589
Os01g0646700	0.557058	0.0015838	0.0359345	Os01g0646700	Similar to OSIGBa0105P02.4 protein.	13.6028	19.1652
Os12g0407500	0.552162	0.00136186	0.0323412	Os12g0407500	Tensin phosphatase, C2 domain domain containing protein.	31.0031	43.6477
Os11g0639300	0.551941	0.00212383	0.0444739	Os11g0639300	Protein of unknown function DUF594 family protein.	7.59254	10.6807
Os04g0462300	0.550156	0.00208075	0.0438406	Os04g0462300	Conserved hypothetical protein.	18.2456	25.732
Os01g0693800	0.549183	0.00128045	0.0306537	Os01g0693800	Similar to Threonine synthase, chloroplast precursor (EC 4.2.3.1) (TS).	22.9146	32.2089
Os05g0530500	0.54709	0.00141477	0.0330077	Os05g0530500	Similar to OSK1.	41.4329	58.1245
Os08g0451700	0.546623	0.000966724	0.0248851	Os08g0451700	Conserved hypothetical protein.	9.63425	13.5053
Os02g0644100	0.544575	0.00183513	0.039932	Os02g0644100	Similar to Heat shock protein STI (Stress inducible protein) (GmSTI).	38.3458	53.8216
Os06g0728500	0.54377	0.00202173	0.0428235	Os06g0728500	Conserved hypothetical protein.	20.1581	28.3075
Os08g0464000	0.542671	0.00238373	0.0488643	Os08g0464000	Activator of Hsp90 ATPase homologue 1-like family protein.	23.1737	32.4629
Os04g0395900	0.540355	0.00174916	0.0385881	Os04g0395900	Polynucleotide adenylyltransferase region domain containing protein.	16.0616	22.5034
Os03g0730400	0.538373	0.00179105	0.0392946	Os03g0730400	Similar to Serine carboxypeptidase.	26.0351	36.377
Os10g0422000	0.536586	0.00122821	0.0298231	Os10g0422000	Conserved hypothetical protein.	32.3995	45.1886
Os05g0410200	0.530838	0.00239509	0.048954	Os05g0410200	Alpha/beta hydrolase fold-3 domain containing protein.	28.056	38.9987
Os03g0822200	0.530016	0.00220187	0.0457476	Os03g0822200	NAD(P)-binding domain containing protein.	116.187	161.391
Os08g0545700	0.528011	0.00149438	0.0344284	Os08g0545700	Similar to TraB protein-related.	20.8087	28.8386

## Sheet: DOWN
Gene ID	logFC	P-value	FDR	Gene name	Gene description	Mean FPKM reference	Mean FPKM query
Os08g0468300	-8.26755	9.52374e-16	5.17615e-13			2.72828	0
Os06g0110200	-7.55262	6.59489e-10	1.47393e-07	Os06g0110200	Late embryogenesis abundant (LEA) protein, Abiotic stress response	1.09786	0
Os11g0451700	-5.60209	4.87377e-08	6.54782e-06			4.15402	0.0852655
Os09g0273600	-5.07109	4.52337e-17	3.48942e-14			3.68405	0.11164
Os01g0310700	-4.99742	5.50027e-05	0.00262542	Os01g0310700	Non-protein coding transcript.	12.232	0.35808
Os11g0687100	-4.62666	6.10516e-17	4.42421e-14	Os11g0687100	von Willebrand factor, type A domain containing protein.	22.809	0.874874
Os12g0116800	-4.54246	4.82506e-22	8.24189e-19	Os12g0116800	WRKY transcription factor, Bacterial blight disease resistance, Bakanae disease resistance	7.19192	0.309854
Os11g0687200	-4.46339	1.47147e-07	1.69176e-05	Os11g0687200	Hypothetical conserved gene.	3.86287	0.163523
Os11g0308432	-4.12421	1.53256e-21	2.44331e-18	Os11g0308432	Hypothetical conserved gene.	2.08869	0.118206
Os11g0454000	-4.10712	1.35482e-19	1.61996e-16	Os11g0454000	Dehydrin RAB 16C.	7.51199	0.417503
Os08g0336500	-4.10086	8.77931e-09	1.39966e-06			0.300117	0.0161268
Os12g0198700	-4.08532	7.24779e-10	1.56147e-07	Os12g0198700	Similar to Jasmonate-induced protein.	11.6693	0.671602
Os02g0257200	-4.07291	1.23697e-06	0.000106406	Os02g0257200	Conserved hypothetical protein.	0.782902	0.0457556
Os10g0149000	-3.9793	4.72852e-14	2.09404e-11			5.20985	0.313575
Os11g0454300	-3.85856	5.32834e-06	0.000368271	Os11g0454300	Group 2 late embryogenesis abundant (LEA) protein, Salt tolerance	22.4938	1.53449
Os11g0454200	-3.74376	4.77479e-11	1.35934e-08	Os11g0454200	Dehydrin	5.18407	0.358347
Os03g0723400	-3.71986	2.99701e-07	3.12972e-05	Os03g0723400	Similar to UFG2.	1.07456	0.0722102
Os05g0349800	-3.62182	0.000108044	0.00453291	Os05g0349800	Group I late embryogenesis abundant (LEA) protein, Positive regulation of drought tolerance	0.87168	0.0692414
Os04g0168300	-3.61247	2.98063e-09	5.28164e-07	Os04g0168300	Conserved hypothetical protein.	1.90285	0.1333
Os11g0631900	-3.53427	4.7667e-09	8.20079e-07	Os11g0631900	Domain of unknown function DUF591 domain containing protein.	0.336231	0.027371
Os12g0282000	-3.49108	2.54884e-09	4.65291e-07	Os12g0282000	Mitochondrial iron-regulated protein, Iron homeostasis	0.979992	0.0840544
Os12g0247700	-3.42122	2.17626e-11	7.03286e-09	Os12g0247700	Mannose-binding jacalin-related lectin, Response to DNA damage from ionizing radiation, Resistant against fungal pathogens	73.4629	6.71427
Os12g0116700	-3.35039	1.16186e-05	0.000713405	Os12g0116700	Similar to WRKY transcription factor 64.	0.666771	0.0626343
Os02g0744682	-3.29604	7.15439e-08	9.14921e-06			1.58359	0.145729
Os10g0335000	-3.10405	0.00182602	0.0397701	Os10g0335000	Dirigent protein, Lignin biosynthesis	0.597098	0.0613487
Os11g0245200	-3.09475	1.24777e-07	1.47718e-05	Os11g0245200	Similar to leucine-rich repeat family protein / protein kinase family protein.	0.406159	0.0427929
Os04g0522500	-2.9656	4.36184e-05	0.00216859	Os04g0522500	Gibberellin (GA) 2-oxidase, Regulation of plant stature, Abiotic and biotic stress tolerance	0.744233	0.0898717
Os03g0750000	-2.85948	0.000169065	0.00639718	Os03g0750000	Similar to ethylene-responsive protein.	0.543157	0.0699442
Os08g0351300	-2.79085	2.12805e-05	0.00120879	Os08g0351300	Conserved hypothetical protein.	0.433475	0.0621327
Os05g0274950	-2.77843	2.39352e-07	2.5871e-05			3.75754	0.489626
Os05g0202800	-2.77103	0.000359335	0.0114423			120.911	17.4675
Os11g0632001	-2.75623	1.91298e-07	2.11792e-05			1.6189	0.221564
Os03g0168100	-2.74862	6.92879e-07	6.39749e-05	Os03g0168100	Late embryogenesis abundant protein repeat containing protein.	0.634368	0.0941626
Os10g0565401	-2.72818	1.60878e-06	0.00013405			3.39877	0.478413
Os01g0356900	-2.6509	9.49393e-06	0.000603824	Os01g0356900	Similar to Extensin-like protein.	0.493879	0.0682198
Os05g0381400	-2.54849	5.96787e-05	0.00278784	Os05g0381400	AWPM-19-like protein, Stress tolerance through ABA-dependent patheway	2.37229	0.397444
Os06g0509900	-2.51031	5.6967e-11	1.60272e-08			21.3784	3.62949
Os12g0555100	-2.49613	0.000247252	0.0086318	Os12g0555100	Similar to Probenazole-inducible protein PBZ1.	7.81216	1.29185
Os01g0644200	-2.43771	0.000148775	0.00577565	Os01g0644200	Similar to Little protein 1.	2.50145	0.46609
Os12g0199000	-2.37368	0.00101314	0.0258849			0.494772	0.0925453
Os11g0608300	-2.3724	2.09009e-08	3.08534e-06	Os11g0608300	Barley stem rust resistance protein.	3.93532	0.712045
Os06g0240050	-2.36585	2.55398e-07	2.73883e-05			0.976148	0.175964
Os11g0308600	-2.3453	1.94438e-10	4.74469e-08	Os11g0308600	Conserved hypothetical protein.	18.3924	3.54198
Os07g0255200	-2.33925	0.000339486	0.0109849	Os07g0255200	Similar to Helicase-like protein [Oryza sativa (japonica cultivar-group)].	0.571808	0.10276
Os01g0871600	-2.33659	5.99283e-05	0.00278914	Os01g0871600	Similar to Peptide transporter PTR2-B.	0.630002	0.124628
Os07g0436350	-2.29093	2.39159e-05	0.00133006	Os07g0436350	Hypothetical conserved gene.	0.68816	0.13306
Os12g0410050	-2.28901	7.49794e-17	5.2737e-14	Os12g0410050	Hypothetical conserved gene.	9.9594	1.9551
Os12g0568500	-2.28896	0.000530601	0.0158017	Os12g0568500	Metallothionein-like protein type 1.	221.489	44.0048
Os01g0522100	-2.28404	0.000321415	0.0105581	Os01g0522100	Conserved hypothetical protein.	0.604958	0.116451
Os09g0330000	-2.26537	4.21489e-05	0.00210868			0.5631	0.117658
Os09g0424200	-2.25541	3.78644e-06	0.000279472	Os09g0424200	Glutamine amidotransferase class-I domain containing protein.	5.1627	1.00793
Os03g0307333	-2.23865	4.3413e-06	0.000309904	Os03g0307333	Hypothetical conserved gene.	2.00301	0.387654
Os11g0117600	-2.22325	6.44276e-09	1.06257e-06	Os11g0117600	WRKY transcription factor 50, Transcription repressor, Mediation of ABA-dependent seed germination and seedling growth, Salt stress tolerance	2.72186	0.570881
Os04g0202700	-2.20489	2.36315e-06	0.000184681	Os04g0202700	Similar to Avr9/Cf-9 rapidly elicited protein 256 (Fragment).	0.677236	0.144909
Os01g0705200	-2.19143	7.18839e-09	1.16941e-06	Os01g0705200	Late embryogenesis abundant protein repeat containing protein.	2.85285	0.586115
Os07g0235200	-2.18398	2.34541e-08	3.3788e-06	Os07g0235200	Protein of unknown function DUF296 domain containing protein.	2.36178	0.492075
Os11g0309000	-2.18317	0.000936339	0.0243123	Os11g0309000	Synaptojanin, N-terminal domain containing protein.	4.99092	1.08198
Os04g0648950	-2.16501	3.90591e-06	0.000285645	Os04g0648950	Non-protein coding transcript.	1.3011	0.274954
Os10g0142600	-2.11657	0.000248134	0.00864996			0.475682	0.108577
Os08g0508800	-2.11559	2.17856e-08	3.1962e-06	Os08g0508800	Type 2 13-lipoxygenase, Herbivore-induced defense response	2.75501	0.609616
Os02g0618000	-2.11026	1.60743e-05	0.000948228	Os02g0618000	Non-protein coding transcript.	1.93778	0.42349
Os04g0173800	-2.10236	2.25314e-08	3.26555e-06	Os04g0173800	Lectin precursor (Agglutinin).	2.24208	0.503321
Os08g0100300	-2.05453	1.06817e-09	2.16476e-07	Os08g0100300	Non-protein coding transcript.	2.69973	0.627723
Os10g0361900	-2.05334	3.89035e-06	0.00028538			2.29451	0.524614
Os10g0178500	-2.04311	2.79446e-07	2.98334e-05	Os10g0178500	UDP-glucuronosyl/UDP-glucosyltransferase family protein.	3.25702	0.742111
Os06g0579800	-2.03075	5.68337e-08	7.50895e-06	Os06g0579800	Hypothetical conserved gene.	3.08456	0.714456
Os05g0148800	-2.00058	0.000736201	0.0201436			1.08224	0.245338
Os11g0701400	-1.99369	0.0016177	0.0364272	Os11g0701400	Chitinase (EC 3.2.1.14) III C10150-rice (EC 3.2.1.14).	1.26637	0.318604
Os01g0136700	-1.98059	0.0014098	0.0329882	Os01g0136700	Conserved hypothetical protein.	0.140753	0.0345152
Os11g0250600	-1.93372	0.000598535	0.0172867			1.26523	0.313188
Os07g0687900	-1.93305	3.60523e-09	6.29309e-07	Os07g0687900	Galactinol synthase, WSI76 protein induced by water stress, Salt stress response	4.25827	1.08243
Os04g0208500	-1.92936	0.000183687	0.00677271	Os04g0208500	Cyclin-like F-box domain containing protein.	0.807573	0.208871
Os12g0549700	-1.90314	1.81242e-09	3.43986e-07	Os12g0549700	Hypothetical conserved gene.	4.24713	1.08448
Os07g0645200	-1.89354	0.000955686	0.0246678	Os07g0645200	Similar to FAT domain-containing protein.	3.88661	0.990796
Os04g0308600	-1.8926	9.52373e-11	2.47555e-08			11.748	3.00127
Os06g0568600	-1.88068	3.25658e-07	3.32811e-05	Os06g0568600	Ent-kaurene oxidase like protein, Cytochrome P450 701A subfamily member, Phytoalexin biosynthesis	1.50464	0.39183
Os01g0339500	-1.87954	1.85204e-10	4.56595e-08	Os01g0339500	Similar to No apical meristem protein.	3.64814	0.94561
Os04g0640750	-1.87856	0.00012403	0.0050272			0.734023	0.185514
Os01g0726400	-1.86711	0.00105004	0.026544	Os01g0726400	MADS box transcription factor, Regulation of floral organ identity	1.26445	0.318463
Os01g0891700	-1.86549	0.000594085	0.0172205	Os01g0891700	Leucine-rich repeat, N-terminal domain containing protein.	0.460242	0.116551
Os10g0489500	-1.85958	0.000664593	0.0185958			0.707769	0.180384
Os12g0569500	-1.84884	4.60258e-06	0.000323724	Os12g0569500	Osmotin protein belonging to the pathogenesis-related protein 5 family, Resistance to rice sheath blight	6.20831	1.67269
Os02g0582900	-1.84846	3.79644e-05	0.00193578	Os02g0582900	Conserved hypothetical protein.	3.8124	1.01219
Os04g0309900	-1.82678	3.23201e-07	3.31718e-05			4.72178	1.25697
Os11g0262600	-1.80431	6.15215e-06	0.0004156			2.72733	0.749111
Os05g0468800	-1.79443	0.000672518	0.0187662	Os05g0468800	Phosphatidylethanolamine-binding protein PEBP domain containing protein.	1.03466	0.292592
Os02g0632800	-1.78499	0.0011331	0.0279927	Os02g0632800	Wall-associated kinase, Positive regulation of rice blast resistance	0.461402	0.122675
Os05g0367200	-1.77453	2.82464e-06	0.000216501	Os05g0367200	Conserved hypothetical protein.	1.2057	0.334554
Os04g0675101	-1.77409	0.000967923	0.0248891			1.1296	0.313591
Os12g0431100	-1.77006	0.00127271	0.0306193	Os12g0431100	ATPase, AAA-type, core domain containing protein.	2.69972	0.741641
Os09g0252700	-1.76937	0.00055674	0.0163762	Os09g0252700	Similar to E3 ubiquitin protein ligase UPL1 (EC 6.3.2.-) (Ubiquitin-protein ligase 1).	4.73628	1.31791
Os04g0310200	-1.76194	1.63827e-08	2.51775e-06			10.6544	2.99522
Os05g0196250	-1.76021	6.81069e-05	0.00308725			1.39883	0.385197
Os05g0269500	-1.75645	5.80378e-06	0.000394295	Os05g0269500	HAP2-GCS1 domain containing protein	1.00063	0.277265
Os07g0569550	-1.7433	2.11042e-05	0.0012045			1.11841	0.313287
Os03g0744675	-1.73834	0.000119006	0.00486984			1.87194	0.534531
Os02g0470600	-1.73565	0.00113967	0.028097			1.61828	0.460933
Os04g0107600	-1.72413	6.97963e-10	1.53129e-07	Os04g0107600	Arginine decarboxylase , Stress response	10.2418	3.014
Os07g0168700	-1.72094	3.95272e-05	0.00200266	Os07g0168700	Non-protein coding transcript.	0.894027	0.254404
Os06g0271600	-1.72007	0.000197217	0.00718942			4.09979	1.22933
Os05g0373900	-1.71609	0.000172122	0.00646174	Os05g0373900	Similar to Eukaryotic peptide chain release factor subunit 1 (eRF1) (Eukaryotic release factor 1) (TB3-1) (Cl1 protein).	0.969175	0.285537
Os02g0106001	-1.71165	0.00163416	0.0366941			0.981918	0.281344
Os06g0122200	-1.69449	2.94241e-05	0.00157495	Os06g0122200	Protein of unknown function DUF594 domain containing protein.	0.76419	0.222532
Os09g0379600	-1.68038	0.00239244	0.0489416			2.63963	0.786386
Os03g0198200	-1.66895	0.000137319	0.00540996	Os03g0198200	Hypothetical protein.	2.98755	0.892708
Os05g0172100	-1.66569	1.57948e-06	0.000132069	Os05g0172100	F-box associated type 1 domain containing protein.	1.75694	0.531173
Os10g0505900	-1.65704	0.00195502	0.0418927	Os10g0505900	Conserved hypothetical protein.	1.00427	0.317033
Os12g0532500	-1.65402	1.13417e-08	1.77271e-06	Os12g0532500	Conserved hypothetical protein.	5.4764	1.65548
Os04g0372400	-1.63493	5.7736e-16	3.54025e-13	Os04g0372400	Conserved hypothetical protein.	13.834	4.26133
Os07g0439000	-1.62788	5.68653e-05	0.0026822	Os07g0439000	Hypothetical conserved gene.	0.560196	0.172628
Os09g0123500	-1.62589	2.71563e-17	2.31633e-14	Os09g0123500	Tetratricopeptide-like helical domain containing protein.	13.7832	4.27963
Os11g0257700	-1.61773	0.000249067	0.0086529			1.2534	0.387493
Os08g0316900	-1.614	4.19823e-06	0.000301491	Os08g0316900	Hypothetical protein.	21.3435	6.68623
Os07g0677400	-1.60617	0.000749881	0.0203549			19.6641	6.11304
Os04g0453500	-1.59882	0.000454497	0.0139827	Os04g0453500	Conserved hypothetical protein.	0.6911	0.215398
Os05g0560500	-1.59297	0.00199689	0.0424099	Os05g0560500	Conserved hypothetical protein.	1.42306	0.438287
Os01g0192550	-1.5928	0.00179516	0.0393487	Os01g0192550	Conserved hypothetical protein.	0.592306	0.187122
Os01g0127600	-1.59113	4.33284e-20	6.47598e-17	Os01g0127600	Similar to Bowman-Birk type proteinase inhibitor D-II precursor (IV).	59.8528	19.1132
Os10g0550066	-1.58569	8.75805e-05	0.0038359			1.15536	0.369094
Os04g0680400	-1.58149	5.61468e-13	2.27575e-10	Os04g0680400	Allantoinase (EC:3.5.2.5), Ureide metabolism, Nitrogen molecular sensor	38.559	12.323
Os07g0116300	-1.57827	0.00014995	0.00579307	Os07g0116300	Endoplasmic reticulum protein, Regulation of sugar partitioning in carbon-demanding young leaves and developing leaf sheaths	0.838495	0.273941
Os10g0450400	-1.57329	0.000595875	0.0172437	Os10g0450400	Protein of unknown function DUF594 family protein.	0.336458	0.109009
Os08g0254600	-1.5533	3.58799e-05	0.00186016	Os08g0254600	Similar to cyclic nucleotide-gated ion channel 14.	3.32924	1.09848
Os06g0108500	-1.55191	0.00110066	0.0273608	Os06g0108500	Similar to MIKC-type MADS-box transcription factor AGL1.	0.865534	0.278067
Os02g0316900	-1.54532	8.96087e-16	4.98349e-13	Os02g0316900	B-block binding subunit of TFIIIC domain containing protein.	7.29565	2.41226
Os03g0233000	-1.53589	0.000154436	0.00593286	Os03g0233000	Protein of unknown function DUF607 family protein.	2.65299	0.861335
Os01g0952800	-1.5306	0.000231948	0.00824191	Os01g0952800	Iron-related bHLH transcription factor 2, Tolerance to Fe deficiency, Regulation of Fe uptake from soil, Fe transport during germination, Fe translocation to grain during seed maturation	3.88756	1.3186
Os01g0795000	-1.52936	9.43966e-06	0.000601973	Os01g0795000	Subtilase.	3.63068	1.20152
Os06g0542000	-1.52365	1.62623e-05	0.00095552			2.42777	0.794664
Os02g0187700	-1.51849	2.34974e-12	8.64487e-10			13.5994	4.54025
Os03g0562400	-1.51817	3.74946e-06	0.000277599	Os03g0562400	Conserved hypothetical protein.	1.79531	0.605612
Os02g0726833	-1.51123	0.00140372	0.0328781	Os02g0726833	Non-protein coding transcript.	0.575449	0.189839
Os02g0550850	-1.50564	0.00185357	0.0402236			0.570218	0.193463
Os09g0544400	-1.49958	3.08249e-05	0.00163447			1.18663	0.400384
Os12g0594200	-1.49883	0.000566925	0.0165942			1.76009	0.587492
Os02g0719600	-1.4887	0.00160132	0.0361947	Os02g0719600	SAM dependent carboxyl methyltransferase family protein.	0.568235	0.191653
Os08g0116700	-1.48474	0.00028442	0.00964767	Os08g0116700	Conserved hypothetical protein.	1.24149	0.420548
Os01g0559550	-1.48415	3.72852e-05	0.00190521			3.19667	1.07928
Os11g0168000	-1.48094	5.42243e-05	0.00259864	Os11g0168000	Fertilization barrier 2 protein, Double fertilization	3.36375	1.16552
Os08g0359400	-1.47549	0.000319593	0.0105127			0.800375	0.275058
Os07g0123100	-1.47418	0.000112027	0.00464816			4.2371	1.47144
Os01g0864200	-1.47357	0.000274251	0.00938262	Os01g0864200	Conserved hypothetical protein.	2.00471	0.704707
Os11g0118400	-1.4733	6.411e-09	1.06257e-06	Os11g0118400	Hypothetical protein.	7.41923	2.54749
Os11g0626700	-1.47071	0.000170096	0.00641414	Os11g0626700	Hypothetical conserved gene.	1.44281	0.495729
Os04g0419900	-1.46924	2.28953e-11	7.30026e-09	Os04g0419900	S-Domain receptor like kinase-52, Response to drought in tolerant genotype Nagina 22, Response to chilling and submergence, Response to Xanthomonas oryzae pv. oryzae	8.59256	2.98395
Os09g0109600	-1.44538	2.22372e-05	0.00125125	Os09g0109600	Small peptide, Drought tolerance	8.21611	2.92637
Os01g0495701	-1.44404	0.000330102	0.0107402			0.988957	0.352885
Os02g0511900	-1.43823	0.000116862	0.00480178			1.51211	0.524418
Os11g0258300	-1.43691	0.000546628	0.0161583			1.85025	0.655262
Os03g0235000	-1.4318	6.24761e-05	0.00288618	Os03g0235000	Similar to Peroxidase.	5.25708	1.90606
Os07g0120900	-1.41801	0.000170234	0.00641414	Os07g0120900	Protein of unknown function DUF1719, Oryza sativa family protein.	0.850946	0.305416
Os07g0564750	-1.41792	3.16057e-06	0.000239183			7.76985	2.80926
Os11g0426400	-1.40854	4.16098e-06	0.000300164			15.8602	5.72185
Os08g0375400	-1.39787	1.60986e-05	0.000948228	Os08g0375400	Plant disease resistance response protein family protein.	5.8593	2.11789
Os10g0469100	-1.38789	2.4575e-06	0.000190808	Os10g0469100	Hypothetical protein.	1.10358	0.402613
Os08g0519100	-1.3873	1.24563e-06	0.000106767	Os08g0519100	D-arabinono-1, 4-lactone oxidase domain containing protein.	5.86185	2.12477
Os04g0664900	-1.38685	1.9502e-05	0.00112108	Os04g0664900	Similar to H1005F08.5 protein.	4.9499	1.81631
Os10g0363700	-1.38328	3.47404e-05	0.00182189	Os10g0363700	Conserved hypothetical protein.	1.04237	0.379179
Os11g0695900	-1.38186	2.3838e-08	3.41354e-06	Os11g0695900	Armadillo-like helical domain containing protein.	4.16235	1.51882
Os02g0162766	-1.37967	0.000308597	0.0102213	Os02g0162766	Hypothetical conserved gene.	2.64136	0.971692
Os08g0551700	-1.37416	0.000306253	0.0101594	Os08g0551700	Non-protein coding transcript.	0.988838	0.357818
Os06g0307900	-1.3707	3.06193e-05	0.00162718	Os06g0307900	Hypothetical conserved gene.	0.973957	0.36408
Os09g0471500	-1.35226	0.000119129	0.00486984	Os09g0471500	Conserved hypothetical protein.	0.884878	0.329341
Os01g0182832	-1.33082	0.00178696	0.0392769			2.9252	1.10551
Os01g0267800	-1.32765	0.00138053	0.0326225			1.06752	0.414889
Os06g0133000	-1.32536	0.000271993	0.00931867	Os06g0133000	Granule-bound starch synthase, Synthesis of amylose in endosperm	0.912456	0.348802
Os06g0681200	-1.32147	0.00221915	0.0460268	Os06g0681200	Cupredoxin domain containing protein.	1.50537	0.579467
Os08g0566700	-1.31661	0.000108692	0.0045474	Os08g0566700	Cullin repeat-like-containing domain domain containing protein.	1.58832	0.601275
Os07g0284950	-1.31615	0.000275816	0.00940735			0.651176	0.249142
Os05g0469800	-1.31224	0.000106361	0.0045049	Os05g0469800	Pyruvate decarboxylase	1.19985	0.457879
Os03g0153400	-1.30576	5.3705e-05	0.00257892	Os03g0153400	Similar to EMB1374.	3.37811	1.29682
Os11g0540600	-1.30067	7.05331e-06	0.000468536	Os11g0540600	Protein of unknown function DUF247, plant family protein.	4.70909	1.82806
Os01g0310550	-1.2974	1.83438e-06	0.000149718	Os01g0310550	Non-protein coding transcript.	7.05002	2.72383
Os03g0712800	-1.29731	0.000339808	0.0109849			3.25037	1.27832
Os07g0576600	-1.29142	0.00196109	0.0419757			1.5154	0.604638
Os01g0647200	-1.2859	0.0022752	0.0469448	Os01g0647200	Iron deficiency-inducible peptide, IMA/FEP peptide, Regulation of a major pathway of iron uptake and translocation, Iron deficiency response	0.773077	0.310001
Os06g0713400	-1.28369	1.46891e-06	0.000124565	Os06g0713400	Cyclin-like F-box domain containing protein.	2.67365	1.05907
Os08g0541300	-1.28164	0.000377974	0.0118914	Os08g0541300	Leucine-rich repeat, N-terminal domain containing protein.	0.550093	0.218566
Os03g0806600	-1.27725	0.000240705	0.00849001	Os03g0806600	Conserved hypothetical protein.	45.6251	17.8757
Os09g0240350	-1.27612	0.00227102	0.0468991			2.51659	1.01369
Os11g0211800	-1.2746	0.000378411	0.0118914	Os11g0211800	Cysteine-rich peptide, Short-chain peptide, ABA-dependent drought tolerance	26.0727	10.5218
Os05g0555600	-1.26988	2.20063e-08	3.2089e-06	Os05g0555600	Similar to Glutamate synthase [NADH], amyloplastic.	2.58098	1.03136
Os06g0698711	-1.26643	0.00221614	0.0460041	Os06g0698711	Conserved hypothetical protein.	3.26154	1.2925
Os11g0554200	-1.26448	0.000918821	0.0239655	Os11g0554200	Conserved hypothetical protein.	1.27584	0.507195
Os03g0306302	-1.2568	0.00214114	0.044719			7.04125	2.80129
Os03g0654400	-1.25335	1.36109e-08	2.11358e-06	Os03g0654400	Similar to Cationic amino acid transporter-like protein.	32.4641	13.007
Os03g0643900	-1.23396	0.00156717	0.0357268	Os03g0643900	Conserved hypothetical protein.	1.22315	0.50554
Os06g0199400	-1.23194	0.000122836	0.00499575			3.037	1.24538
Os05g0355400	-1.22802	3.75901e-08	5.13674e-06	Os05g0355400	UspA domain containing protein.	91.4384	37.4594
Os05g0163250	-1.22709	0.00109743	0.0273091	Os05g0163250	Similar to predicted protein.	4.48589	1.82299
Os09g0455300	-1.22433	0.00157304	0.0357924	Os09g0455300	Basic helix-loop-helix (bHLH) transcription factor, Control of root thickness and root length, Response to abiotic stresses	8.77955	3.56614
Os09g0529100	-1.21995	7.41008e-11	2.03683e-08	Os09g0529100	6-phosphogluconolactonase domain containing protein.	45.2517	18.7265
Os02g0114033	-1.21878	0.000147871	0.00574991			12.0361	4.92725
Os10g0195250	-1.21867	0.00098416	0.0252524	Os10g0195250	Conserved hypothetical protein.	13.1391	5.52764
Os01g0392600	-1.21224	1.86799e-08	2.84529e-06	Os01g0392600	Conserved hypothetical protein.	3.0876	1.28391
Os04g0643800	-1.21045	1.67353e-05	0.000980903			7.00527	2.90199
Os06g0223900	-1.20984	8.83379e-05	0.003862	Os06g0223900	Non-protein coding transcript.	11.745	4.85873
Os04g0301500	-1.20602	0.00142375	0.0331847	Os04g0301500	Basic helix-loop-helix transcription activator, Control of disease resistance, Regulation of salicylic acid (SA) and jasmonic acid (JA) signaling	2.1263	0.892295
Os04g0650700	-1.20018	2.61076e-08	3.6511e-06	Os04g0650700	Similar to OSIGBa0113E10.3 protein.	75.3153	31.3108
Os04g0432250	-1.19568	2.65886e-05	0.00144509			4.53296	1.88719
Os05g0489800	-1.19204	3.01046e-05	0.00160339	Os05g0489800	Centromere-specific histone H3	5.84527	2.44809
Os02g0818000	-1.19079	8.64001e-06	0.000557767	Os02g0818000	Cystathionine &beta;-synthase (CBS) domain containing protein, Resistance to Magnaporthe oryzae	1398.27	584.904
Os08g0231400	-1.18206	2.18507e-07	2.39696e-05	Os08g0231400	Germin-like protein 8-12, Disease resistance	63.4951	26.756
Os10g0460000	-1.17871	5.09077e-05	0.00246938	Os10g0460000	Conserved hypothetical protein.	1.96445	0.826491
Os07g0421866	-1.17847	4.51669e-06	0.000319562			18.2766	7.72056
Os11g0109950	-1.17236	0.00012039	0.00491297			5.07568	2.1569
Os05g0593550	-1.1711	0.000251224	0.00870692	Os05g0593550	Hypothetical conserved gene.	4.85754	2.04846
Os03g0403600	-1.16664	4.50202e-05	0.00222929	Os03g0403600	von Willebrand factor, type A domain containing protein.	5.60421	2.39443
Os01g0551100	-1.15953	5.99489e-05	0.00278914	Os01g0551100	Ribonuclease III domain containing protein.	5.77861	2.46041
Os09g0439200	-1.15777	2.6364e-05	0.00143943	Os09g0439200	Jasmonate ZIM-domain protein, Jasmonate-induced resistance to bacterial blight, Repressor of jasmonic acid signaling	9.93287	4.25148
Os03g0182800	-1.1507	4.45925e-06	0.000317377	Os03g0182800	APETALA2/ethylene responsive factor, ERF transcription factor, Tolerance to drought and submergence stress	8.33416	3.62052
Os06g0606401	-1.14892	0.000566558	0.0165942	Os06g0606401	Hypothetical gene.	1.54838	0.676985
Os03g0738600	-1.14731	6.0493e-09	1.01163e-06	Os03g0738600	Lipoxygenase, Seed germination and longevity	6.55124	2.8436
Os02g0202200	-1.14477	5.89865e-05	0.00277132	Os02g0202200	SPX domain-containing protein, Pi-dependent inhibition of phosphate starvation responses, Negative regulation of leaf inclination	3.19789	1.38815
Os06g0476200	-1.14319	4.11517e-05	0.00206744	Os06g0476200	Similar to Phosphoglucomutase precursor (EC 5.4.2.2).	6.21052	2.66971
Os01g0770700	-1.14285	1.64243e-08	2.51775e-06	Os01g0770700	High-affinity copper transport protein, Modulation of copper redistribution	50.6885	21.9654
Os01g0949300	-1.14196	1.13867e-09	2.25043e-07	Os01g0949300	EF-Hand type domain containing protein.	92.9396	40.4236
Os06g0217300	-1.13973	3.99002e-05	0.00201728	Os06g0217300	Short vegetative phase (SVP)-group MADS-box protein, Negative regulation of brassinosteroid responses	3.75616	1.63843
Os09g0541000	-1.13508	0.000257164	0.0088742	Os09g0541000	Water channel protein, Aquaporin, Rapid water transport, Maintenance of the water balance in cells, Chilling resistance	64.055	27.8605
Os04g0218600	-1.1341	6.8621e-05	0.00310208	Os04g0218600	Conserved hypothetical protein.	2.84716	1.23419
Os07g0190000	-1.13139	0.00231379	0.0476178	Os07g0190000	Similar to 1-deoxy-D-xylulose 5-phosphate synthase 2 precursor.	0.827288	0.356737
Os03g0363500	-1.13109	4.9676e-09	8.48537e-07	Os03g0363500	Similar to Vacuolar monosaccharide symporter 1.	22.8148	9.95803
Os10g0175500	-1.12887	0.000175377	0.00655307	Os10g0175500	Hypothetical gene.	6.4686	2.87793
Os10g0580400	-1.12449	1.96863e-06	0.000159047	Os10g0580400	High-affinity urea transporter, Effective urea acquisition and utilisation, Effective use of low external urea as a N source	3.71735	1.62909
Os12g0518200	-1.11499	0.0018853	0.0407273	Os12g0518200	Similar to Integral membrane protein DUF6 containing protein.	2.6295	1.18389
Os03g0448700	-1.10957	2.31487e-10	5.48098e-08	Os03g0448700	Interferon-related developmental regulator domain containing protein.	32.5081	14.4319
Os07g0258400	-1.10044	0.000294163	0.00986621	Os07g0258400	OsNramp1 (Integral membrane protein).	3.58692	1.62954
Os04g0662900	-1.09978	1.70429e-10	4.29014e-08	Os04g0662900	RNA polymerase III transcriptional repressor, MAF1 domain containing protein.	28.7181	12.9028
Os06g0693100	-1.09624	0.000501467	0.0150844	Os06g0693100	NB-ARC domain containing protein.	1.95966	0.886643
Os10g0569400	-1.09595	2.42619e-05	0.00134305	Os10g0569400	Rice pathogen-related protein, Pathogen defense, Blast disease resistance	47.0336	21.0407
Os01g0694400	-1.09318	0.00049206	0.0148951			8.23466	3.69926
Os05g0392050	-1.09193	0.000940157	0.0243585			3.04316	1.36842
Os02g0830801	-1.09072	0.00127859	0.0306537	Os02g0830801	Similar to binding.	3.84502	1.71506
Os06g0728902	-1.09064	0.0009124	0.023846	Os06g0728902	Similar to predicted protein.	10.2349	4.54735
Os06g0318600	-1.08951	0.000471602	0.0144034	Os06g0318600	Peptidase S41 domain containing protein.	86.0957	38.4331
Os10g0177200	-1.08899	0.000288777	0.00972534			5.05716	2.29713
Os05g0503500	-1.08762	2.79498e-05	0.0015122			22.5618	10.3065
Os11g0635500	-1.08087	2.98161e-09	5.28164e-07	Os11g0635500	Cytochrome P450 family protein.	32.0786	14.5106
Os01g0141000	-1.07993	7.77782e-08	9.73816e-06	Os01g0141000	AP2/ERF and B3 domain-containing protein, RAV family protein, Salt stress response, Repression of photoperiodic flowering	32.4393	14.7544
Os11g0685400	-1.0787	0.000121833	0.0049634	Os11g0685400	Hypothetical conserved gene.	3.80091	1.73458
Os07g0109700	-1.07825	1.38234e-07	1.60472e-05	Os07g0109700	Conserved hypothetical protein.	22.974	10.4911
Os06g0264200	-1.07793	1.09039e-09	2.19122e-07	Os06g0264200	CONSTANS-like protein, Transcription factor, Repression of flowering, Regulation of plant height and grain yield	22.8061	10.4094
Os06g0558766	-1.07636	1.23523e-07	1.46961e-05			38.541	17.4833
Os04g0689000	-1.07317	4.4298e-07	4.35943e-05	Os04g0689000	Similar to Peroxidase (EC 1.11.1.7).	13.5128	6.1347
Os03g0121300	-1.07179	0.000801392	0.0215331	Os03g0121300	Similar to Peroxidase 1.	4.71062	2.1865
Os02g0731700	-1.06944	1.33357e-09	2.57185e-07	Os02g0731700	CCT domain domain containing protein.	17.0442	7.78501
Os09g0287000	-1.06764	0.00106529	0.0268162	Os09g0287000	Similar to Ethylene-responsive transcription factor 5 (Ethylene-responsive element binding factor 5) (EREBP-5) (AtERF5).	6.09565	2.82069
Os01g0642200	-1.06663	6.515e-09	1.06712e-06	Os01g0642200	Conserved hypothetical protein.	339.585	155.458
Os02g0251800	-1.06153	0.00134668	0.0320444			13.1429	6.01886
Os02g0164000	-1.05933	0.00129757	0.030973			3.30157	1.50861
Os08g0233400	-1.05931	0.000310132	0.0102579	Os08g0233400	Ankyrin repeat domain containing protein.	3.96808	1.8141
Os04g0538400	-1.05266	6.80071e-05	0.00308725	Os04g0538400	Similar to Nodulin 21 (N-21).	16.6832	7.81422
Os11g0539200	-1.04545	2.08337e-08	3.08534e-06	Os11g0539200	Xyloglucan endotransglycosylase, Cell wall-loosening enzyme essential for cell elongation, Internodal elongation	36.139	16.8944
Os01g0976100	-1.04094	0.000590658	0.0171628	Os01g0976100	ABC transporter-like domain containing protein.	3.77445	1.75175
Os03g0595800	-1.03981	3.04532e-09	5.35484e-07	Os03g0595800	Similar to Acyl carrier protein (ACP).	33.7688	15.7632
Os06g0645901	-1.03114	0.000348734	0.0111791			6.6314	3.08837
Os04g0555600	-1.02905	0.000295523	0.00989794	Os04g0555600	Similar to WD-40 repeat family protein / beige-related.	7.7388	3.62129
Os02g0828200	-1.02617	5.24012e-08	7.00068e-06	Os02g0828200	TPR-like domain containing protein.	30.3068	14.2385
Os11g0125900	-1.02431	0.000164002	0.00621543			4.3803	2.05042
Os08g0113000	-1.02186	5.92927e-05	0.00278024	Os08g0113000	Similar to Peroxidase 47 precursor (EC 1.11.1.7) (Atperox P47) (ATP32).	7.94366	3.77917
Os05g0494800	-1.01997	0.000104004	0.00445728	Os05g0494800	Hypothetical protein.	20.8891	9.86016
Os04g0475000	-1.01944	4.73206e-05	0.00231891	Os04g0475000	Hypothetical protein.	2.76291	1.30877
Os06g0225400	-1.01907	1.39571e-05	0.000838621	Os06g0225400	Conserved hypothetical protein.	5.91784	2.81913
Os01g0110100	-1.01214	0.00090898	0.0237827	Os01g0110100	Phosphate (Pi) transporter, Pi homeostasis	1.08843	0.519993
Os08g0476100	-1.01159	0.000617924	0.0176759	Os08g0476100	Domain of unknown function DUF547 domain containing protein.	8.23533	3.8886
Os06g0673700	-1.01088	0.0012153	0.0296255	Os06g0673700	Hypothetical protein.	6.13712	2.91075
Os01g0102900	-1.00564	5.76045e-06	0.000392465	Os01g0102900	Light-regulated protein, Regulation of light-dependent attachment of LEAF-TYPE FERREDOXIN-NADP+ OXIDOREDUCTASE (LFNR) to the thylakoid membrane	533.924	254.564
Os06g0505302	-1.00311	0.00054173	0.0160615			4.71577	2.24456
Os11g0570000	-0.999617	1.13773e-06	9.96615e-05	Os11g0570000	Similar to Receptor kinase-like protein.	4.29872	2.06163
Os06g0109300	-0.999499	0.00139358	0.0327458	Os06g0109300	Protein of unknown function DUF6, transmembrane domain containing protein.	5.15606	2.44043
Os07g0255300	-0.9979	4.06299e-06	0.000295327	Os07g0255300	Conserved hypothetical protein.	17.2495	8.27888
Os09g0396900	-0.994349	1.51465e-06	0.00012754	Os09g0396900	Protein of unknown function DUF125, transmembrane family protein.	81.3719	39.4526
Os06g0121800	-0.992301	0.00196416	0.0419757			1.76581	0.85637
Os08g0499300	-0.991535	4.05792e-07	4.06029e-05	Os08g0499300	WRKY transcription factor, Disease resistance against X. oryzae, Drought tolerance	10.3455	5.00366
Os01g0130900	-0.990686	0.000842545	0.0224668	Os01g0130900	Conserved hypothetical protein.	8.48587	4.12995
Os03g0596800	-0.990238	0.00115402	0.0284215	Os03g0596800	Conserved hypothetical protein.	2.62073	1.255
Os12g0552400	-0.989503	0.000692408	0.0190763	Os12g0552400	Rossmann-like alpha/beta/alpha sandwich fold domain containing protein.	4.18988	2.01796
Os01g0108400	-0.9879	0.00174781	0.0385881			6.74691	3.31025
Os03g0132900	-0.986222	0.00068784	0.0189942	Os03g0132900	Similar to Chitinase 11.	3.33224	1.62089
Os10g0206800	-0.986106	9.04009e-06	0.000579584	Os10g0206800	Multidrug and toxic compound extrusion (MATE) protein, Al-induced secretion of citrate	23.036	11.09
Os02g0664100	-0.985843	1.67815e-05	0.000981204			16.5304	7.98492
Os12g0106000	-0.984894	7.39995e-08	9.33883e-06	Os12g0106000	Ferritin, Iron storage protein, Iron homeostasis	1238.81	602.845
Os01g0555100	-0.981826	0.002102	0.0441327	Os01g0555100	Similar to TATA-binding protein associated factor 2N (RNA-binding protein 56) (TAFII68) (TAF(II)68).	13.5464	6.57797
Os01g0564300	-0.976973	0.00157286	0.0357924	Os01g0564300	Peptidyl-prolyl cis-trans isomerase, FKBP-type domain containing protein.	3.83174	1.86501
Os02g0541300	-0.97632	3.08576e-06	0.000234674			47.0929	23.1005
Os03g0402200	-0.974474	0.000155813	0.0059618			20.2906	9.94651
Os10g0578800	-0.973489	2.96753e-07	3.12776e-05	Os10g0578800	Similar to LrgB-like family protein, expressed.	46.7464	22.7848
Os11g0215100	-0.972202	0.00139072	0.0327458	Os11g0215100	Plant disease resistance response protein family protein.	3.36206	1.6426
Os03g0816900	-0.971745	4.88281e-07	4.72743e-05	Os03g0816900	Conserved hypothetical protein.	7.16202	3.51082
Os10g0146200	-0.971333	0.00106894	0.0268798	Os10g0146200	Similar to Thaumatin-like protein.	4.66234	2.27335
Os06g0571300	-0.96944	3.09117e-06	0.000234674	Os06g0571300	Similar to predicted protein.	8.01601	3.94394
Os04g0477000	-0.966613	0.000633263	0.0179856	Os04g0477000	BTB/POZ fold domain containing protein.	4.01453	1.94901
Os06g0127800	-0.966605	0.000126699	0.00510942	Os06g0127800	GAI-RGA-SCR (GRAS) family protein, Brassinosteroid signaling	3.73359	1.82952
Os03g0268300	-0.957698	4.43789e-08	5.99591e-06	Os03g0268300	Digalactosyldiacylglycerol (DGDG) synthase, Anther and pollen development	46.419	22.9755
Os08g0170150	-0.957415	0.000249123	0.0086529			9.72975	4.77581
Os06g0699100	-0.948279	4.2594e-06	0.000304968			15.3834	7.68031
Os05g0547600	-0.947308	2.06249e-05	0.00117996	Os05g0547600	Hypothetical protein.	22.3712	11.0794
Os02g0245200	-0.94698	8.91122e-05	0.00388874	Os02g0245200	Conserved hypothetical protein.	2.07042	1.02276
Os03g0218300	-0.9442	0.000363072	0.0115306	Os03g0218300	Conserved hypothetical protein.	8.37753	4.15669
Os03g0192800	-0.937329	0.000135007	0.00532765	Os03g0192800	Similar to Ubiquitin-specific protease 26.	7.34163	3.66984
Os10g0578600	-0.936786	2.19867e-06	0.000174593	Os10g0578600	Methyltransferase type 11 domain containing protein.	9.37378	4.68547
Os12g0536000	-0.936438	3.08684e-07	3.18184e-05	Os12g0536000	2, 3-bisphosphoglycerate-independent phosphoglycerate mutase, Chlorophyll synthesis, photosynthesis and chloroplast development at seedling stage at low temperature	14.1403	7.11502
Os09g0565450	-0.936246	0.00137265	0.0324683			2.9561	1.46975
Os12g0476200	-0.932497	0.00011302	0.00466797	Os12g0476200	Sucrose transporter, TAL effector PthXo2-dependent disease susceptibility to bacterial pathogen	13.243	6.60204
Os07g0526400	-0.930659	0.000129896	0.00520253	Os07g0526400	Polyketide synthase, type III domain containing protein.	4.96102	2.50051
Os11g0562100	-0.928722	5.63086e-05	0.0026627	Os11g0562100	Squalene cyclase domain containing protein.	14.5977	7.43166
Os05g0542500	-0.927292	0.00197845	0.0421518	Os05g0542500	Similar to Isoform 2 of Late embryogenesis abundant protein, group 3.	20.7512	10.6228
Os06g0360300	-0.92613	7.39681e-08	9.33883e-06	Os06g0360300	NAD(P)-binding domain containing protein.	38.036	19.1838
Os01g0322700	-0.924549	3.66144e-06	0.000271925	Os01g0322700	Primary microRNA of OsmiR408; Target gene(s): OsUCL8 (Os03g0709100), OsUCL7 (Os03g0259100), Regulation of panicle branching and grain weight, Regulation of grain yield and photosynthesis	58.5514	29.4559
Os05g0447700	-0.92296	0.00151534	0.0346654	Os05g0447700	Tetratricopeptide-like helical domain containing protein.	14.9273	7.4723
Os06g0710300	-0.921329	2.0207e-06	0.000162704	Os06g0710300	Uncharacterised conserved protein UCP022348 domain containing protein.	63.6174	32.2695
Os09g0465500	-0.920257	0.00197945	0.0421518	Os09g0465500	Conserved hypothetical protein.	7.57866	3.79819
Os05g0431700	-0.916094	0.000237671	0.00840387	Os05g0431700	Similar to peptide transporter PTR2-B.	3.36121	1.70909
Os09g0128400	-0.915158	0.000286208	0.00968039	Os09g0128400	Conserved hypothetical protein.	40.6015	20.5287
Os12g0532600	-0.905577	0.000237912	0.00840387	Os12g0532600	Conserved hypothetical protein.	6.50261	3.34844
Os09g0491660	-0.904311	0.00167593	0.0373515	Os09g0491660	Homeodomain-like containing protein.	4.87984	2.50523
Os02g0807900	-0.902621	0.000503565	0.0151285	Os02g0807900	Conserved hypothetical protein.	2.39919	1.22225
Os07g0180300	-0.901347	0.000443613	0.0136885	Os07g0180300	Protein of unknown function DUF594 family protein.	8.88424	4.53353
Os12g0482700	-0.900585	1.07306e-05	0.000670003	Os12g0482700	Similar to L-galactose dehydrogenase.	30.7064	15.8968
Os05g0445900	-0.900159	0.00068666	0.0189908	Os05g0445900	5-methylcytosine DNA glycosylase/lyase, Demethylation of retrotransposon Tos17, Promotion of Tos17 transposition, Seed development	1.65278	0.841451
Os10g0116000	-0.89683	0.00122077	0.0296983			1.96118	1.00264
Os01g0127700	-0.891463	0.000899003	0.023651	Os01g0127700	Conserved hypothetical protein.	1.39095	0.722524
Os03g0195300	-0.890386	7.82538e-05	0.00345908	Os03g0195300	Similar to Low affinity sulphate transporter 3.	6.62326	3.40725
Os11g0106700	-0.884886	1.05934e-06	9.34799e-05	Os11g0106700	Similar to Ferritin 1, chloroplast precursor (EC 1.16.3.1) (ZmFer1).	798.724	416.17
Os11g0615900	-0.88154	0.00103067	0.026165	Os11g0615900	Conserved hypothetical protein.	2.17754	1.13007
Os02g0306401	-0.87808	0.00139019	0.0327458	Os02g0306401	Nicotianamine aminotransferase, Response to iron deficiency, Biosynthesis of mugineic acid family phytosiderophores	33.73	17.7304
Os04g0250700	-0.876309	4.51416e-06	0.000319562	Os04g0250700	Uncharacterised protein family UPF0307 domain containing protein.	32.0808	16.8473
Os03g0411300	-0.872998	0.000506831	0.0151694	Os03g0411300	EF-Hand type domain containing protein.	9.56369	5.05488
Os01g0622066	-0.867082	0.00209169	0.0439935			5.75214	3.0266
Os02g0139200	-0.864599	5.57152e-05	0.0026436	Os02g0139200	Type II protein arginine methyltransferase	9.18138	4.82574
Os10g0576600	-0.855836	5.16712e-05	0.00249126	Os10g0576600	Tetratricopeptide-like helical domain containing protein.	11.9466	6.3606
Os01g0742400	-0.854933	0.00195216	0.0418691	Os01g0742400	Hypothetical conserved gene.	1.14106	0.605373
Os07g0491900	-0.852182	0.000306066	0.0101594			8.37122	4.43106
Os08g0491000	-0.848396	0.00189012	0.0407577	Os08g0491000	Hypothetical conserved gene.	3.24417	1.72254
Os10g0109600	-0.847885	0.000281398	0.00957234	Os10g0109600	Peroxidase (EC 1.11.1.7).	20.1848	10.8179
Os01g0844000	-0.847417	0.000163199	0.00620467			22.3153	11.9422
Os02g0731200	-0.84296	0.000903867	0.0237268	Os02g0731200	MADS-box transcription factor, Cold tolerance, Control of tillering	4.01268	2.15373
Os06g0101100	-0.842769	0.0019073	0.0410271	Os06g0101100	Nicotinamide N-methyltransferase, putative domain containing protein.	4.71312	2.50382
Os01g0303000	-0.841244	1.93098e-06	0.000157066			236.411	127.079
Os03g0307200	-0.840577	0.00047067	0.0143934	Os03g0307200	Nicotianamine synthase 2, Nicotianamine biosynthesis	81.2106	43.9393
Os01g0123900	-0.836703	0.00126887	0.0305886	Os01g0123900	Similar to Bowman-Birk type proteinase inhibitor (EBI).	70.3389	37.9235
Os08g0394000	-0.834242	0.000235961	0.00835967	Os08g0394000	Conserved hypothetical protein.	13.7955	7.47317
Os05g0427200	-0.831024	5.47676e-05	0.00261942	Os05g0427200	Similar to Beta-1, 3-galactosyltransferase sqv-2.	7.07584	3.81954
Os02g0806300	-0.830732	4.5119e-05	0.00222929	Os02g0806300	Hypothetical protein.	13.9344	7.48612
Os12g0123500	-0.828268	0.0021705	0.0452927	Os12g0123500	Similar to Apyrase precursor (EC 3.6.1.5) (ATP-diphosphatase) (Adenosine diphosphatase) (ADPase) (ATP-diphosphohydrolase).	11.3705	6.17692
Os02g0532500	-0.825104	8.81302e-06	0.000566545	Os02g0532500	Germin-like protein, Fungal blast and bacterial blight resistance	28.3669	15.3897
Os08g0503000	-0.824598	0.000709992	0.0194934	Os08g0503000	Hypothetical protein.	45.9638	25.079
Os03g0187400	-0.819449	0.000562531	0.0165263	Os03g0187400	Zinc finger, FYVE/PHD-type domain containing protein.	10.0881	5.47013
Os01g0310600	-0.819197	2.53363e-05	0.00139286	Os01g0310600	Non-protein coding transcript.	37.2311	20.2772
Os05g0191500	-0.819039	0.000611923	0.0176096	Os05g0191500	Similar to stem 28 kDa glycoprotein.	9.0332	4.8792
Os07g0294300	-0.814632	4.16592e-06	0.000300164	Os07g0294300	Conserved hypothetical protein.	67.0154	36.5777
Os01g0518500	-0.813515	1.7233e-06	0.000142599	Os01g0518500	Glycoside hydrolase, family 27 protein.	20.2186	11.0779
Os05g0594200	-0.811303	0.000450942	0.0138967	Os05g0594200	Similar to Cation/proton exchanger 1a.	3.8467	2.09627
Os09g0337300	-0.808617	0.000180587	0.00670584	Os09g0337300	Hypothetical gene.	11.7415	6.44897
Os11g0539901	-0.808272	0.000874521	0.0231342	Os11g0539901	Hypothetical conserved gene.	19.9199	10.851
Os07g0170200	-0.804351	1.03405e-05	0.000649038			55.4651	30.4017
Os10g0454200	-0.804271	5.00242e-06	0.000347755	Os10g0454200	Eggshell protein family protein.	102.931	56.5103
Os02g0780550	-0.802876	2.51067e-06	0.000194305	Os02g0780550	Similar to smr domain containing protein.	17.6459	9.7051
Os03g0278300	-0.802696	5.51855e-06	0.000377059	Os03g0278300	Similar to ALY protein.	46.2255	25.404
Os08g0242700	-0.802238	1.86542e-05	0.00107777	Os08g0242700	Similar to uridylyltransferase-related.	297.815	163.622
Os01g0952700	-0.798139	0.00122964	0.0298231	Os01g0952700	Metal-dependent hydrolase, composite domain containing protein.	2.62129	1.44321
Os02g0161300	-0.795816	0.000289175	0.00972534	Os02g0161300	Similar to Mot1 (Fragment).	17.3141	9.54002
Os01g0826400	-0.794296	0.000111089	0.00462821	Os01g0826400	WRKY transcription factor, Negative regulation of abscisic acid and gibberellin signaling in aleurone cells	7.97982	4.43007
Os04g0490500	-0.793698	5.55865e-05	0.0026436	Os04g0490500	Protein kinase-like domain domain containing protein.	10.5846	5.84916
Os06g0210000	-0.781829	0.000686921	0.0189908			6.52181	3.63692
Os10g0509100	-0.779703	1.26488e-05	0.000764537	Os10g0509100	Similar to predicted protein.	96.3738	53.8711
Os07g0573900	-0.776105	0.000105705	0.00449793			111.212	62.8037
Os09g0522200	-0.770931	0.000190989	0.00700509	Os09g0522200	Transcription activator, Tolerance to drought, high-salt and cold stresses	25.5248	14.2869
Os03g0279950	-0.770747	8.65316e-06	0.000557767	Os03g0279950	Similar to Kinase binding protein (Fragment).	77.9184	43.9302
Os01g0164600	-0.769565	3.51372e-05	0.00183867	Os01g0164600	Protein phosphatase 2C-related domain containing protein.	124.829	70.1362
Os02g0542200	-0.765345	0.000105606	0.00449793	Os02g0542200	Similar to H0525E10.9 protein.	3.58815	2.02196
Os01g0256500	-0.76162	0.000149308	0.0057776			305.644	173.898
Os09g0437500	-0.761527	0.000863087	0.0228823	Os09g0437500	Dormancyauxin associated family protein.	34.3263	19.5129
Os05g0198200	-0.761331	0.000145505	0.00568564			14.2247	8.08346
Os06g0140200	-0.7583	0.00160893	0.036298	Os06g0140200	LRR receptor like protein, Modulation of resistance against rice black streaked dwarf virus (RBSDV) infection, Mediation of immunity against viral infection	1.76073	1.0024
Os10g0165400	-0.751116	0.000126695	0.00510942	Os10g0165400	Hypothetical gene.	19.1491	10.9387
Os01g0101600	-0.742727	1.55709e-05	0.000921692	Os01g0101600	Immunoglobulin-like fold domain containing protein.	15.9544	9.13761
Os06g0666400	-0.741944	0.000548119	0.0161824	Os06g0666400	VQ domain containing protein.	17.5214	10.0099
Os08g0371200	-0.741592	0.000189722	0.00696928	Os08g0371200	Carotenoid oxygenase domain containing protein.	22.8418	13.1516
Os02g0159700	-0.736936	9.66738e-05	0.00417303	Os02g0159700	Similar to electron transport SCO1/SenC family protein.	6.67499	3.85609
Os03g0820500	-0.733025	0.00164451	0.0368734	Os03g0820500	Actin depolymerizing factor, Actin-binding protein, Abiotic stress response	12.359	7.16853
Os01g0717000	-0.7307	0.00012908	0.00518792	Os01g0717000	Similar to GmCK1p (EC 2.7.1.32).	27.5199	15.9197
Os10g0498200	-0.724966	0.00027122	0.00930553	Os10g0498200	Epoxide hydrolase family protein.	11.2541	6.55068
Os01g0967900	-0.724638	7.03819e-05	0.00317568	Os01g0967900	Similar to predicted protein.	11.1936	6.48983
Os03g0173700	-0.720211	0.00185552	0.0402292	Os03g0173700	Domain of unknown function DUF1618 domain containing protein.	6.53764	3.82233
Os09g0416200	-0.719132	0.00107363	0.0269468	Os09g0416200	Similar to Glucose transporter (Fragment).	8.80484	5.10178
Os03g0792800	-0.712712	0.000647522	0.0182604	Os03g0792800	Beta-1, 3-glucanase-like protein.	6.99097	4.09899
Os09g0286600	-0.712075	6.09664e-05	0.00282617	Os09g0286600	Pathogenesis-related transcriptional factor and ERF domain containing protein.	31.8948	18.7339
Os02g0526400	-0.712033	0.00107848	0.0270345	Os02g0526400	Caseinolytic protease regulatory ATPase module, Intrinsic chaperone, Tolerance to salt and desiccation stresses	10.7288	6.29722
Os12g0116600	-0.709329	0.00238532	0.0488643	Os12g0116600	Similar to Transcription factor (Fragment).	4.3581	2.54353
Os06g0298200	-0.703737	0.000304055	0.0101411	Os06g0298200	Similar to CCT motif family protein.	9.78093	5.76669
Os07g0605400	-0.699947	0.00103641	0.0262549	Os07g0605400	Similar to EGG APPARATUS-1 protein (ZmEA1).	15.9863	9.4652
Os02g0234500	-0.699013	0.000565503	0.0165932	Os02g0234500	NAD(P)-binding domain containing protein.	64.9174	38.2461
Os06g0725200	-0.695441	0.00184721	0.040122	Os06g0725200	Lipase, GDSL domain containing protein.	13.3881	7.87942
Os01g0648000	-0.693237	0.000404539	0.0125802	Os01g0648000	Potassium channel, Potassium uptake, Salt stress tolerance	6.0972	3.62386
Os03g0402800	-0.689375	0.00104167	0.0263603	Os03g0402800	TIFY family protein, JASMONATE-ZIM domain (JAZ) protein, JA signaling, Regulation of spikelet development	70.0237	41.5065
Os06g0562700	-0.687945	0.00182246	0.0397285	Os06g0562700	Conserved hypothetical protein.	14.122	8.38572
Os03g0429800	-0.684542	0.000159585	0.00607692	Os03g0429800	Xanthine dehydrogenase, Regulation of leaf senescence	21.4869	12.832
Os01g0756900	-0.684254	0.00230954	0.0475713	Os01g0756900	Hypothetical protein.	54.3211	32.5341
Os09g0392666	-0.681426	9.53623e-05	0.00412386	Os09g0392666	Conserved hypothetical protein.	34.9156	20.8555
Os10g0431000	-0.679712	0.000220747	0.00789045	Os10g0431000	Similar to predicted protein.	16.4592	9.87169
Os01g0849000	-0.678513	0.00102812	0.0261512			18.8358	11.2636
Os02g0710102	-0.67435	0.00119107	0.0291537	Os02g0710102	Hypothetical conserved gene.	44.8506	26.865
Os05g0114700	-0.672903	0.000154561	0.00593286			125.469	75.7493
Os06g0109000	-0.670698	0.000426773	0.0132029			18.4417	11.1162
Os02g0324700	-0.664977	6.81636e-05	0.00308725	Os02g0324700	Similar to senescence-associated protein.	33.9996	20.5895
Os01g0837000	-0.66306	0.00179763	0.0393667	Os01g0837000	Ankyrin repeat containing protein.	12.0831	7.28405
Os12g0569200	-0.662653	0.00183987	0.0399987	Os12g0569200	Conserved hypothetical protein.	54.0166	32.9006
Os01g0175100	-0.659479	0.00201074	0.0426285	Os01g0175100	Kv1.4 voltage-gated K+ channel family protein.	29.771	18.2483
Os08g0384500	-0.658006	0.00204376	0.0431753	Os08g0384500	ABC transporter-like domain containing protein.	5.92242	3.60185
Os01g0919800	-0.657844	0.00241223	0.0491782	Os01g0919800	Similar to Efflux carrier of polar auxin transport.	10.259	6.21963
Os09g0520700	-0.65376	0.00153514	0.0350634	Os09g0520700	Similar to RNA helicase.	58.4425	35.6554
Os06g0140700	-0.651518	0.000677903	0.0188504	Os06g0140700	Similar to Homeodomain leucine zipper protein (Fragment).	14.3482	8.8128
Os02g0152600	-0.65144	0.00157609	0.0358276	Os02g0152600	Protein of unknown function DUF2343 domain containing protein.	7.88722	4.82892
Os05g0189900	-0.646613	0.000596325	0.0172437	Os05g0189900	Vegetative storage protein/acid phosphatase domain containing protein.	20.2334	12.4501
Os11g0572700	-0.640088	0.000258114	0.00889415	Os11g0572700	Carotenoid isomerase, Carotenoid biosynthesis, Root and coleoptile growth	22.6167	13.9037
Os06g0258900	-0.633757	0.00199337	0.0424099	Os06g0258900	NAD(P)-binding domain containing protein.	25.0071	15.4299
Os09g0115500	-0.632186	0.000475941	0.0145174	Os09g0115500	Proteinase inhibitor I3, Kunitz legume domain containing protein.	48.5355	29.9664
Os07g0689950	-0.626607	0.001897	0.0408693			5.1272	3.17816
Os08g0520700	-0.622854	0.00197436	0.0421185	Os08g0520700	Hypothetical protein.	4.46073	2.78292
Os07g0291100	-0.61823	0.000632863	0.0179856	Os07g0291100	Transport protein particle (TRAPP) component domain containing protein.	23.0799	14.445
Os12g0118200	-0.615511	0.000342859	0.01105	Os12g0118200	Conserved hypothetical protein.	13.2852	8.31457
Os04g0497000	-0.613277	0.00213285	0.0445848	Os04g0497000	Similar to Allyl alcohol dehydrogenase.	25.2103	15.735
Os10g0161800	-0.611944	0.00147972	0.0342169			129.043	80.6942
Os02g0206100	-0.611648	0.0012142	0.0296255	Os02g0206100	UDP-glucuronosyl/UDP-glucosyltransferase family protein.	11.6032	7.26229
Os02g0738900	-0.610462	0.00042148	0.0130561	Os02g0738900	Dynamin-related protein, Secondary cell wall cellulose biosynthesis	42.4367	26.7579
Os02g0173900	-0.609142	0.000328018	0.010708	Os02g0173900	Similar to SSADH.	33.5305	21.1088
Os03g0343900	-0.603829	0.000674242	0.0187923	Os03g0343900	Photosystem II PsbX domain containing protein.	436.026	276.046
Os07g0559700	-0.602119	0.00109535	0.0272856	Os07g0559700	Monosaccharide transporter 6, Assimilate unloading and sugar supply during seed development	35.5339	22.5475
Os10g0453900	-0.600091	0.000592392	0.0171923	Os10g0453900	Eggshell protein family protein.	59.9067	37.8564
Os02g0810300	-0.595739	0.000458576	0.0140775	Os02g0810300	Similar to NBD-like protein.	29.2824	18.6404
Os11g0465200	-0.59516	0.000848751	0.0225774	Os11g0465200	Similar to Bx2-like protein.	30.0578	19.0496
Os05g0429500	-0.589134	0.00143365	0.033383	Os05g0429500	Similar to dienelactone hydrolase family protein.	52.1144	33.1358
Os01g0672600	-0.589057	0.00149334	0.0344284	Os01g0672600	Non-protein coding transcript.	63.3279	40.5803
Os07g0475900	-0.587667	0.00176596	0.0388511	Os07g0475900	ACT domain containing protein kinase	19.2477	12.2806
Os02g0664300	-0.586722	0.000551335	0.0162572	Os02g0664300	Peptidase S8 and S53, subtilisin, kexin, sedolisin domain containing protein.	24.7363	15.8186
Os02g0816900	-0.586034	0.00203082	0.0429694	Os02g0816900	Myosin class XI protein, Control of pollen development	22.9647	14.6652
Os01g0138900	-0.585132	0.000483047	0.014678	Os01g0138900	Mandelate racemase/muconate lactonizing enzyme family protein.	40.5678	26.0328
Os02g0757100	-0.581494	0.00095862	0.0247031	Os02g0757100	Similar to Phi-1 protein.	21.5391	13.8515
Os03g0181100	-0.579555	0.00192575	0.0413398	Os03g0181100	Tify domain containing protein.	30.8744	19.7627
Os06g0119600	-0.579172	0.00240806	0.0491352	Os06g0119600	Peptidase aspartic, catalytic domain containing protein.	19.1658	12.3785
Os07g0243150	-0.578721	0.000664352	0.0185958	Os07g0243150	Hypothetical conserved gene.	121.808	78.5399
Os08g0407600	-0.578436	0.000586166	0.0170738	Os08g0407600	Protein of unknown function DUF581 family protein.	34.9948	22.5251
Os03g0215700	-0.573903	0.000697428	0.0191925	Os03g0215700	Myosin II heavy chain-like family protein.	18.2884	11.7875
Os09g0367900	-0.570689	0.00125405	0.0303842	Os09g0367900	Conserved hypothetical protein.	117.974	76.1631
Os01g0349600	-0.567726	0.00226123	0.0467374	Os01g0349600	Hypothetical protein.	21.1786	13.7469
Os04g0667600	-0.561348	0.00135135	0.0321235	Os04g0667600	Heavy metal transport/detoxification protein domain containing protein.	41.3935	26.9238
Os01g0853000	-0.560231	0.00100525	0.0257106	Os01g0853000	Conserved hypothetical protein.	42.3387	27.6642
Os08g0413850	-0.559921	0.00232838	0.047877	Os08g0413850	Protein of unknown function DUF1262 domain containing protein.	16.9616	11.0396
Os08g0562600	-0.559674	0.00218329	0.0454432			43.7892	28.6691
Os01g0872700	-0.552785	0.00235708	0.0483838	Os01g0872700	5-3 exoribonuclease	20.1887	13.1916
Os07g0615200	-0.548067	0.00228174	0.0470392	Os07g0615200	Tify domain containing protein.	127.25	83.5449
Os03g0121800	-0.547424	0.00121008	0.0295887	Os03g0121800	Dicer-like protein, miRNA biogenesis, Reguration of development	7.87309	5.16403
Os02g0506600	-0.542799	0.00199611	0.0424099	Os02g0506600	Heat shock protein DnaJ, cysteine-rich domain domain containing protein.	88.0864	57.8956
Os04g0466600	-0.539544	0.0022006	0.0457476	Os04g0466600	Agmatine deiminase domain containing protein.	22.1931	14.6201
Os03g0165300	-0.529354	0.00151627	0.0346654	Os03g0165300	Bell-like homeodomain-containing transcription factor, Secondary cell wall formation	24.8621	16.5809
Os09g0519200	-0.516273	0.0018066	0.0394909			69.2827	46.6028
