# Supplementary material for: SCR106 splicing factor modulates abiotic stress responses by maintaining RNA splicing in rice
Source: J Exp Bot. 2023 Oct 31;75(3):802–18. doi: 10.1093/jxb/erad433 (PMC10837019; doi:10.1093/jxb/erad433)
Supplement: erad433_suppl_Supplementary_Datasets_S2 [file erad433_suppl_supplementary_datasets_s2.xlsx]

## Sheet: A3SS
ID	GeneID	geneSymbol	chr	strand	longExonStart_0base	longExonEnd	shortES	shortEE	flankingES	flankingEE	ID.1	IJC_SAMPLE_1	SJC_SAMPLE_1	IJC_SAMPLE_2	SJC_SAMPLE_2	IncFormLen	SkipFormLen	PValue	FDR	IncLevel1	IncLevel2	IncLevelDifference
22	Os07g0630900		chr07	+	26161737	26161858	26161747	26161858	26161125	26161378	22	19,33	34,52	50,31	32,25	141	131	0.00103098	0.0237636	0.342,0.371	0.592,0.535	-0.207
34	Os05g0157300		chr05	-	3350870	3350992	3350870	3350961	3351149	3351219	34	47,48	24,32	58,59	6,5	162	131	1.34428e-08	1.52889e-06	0.613,0.548	0.887,0.905	-0.316
45	Os06g0125500		chr06	-	1373067	1373323	1373067	1373241	1373405	1373975	45	60,102	6,10	137,95	2,2	213	131	0.000233658	0.00710208	0.86,0.863	0.977,0.967	-0.111
48	Os05g0526300		chr05	+	26178963	26179169	26178966	26179169	26178801	26178889	48	31,32	47,87	15,12	99,67	134	131	0.000186057	0.00592398	0.392,0.264	0.129,0.149	0.189
51	Os03g0270200		chr03	-	9033240	9033393	9033240	9033338	9033478	9033565	51	18,44	118,209	49,43	122,82	186	131	2.8196e-05	0.00121435	0.097,0.129	0.221,0.27	-0.133
97	Os01g0578000		chr01	-	22357180	22357286	22357180	22357224	22357454	22357577	97	11,21	0,0	16,7	0,6	193	131	0.0017192	0.035057	1.0,1.0	1.0,0.442	0.279
100	Os10g0568200		chr10	+	22532049	22532222	22532084	22532222	22531227	22531693	100	15,17	11,13	23,22	4,4	166	131	0.000804486	0.0194984	0.518,0.508	0.819,0.813	-0.303
111	Os05g0481000		chr05	+	23645133	23645291	23645176	23645291	23644943	23645043	111	53,73	81,73	194,121	92,52	174	131	1.00575e-06	7.14493e-05	0.33,0.43	0.614,0.637	-0.245
112	Os05g0481000		chr05	+	23645133	23645291	23645190	23645291	23644943	23645043	112	73,92	142,227	215,138	94,69	188	131	0	0	0.264,0.22	0.614,0.582	-0.356
113	Os05g0481000		chr05	+	23645176	23645291	23645190	23645291	23644943	23645043	113	93,79	142,227	101,59	94,69	145	131	0.00101486	0.023506	0.372,0.239	0.493,0.436	-0.159
120	Os01g0189700		chr01	+	4794549	4794686	4794568	4794686	4792980	4793134	120	28,16	10,11	103,68	5,4	150	131	4.76347e-07	3.72843e-05	0.71,0.56	0.947,0.937	-0.307
121	Os01g0189700		chr01	+	4794549	4794686	4794568	4794686	4794155	4794254	121	18,31	10,6	45,41	0,0	150	131	2.97066e-08	3.06884e-06	0.611,0.819	1.0,1.0	-0.285
132	Os02g0661500		chr02	+	26786613	26788011	26786709	26788011	26786250	26786477	132	5,13	0,0	27,14	6,8	227	131	7.25045e-06	0.000390316	1.0,1.0	0.722,0.502	0.388
161	Os02g0245200		chr02	+	8215280	8216077	8215985	8216077	8213193	8213343	161	77,117	15,13	62,42	0,0	818	131	9.86771e-09	1.16893e-06	0.451,0.59	1.0,1.0	-0.48
178	Os03g0703200		chr03	-	28257847	28257971	28257847	28257919	28258331	28258464	178	37,42	134,189	13,9	225,132	183	131	3.17233e-08	3.2702e-06	0.165,0.137	0.04,0.047	0.108
181	Os01g0869000		chr01	-	37658169	37658356	37658169	37658306	37658733	37658896	181	35,55	134,179	103,67	90,81	181	131	1.74691e-10	3.36491e-08	0.159,0.182	0.453,0.374	-0.243
206	Os02g0591900		chr02	+	22893555	22894063	22893578	22894063	22892317	22892513	206	18,27	82,117	75,36	148,72	154	131	0.000232434	0.00707121	0.157,0.164	0.301,0.298	-0.139
213	Os05g0148000		chr05	-	2751590	2751838	2751590	2751701	2752133	2752314	213	29,39	0,0	38,17	9,0	262	131	0.000135274	0.00458323	1.0,1.0	0.679,1.0	0.16
214	Os05g0149900		chr05	+	2854239	2854438	2854322	2854438	2854076	2854139	214	6,3	49,90	17,22	38,31	214	131	2.57657e-09	3.5066e-07	0.07,0.02	0.215,0.303	-0.214
227	Os04g0367400		chr04	+	17838570	17839211	17838999	17839211	17838309	17838490	227	108,76	78,150	253,111	71,81	542	131	0.00191238	0.0380825	0.251,0.109	0.463,0.249	-0.176
228	Os05g0460600		chr05	-	22627752	22627974	22627752	22627958	22628515	22628828	228	384,682	83,139	770,423	453,277	147	131	2.22045e-16	1.09776e-13	0.805,0.814	0.602,0.576	0.221
231	Os05g0542200		chr05	-	26913825	26914035	26913825	26913909	26914120	26914208	231	2120,3854	298,588	4611,2752	210,108	257	131	0	0	0.784,0.77	0.918,0.929	-0.146
239	Os12g0539700		chr12	+	21562516	21562748	21562652	21562748	21560887	21560984	239	19,45	0,1	31,12	7,5	262	131	3.13573e-06	0.000187795	1.0,0.957	0.689,0.545	0.361
248	Os06g0622300		chr06	+	25016044	25016138	25016085	25016138	25014891	25014931	248	5,36	235,463	79,40	285,187	172	131	7.68163e-13	2.26082e-10	0.016,0.056	0.174,0.14	-0.121
252	Os07g0207700		chr07	+	5808015	5808112	5808018	5808112	5807501	5807626	252	27,47	41,75	69,57	58,34	134	131	0.000815007	0.0196845	0.392,0.38	0.538,0.621	-0.194
262	Os02g0617600		chr02	-	24529324	24529465	24529324	24529439	24529559	24529651	262	20,32	115,206	9,2	362,215	157	131	1.40465e-12	4.02695e-10	0.127,0.115	0.02,0.008	0.107
268	Os07g0413300		chr07	-	12991934	12991988	12991934	12991985	12992057	12992532	268	2,3	28,27	19,19	24,30	134	131	8.73072e-07	6.2947e-05	0.065,0.098	0.436,0.382	-0.328
273	Os08g0109100		chr08	+	456742	456973	456760	456973	456501	456621	273	48,64	113,136	18,15	228,143	149	131	2.68452e-13	8.55691e-11	0.272,0.293	0.065,0.084	0.208
274	Os11g0448400		chr11	+	14977903	14978057	14977916	14978057	14977585	14977816	274	26,32	133,201	43,52	75,48	144	131	1.76433e-08	1.95742e-06	0.151,0.127	0.343,0.496	-0.28
284	Os08g0451400		chr08	-	22046305	22046535	22046305	22046524	22048227	22048349	284	12,22	27,69	13,0	70,41	142	131	0.00135757	0.0293767	0.291,0.227	0.146,0.0	0.186
285	Os08g0451700		chr08	-	22083055	22083291	22083055	22083226	22083797	22083857	285	223,279	17,46	329,215	75,49	196	131	0.00245556	0.0464916	0.898,0.802	0.746,0.746	0.104
286	Os08g0451700		chr08	-	22084762	22084876	22084762	22084834	22084950	22085186	286	27,33	21,28	34,37	59,89	173	131	0.000307055	0.00882898	0.493,0.472	0.304,0.239	0.211
299	Os02g0640800		chr02	+	25735349	25735412	25735362	25735412	25734665	25734909	299	280,367	131,177	435,260	614,346	144	131	5.55112e-16	2.61118e-13	0.66,0.654	0.392,0.406	0.258
325	Os10g0206800		chr10	+	7577239	7577362	7577261	7577362	7577034	7577131	325	46,64	80,108	86,60	42,15	153	131	2.37221e-09	3.27446e-07	0.33,0.337	0.637,0.774	-0.372
334	Os12g0641100		chr12	-	27500345	27500695	27500345	27500648	27501233	27501468	334	10,8	216,352	60,32	232,177	178	131	5.10703e-15	2.15161e-12	0.033,0.016	0.16,0.117	-0.114
336	Os12g0641100		chr12	-	27503123	27503468	27503123	27503308	27503590	27503646	336	17,14	44,85	0,2	72,37	273	131	2.2696e-07	1.91572e-05	0.156,0.073	0.0,0.025	0.102
365	Os12g0637300		chr12	+	27314639	27315000	27314649	27315000	27313226	27314521	365	7,18	26,55	41,32	25,36	141	131	2.79909e-05	0.0012087	0.2,0.233	0.604,0.452	-0.311
411	Os12g0630700		chr12	-	27000346	27000750	27000346	27000410	27001422	27001728	411	13,9	0,1	23,3	6,8	453	131	4.8795e-05	0.00193463	1.0,0.722	0.526,0.098	0.549
422	Os12g0626300		chr12	-	26771464	26771568	26771464	26771532	26771790	26772055	422	3,1	27,55	25,13	44,28	167	131	1.57e-08	1.76489e-06	0.08,0.014	0.308,0.267	-0.24
423	Os12g0626300		chr12	-	26771464	26771634	26771464	26771532	26771790	26772055	423	7,3	27,55	56,24	44,28	233	131	3.1623e-10	5.69567e-08	0.127,0.03	0.417,0.325	-0.292
428	Os12g0626300		chr12	-	26772603	26773066	26772603	26773046	26773162	26773230	428	18,32	2,1	36,33	7,11	151	131	0.00221279	0.042901	0.886,0.965	0.817,0.722	0.156
524	Os12g0610200		chr12	+	25771660	25771969	25771817	25771969	25771341	25771584	524	13,3	15,14	0,1	29,10	270	131	7.7445e-06	0.000409183	0.296,0.094	0.0,0.046	0.172
595	Os12g0597500		chr12	-	25089421	25089624	25089421	25089538	25089724	25089811	595	112,240	12,26	324,254	3,2	217	131	1.52208e-11	3.80128e-09	0.849,0.848	0.985,0.987	-0.137
692	Os12g0566900		chr12	-	23309393	23309629	23309393	23309534	23310271	23310316	692	267,379	3,18	266,224	30,20	226	131	1.78865e-05	0.000836489	0.981,0.924	0.837,0.867	0.101
723	Os12g0563500		chr12	+	23109513	23109859	23109792	23109859	23108737	23108944	723	4,2	0,0	4,3	7,2	392	131	5.35902e-10	8.83145e-08	1.0,1.0	0.16,0.334	0.753
738	Os12g0559934		chr12	+	22934914	22935232	22934930	22935232	22934816	22934831	738	0,6	7,14	4,12	1,2	147	131	7.32258e-06	0.000393629	0.0,0.276	0.781,0.842	-0.673
755	Os12g0552800		chr12	+	22467361	22467507	22467435	22467507	22467204	22467291	755	0,1	52,92	16,24	50,45	205	131	4.14113e-14	1.47528e-11	0.0,0.007	0.17,0.254	-0.209
800	Os12g0538800		chr12	+	21489594	21489771	21489612	21489771	21489437	21489516	800	2,2	63,105	21,13	94,49	149	131	2.02302e-08	2.18297e-06	0.027,0.016	0.164,0.189	-0.155
809	Os12g0538800		chr12	+	21491759	21491843	21491788	21491843	21491436	21491525	809	45,100	8,11	159,111	0,0	160	131	3.04939e-09	4.03669e-07	0.822,0.882	1.0,1.0	-0.148
810	Os12g0538800		chr12	+	21491767	21491843	21491788	21491843	21491436	21491525	810	4,3	8,11	3,3	0,0	152	131	1.20378e-07	1.07015e-05	0.301,0.19	1.0,1.0	-0.754
823	Os12g0536000		chr12	-	21325515	21325807	21325515	21325788	21326336	21326613	823	1,0	89,146	19,9	61,43	150	131	3.49831e-13	1.0935e-10	0.01,0.0	0.214,0.155	-0.179
832	Os12g0529400		chr12	+	20870548	20870645	20870610	20870645	20870196	20870397	832	26,40	0,0	46,43	5,6	193	131	3.69369e-05	0.00152306	1.0,1.0	0.862,0.829	0.155
892	Os12g0500700		chr12	+	19057048	19057464	19057287	19057464	19056671	19056716	892	5,2	7,0	0,0	4,4	352	131	0.00218783	0.0425192	0.21,1.0	0.0,0.0	0.605
898	Os12g0497300		chr12	+	18877560	18877669	18877575	18877669	18877297	18877389	898	6,0	14,10	0,0	12,15	146	131	0.00108514	0.0246946	0.278,0.0	0.0,0.0	0.139
945	Os12g0538500		chr12	+	21457585	21457760	21457706	21457760	21457442	21457487	945	11,10	0,0	17,6	6,0	252	131	0.000415953	0.0113219	1.0,1.0	0.596,1.0	0.202
955	Os12g0450500		chr12	-	15474780	15474865	15474780	15474812	15474977	15475350	955	90,139	31,52	210,124	26,6	184	131	2.7221e-08	2.8485e-06	0.674,0.656	0.852,0.936	-0.229
992	Os12g0428000		chr12	+	13657554	13657659	13657595	13657659	13657100	13657466	992	4,4	2,7	123,35	7,6	172	131	0.000238423	0.00720173	0.604,0.303	0.93,0.816	-0.419
997	Os12g0428000		chr12	+	13657595	13657659	13657603	13657659	13657100	13657466	997	2,7	0,0	7,6	1,4	139	131	0.00045539	0.0121899	1.0,1.0	0.868,0.586	0.273
1028	Os12g0416500		chr12	+	12847781	12847970	12847808	12847970	12846835	12847678	1028	23,37	2,8	46,37	0,0	158	131	1.42746e-05	0.000690915	0.905,0.793	1.0,1.0	-0.151
1039	Os12g0411700		chr12	-	12573154	12573241	12573154	12573227	12573669	12574134	1039	121,253	2,0	140,149	20,21	145	131	9.23595e-13	2.69567e-10	0.982,1.0	0.863,0.865	0.127
1049	Os12g0407500		chr12	-	12325639	12326085	12325639	12326066	12326648	12326714	1049	6,12	0,0	36,19	21,23	150	131	5.27081e-08	5.18109e-06	1.0,1.0	0.6,0.419	0.491
1052	Os12g0407500		chr12	-	12325781	12326164	12325781	12326066	12326648	12326714	1052	47,57	0,0	137,66	21,23	229	131	8.04602e-10	1.28233e-07	1.0,1.0	0.789,0.621	0.295
1053	Os12g0407500		chr12	-	12325781	12326180	12325781	12326066	12326648	12326714	1053	46,57	0,0	138,65	21,23	245	131	9.1282e-10	1.43127e-07	1.0,1.0	0.778,0.602	0.31
1058	Os12g0407500		chr12	-	12325976	12326153	12325976	12326066	12326648	12326714	1058	191,325	0,0	316,190	21,23	218	131	1.60982e-13	5.30585e-11	1.0,1.0	0.9,0.832	0.134
1109	Os12g0297400		chr12	+	11717099	11717525	11717271	11717525	11716848	11717018	1109	29,27	1,1	15,9	6,4	285	131	5.74195e-05	0.00222736	0.93,0.925	0.535,0.508	0.406
1111	Os12g0297400		chr12	+	11717099	11717525	11717331	11717525	11716848	11717018	1111	29,27	37,63	15,9	106,53	345	131	4.72179e-06	0.000271055	0.229,0.14	0.051,0.061	0.129
1177	Os12g0292900		chr12	+	11356373	11356825	11356626	11356825	11355759	11356037	1177	184,267	19,27	556,309	3,8	366	131	1.54292e-11	3.81586e-09	0.776,0.78	0.985,0.933	-0.181
1181	Os12g0292900		chr12	+	11356393	11356825	11356626	11356825	11355759	11356037	1181	185,267	19,27	557,310	3,8	346	131	1.55155e-11	3.81586e-09	0.787,0.789	0.986,0.936	-0.173
1271	Os12g0271700		chr12	-	9916928	9917018	9916928	9917000	9920813	9920941	1271	109,196	2,15	191,131	34,29	149	131	3.3234e-06	0.000198299	0.98,0.92	0.832,0.799	0.134
1283	Os12g0271700		chr12	-	9916928	9917153	9916928	9917032	9922078	9922221	1283	7,4	27,34	34,7	45,13	252	131	0.000149258	0.00495991	0.119,0.058	0.282,0.219	-0.162
1292	Os12g0267200		chr12	+	9538924	9539086	9538939	9539086	9538689	9538749	1292	23,72	8,2	64,81	0,1	146	131	0.000195432	0.0061445	0.721,0.97	1.0,0.986	-0.148
1299	Os12g0267064		chr12	-	9516134	9516535	9516134	9516315	9516620	9516736	1299	3,8	0,0	8,9	3,3	333	131	1.254e-05	0.000620595	1.0,1.0	0.512,0.541	0.474
1347	Os12g0263800		chr12	-	9309540	9309664	9309540	9309644	9309746	9309841	1347	77,100	2,3	83,73	31,22	151	131	9.7431e-12	2.49763e-09	0.971,0.967	0.699,0.742	0.249
1349	Os12g0263800		chr12	-	9310274	9310721	9310274	9310663	9310826	9311238	1349	4,5	9,10	8,8	1,0	189	131	5.55993e-08	5.43831e-06	0.236,0.257	0.847,1.0	-0.677
1351	Os12g0263800		chr12	-	9310274	9310752	9310274	9310663	9310826	9311238	1351	4,7	9,10	11,9	1,0	220	131	2.42715e-08	2.57885e-06	0.209,0.294	0.868,1.0	-0.682
1405	Os12g0254400		chr12	-	8672270	8672481	8672270	8672422	8679144	8679483	1405	5,3	8,27	33,25	24,14	190	131	7.54583e-05	0.00278019	0.301,0.071	0.487,0.552	-0.334
1409	Os12g0254400		chr12	-	8672270	8672493	8672270	8672481	8679144	8679483	1409	11,26	5,3	17,22	33,25	143	131	5.97171e-05	0.00229809	0.668,0.888	0.321,0.446	0.395
1429	Os12g0238100		chr12	-	7633115	7633419	7633115	7633292	7635216	7635307	1429	1,2	0,0	0,0	3,1	258	131	1.36218e-09	2.056e-07	1.0,1.0	0.0,0.0	1
1430	Os12g0238100		chr12	-	7633115	7633431	7633115	7633292	7635216	7635307	1430	2,8	0,0	1,3	3,1	262	131	2.33361e-05	0.00104495	1.0,1.0	0.143,0.6	0.629
1469	Os12g0235300		chr12	+	7395654	7396007	7395691	7396007	7395289	7395579	1469	3,0	30,18	5,5	9,18	168	131	0.00195365	0.0387451	0.072,0.0	0.302,0.178	-0.204
1494	Os12g0226700		chr12	+	6912060	6912425	6912204	6912425	6911275	6911537	1494	3,4	0,0	3,1	3,1	262	131	1.4915e-05	0.00071832	1.0,1.0	0.333,0.333	0.667
1495	Os12g0226700		chr12	+	6912060	6912425	6912245	6912425	6911275	6911537	1495	3,4	1,2	3,1	0,0	298	131	0.00172352	0.0351155	0.569,0.468	1.0,1.0	-0.482
1504	Os12g0226700		chr12	+	6912204	6912425	6912245	6912425	6911275	6911537	1504	0,0	1,2	3,1	0,0	172	131	2.95088e-09	3.92775e-07	0.0,0.0	1.0,1.0	-1
1511	Os12g0226700		chr12	+	6912256	6912425	6912283	6912425	6911275	6911537	1511	79,131	2,3	35,37	13,7	158	131	1.16088e-07	1.0435e-05	0.97,0.973	0.691,0.814	0.219
1552	Os12g0210200		chr12	+	5758966	5759179	5759092	5759179	5758765	5758827	1552	37,37	0,0	48,43	4,3	257	131	0.000876929	0.020868	1.0,1.0	0.859,0.88	0.131
1557	Os12g0210200		chr12	+	5759021	5759179	5759092	5759179	5758765	5758827	1557	23,23	0,0	40,39	4,3	202	131	0.0016117	0.033385	1.0,1.0	0.866,0.894	0.12
1579	Os12g0209000		chr12	-	5685643	5685745	5685643	5685694	5686362	5686506	1579	1,1	84,108	25,19	97,121	182	131	1.2253e-10	2.58112e-08	0.008,0.007	0.156,0.102	-0.121
1604	Os12g0194800		chr12	+	4870937	4871214	4871163	4871214	4870614	4870692	1604	10,11	22,42	1,1	52,26	339	131	1.67038e-06	0.000109661	0.149,0.092	0.007,0.015	0.11
1665	Os12g0183100		chr12	+	4211646	4211814	4211661	4211814	4211370	4211553	1665	8,28	5,4	16,7	0,0	146	131	6.662e-05	0.00250991	0.589,0.863	1.0,1.0	-0.274
1677	Os12g0182700		chr12	+	4194247	4194432	4194370	4194432	4194062	4194169	1677	1,4	1,0	4,6	29,15	254	131	0.000637214	0.0160296	0.34,1.0	0.066,0.171	0.551
1679	Os12g0182700		chr12	+	4194254	4194432	4194370	4194432	4194062	4194169	1679	1,4	1,0	0,6	29,15	247	131	0.000213177	0.00659122	0.347,1.0	0.0,0.175	0.586
1680	Os12g0182700		chr12	+	4194350	4194432	4194370	4194432	4194062	4194169	1680	7,4	1,0	10,4	29,15	151	131	4.81898e-08	4.79425e-06	0.859,1.0	0.23,0.188	0.72
1688	Os12g0182700		chr12	+	4197270	4197558	4197306	4197558	4197129	4197186	1688	35,40	61,66	97,53	49,30	167	131	1.14745e-07	1.03334e-05	0.31,0.322	0.608,0.581	-0.279
1720	Os12g0176700		chr12	+	3881616	3881996	3881801	3881996	3880199	3880759	1720	0,1	2,0	1,2	0,0	298	131	0.000812929	0.0196441	0.0,1.0	1.0,1.0	-0.5
1808	Os12g0163800		chr12	-	3236585	3236865	3236585	3236726	3236994	3237075	1808	2,3	2,2	14,15	2,0	262	131	0.00168555	0.0345598	0.333,0.429	0.778,1.0	-0.508
1821	Os12g0163800		chr12	-	3241271	3241388	3241271	3241348	3242298	3242413	1821	7,30	185,310	62,35	150,99	171	131	4.80727e-14	1.68777e-11	0.028,0.069	0.24,0.213	-0.178
1822	Os12g0163800		chr12	-	3241271	3241400	3241271	3241348	3242298	3242413	1822	5,22	185,310	76,36	150,99	183	131	0	0	0.019,0.048	0.266,0.207	-0.203
1849	Os12g0158600		chr12	+	2934217	2934406	2934220	2934406	2932076	2932283	1849	19,43	0,0	53,50	12,2	134	131	6.51743e-05	0.00246656	1.0,1.0	0.812,0.961	0.113
1853	Os12g0157200		chr12	-	2854324	2854563	2854324	2854513	2854811	2854897	1853	198,265	18,29	345,271	4,5	181	131	1.45815e-09	2.18723e-07	0.888,0.869	0.984,0.975	-0.101
1885	Os12g0149800		chr12	+	2450208	2450342	2450238	2450342	2449183	2449270	1885	0,0	9,18	3,7	28,15	161	131	0.000137674	0.00464183	0.0,0.0	0.08,0.275	-0.178
1893	Os12g0147500		chr12	+	2319920	2320056	2319956	2320056	2319752	2319841	1893	0,0	37,71	17,6	43,45	167	131	1.18392e-08	1.37227e-06	0.0,0.0	0.237,0.095	-0.166
1894	Os12g0147500		chr12	+	2319925	2320056	2319956	2320056	2319752	2319841	1894	0,0	37,71	15,2	43,45	162	131	1.97177e-06	0.000126198	0.0,0.0	0.22,0.035	-0.128
1898	Os12g0144200		chr12	+	2180586	2180811	2180673	2180811	2180062	2180276	1898	2,8	36,72	17,10	19,5	218	131	2.96585e-08	3.06884e-06	0.032,0.063	0.35,0.546	-0.401
1905	Os12g0138900		chr12	+	1891488	1891569	1891501	1891569	1891200	1891414	1905	48,102	13,19	141,143	9,5	144	131	8.42219e-06	0.00044114	0.771,0.83	0.934,0.963	-0.148
1915	Os12g0135100		chr12	-	1728645	1729000	1728645	1728945	1729094	1729205	1915	2,2	0,10	5,2	0,0	186	131	0.00147382	0.0312639	1.0,0.123	1.0,1.0	-0.439
1916	Os12g0135100		chr12	-	1728872	1728945	1728872	1728923	1729094	1729205	1916	2,10	24,46	0,0	68,47	153	131	4.55428e-06	0.000262997	0.067,0.157	0.0,0.0	0.112
1928	Os12g0133900		chr12	-	1663835	1664301	1663835	1664143	1664535	1664677	1928	58,74	1,0	82,77	6,5	271	131	0.000337806	0.00953215	0.966,1.0	0.869,0.882	0.108
1943	Os12g0132800		chr12	-	1584175	1584666	1584175	1584499	1584879	1584923	1943	46,66	46,66	150,86	44,35	280	131	4.77778e-07	3.7286e-05	0.319,0.319	0.615,0.535	-0.256
1998	Os12g0120400		chr12	+	972455	972579	972480	972579	971509	972250	1998	2,6	86,65	23,12	80,90	156	131	0.000191104	0.00604766	0.019,0.072	0.194,0.101	-0.102
2002	Os12g0118800		chr12	-	917562	917834	917562	917783	921968	922296	2002	8,15	0,0	9,4	2,2	182	131	0.00238571	0.0454581	1.0,1.0	0.764,0.59	0.323
2089	Os12g0108200		chr12	+	450196	450267	450203	450267	449499	450112	2089	18,38	24,54	51,32	164,90	138	131	0.00120114	0.0267811	0.416,0.4	0.228,0.252	0.168
2106	Os12g0108100		chr12	-	442969	443087	442969	443046	443177	443245	2106	188,239	4,2	218,204	36,35	172	131	2.39808e-14	9.07711e-12	0.973,0.989	0.822,0.816	0.162
2107	Os12g0108100		chr12	-	442969	443120	442969	443046	443177	443245	2107	46,51	4,2	61,67	36,35	205	131	6.3378e-10	1.02698e-07	0.88,0.942	0.52,0.55	0.376
2122	Os12g0106600		chr12	+	352468	352662	352526	352662	351733	351905	2122	0,0	45,79	11,7	62,33	189	131	1.91716e-07	1.63821e-05	0.0,0.0	0.11,0.128	-0.119
2190	Os11g0704500		chr11	+	28828031	28828439	28828034	28828439	28827745	28827886	2190	2,7	0,8	3,4	0,0	134	131	0.000509542	0.0134097	1.0,0.461	1.0,1.0	-0.269
2209	Os11g0695900		chr11	-	28466787	28466938	28466787	28466862	28467035	28467096	2209	2,0	18,29	2,4	3,3	207	131	0.00020513	0.00638724	0.066,0.0	0.297,0.458	-0.345
2213	Os11g0693800		chr11	-	28335895	28336172	28335895	28336154	28336289	28336385	2213	50,53	7,14	79,70	4,2	149	131	0.000156379	0.00516818	0.863,0.769	0.946,0.969	-0.141
2223	Os11g0689400		chr11	+	28001701	28001847	28001759	28001847	28001411	28001515	2223	6,3	3,2	1,2	0,0	189	131	9.74734e-05	0.00344212	0.581,0.51	1.0,1.0	-0.455
2267	Os11g0669100		chr11	+	27020138	27020238	27020148	27020238	27019893	27020059	2267	0,1	2,3	4,0	0,1	141	131	0.00205774	0.0403469	0.0,0.236	1.0,0.0	-0.382
2280	Os11g0663100		chr11	-	26683097	26683250	26683097	26683238	26683330	26683459	2280	1,2	0,0	3,4	2,5	143	131	2.09789e-06	0.00013304	1.0,1.0	0.579,0.423	0.499
2281	Os11g0663100		chr11	-	26683330	26683459	26683330	26683441	26683586	26683776	2281	4,15	0,0	7,7	3,7	149	131	7.63629e-07	5.65716e-05	1.0,1.0	0.672,0.468	0.43
2289	Os11g0659400		chr11	+	26466053	26466165	26466109	26466165	26465638	26465756	2289	0,0	3,5	4,2	4,0	187	131	1.51269e-05	0.00072708	0.0,0.0	0.412,1.0	-0.706
2290	Os11g0659400		chr11	+	26466053	26466165	26466114	26466165	26465638	26465756	2290	0,0	8,23	4,2	6,10	192	131	0.000271055	0.00800771	0.0,0.0	0.313,0.12	-0.216
2373	Os11g0621400		chr11	-	24226744	24226947	24226744	24226944	24227551	24227678	2373	20,33	6,9	30,9	2,0	134	131	0.000751492	0.0184074	0.765,0.782	0.936,1.0	-0.194
2407	Os12g0573900		chr12	+	23675728	23675932	23675790	23675932	23674544	23674785	2407	31,32	7,5	28,19	1,0	193	131	0.000105743	0.00368844	0.75,0.813	0.95,1.0	-0.194
2591	Os11g0573000		chr11	-	21502733	21502853	21502733	21502847	21502960	21503044	2591	1,3	12,13	15,11	15,12	137	131	0.000272556	0.00804222	0.074,0.181	0.489,0.467	-0.35
2614	Os12g0249900		chr12	-	8414410	8414660	8414410	8414454	8415282	8415324	2614	2,0	4,15	10,5	17,5	319	131	0.000769019	0.0187892	0.17,0.0	0.195,0.291	-0.158
2623	Os11g0572700		chr11	+	21487818	21487947	21487832	21487947	21487684	21487741	2623	199,278	29,36	114,69	112,67	145	131	0	0	0.861,0.875	0.479,0.482	0.388
2638	Os11g0572400		chr11	+	21477160	21477362	21477248	21477362	21476975	21477067	2638	53,76	14,1	93,70	0,0	219	131	1.12145e-05	0.000564807	0.694,0.978	1.0,1.0	-0.164
2700	Os11g0551350		chr11	-	20501770	20502204	20501770	20502189	20502409	20502531	2700	4,3	6,1	0,1	3,2	146	131	0.0015722	0.0328332	0.374,0.729	0.0,0.31	0.396
2882	Os05g0107700		chr05	+	437271	437512	437363	437512	437042	437138	2882	316,510	85,115	505,434	77,49	223	131	0.000125784	0.00430382	0.686,0.723	0.794,0.839	-0.112
2883	Os05g0107700		chr05	+	437271	437512	437368	437512	437042	437138	2883	316,510	150,251	505,434	162,124	228	131	0.000557429	0.0144117	0.548,0.539	0.642,0.668	-0.111
2926	Os04g0689700		chr04	+	35282527	35282692	35282533	35282692	35281939	35282436	2926	12,5	6,0	20,2	0,0	137	131	0.000564207	0.0145679	0.657,1.0	1.0,1.0	-0.171
3020	Os04g0682800		chr04	-	34866892	34867333	34866892	34867280	34867562	34869035	3020	5,4	0,0	5,1	1,3	184	131	0.00054222	0.0140665	1.0,1.0	0.781,0.192	0.513
3052	Os04g0677000		chr04	+	34573649	34573669	34573652	34573669	34573461	34573504	3052	3,12	0,0	11,7	4,2	134	131	0.000329862	0.00935155	1.0,1.0	0.729,0.774	0.248
3136	Os03g0334700		chr03	+	12378336	12378800	12378606	12378800	12377871	12377995	3136	10,6	8,0	9,9	0,0	383	131	0.000675583	0.0168058	0.299,1.0	1.0,1.0	-0.351
3158	Os03g0334700		chr03	+	12379866	12380262	12379894	12380262	12379429	12379719	3158	44,71	222,398	127,111	221,148	159	131	1.59872e-14	6.24662e-12	0.14,0.128	0.321,0.382	-0.218
3352	Os04g0626400		chr04	-	31849633	31849887	31849633	31849852	31850290	31850432	3352	4,3	0,1	6,4	6,4	166	131	0.00038842	0.0106926	1.0,0.703	0.441,0.441	0.41
3402	Os04g0512300		chr04	-	25610373	25610581	25610373	25610504	25610723	25610790	3402	42,32	9,10	35,41	1,0	208	131	3.07538e-07	2.52975e-05	0.746,0.668	0.957,1.0	-0.271
3435	Os04g0616700		chr04	-	31320658	31320869	31320658	31320860	31320979	31321192	3435	3,7	0,0	13,4	5,0	140	131	0.00214915	0.0418347	1.0,1.0	0.709,1.0	0.145
3464	Os04g0614300		chr04	+	31162850	31162895	31162853	31162895	31162738	31162761	3464	0,1	4,0	1,3	1,0	134	131	0.00231505	0.0444391	0.0,1.0	0.494,1.0	-0.247
3486	Os04g0609900		chr04	-	30909001	30909128	30909001	30909064	30909206	30909653	3486	0,2	4,0	2,1	0,0	195	131	0.00265916	0.0493687	0.0,1.0	1.0,1.0	-0.5
3504	Os04g0609700		chr04	-	30896503	30896831	30896503	30896810	30896910	30896998	3504	6,13	11,15	17,13	3,4	152	131	0.000191958	0.00606281	0.32,0.428	0.83,0.737	-0.409
3505	Os04g0609700		chr04	-	30896705	30896823	30896705	30896810	30896910	30896998	3505	52,111	11,15	158,87	3,4	144	131	9.41845e-06	0.000487526	0.811,0.871	0.98,0.952	-0.125
3599	Os10g0465000		chr10	-	17160653	17160975	17160653	17160838	17161329	17161918	3599	0,2	29,36	5,5	8,2	262	131	2.56871e-06	0.000157936	0.0,0.027	0.238,0.556	-0.384
3650	Os04g0584300		chr04	-	29515771	29516008	29515771	29516000	29516384	29518095	3650	20,14	4,2	31,19	0,0	139	131	0.000688041	0.0170602	0.825,0.868	1.0,1.0	-0.153
3745	Os04g0553300		chr04	-	27700899	27701165	27700899	27701162	27701421	27701517	3745	10,14	41,60	3,2	59,33	134	131	0.000454212	0.0121718	0.193,0.186	0.047,0.056	0.138
3754	Os11g0546300		chr11	-	20146089	20146195	20146089	20146181	20146315	20146388	3754	95,111	26,31	214,155	25,14	145	131	7.15645e-05	0.00266027	0.767,0.764	0.885,0.909	-0.131
3755	Os11g0546300		chr11	-	20146716	20146855	20146716	20146811	20147420	20147897	3755	11,13	7,6	42,29	2,0	175	131	4.07451e-07	3.25759e-05	0.541,0.619	0.94,1.0	-0.39
3756	Os11g0546300		chr11	-	20146716	20146860	20146716	20146811	20147420	20147897	3756	58,84	7,6	137,78	2,0	180	131	5.20286e-05	0.00204609	0.858,0.911	0.98,1.0	-0.105
3767	Os04g0549600		chr04	+	27508821	27508934	27508827	27508934	27508575	27508709	3767	2,7	0,0	3,4	4,3	137	131	1.67485e-06	0.000109806	1.0,1.0	0.418,0.56	0.511
3814	Os04g0544900		chr04	-	27280041	27280267	27280041	27280071	27280983	27281039	3814	8,8	0,6	2,4	0,0	309	131	0.00111886	0.0253786	1.0,0.361	1.0,1.0	-0.32
3815	Os04g0544900		chr04	-	27280041	27280371	27280041	27280071	27280983	27281039	3815	9,9	0,6	1,8	0,0	413	131	0.00099806	0.0232369	1.0,0.322	1.0,1.0	-0.339
3820	Os04g0544900		chr04	-	27281126	27281464	27281126	27281213	27281583	27281625	3820	1,9	1,6	12,9	0,0	364	131	9.45271e-08	8.69039e-06	0.265,0.351	1.0,1.0	-0.692
3821	Os04g0544900		chr04	-	27281290	27281510	27281290	27281464	27281583	27281625	3821	41,39	0,1	53,28	0,9	177	131	0.00166974	0.0343285	1.0,0.967	1.0,0.697	0.135
3882	Os04g0533300		chr04	-	26665310	26665525	26665310	26665522	26665617	26665705	3882	4,1	3,3	1,4	0,1	134	131	0.000938451	0.0220718	0.566,0.246	1.0,0.796	-0.492
3903	Os01g0839300		chr01	+	36009489	36009895	36009518	36009895	36009041	36009119	3903	0,1	135,174	23,13	124,111	160	131	7.92955e-12	2.06552e-09	0.0,0.005	0.132,0.087	-0.107
3949	Os04g0509200		chr04	-	25469789	25469857	25469789	25469854	25469933	25470059	3949	21,35	38,99	64,37	52,51	134	131	0.00240659	0.0457252	0.351,0.257	0.546,0.415	-0.177
4030	Os12g0540200		chr12	+	21595784	21596993	21596666	21596993	21595072	21595153	4030	32,48	32,15	13,11	79,41	995	131	4.43844e-10	7.54535e-08	0.116,0.296	0.021,0.034	0.178
4057	Os04g0489100		chr04	-	24434485	24434927	24434485	24434616	24435853	24436008	4057	7,30	0,0	9,3	5,0	424	131	0.00106787	0.0243976	1.0,1.0	0.357,1.0	0.322
4058	Os04g0489100		chr04	-	24434485	24434936	24434485	24434616	24435853	24436008	4058	12,13	0,0	9,3	5,0	433	131	0.00107008	0.0244209	1.0,1.0	0.353,1.0	0.324
4072	Os09g0281300		chr09	-	5996130	5996325	5996130	5996292	5996401	5996499	4072	24,40	82,92	10,11	139,118	164	131	2.34347e-08	2.50687e-06	0.189,0.258	0.054,0.069	0.162
4081	Os04g0484800		chr04	+	24233509	24233960	24233543	24233960	24232816	24233058	4081	0,0	10,8	7,0	10,13	165	131	0.000854132	0.0204561	0.0,0.0	0.357,0.0	-0.178
4150	Os04g0474500		chr04	-	23731846	23731962	23731846	23731924	23732169	23732245	4150	10,14	115,175	23,39	132,104	169	131	2.79757e-05	0.0012087	0.063,0.058	0.119,0.225	-0.111
4226	Os04g0462300		chr04	-	23094702	23095015	23094702	23094987	23095067	23095161	4226	2,5	0,2	0,0	1,2	159	131	3.21952e-08	3.3118e-06	1.0,0.673	0.0,0.0	0.837
4245	Os04g0459600		chr04	-	22941559	22941877	22941559	22941710	22942006	22942295	4245	78,107	41,53	78,59	95,65	280	131	2.48582e-05	0.00110388	0.471,0.486	0.278,0.298	0.19
4248	Os03g0734900		chr03	-	30094434	30094621	30094434	30094601	30094847	30094921	4248	0,0	6,3	4,3	5,1	151	131	2.28508e-06	0.000142853	0.0,0.0	0.41,0.722	-0.566
4263	Os04g0542200		chr04	-	27155724	27155823	27155724	27155811	27155920	27156110	4263	6,18	4,10	11,2	0,1	143	131	0.000493741	0.0130577	0.579,0.622	1.0,0.647	-0.223
4359	Os04g0438600		chr04	-	21812629	21813014	21812629	21812944	21813177	21813308	4359	57,131	10,9	71,57	23,32	201	131	1.7989e-05	0.000840468	0.788,0.905	0.668,0.537	0.244
4372	Os04g0436900		chr04	-	21728528	21729911	21728528	21728812	21731043	21731302	4372	4,4	0,4	11,5	0,0	1212	131	0.000715772	0.0176664	1.0,0.098	1.0,1.0	-0.451
4411	Os04g0380300		chr04	-	18606077	18606384	18606077	18606367	18608979	18609094	4411	160,335	79,154	317,110	59,27	148	131	1.15038e-06	7.99656e-05	0.642,0.658	0.826,0.783	-0.154
4432	Os02g0771100		chr02	-	32529211	32529653	32529211	32529605	32529839	32529938	4432	8,1	0,0	15,7	0,8	179	131	0.00144968	0.0309415	1.0,1.0	1.0,0.39	0.305
4574	Os04g0405401		chr04	-	20118184	20118415	20118184	20118270	20118565	20119136	4574	28,60	60,94	88,73	28,36	262	131	3.44768e-10	6.09636e-08	0.189,0.242	0.611,0.503	-0.341
4578	Os04g0405401		chr04	-	20118184	20118456	20118184	20118415	20118565	20119136	4578	9,24	28,60	4,11	88,73	172	131	3.64066e-05	0.00151019	0.197,0.234	0.033,0.103	0.148
4585	Os03g0374600		chr03	+	14764642	14764770	14764651	14764770	14759851	14760054	4585	44,81	16,22	32,24	30,50	140	131	3.36505e-06	0.000200291	0.72,0.775	0.5,0.31	0.343
4691	Os04g0377600		chr04	+	18454722	18454875	18454726	18454875	18454326	18454438	4691	24,53	3,7	72,42	1,0	135	131	0.000150031	0.00498075	0.886,0.88	0.986,1.0	-0.11
4755	Os04g0357200		chr04	+	17070781	17070903	17070820	17070903	17070485	17070682	4755	0,4	1,4	3,5	1,0	170	131	0.000445145	0.0119885	0.0,0.435	0.698,1.0	-0.631
4770	Os04g0347900		chr04	+	16556230	16556395	16556233	16556395	16554836	16555793	4770	0,7	17,12	0,0	28,17	134	131	0.000655599	0.0164154	0.0,0.363	0.0,0.0	0.181
4883	Os12g0512700		chr12	-	19835088	19835308	19835088	19835281	19835465	19835767	4883	2,1	0,0	0,0	1,1	158	131	1.19038e-08	1.37646e-06	1.0,1.0	0.0,0.0	1
4946	Os07g0571500		chr07	-	23071115	23071442	23071115	23071400	23071508	23071663	4946	1,0	0,4	6,2	0,0	173	131	0.000382904	0.0105946	1.0,0.0	1.0,1.0	-0.5
4955	Os04g0602800		chr04	-	30419168	30419582	30419168	30419578	30420050	30420150	4955	4,2	11,16	0,0	12,11	135	131	0.000477946	0.0126954	0.261,0.108	0.0,0.0	0.184
4957	Os04g0602800		chr04	-	30419168	30419603	30419168	30419578	30420050	30420150	4957	16,43	11,16	3,2	12,11	156	131	2.23067e-06	0.000139995	0.55,0.693	0.174,0.132	0.468
5052	Os04g0278900		chr04	-	11813403	11813782	11813403	11813526	11814421	11814548	5052	10,18	8,4	1,0	12,3	369	131	3.67134e-07	2.96955e-05	0.307,0.615	0.029,0.0	0.446
5075	Os03g0242200		chr03	+	7515711	7515853	7515733	7515853	7515537	7515629	5075	34,93	13,9	118,82	2,1	153	131	7.29441e-07	5.46236e-05	0.691,0.898	0.981,0.986	-0.189
5092	Os04g0271000		chr04	-	11326675	11326805	11326675	11326774	11327137	11327167	5092	122,195	1,6	134,94	24,17	162	131	1.83813e-09	2.66638e-07	0.99,0.963	0.819,0.817	0.158
5097	Os07g0299600		chr07	+	11785325	11785622	11785611	11785622	11780191	11780287	5097	84,155	46,61	99,46	95,73	399	131	3.26105e-06	0.000194819	0.375,0.455	0.255,0.171	0.202
5133	Os04g0516600		chr04	-	25828796	25829270	25828796	25829265	25830599	25830703	5133	45,90	32,61	10,12	50,40	136	131	3.01696e-11	7.09572e-09	0.575,0.587	0.162,0.224	0.388
5142	Os04g0228300		chr04	+	8593015	8593417	8593287	8593417	8592181	8592269	5142	39,42	9,7	27,22	50,29	385	131	3.50792e-11	8.05491e-09	0.596,0.671	0.155,0.205	0.453
5259	Os03g0595800		chr03	-	22168268	22168920	22168268	22168696	22169798	22169919	5259	360,685	54,82	175,89	138,98	337	131	0	0	0.722,0.765	0.33,0.261	0.448
5273	Os08g0100800		chr08	+	61087	61179	61090	61179	60034	60152	5273	41,43	69,127	31,24	180,135	134	131	0.000150091	0.00498075	0.367,0.249	0.144,0.148	0.162
5279	Os08g0100800		chr08	+	61102	61340	61278	61340	60034	60152	5279	8,4	0,0	10,2	3,2	289	131	1.12974e-05	0.000568392	1.0,1.0	0.602,0.312	0.543
5316	Os12g0264500		chr12	+	9361403	9361745	9361656	9361745	9360906	9361028	5316	1,2	0,0	0,1	2,0	366	131	0.000440462	0.0118822	1.0,1.0	0.0,1.0	0.5
5378	Os02g0167100		chr02	+	3611107	3611216	3611110	3611216	3610969	3611017	5378	97,138	23,37	124,46	64,32	134	131	0.000200273	0.00627634	0.805,0.785	0.654,0.584	0.176
5380	Os02g0167100		chr02	+	3611110	3611216	3611116	3611216	3610969	3611017	5380	23,37	0,1	64,32	8,5	137	131	0.000302713	0.00872484	1.0,0.973	0.884,0.86	0.114
5384	Os01g0225300		chr01	+	6908468	6908717	6908489	6908717	6907800	6907979	5384	37,71	14,6	39,30	43,35	152	131	1.19668e-06	8.27095e-05	0.695,0.911	0.439,0.425	0.371
5421	Os12g0571900		chr12	+	23548500	23548713	23548614	23548713	23547745	23547874	5421	1,1	0,0	0,1	2,0	245	131	0.00146267	0.031109	1.0,1.0	0.0,1.0	0.5
5424	Os12g0571900		chr12	+	23548614	23548713	23548642	23548713	23547745	23547874	5424	0,0	9,3	3,4	19,7	159	131	0.000405453	0.0110859	0.0,0.0	0.115,0.32	-0.217
5503	Os04g0132900		chr04	-	2071240	2071356	2071240	2071328	2071494	2071532	5503	7,7	13,27	0,0	11,10	159	131	1.70041e-05	0.000800631	0.307,0.176	0.0,0.0	0.241
5528	Os04g0507800		chr04	-	25373167	25373468	25373167	25373267	25373620	25373754	5528	14,10	6,6	18,25	0,3	314	131	0.000596715	0.0152403	0.493,0.41	1.0,0.777	-0.437
5680	Os01g0918100		chr01	-	40057984	40058116	40057984	40058107	40058204	40058260	5680	4,0	2,2	5,7	0,0	140	131	0.000223386	0.00685004	0.652,0.0	1.0,1.0	-0.674
5687	Os03g0859900		chr03	+	36292473	36292564	36292493	36292564	36292038	36292353	5687	8,3	1,0	0,1	3,0	151	131	0.00167662	0.0344205	0.874,1.0	0.0,1.0	0.437
5696	Os03g0858700		chr03	-	36243765	36244231	36243765	36243881	36244358	36244434	5696	4,3	0,0	18,7	5,0	463	131	0.000859949	0.0205649	1.0,1.0	0.505,1.0	0.248
5897	Os03g0839700		chr03	-	35304500	35304654	35304500	35304556	35304739	35304819	5897	0,24	5,8	18,18	0,0	229	131	1.32978e-07	1.16506e-05	0.0,0.632	1.0,1.0	-0.684
5898	Os03g0839700		chr03	-	35304500	35304660	35304500	35304556	35304739	35304819	5898	2,27	5,8	19,18	0,0	235	131	3.10068e-07	2.54623e-05	0.182,0.653	1.0,1.0	-0.583
5899	Os03g0839700		chr03	-	35304500	35304660	35304500	35304654	35304739	35304819	5899	2,4	0,1	3,4	2,4	137	131	0.00134317	0.0291764	1.0,0.793	0.589,0.489	0.358
5901	Os03g0839300		chr03	+	35286934	35287321	35286946	35287321	35286650	35286874	5901	12,7	0,1	13,7	3,3	143	131	0.00263185	0.0489494	1.0,0.865	0.799,0.681	0.193
5960	Os03g0831300		chr03	+	34921689	34921935	34921843	34921935	34921260	34921346	5960	6,13	42,33	39,16	33,26	267	131	0.000257331	0.00765827	0.066,0.162	0.367,0.232	-0.185
5981	Os04g0540500		chr04	-	27039303	27043044	27039303	27039731	27043421	27043531	5981	59,118	0,2	23,22	27,20	3426	131	1.87628e-14	7.15792e-12	1.0,0.693	0.032,0.04	0.81
5982	Os07g0665900		chr07	+	28120544	28120743	28120689	28120743	28118087	28118266	5982	1,5	2,2	0,1	2,5	262	131	0.00123916	0.0273768	0.2,0.556	0.0,0.091	0.333
6046	Os06g0217900		chr06	+	6021108	6021230	6021130	6021230	6020802	6021004	6046	45,71	12,6	84,81	2,0	153	131	2.16003e-06	0.000136091	0.763,0.91	0.973,1.0	-0.15
6049	Os01g0232700		chr01	+	7349869	7349954	7349896	7349954	7349696	7349798	6049	6,2	0,0	3,0	12,5	158	131	4.23138e-10	7.24418e-08	1.0,1.0	0.172,0.0	0.914
6064	Os02g0101800		chr02	-	106496	106720	106496	106591	106843	106964	6064	1,3	17,26	16,4	25,18	260	131	0.00132683	0.028905	0.029,0.055	0.244,0.101	-0.13
6115	Os03g0816000		chr03	-	34199225	34199469	34199225	34199466	34199564	34199647	6115	0,0	2,6	2,1	2,1	134	131	0.00165552	0.0341029	0.0,0.0	0.494,0.494	-0.494
6118	Os03g0816000		chr03	-	34200122	34200264	34200122	34200252	34201094	34201347	6118	3,1	6,2	5,6	0,0	143	131	9.58434e-08	8.79472e-06	0.314,0.314	1.0,1.0	-0.686
6119	Os03g0816000		chr03	-	34200122	34200735	34200122	34200252	34201094	34201347	6119	76,74	6,2	76,41	0,0	596	131	9.00067e-05	0.00323162	0.736,0.891	1.0,1.0	-0.186
6185	Os01g0684200		chr01	+	28191845	28191956	28191887	28191956	28191556	28191647	6185	3,5	61,77	44,17	45,35	173	131	1.84075e-11	4.41507e-09	0.036,0.047	0.425,0.269	-0.305
6245	Os02g0194700		chr02	-	5281455	5281714	5281455	5281675	5281789	5282055	6245	1,2	2,4	4,3	0,0	170	131	5.73674e-07	4.39786e-05	0.278,0.278	1.0,1.0	-0.722
6355	Os03g0786100		chr03	+	32629233	32629648	32629460	32629648	32628851	32628894	6355	21,44	46,92	19,6	119,81	340	131	4.75859e-07	3.72843e-05	0.15,0.156	0.058,0.028	0.11
6358	Os03g0786100		chr03	+	32629233	32629648	32629489	32629648	32628851	32628894	6358	21,44	25,55	19,6	52,23	369	131	0.00170251	0.0348444	0.23,0.221	0.115,0.085	0.126
6381	Os03g0786100		chr03	+	32631574	32631811	32631609	32631811	32631436	32631506	6381	11,4	0,6	0,2	8,4	166	131	0.000450731	0.0121053	1.0,0.345	0.0,0.283	0.531
6489	Os04g0490100		chr04	+	24485619	24485808	24485647	24485808	24484812	24484945	6489	120,166	5,4	203,192	37,31	159	131	3.28277e-08	3.3697e-06	0.952,0.972	0.819,0.836	0.135
6582	Os03g0129000		chr03	+	1643347	1643466	1643357	1643466	1643173	1643228	6582	6,12	14,5	4,0	18,18	141	131	0.000893579	0.0211913	0.285,0.69	0.171,0.0	0.402
6733	Os04g0650500		chr04	+	33148497	33148767	33148644	33148767	33148235	33148309	6733	6,14	6,6	20,6	0,0	262	131	7.44908e-08	7.00792e-06	0.333,0.538	1.0,1.0	-0.565
6763	Os06g0105800		chr06	-	401858	401994	401858	401982	402570	402628	6763	5,14	87,170	80,31	138,79	143	131	1.29119e-13	4.31435e-11	0.05,0.07	0.347,0.264	-0.245
6774	Os03g0715400		chr03	+	28961193	28961297	28961206	28961297	28960301	28960453	6774	36,62	1,6	40,25	15,4	144	131	0.00206843	0.0405075	0.97,0.904	0.708,0.85	0.158
6775	Os03g0715400		chr03	+	28961639	28961728	28961643	28961728	28961193	28961297	6775	28,43	7,4	46,26	1,1	135	131	0.00161056	0.033385	0.795,0.913	0.978,0.962	-0.116
6800	Os01g0684800		chr01	+	28233264	28233420	28233351	28233420	28233089	28233180	6800	1,0	1,5	5,4	0,0	218	131	5.67499e-11	1.25732e-08	0.375,0.0	1.0,1.0	-0.812
6801	Os01g0684800		chr01	+	28233307	28233420	28233351	28233420	28233089	28233180	6801	1,0	1,5	1,4	0,0	175	131	4.73796e-10	7.88847e-08	0.428,0.0	1.0,1.0	-0.786
6851	Os03g0700800		chr03	+	28117975	28118146	28118059	28118146	28116619	28117803	6851	14,33	4,24	3,4	33,20	215	131	2.56957e-08	2.70643e-06	0.681,0.456	0.052,0.109	0.488
6880	Os03g0279950		chr03	+	9556765	9556914	9556817	9556914	9556560	9556632	6880	34,40	532,876	197,175	411,276	183	131	0	0	0.044,0.032	0.255,0.312	-0.245
6932	Os02g0533000		chr02	-	19625976	19626335	19625976	19626119	19626559	19626652	6932	1,2	0,0	50,18	8,2	329	131	0.000201895	0.00630677	1.0,1.0	0.713,0.782	0.252
6933	Os02g0533000		chr02	-	19625976	19626352	19625976	19626119	19626559	19626652	6933	2,10	0,0	75,35	8,2	346	131	0.000387188	0.0106708	1.0,1.0	0.78,0.869	0.175
6934	Os02g0533000		chr02	-	19625976	19626441	19625976	19626119	19626559	19626652	6934	1,2	0,0	77,20	8,2	435	131	0.000295791	0.00858018	1.0,1.0	0.743,0.751	0.253
6937	Os02g0533000		chr02	-	19625976	19626441	19625976	19626352	19626559	19626652	6937	49,84	1,8	87,45	25,18	220	131	8.73629e-06	0.000456114	0.967,0.862	0.674,0.598	0.278
7061	Os03g0679700		chr03	+	26957422	26957613	26957524	26957613	26956052	26956728	7061	4,2	7,6	1,0	17,22	233	131	0.000625254	0.0158183	0.243,0.158	0.032,0.0	0.184
7063	Os03g0679700		chr03	+	26957524	26957613	26957542	26957613	26956052	26956728	7063	11,9	69,98	17,28	50,103	149	131	0.00197053	0.0389682	0.123,0.075	0.23,0.193	-0.113
7070	Os02g0571300		chr02	-	21862042	21862162	21862042	21862129	21863414	21863592	7070	2,1	2,2	2,9	0,0	164	131	4.84954e-05	0.00192433	0.444,0.285	1.0,1.0	-0.635
7071	Os02g0571300		chr02	-	21862042	21862173	21862042	21862129	21863414	21863592	7071	1,0	2,2	2,6	0,0	175	131	4.31642e-08	4.33881e-06	0.272,0.0	1.0,1.0	-0.864
7159	Os02g0826100		chr02	-	35504932	35505157	35504932	35505138	35505249	35505305	7159	21,15	2,6	4,1	11,6	150	131	3.24528e-06	0.000194116	0.902,0.686	0.241,0.127	0.61
7162	Os03g0656900		chr03	+	25628668	25628720	25628671	25628720	25627834	25627969	7162	1,4	0,1	0,0	5,2	134	131	4.64848e-09	5.89088e-07	1.0,0.796	0.0,0.0	0.898
7178	Os05g0157300		chr05	-	3350499	3350989	3350499	3350961	3351149	3351219	7178	6,12	24,32	20,18	6,5	159	131	2.52672e-09	3.44844e-07	0.171,0.236	0.733,0.748	-0.537
7200	Os03g0654600		chr03	-	25523590	25523888	25523590	25523677	25524308	25524377	7200	39,47	0,6	59,49	20,10	324	131	0.00249821	0.0471149	1.0,0.76	0.544,0.665	0.275
7201	Os03g0654600		chr03	-	25523606	25523874	25523606	25523677	25524308	25524377	7201	270,410	0,6	207,169	20,10	310	131	6.32401e-09	7.83628e-07	1.0,0.967	0.814,0.877	0.138
7277	Os05g0106900		chr05	-	375026	375269	375026	375067	375438	375683	7277	1,5	3,1	0,0	9,3	315	131	0.000705768	0.0174551	0.122,0.675	0.0,0.0	0.399
7302	Os03g0629900		chr03	-	24049870	24049961	24049870	24049929	24050045	24050158	7302	17,28	9,14	41,52	3,1	163	131	7.2039e-08	6.82477e-06	0.603,0.616	0.917,0.977	-0.338
7305	Os01g0722100		chr01	+	30104012	30104256	30104136	30104256	30103552	30103677	7305	2,4	1,3	0,2	8,5	255	131	0.00261488	0.0487272	0.507,0.407	0.0,0.17	0.372
7311	Os03g0626600		chr03	+	23856621	23856688	23856645	23856688	23855988	23856028	7311	2,16	0,1	4,0	7,11	155	131	6.05183e-09	7.53757e-07	1.0,0.931	0.326,0.0	0.802
7385	Os11g0123500		chr11	-	1078955	1079228	1078955	1079047	1079675	1079775	7385	2,1	0,0	0,0	1,1	294	131	1.12349e-08	1.31799e-06	1.0,1.0	0.0,0.0	1
7388	Os01g0263600		chr01	+	8935383	8935591	8935397	8935591	8933860	8934429	7388	17,24	0,6	22,23	0,0	145	131	0.00173768	0.0353149	1.0,0.783	1.0,1.0	-0.109
7406	Os01g0590900		chr01	+	23092670	23092815	23092760	23092815	23092480	23092572	7406	35,92	0,0	83,60	5,5	221	131	0.000177133	0.00570238	1.0,1.0	0.908,0.877	0.107
7474	Os03g0591000		chr03	+	21903672	21904063	21903881	21904063	21900446	21902799	7474	1,2	0,4	8,10	0,0	322	131	0.00174566	0.035425	1.0,0.169	1.0,1.0	-0.415
7499	Os03g0583800		chr03	+	21499936	21500281	21500217	21500281	21499277	21499451	7499	4,1	0,0	5,4	7,0	394	131	0.0011384	0.0257736	1.0,1.0	0.192,1.0	0.404
7501	Os03g0583800		chr03	+	21499953	21500281	21500217	21500281	21499277	21499451	7501	10,7	0,0	19,18	7,0	377	131	0.000600582	0.01532	1.0,1.0	0.485,1.0	0.258
7503	Os03g0583000		chr03	-	21460560	21461033	21460560	21460665	21461240	21461845	7503	0,0	2,4	9,1	4,2	481	131	8.21561e-05	0.00298834	0.0,0.0	0.38,0.12	-0.25
7549	Os06g0647400		chr06	-	26457525	26458002	26457525	26457684	26458717	26458830	7549	201,305	2,7	265,245	24,12	431	131	6.03579e-05	0.00231539	0.968,0.93	0.77,0.861	0.134
7574	Os02g0170000		chr02	+	3798758	3799017	3798767	3799017	3798410	3798654	7574	27,48	93,170	70,54	121,63	140	131	3.94635e-05	0.00161215	0.214,0.209	0.351,0.445	-0.187
7641	Os03g0439700		chr03	-	18575871	18576177	18575871	18576029	18576312	18576408	7641	2,0	6,4	11,9	6,8	262	131	0.000431745	0.01166	0.143,0.0	0.478,0.36	-0.347
7664	Os04g0503700		chr04	-	25148288	25148622	25148288	25148605	25148699	25148788	7664	25,56	0,1	43,33	10,1	148	131	0.000251169	0.00751183	1.0,0.98	0.792,0.967	0.111
7682	Os08g0314800		chr08	+	13474412	13474620	13474525	13474620	13474090	13474180	7682	170,267	1,2	303,184	15,26	244	131	4.08298e-09	5.28932e-07	0.989,0.986	0.916,0.792	0.133
7684	Os08g0314800		chr08	+	13474456	13474620	13474488	13474620	13474090	13474180	7684	0,0	3,2	16,2	26,26	163	131	0.000448273	0.0120526	0.0,0.0	0.331,0.058	-0.195
7685	Os08g0314800		chr08	+	13474456	13474620	13474525	13474620	13474090	13474180	7685	170,267	1,2	315,183	15,26	200	131	4.91103e-09	6.19634e-07	0.991,0.989	0.932,0.822	0.113
7688	Os08g0314800		chr08	+	13474488	13474620	13474525	13474620	13474090	13474180	7688	146,214	1,2	259,165	15,26	168	131	7.08626e-09	8.67606e-07	0.991,0.988	0.931,0.832	0.108
7692	Os03g0431800		chr03	+	18133126	18133235	18133145	18133235	18132942	18133039	7692	52,96	4,7	55,41	17,12	150	131	9.42586e-05	0.00335422	0.919,0.923	0.739,0.749	0.177
7693	Os03g0431800		chr03	+	18133131	18133235	18133145	18133235	18132942	18133039	7693	28,30	4,7	19,8	17,12	145	131	2.67661e-05	0.00116831	0.863,0.795	0.502,0.376	0.39
7706	Os03g0431500		chr03	-	18110996	18111362	18110996	18111338	18111436	18111525	7706	1,0	6,2	12,15	3,0	155	131	1.76552e-08	1.95742e-06	0.123,0.0	0.772,1.0	-0.825
7720	Os01g0363500		chr01	+	14800349	14800555	14800457	14800555	14799920	14800197	7720	82,92	12,31	132,89	7,4	239	131	2.28296e-05	0.00102511	0.789,0.619	0.912,0.924	-0.214
7727	Os06g0133100		chr06	-	1769540	1769842	1769540	1769694	1770237	1770459	7727	1,0	2,3	3,2	2,1	262	131	0.00155491	0.0325987	0.2,0.0	0.429,0.5	-0.365
7731	Os06g0133100		chr06	-	1769540	1769919	1769540	1769842	1770237	1770459	7731	10,22	1,0	10,12	3,2	208	131	0.00266891	0.0494867	0.863,1.0	0.677,0.791	0.198
7757	Os03g0423850		chr03	+	17676510	17677073	17676623	17677073	17675688	17676330	7757	174,271	2,0	318,188	21,23	244	131	5.39929e-11	1.20551e-08	0.979,1.0	0.89,0.814	0.138
7759	Os03g0423850		chr03	+	17676510	17677073	17676715	17677073	17675688	17676330	7759	174,271	38,41	318,188	13,10	318	131	3.9933e-08	4.04327e-06	0.654,0.731	0.91,0.886	-0.206
7766	Os03g0423850		chr03	+	17676623	17677073	17676715	17677073	17675688	17676330	7766	2,0	38,41	21,23	13,10	223	131	0	0	0.03,0.0	0.487,0.575	-0.516
7767	Os03g0423850		chr03	+	17676623	17677073	17676729	17677073	17675688	17676330	7767	2,0	0,4	21,23	1,0	237	131	0.00248537	0.0469092	1.0,0.0	0.921,1.0	-0.461
7769	Os03g0423850		chr03	+	17676623	17677073	17676763	17677073	17675688	17676330	7769	2,0	16,35	21,23	43,35	262	131	1.78446e-08	1.97391e-06	0.059,0.0	0.196,0.247	-0.192
7779	Os03g0423850		chr03	+	17676715	17677073	17676754	17677073	17675688	17676330	7779	38,41	0,0	13,10	6,0	170	131	0.000585845	0.0150181	1.0,1.0	0.625,1.0	0.188
7780	Os03g0423850		chr03	+	17676715	17677073	17676763	17677073	17675688	17676330	7780	38,41	16,35	13,10	43,35	179	131	8.19027e-07	6.01241e-05	0.635,0.462	0.181,0.173	0.371
7793	Os03g0423850		chr03	+	17676963	17677385	17677268	17677385	17675688	17676330	7793	21,43	0,0	18,30	6,1	418	131	5.80469e-05	0.0022463	1.0,1.0	0.485,0.904	0.305
7824	Os03g0363500		chr03	-	14156015	14156132	14156015	14156100	14156214	14156295	7824	26,30	260,411	73,53	183,106	163	131	0	0	0.074,0.055	0.243,0.287	-0.201
7961	Os04g0570600		chr04	-	28716582	28716708	28716582	28716689	28719049	28719128	7961	0,0	7,8	2,2	5,5	150	131	0.00199989	0.0393881	0.0,0.0	0.259,0.259	-0.259
8008	Os03g0429800		chr03	+	17987556	17987702	17987593	17987702	17987016	17987116	8008	6,6	52,126	28,20	33,11	168	131	4.1811e-13	1.29028e-10	0.083,0.036	0.398,0.586	-0.432
8019	Os04g0670400		chr04	-	34205026	34205109	34205026	34205102	34205291	34205372	8019	8,7	18,12	1,2	21,24	138	131	0.00015191	0.00502736	0.297,0.356	0.043,0.073	0.269
8047	Os03g0685100		chr03	+	27315692	27316173	27315715	27316173	27315140	27315191	8047	5,5	9,8	1,0	33,20	154	131	1.22604e-06	8.44975e-05	0.321,0.347	0.025,0.0	0.321
8073	Os05g0518600		chr05	+	25714436	25714534	25714444	25714534	25713832	25714322	8073	22,47	2,5	15,11	16,14	139	131	6.82871e-09	8.4186e-07	0.912,0.899	0.469,0.425	0.459
8078	Os05g0518600		chr05	+	25716063	25716215	25716113	25716215	25715782	25715897	8078	8,12	82,105	69,39	34,36	181	131	0	0	0.066,0.076	0.595,0.439	-0.446
8079	Os05g0518600		chr05	+	25716063	25716215	25716129	25716215	25715782	25715897	8079	13,18	14,21	89,47	6,3	197	131	6.36158e-14	2.18595e-11	0.382,0.363	0.908,0.912	-0.538
8080	Os05g0518600		chr05	+	25716073	25716215	25716113	25716215	25715782	25715897	8080	0,8	82,105	37,24	34,36	171	131	0	0	0.0,0.055	0.455,0.338	-0.369
8081	Os05g0518600		chr05	+	25716073	25716215	25716129	25716215	25715782	25715897	8081	5,14	14,21	57,32	6,3	187	131	2.07689e-12	5.8165e-10	0.2,0.318	0.869,0.882	-0.616
8149	Os04g0657500		chr04	+	33532671	33533025	33532867	33533025	33531038	33531658	8149	1,2	0,0	1,0	0,2	309	131	0.000729449	0.0179582	1.0,1.0	1.0,0.0	0.5
8185	Os03g0370000		chr03	+	14529640	14529880	14529680	14529880	14528980	14529128	8185	0,0	3,6	4,4	4,1	171	131	7.10387e-07	5.3279e-05	0.0,0.0	0.434,0.754	-0.594
8256	Os03g0111700		chr03	+	669505	669766	669654	669766	669262	669342	8256	7,12	0,1	6,3	3,1	262	131	0.00121742	0.0270445	1.0,0.857	0.5,0.6	0.378
8390	Os03g0701600		chr03	-	28166121	28166327	28166121	28166312	28166453	28166568	8390	195,331	204,292	507,427	204,158	146	131	1.24174e-11	3.11722e-09	0.462,0.504	0.69,0.708	-0.216
8395	Os03g0348800		chr03	-	13091425	13091587	13091425	13091538	13091690	13091763	8395	17,42	20,46	84,85	31,44	180	131	0.000202709	0.00632404	0.382,0.399	0.664,0.584	-0.233
8429	Os07g0516500		chr07	-	19907476	19907948	19907476	19907944	19909228	19909624	8429	2,6	8,20	0,0	6,7	135	131	0.000136195	0.00460648	0.195,0.225	0.0,0.0	0.21
8625	Os03g0319400		chr03	-	11529559	11529979	11529559	11529688	11530114	11530306	8625	7,8	8,37	0,0	11,11	404	131	0.000145879	0.00487436	0.221,0.066	0.0,0.0	0.144
8679	Os03g0804400		chr03	+	33583884	33584058	33583912	33584058	33582455	33582968	8679	7,0	10,4	0,0	16,11	159	131	0.00027629	0.00812273	0.366,0.0	0.0,0.0	0.183
8691	Os02g0518100		chr02	-	18829276	18829527	18829276	18829350	18829903	18829965	8691	2,3	0,0	0,1	6,6	290	131	1.36047e-10	2.80906e-08	1.0,1.0	0.0,0.07	0.965
8723	Os10g0509200		chr10	+	19564723	19564795	19564749	19564795	19564338	19564425	8723	1,6	0,0	2,6	9,1	157	131	2.51309e-05	0.00110993	1.0,1.0	0.156,0.834	0.505
8778	Os03g0311300		chr03	+	11119136	11119633	11119525	11119633	11118649	11118809	8778	728,1142	55,114	1878,1031	854,430	502	131	0	0	0.775,0.723	0.365,0.385	0.374
8809	Os03g0307800		chr03	-	10958175	10958339	10958175	10958334	10958913	10959250	8809	11,27	72,171	67,28	147,97	136	131	0.000169302	0.00550516	0.128,0.132	0.305,0.218	-0.132
8848	Os01g0132700		chr01	-	1789628	1789826	1789628	1789768	1791134	1791200	8848	2,0	12,26	3,5	7,7	189	131	0.000331363	0.00937766	0.104,0.0	0.229,0.331	-0.228
8849	Os01g0132700		chr01	-	1789628	1789832	1789628	1789768	1791134	1791200	8849	1,0	12,26	11,8	7,7	195	131	5.27574e-10	8.72387e-08	0.053,0.0	0.514,0.434	-0.447
8853	Os01g0132700		chr01	-	1789628	1789863	1789628	1789832	1791134	1791200	8853	60,85	1,0	56,46	11,8	162	131	4.9757e-08	4.92991e-06	0.98,1.0	0.805,0.823	0.176
8892	Os03g0294200		chr03	+	10262317	10262413	10262330	10262413	10261322	10261463	8892	5,13	1,9	6,8	0,0	144	131	1.16298e-05	0.000583298	0.82,0.568	1.0,1.0	-0.306
9042	Os07g0417800		chr07	-	13282748	13282947	13282748	13282839	13283022	13283055	9042	0,0	9,11	1,4	3,6	239	131	0.00126217	0.0277712	0.0,0.0	0.154,0.268	-0.211
9056	Os03g0275300		chr03	-	9298680	9299069	9298680	9299053	9299168	9299290	9056	8,8	22,43	0,2	20,26	147	131	0.000707361	0.0174855	0.245,0.142	0.0,0.064	0.162
9200	Os03g0259900		chr03	+	8430906	8431206	8430987	8431206	8429309	8430831	9200	7,8	36,58	15,23	30,16	212	131	8.57113e-05	0.00309673	0.107,0.079	0.236,0.47	-0.26
9267	Os12g0607400		chr12	-	25664669	25665085	25664669	25665080	25665160	25665235	9267	1,0	5,3	5,6	7,3	136	131	0.000206972	0.00643364	0.162,0.0	0.408,0.658	-0.452
9357	Os09g0551251		chr09	-	21817962	21818200	21817962	21818059	21818273	21818481	9357	5,33	0,6	47,18	0,0	262	131	0.000273225	0.00805217	1.0,0.733	1.0,1.0	-0.133
9370	Os05g0375600		chr05	+	18129218	18129636	18129281	18129636	18129004	18129138	9370	0,0	2,3	6,2	5,2	194	131	1.43539e-05	0.000694059	0.0,0.0	0.448,0.403	-0.425
9402	Os03g0234600		chr03	-	7112645	7113041	7112645	7112778	7113363	7113447	9402	2,2	24,31	9,11	27,16	376	131	0.000105914	0.00369176	0.028,0.022	0.104,0.193	-0.123
9411	Os03g0233800		chr03	+	7088748	7088899	7088826	7088899	7088572	7088637	9411	27,38	7,2	39,31	0,0	209	131	5.53621e-05	0.00215445	0.707,0.923	1.0,1.0	-0.185
9412	Os03g0233800		chr03	+	7088772	7088899	7088826	7088899	7088572	7088637	9412	48,58	7,2	63,60	0,0	185	131	0.000165345	0.00539096	0.829,0.954	1.0,1.0	-0.109
9413	Os03g0233800		chr03	+	7089606	7089731	7089614	7089731	7089188	7089272	9413	8,12	43,70	2,0	46,32	139	131	8.58904e-05	0.00310089	0.149,0.139	0.039,0.0	0.125
9440	Os07g0200700		chr07	+	5443378	5443499	5443394	5443499	5443108	5443252	9440	10,17	66,83	5,4	126,123	147	131	1.35588e-05	0.00066356	0.119,0.154	0.034,0.028	0.106
9493	Os03g0222800		chr03	+	6425572	6426036	6425627	6426036	6425366	6425498	9493	3,1	3,13	22,25	3,5	186	131	5.10301e-06	0.000289848	0.413,0.051	0.838,0.779	-0.577
9539	Os03g0215000		chr03	-	6016232	6016421	6016232	6016401	6016747	6017199	9539	0,0	3,13	6,1	12,5	151	131	8.35751e-05	0.00302858	0.0,0.0	0.303,0.148	-0.225
9599	Os03g0654400		chr03	-	25505404	25505838	25505404	25505809	25505984	25506143	9599	0,0	1,1	1,2	0,0	160	131	1.19424e-08	1.37764e-06	0.0,0.0	1.0,1.0	-1
9632	Os09g0111800		chr09	-	993320	993552	993320	993546	993642	994124	9632	24,34	13,10	33,31	2,2	137	131	7.88754e-05	0.00287765	0.638,0.765	0.94,0.937	-0.237
9668	Os03g0205150		chr03	-	5493315	5493383	5493315	5493373	5494215	5494409	9668	18,9	35,21	2,1	47,41	141	131	1.24189e-08	1.42245e-06	0.323,0.285	0.038,0.022	0.274
9764	Os04g0339800		chr04	-	16022789	16022862	16022789	16022849	16022956	16023032	9764	1,3	0,0	5,4	1,8	144	131	2.20037e-05	0.000993903	1.0,1.0	0.82,0.313	0.433
9842	Os04g0610900		chr04	+	30978844	30979131	30978999	30979131	30978629	30978728	9842	7,13	0,0	29,16	10,0	268	131	0.000322544	0.00916556	1.0,1.0	0.586,1.0	0.207
9886	Os03g0184000		chr03	+	4410596	4410703	4410614	4410703	4410367	4410500	9886	17,26	255,478	150,107	513,451	149	131	2.22045e-16	1.09776e-13	0.055,0.046	0.205,0.173	-0.139
9906	Os03g0184000		chr03	+	4412403	4412821	4412725	4412821	4411768	4411917	9906	3,7	0,0	10,10	5,1	435	131	5.99504e-06	0.000331197	1.0,1.0	0.376,0.751	0.436
9908	Os03g0184000		chr03	+	4412415	4412821	4412725	4412821	4411768	4411917	9908	32,19	0,0	81,60	5,1	423	131	0.00232073	0.0444952	1.0,1.0	0.834,0.949	0.109
9926	Os03g0183600		chr03	-	4389052	4389103	4389052	4389091	4389208	4389310	9926	7,12	0,5	12,6	0,0	143	131	0.00268836	0.0497519	1.0,0.687	1.0,1.0	-0.156
10018	Os03g0174300		chr03	+	3980393	3980662	3980434	3980662	3980096	3980297	10018	1,1	0,0	2,0	1,2	172	131	0.000392815	0.0107934	1.0,1.0	0.604,0.0	0.698
10082	Os04g0625800		chr04	+	31822407	31822745	31822613	31822745	31820393	31820853	10082	13,4	0,0	5,12	4,1	319	131	7.44729e-05	0.00274807	1.0,1.0	0.339,0.831	0.415
10084	Os04g0625800		chr04	+	31822412	31822745	31822613	31822745	31820393	31820853	10084	12,15	0,0	10,16	4,1	314	131	0.000218262	0.0067099	1.0,1.0	0.511,0.87	0.309
10136	Os03g0168400		chr03	+	3695988	3696087	3695998	3696087	3695261	3695311	10136	2,1	0,0	1,4	0,7	141	131	0.00100278	0.0233243	1.0,1.0	1.0,0.347	0.327
10231	Os01g0369900		chr01	-	15186237	15187928	15186237	15186411	15188044	15188301	10231	19,35	1,2	13,11	24,11	1630	131	1.10062e-10	2.33882e-08	0.604,0.584	0.042,0.074	0.536
10232	Os03g0156300		chr03	+	3037550	3037894	3037576	3037894	3037181	3037470	10232	3,2	0,3	0,0	1,17	157	131	1.61833e-05	0.000768787	1.0,0.357	0.0,0.0	0.678
10310	Os01g0547200		chr01	-	20353093	20353706	20353093	20353184	20354282	20354471	10310	38,54	0,0	54,48	5,3	635	131	1.68087e-05	0.000793192	1.0,1.0	0.69,0.767	0.272
10353	Os03g0145700		chr03	+	2531398	2531511	2531496	2531511	2531007	2531327	10353	6,9	0,0	7,3	3,2	229	131	2.61912e-05	0.00114942	1.0,1.0	0.572,0.462	0.483
10389	Os03g0141700		chr03	+	2297389	2297581	2297392	2297581	2295349	2295790	10389	2,6	3,3	6,4	0,0	134	131	1.23609e-05	0.000612982	0.395,0.662	1.0,1.0	-0.472
10421	Os01g0166400		chr01	+	3405729	3406003	3405812	3406003	3405465	3405565	10421	6,5	11,8	11,4	0,1	214	131	1.3724e-06	9.27375e-05	0.25,0.277	1.0,0.71	-0.591
10423	Os01g0166400		chr01	+	3405755	3406003	3405812	3406003	3405465	3405565	10423	11,12	11,8	25,21	0,1	188	131	1.68668e-09	2.46887e-07	0.411,0.511	1.0,0.936	-0.507
10424	Os01g0166400		chr01	+	3405758	3406003	3405812	3406003	3405465	3405565	10424	7,14	11,8	8,8	0,1	185	131	1.17673e-05	0.00058958	0.311,0.553	1.0,0.85	-0.493
10452	Os03g0137200		chr03	+	2057923	2058173	2057971	2058173	2057242	2057339	10452	0,0	2,2	1,2	0,0	179	131	2.17497e-09	3.06329e-07	0.0,0.0	1.0,1.0	-1
10489	Os07g0188800		chr07	+	4739760	4740198	4740092	4740198	4739177	4739255	10489	5,2	0,9	6,2	0,0	445	131	0.000689248	0.0170814	1.0,0.061	1.0,1.0	-0.47
10525	Os11g0540100		chr11	-	19726746	19727062	19726746	19727012	19727976	19728040	10525	7,27	2,9	46,20	0,1	181	131	2.87465e-06	0.000173662	0.717,0.685	1.0,0.935	-0.266
10559	Os03g0132200		chr03	+	1832181	1832475	1832342	1832475	1831884	1832063	10559	14,18	245,446	385,216	395,377	274	131	0	0	0.027,0.019	0.318,0.215	-0.244
10583	Os03g0131100		chr03	-	1779672	1779835	1779672	1779720	1779944	1780897	10583	44,64	14,33	40,15	63,16	246	131	3.61942e-05	0.00150266	0.626,0.508	0.253,0.333	0.274
10584	Os03g0131100		chr03	-	1779672	1779879	1779672	1779720	1779944	1780897	10584	18,28	14,33	25,5	63,16	272	131	0.0024675	0.0466812	0.382,0.29	0.16,0.131	0.19
10592	Os04g0379400		chr04	-	18535865	18536182	18535865	18536015	18538393	18538577	10592	1,3	0,0	3,0	3,2	280	131	1.95207e-08	2.12231e-06	1.0,1.0	0.319,0.0	0.841
10617	Os07g0675400		chr07	-	28590316	28590600	28590316	28590466	28592467	28592808	10617	88,166	10,25	202,103	7,4	262	131	5.70003e-05	0.00221287	0.815,0.769	0.935,0.928	-0.139
10724	Os01g0722700		chr01	+	30133631	30133750	30133651	30133750	30133277	30133433	10724	4,3	14,19	0,0	36,24	151	131	0.000234058	0.00710979	0.199,0.12	0.0,0.0	0.16
10729	Os04g0531750		chr04	+	26584555	26584951	26584564	26584951	26584257	26584455	10729	1,10	0,0	1,1	2,4	140	131	2.34389e-08	2.50687e-06	1.0,1.0	0.319,0.19	0.746
10803	Os03g0116500		chr03	-	936617	937071	936617	937032	937587	937908	10803	3,2	2,2	4,4	0,0	170	131	0.000192739	0.00607956	0.536,0.435	1.0,1.0	-0.514
10808	Os09g0560500		chr09	+	22273595	22273823	22273649	22273823	22272961	22273082	10808	1,7	1,0	0,4	5,13	185	131	3.5063e-05	0.00146196	0.415,1.0	0.0,0.179	0.618
10811	Os09g0560500		chr09	+	22273623	22273823	22273649	22273823	22272961	22273082	10811	62,138	1,0	73,84	5,13	157	131	7.9914e-07	5.87532e-05	0.981,1.0	0.924,0.844	0.106
10813	Os09g0560500		chr09	+	22273623	22273823	22273721	22273823	22272961	22273082	10813	78,161	47,104	92,96	118,146	229	131	3.59452e-06	0.000213164	0.487,0.47	0.308,0.273	0.188
10828	Os07g0623300		chr07	+	25796053	25796305	25796074	25796305	25795888	25795972	10828	192,208	108,189	185,95	223,144	152	131	0.0010827	0.0246509	0.605,0.487	0.417,0.362	0.157
10878	Os03g0110900		chr03	+	637856	637925	637872	637925	637619	637759	10878	91,161	24,40	66,31	66,18	147	131	1.08221e-05	0.000547181	0.772,0.782	0.471,0.605	0.239
10891	Os03g0109900		chr03	-	576288	576531	576288	576528	576860	577030	10891	0,2	4,2	2,2	0,1	134	131	0.000108517	0.00376266	0.0,0.494	1.0,0.662	-0.584
10980	Os06g0487900		chr06	-	16743558	16743793	16743558	16743765	16743865	16743924	10980	18,18	0,2	15,4	10,5	159	131	4.91399e-06	0.000280758	1.0,0.881	0.553,0.397	0.465
10981	Os06g0487900		chr06	-	16743558	16743797	16743558	16743765	16743865	16743924	10981	76,82	0,2	77,50	10,5	163	131	2.81969e-05	0.00121435	1.0,0.971	0.861,0.889	0.111
11093	Os02g0831500		chr02	+	35760475	35760638	35760512	35760638	35760048	35760293	11093	2,1	0,0	7,4	1,4	168	131	0.00020173	0.00630568	1.0,1.0	0.845,0.438	0.359
11196	Os09g0361500		chr09	+	11813590	11813775	11813664	11813775	11813465	11813523	11196	9,4	174,293	134,79	129,119	205	131	0	0	0.032,0.009	0.399,0.298	-0.328
11227	Os02g0154100		chr02	+	2982586	2982828	2982627	2982828	2978157	2978544	11227	0,0	4,12	3,4	15,13	172	131	0.000883633	0.0210069	0.0,0.0	0.132,0.19	-0.161
11253	Os01g0897600		chr01	+	39007001	39007227	39007096	39007227	39006747	39006835	11253	212,410	55,71	575,424	69,49	226	131	0.00167002	0.0343285	0.691,0.77	0.828,0.834	-0.101
11278	Os02g0822900		chr02	+	35336829	35336989	35336867	35336989	35336568	35336690	11278	2,4	0,10	1,0	6,3	169	131	0.00182933	0.0367916	1.0,0.237	0.114,0.0	0.561
11337	Os01g0217800		chr01	+	6434476	6434849	6434645	6434849	6434304	6434385	11337	5,8	54,91	15,13	31,40	282	131	3.90182e-05	0.00159935	0.041,0.039	0.184,0.131	-0.117
11362	Os02g0818000		chr02	+	35093385	35093744	35093433	35093744	35093223	35093295	11362	1,0	3,17	3,3	5,4	179	131	0.000538944	0.014001	0.196,0.0	0.305,0.354	-0.232
11367	Os02g0817800		chr02	-	35086773	35087138	35086773	35087064	35087261	35087506	11367	16,25	68,83	88,44	44,59	205	131	1.06051e-05	0.000539158	0.131,0.161	0.561,0.323	-0.296
11414	Os11g0545300		chr11	+	20069962	20070340	20070137	20070340	20067940	20068141	11414	62,107	123,161	233,151	42,28	288	131	0	0	0.187,0.232	0.716,0.71	-0.503
11415	Os11g0545300		chr11	+	20069962	20070340	20070140	20070340	20067940	20068141	11415	43,71	40,47	173,102	8,10	291	131	0	0	0.326,0.405	0.907,0.821	-0.498
11423	Os11g0545300		chr11	+	20071079	20071504	20071478	20071504	20067940	20068141	11423	87,107	4,5	78,92	0,0	512	131	8.46829e-05	0.00306643	0.848,0.846	1.0,1.0	-0.153
11426	Os11g0545300		chr11	+	20071096	20071504	20071478	20071504	20067940	20068141	11426	58,66	4,5	44,50	0,0	495	131	2.93992e-05	0.00126004	0.793,0.777	1.0,1.0	-0.215
11428	Os11g0545300		chr11	+	20071136	20071504	20071478	20071504	20067940	20068141	11428	58,66	4,5	48,52	0,0	455	131	3.17303e-05	0.00134736	0.807,0.792	1.0,1.0	-0.2
11429	Os11g0545300		chr11	+	20071234	20071504	20071478	20071504	20067940	20068141	11429	52,71	4,5	91,78	0,0	357	131	2.95961e-05	0.00126673	0.827,0.839	1.0,1.0	-0.167
11432	Os11g0545300		chr11	+	20070880	20071001	20070938	20071001	20070537	20070781	11432	8,3	3,2	7,4	0,0	189	131	7.13118e-05	0.00265569	0.649,0.51	1.0,1.0	-0.42
11446	Os11g0545300		chr11	+	20071096	20071397	20071234	20071397	20070537	20070781	11446	9,8	0,0	13,5	2,2	262	131	0.00200696	0.0395112	1.0,1.0	0.765,0.556	0.339
11452	Os11g0545300		chr11	+	20071079	20071165	20071096	20071165	20070927	20071001	11452	40,49	22,23	53,46	14,5	148	131	0.00248136	0.0468702	0.617,0.653	0.77,0.891	-0.196
11520	Os02g0815700		chr02	+	34939268	34939481	34939272	34939481	34939098	34939181	11520	25,33	85,185	54,51	134,85	135	131	0.000355314	0.00994742	0.222,0.148	0.281,0.368	-0.14
11593	Os03g0769400		chr03	+	31854496	31854616	31854527	31854616	31854343	31854400	11593	21,25	23,23	37,28	6,14	162	131	0.00244437	0.0462978	0.425,0.468	0.833,0.618	-0.279
11621	Os02g0810300		chr02	+	34639734	34639932	34639795	34639932	34639413	34639465	11621	4,25	170,279	29,20	57,79	192	131	1.27554e-09	1.94884e-07	0.016,0.058	0.258,0.147	-0.166
11625	Os02g0810300		chr02	+	34640232	34640368	34640281	34640368	34639795	34639932	11625	4,5	74,162	29,14	60,67	180	131	1.95993e-09	2.81776e-07	0.038,0.022	0.26,0.132	-0.166
11627	Os02g0810300		chr02	+	34640237	34640368	34640281	34640368	34639795	34639932	11627	4,13	74,162	45,21	60,67	175	131	4.64422e-09	5.89088e-07	0.039,0.057	0.36,0.19	-0.227
11675	Os02g0543400		chr02	+	20183297	20183371	20183309	20183371	20182614	20182717	11675	1,1	0,0	4,5	2,4	143	131	3.1931e-05	0.00135469	1.0,1.0	0.647,0.534	0.409
11701	Os02g0717500		chr02	+	29784430	29784496	29784449	29784496	29784261	29784354	11701	11,30	0,0	20,18	4,3	150	131	0.000315222	0.00903698	1.0,1.0	0.814,0.84	0.173
11731	Os12g0459300		chr12	+	16099735	16100223	16100120	16100223	16099511	16099662	11731	243,319	21,32	428,214	13,11	498	131	0.000393195	0.0107934	0.753,0.724	0.896,0.837	-0.128
11735	Os12g0459300		chr12	+	16099743	16100223	16100120	16100223	16099511	16099662	11735	243,315	21,32	419,211	13,11	490	131	0.000466037	0.0124268	0.756,0.725	0.896,0.837	-0.126
11739	Os12g0459300		chr12	+	16099766	16100223	16100120	16100223	16099511	16099662	11739	1,7	21,32	13,8	13,11	467	131	0.000102599	0.0035917	0.013,0.058	0.219,0.169	-0.159
11740	Os12g0459300		chr12	+	16099779	16100223	16100120	16100223	16099511	16099662	11740	5,8	21,32	14,8	13,11	454	131	0.00205612	0.0403469	0.064,0.067	0.237,0.173	-0.139
11750	Os02g0801300		chr02	-	34152553	34152749	34152553	34152732	34152828	34152969	11750	6,8	2,4	9,2	0,0	148	131	6.93733e-05	0.00259748	0.726,0.639	1.0,1.0	-0.318
11778	Os02g0798700		chr02	+	34001931	34001997	34001951	34001997	34001441	34001578	11778	4,2	0,5	1,0	2,1	151	131	0.00172644	0.0351603	1.0,0.258	0.303,0.0	0.478
11782	Os02g0798700		chr02	+	34005371	34005471	34005426	34005471	34005195	34005285	11782	19,32	0,0	37,28	10,0	186	131	0.000249853	0.00749076	1.0,1.0	0.723,1.0	0.139
11846	Os02g0793900		chr02	-	33736779	33736946	33736779	33736901	33737068	33737329	11846	11,13	0,2	14,9	7,5	176	131	0.000781993	0.0190581	1.0,0.829	0.598,0.573	0.329
11857	Os03g0191400		chr03	+	4764645	4764815	4764722	4764815	4764260	4764331	11857	5,8	41,100	43,22	36,19	208	131	4.44089e-16	2.10942e-13	0.071,0.048	0.429,0.422	-0.366
11898	Os04g0438700		chr04	-	21821187	21821280	21821187	21821277	21821666	21821712	11898	40,71	18,15	71,43	2,6	134	131	0.00024081	0.00726479	0.685,0.822	0.972,0.875	-0.17
11909	Os03g0209800		chr03	+	5736027	5736151	5736055	5736151	5735002	5735145	11909	12,8	1,2	5,0	4,7	159	131	0.000278581	0.00817023	0.908,0.767	0.507,0.0	0.584
11946	Os03g0746500		chr03	-	30687278	30687422	30687278	30687419	30687587	30687778	11946	0,0	37,43	12,7	68,41	134	131	1.08583e-06	7.6024e-05	0.0,0.0	0.147,0.143	-0.145
12003	Os03g0170400		chr03	-	3769578	3769944	3769578	3769834	3770685	3771538	12003	1,1	0,9	1,3	1,0	241	131	0.00189667	0.0378162	1.0,0.057	0.352,1.0	-0.147
12005	Os03g0170400		chr03	-	3769578	3769944	3769578	3769839	3770685	3771538	12005	1,1	1,7	1,3	0,0	236	131	4.89624e-11	1.10723e-08	0.357,0.073	1.0,1.0	-0.785
12031	Os02g0777100		chr02	-	32859933	32860107	32859933	32859991	32860224	32860339	12031	6,18	23,21	37,30	12,1	247	131	5.85939e-06	0.000325186	0.122,0.313	0.621,0.941	-0.563
12066	Os04g0381600		chr04	+	18706111	18706359	18706143	18706359	18704420	18704642	12066	0,0	3,12	11,2	12,17	163	131	6.94421e-05	0.00259805	0.0,0.0	0.424,0.086	-0.255
12136	Os03g0608700		chr03	-	22913293	22913639	22913293	22913519	22914213	22914414	12136	4,20	0,1	3,3	3,5	251	131	4.77908e-07	3.7286e-05	1.0,0.913	0.343,0.238	0.666
12137	Os03g0608700		chr03	-	22913293	22913642	22913293	22913519	22914213	22914414	12137	4,19	0,1	3,4	3,5	254	131	1.39165e-06	9.39076e-05	1.0,0.907	0.34,0.292	0.637
12333	Os04g0640500		chr04	+	32575195	32575545	32575473	32575545	32575044	32575089	12333	2,0	4,4	49,4	0,0	391	131	2.43139e-14	9.13184e-12	0.143,0.0	1.0,1.0	-0.928
12344	Os04g0640500		chr04	+	32577299	32577766	32577681	32577766	32576453	32576489	12344	4,4	0,0	19,14	6,2	495	131	1.1231e-06	7.8294e-05	1.0,1.0	0.456,0.649	0.448
12351	Os04g0640500		chr04	+	32579327	32579451	32579406	32579451	32579057	32579199	12351	72,86	319,463	6,4	791,475	210	131	0	0	0.123,0.104	0.005,0.005	0.108
12387	Os08g0154900		chr08	+	3163323	3163475	3163381	3163475	3163071	3163239	12387	20,41	5,4	38,42	1,0	189	131	0.000168272	0.00547535	0.735,0.877	0.963,1.0	-0.175
12393	Os03g0776900		chr03	+	32210006	32210057	32210014	32210057	32208930	32209130	12393	17,8	0,0	29,27	5,2	139	131	0.00165763	0.0341318	1.0,1.0	0.845,0.927	0.114
12440	Os04g0531300		chr04	+	26567386	26567731	26567594	26567731	26567029	26567168	12440	7,5	2,18	2,0	13,16	321	131	0.000836204	0.0201262	0.588,0.102	0.059,0.0	0.316
12500	Os04g0639300		chr04	-	32483831	32484057	32483831	32483961	32484390	32484417	12500	10,13	2,0	34,13	14,7	227	131	0.00154861	0.0325511	0.743,1.0	0.584,0.517	0.321
12501	Os04g0639300		chr04	-	32483831	32484071	32483831	32483961	32484390	32484417	12501	15,12	2,0	28,13	14,7	241	131	0.000241047	0.00726742	0.803,1.0	0.521,0.502	0.39
12502	Os04g0639300		chr04	-	32483831	32484071	32483831	32483978	32484390	32484417	12502	5,2	0,0	2,2	5,1	224	131	1.28797e-07	1.13253e-05	1.0,1.0	0.19,0.539	0.635
12543	Os02g0738900		chr02	-	30864787	30865268	30864787	30864945	30865357	30865414	12543	18,26	0,0	11,18	2,2	436	131	0.00126162	0.0277712	1.0,1.0	0.623,0.73	0.324
12573	Os10g0209700		chr10	+	7779650	7779795	7779671	7779795	7779292	7779404	12573	12,5	4,4	39,9	1,0	152	131	1.44157e-05	0.000696352	0.721,0.519	0.971,1.0	-0.366
12600	Os01g0892500		chr01	-	38808016	38808141	38808016	38808122	38808349	38808427	12600	0,0	5,14	7,3	10,5	150	131	1.96444e-06	0.000125896	0.0,0.0	0.379,0.344	-0.361
12609	Os01g0171000		chr01	-	3671210	3671354	3671210	3671308	3671429	3671489	12609	0,4	48,70	17,8	53,70	177	131	5.26801e-05	0.00206334	0.0,0.041	0.192,0.078	-0.115
12614	Os05g0306000		chr05	-	13844720	13844773	13844720	13844770	13844915	13845032	12614	0,2	2,3	2,4	1,0	134	131	6.07407e-05	0.00232639	0.0,0.395	0.662,1.0	-0.633
12639	Os09g0505300		chr09	-	19542612	19543096	19542612	19543067	19543644	19543758	12639	109,112	1,0	115,104	8,18	160	131	4.0395e-08	4.06889e-06	0.989,1.0	0.922,0.825	0.121
12656	Os01g0846800		chr01	+	36383212	36383385	36383268	36383385	36382677	36382721	12656	13,9	0,0	31,11	7,0	187	131	0.000614314	0.0156075	1.0,1.0	0.756,1.0	0.122
12708	Os03g0266700		chr03	+	8820437	8820728	8820579	8820728	8820216	8820333	12708	6,2	0,0	1,1	4,0	262	131	0.000995206	0.0231816	1.0,1.0	0.111,1.0	0.445
12787	Os03g0703100		chr03	-	28249900	28250314	28249900	28250118	28251358	28251602	12787	2,0	1,9	3,5	0,0	309	131	7.32845e-11	1.59221e-08	0.459,0.0	1.0,1.0	-0.77
12793	Os04g0308000		chr04	-	13919010	13919138	13919010	13919109	13919331	13920280	12793	6,4	60,34	29,12	31,22	160	131	2.13538e-07	1.8119e-05	0.076,0.088	0.434,0.309	-0.289
12814	Os01g0830100		chr01	+	35511567	35511740	35511631	35511740	35511214	35511378	12814	8,6	0,0	6,2	3,6	195	131	1.12766e-07	1.02084e-05	1.0,1.0	0.573,0.183	0.622
12826	Os02g0232500		chr02	+	7505610	7505682	7505636	7505682	7505111	7505183	12826	38,56	9,10	25,25	19,13	157	131	0.000928845	0.021899	0.779,0.824	0.523,0.616	0.232
12828	Os02g0232500		chr02	+	7508009	7508282	7508121	7508282	7507848	7507898	12828	46,87	9,8	75,54	0,1	243	131	2.8441e-06	0.000172344	0.734,0.854	1.0,0.967	-0.19
12833	Os07g0141400		chr07	-	2137481	2137553	2137481	2137536	2137625	2137676	12833	0,0	3,3	1,3	0,0	148	131	3.00968e-10	5.50261e-08	0.0,0.0	1.0,1.0	-1
12883	Os01g0919600		chr01	+	40129016	40129353	40129224	40129353	40128521	40128785	12883	58,65	99,181	3,6	290,159	321	131	0	0	0.193,0.128	0.004,0.015	0.151
12886	Os01g0919600		chr01	+	40130378	40130608	40130430	40130608	40129450	40129636	12886	0,4	8,27	6,3	2,3	183	131	0.000158798	0.00523384	0.0,0.096	0.682,0.417	-0.501
12887	Os01g0919600		chr01	+	40130378	40130608	40130438	40130608	40129450	40129636	12887	0,4	3,3	6,3	0,0	191	131	1.18479e-07	1.06106e-05	0.0,0.478	1.0,1.0	-0.761
12889	Os01g0919600		chr01	+	40130412	40130608	40130430	40130608	40129450	40129636	12889	4,2	8,27	7,4	2,3	149	131	0.000333731	0.00943364	0.305,0.061	0.755,0.54	-0.464
12890	Os01g0919600		chr01	+	40130412	40130608	40130438	40130608	40129450	40129636	12890	4,2	3,3	7,4	0,0	157	131	1.8671e-06	0.000120615	0.527,0.357	1.0,1.0	-0.558
12893	Os01g0919600		chr01	+	40130430	40130608	40130438	40130608	40129450	40129636	12893	8,27	3,3	2,3	0,0	139	131	0.000839114	0.0201862	0.715,0.895	1.0,1.0	-0.195
12969	Os01g0813500		chr01	-	34585077	34585168	34585077	34585147	34585256	34585314	12969	70,100	155,230	67,46	353,260	152	131	2.1545e-07	1.82492e-05	0.28,0.273	0.141,0.132	0.14
13022	Os03g0782500		chr03	+	32434600	32434783	32434730	32434783	32434388	32434454	13022	250,299	19,27	468,262	3,0	261	131	6.70575e-14	2.28798e-11	0.868,0.848	0.987,1.0	-0.136
13042	Os06g0360600		chr06	-	14908189	14910495	14908189	14908482	14910668	14910924	13042	4,6	0,0	3,0	0,2	2126	131	3.04873e-05	0.00129913	1.0,1.0	1.0,0.0	0.5
13043	Os06g0360600		chr06	-	14912147	14912469	14912147	14912230	14912671	14912714	13043	5,3	16,25	20,23	19,18	352	131	6.02596e-06	0.000332111	0.104,0.043	0.281,0.322	-0.228
13044	Os06g0360600		chr06	-	14912147	14912541	14912147	14912230	14912671	14912714	13044	3,6	16,25	23,23	19,18	424	131	6.26826e-06	0.000343161	0.055,0.069	0.272,0.283	-0.215
13048	Os01g0220200		chr01	-	6575536	6575969	6575536	6575692	6576201	6576262	13048	5,10	3,12	23,6	4,1	390	131	0.00160448	0.0333206	0.359,0.219	0.659,0.668	-0.374
13071	Os07g0452500		chr07	-	15603786	15604163	15603786	15604039	15604241	15604561	13071	1,0	7,5	1,9	0,0	255	131	2.25764e-12	6.25043e-10	0.068,0.0	1.0,1.0	-0.966
13118	Os04g0509100		chr04	+	25461592	25461691	25461605	25461691	25461359	25461427	13118	15,9	4,14	50,19	2,3	144	131	0.000530276	0.013865	0.773,0.369	0.958,0.852	-0.334
13120	Os04g0509100		chr04	+	25461605	25461691	25461621	25461691	25461359	25461427	13120	5,15	30,55	2,4	109,54	147	131	2.22043e-05	0.00100074	0.129,0.196	0.016,0.062	0.123
13164	Os01g0579600		chr01	+	22429243	22429327	22429271	22429327	22428429	22428512	13164	8,2	7,5	4,5	0,0	159	131	2.39768e-07	2.00982e-05	0.485,0.248	1.0,1.0	-0.633
13171	Os03g0162900		chr03	+	3413642	3413958	3413686	3413958	3408239	3410971	13171	0,0	5,5	2,6	3,3	175	131	1.97918e-06	0.000126506	0.0,0.0	0.333,0.6	-0.467
13195	Os06g0190700		chr06	-	4589327	4589630	4589327	4589627	4589723	4589977	13195	1,7	2,4	0,0	3,4	134	131	1.5065e-06	0.000100537	0.328,0.631	0.0,0.0	0.48
13197	Os06g0190700		chr06	-	4589327	4589643	4589327	4589630	4589723	4589977	13197	16,40	1,7	39,22	0,0	144	131	0.000171582	0.00556064	0.936,0.839	1.0,1.0	-0.113
13263	Os08g0484400		chr08	-	23932791	23932907	23932791	23932902	23932996	23933063	13263	16,26	2,0	24,26	5,6	136	131	0.00262611	0.0488801	0.885,1.0	0.822,0.807	0.128
13302	Os01g0813800		chr01	-	34609672	34609896	34609672	34609757	34610319	34610378	13302	116,290	12,16	251,333	4,4	262	131	9.02703e-06	0.000470279	0.829,0.901	0.969,0.977	-0.108
13314	Os08g0290000		chr08	-	11549735	11549972	11549735	11549964	11550177	11550667	13314	4,5	19,16	2,0	37,12	139	131	0.00185732	0.037228	0.166,0.228	0.048,0.0	0.173
13316	Os08g0290000		chr08	-	11550177	11550667	11550177	11550253	11551803	11551985	13316	9,25	24,40	78,42	32,35	527	131	8.60397e-05	0.00310396	0.085,0.134	0.377,0.23	-0.194
13325	Os08g0290000		chr08	-	11551803	11552067	11551803	11551985	11552226	11554951	13325	0,0	32,49	24,16	64,33	213	131	1.77074e-11	4.26827e-09	0.0,0.0	0.187,0.23	-0.209
13328	Os08g0290000		chr08	-	11551803	11552067	11551803	11551989	11552226	11554951	13328	0,0	16,12	24,16	12,2	209	131	7.08655e-13	2.1194e-10	0.0,0.0	0.556,0.834	-0.695
13330	Os08g0290000		chr08	-	11551803	11552067	11551803	11552003	11552226	11554951	13330	0,0	2,1	24,16	2,0	195	131	1.47783e-08	1.66621e-06	0.0,0.0	0.89,1.0	-0.945
13338	Os01g0772200		chr01	-	32598664	32598864	32598664	32598831	32599034	32599219	13338	0,0	1,3	1,4	10,4	164	131	0.00171143	0.034972	0.0,0.0	0.074,0.444	-0.259
13359	Os04g0610700		chr04	-	30956201	30956424	30956201	30956337	30957084	30957612	13359	1,13	6,17	22,9	8,2	218	131	0.00105122	0.0241153	0.091,0.315	0.623,0.73	-0.473
13361	Os04g0610700		chr04	-	30956201	30956441	30956201	30956424	30957084	30957612	13361	18,87	0,12	11,16	17,6	148	131	0.0003712	0.0103301	1.0,0.865	0.364,0.702	0.4
13370	Os02g0700700		chr02	-	28830935	28831348	28830935	28831079	28832642	28832770	13370	4,4	1,1	2,0	5,7	382	131	7.57689e-05	0.002788	0.578,0.578	0.121,0.0	0.517
13373	Os01g0770000		chr01	-	32476139	32476277	32476139	32476199	32476671	32476887	13373	137,211	1,9	155,115	17,11	209	131	0.000260455	0.00774651	0.988,0.936	0.851,0.868	0.103
13376	Os01g0770000		chr01	-	32476139	32476277	32476139	32476207	32476671	32476887	13376	131,207	8,4	148,111	56,20	201	131	3.77567e-10	6.58026e-08	0.914,0.971	0.633,0.783	0.235
13377	Os01g0770000		chr01	-	32476139	32476375	32476139	32476207	32476671	32476887	13377	33,43	8,4	55,50	56,20	281	131	0.00104348	0.0239719	0.658,0.834	0.314,0.538	0.32
13401	Os01g0764700		chr01	+	32190385	32190648	32190477	32190648	32189931	32190159	13401	1,0	11,7	12,4	9,5	223	131	2.26964e-06	0.000142256	0.051,0.0	0.439,0.32	-0.354
13420	Os01g0931100		chr01	-	40859767	40860256	40859767	40860178	40860404	40860522	13420	59,93	12,39	107,64	4,5	209	131	1.35293e-06	9.17732e-05	0.755,0.599	0.944,0.889	-0.239
13439	Os01g0761000		chr01	+	32014999	32015066	32015004	32015066	32014806	32014901	13439	3,8	11,14	0,0	17,2	136	131	9.83963e-06	0.000506621	0.208,0.355	0.0,0.0	0.281
13513	Os03g0758700		chr03	+	31383391	31383474	31383408	31383474	31382692	31382823	13513	7,20	6,3	25,9	1,0	148	131	0.000189151	0.00600154	0.508,0.855	0.957,1.0	-0.297
13731	Os01g0846500		chr01	+	36362521	36362683	36362575	36362683	36361071	36361234	13731	9,9	2,4	26,10	0,0	185	131	2.09889e-05	0.000959231	0.761,0.614	1.0,1.0	-0.312
13764	Os03g0201600		chr03	-	5320784	5321148	5320784	5321094	5321598	5321680	13764	0,1	3,6	6,1	5,3	185	131	0.00105677	0.0242083	0.0,0.106	0.459,0.191	-0.272
13797	Os01g0743200		chr01	-	31057461	31057668	31057461	31057647	31057746	31057939	13797	7,8	0,0	18,9	3,3	152	131	0.000344193	0.00967856	1.0,1.0	0.838,0.721	0.221
13882	Os03g0841800		chr03	-	35387619	35387833	35387619	35387760	35387912	35387969	13882	0,0	83,91	12,21	52,66	204	131	1.0556e-12	3.0625e-10	0.0,0.0	0.129,0.17	-0.15
13988	Os07g0236200		chr07	-	7581081	7582256	7581081	7581373	7582557	7582633	13988	48,103	0,0	41,21	6,1	996	131	8.44152e-07	6.13181e-05	1.0,1.0	0.473,0.734	0.397
13995	Os01g0715000		chr01	-	29738495	29738774	29738495	29738756	29739130	29739198	13995	2,6	2,4	7,9	0,0	149	131	6.03215e-06	0.000332111	0.468,0.569	1.0,1.0	-0.482
14008	Os08g0537001		chr08	+	26851704	26851951	26851805	26851951	26851245	26851547	14008	15,21	0,0	20,5	1,4	232	131	0.000673648	0.0167806	1.0,1.0	0.919,0.414	0.334
14012	Os08g0537001		chr08	+	26851805	26851951	26851843	26851951	26851245	26851547	14012	0,0	3,6	1,4	4,0	169	131	0.000564374	0.0145679	0.0,0.0	0.162,1.0	-0.581
14023	Os08g0537001		chr08	+	26855233	26855571	26855441	26855571	26854854	26854886	14023	22,16	2,0	20,10	12,7	321	131	6.56556e-06	0.000356216	0.818,1.0	0.405,0.368	0.522
14058	Os03g0392300		chr03	+	15748140	15748318	15748158	15748318	15747273	15747467	14058	18,10	185,303	17,17	66,74	149	131	1.27773e-06	8.74376e-05	0.079,0.028	0.185,0.168	-0.123
14063	Os03g0392300		chr03	+	15748158	15748318	15748176	15748318	15747273	15747467	14063	185,303	12,13	66,74	15,17	149	131	9.95626e-07	7.11476e-05	0.931,0.953	0.795,0.793	0.148
14079	Os06g0326400		chr06	+	12796327	12796516	12796353	12796516	12795833	12795946	14079	299,460	56,67	331,216	95,77	157	131	5.24034e-05	0.00205749	0.817,0.851	0.744,0.701	0.112
14183	Os02g0562700		chr02	+	21347764	21348123	21347952	21348123	21347506	21347622	14183	4,5	2,2	2,1	0,0	301	131	0.000148714	0.00494863	0.465,0.521	1.0,1.0	-0.507
14185	Os02g0562700		chr02	+	21347830	21348123	21347952	21348123	21347506	21347622	14185	6,5	2,2	4,2	0,0	253	131	0.000429774	0.0116197	0.608,0.564	1.0,1.0	-0.414
14228	Os01g0701900		chr01	-	29069897	29069997	29069897	29069986	29070073	29070123	14228	15,23	0,0	45,27	4,10	142	131	3.54631e-05	0.00147738	1.0,1.0	0.912,0.714	0.187
14293	Os09g0449600		chr09	+	16835244	16836503	16836139	16836503	16834609	16834801	14293	102,198	2,2	184,75	11,5	1008	131	0.00101936	0.0235741	0.869,0.928	0.685,0.661	0.226
14335	Os07g0143000		chr07	+	2200896	2201392	2200957	2201392	2200622	2200685	14335	2,0	4,1	29,16	0,0	192	131	2.63315e-08	2.76605e-06	0.254,0.0	1.0,1.0	-0.873
14358	Os08g0508500		chr08	-	25199050	25199220	25199050	25199182	25200182	25200392	14358	0,1	4,2	12,1	2,4	169	131	0.00136521	0.0295156	0.0,0.279	0.823,0.162	-0.353
14417	Os01g0913400		chr01	-	39815761	39815904	39815761	39815868	39819113	39819182	14417	0,0	7,7	3,3	22,9	167	131	0.00236134	0.0450787	0.0,0.0	0.097,0.207	-0.152
14445	Os01g0901600		chr01	+	39260803	39260923	39260820	39260923	39260627	39260695	14445	9,7	34,42	41,37	10,26	148	131	2.92013e-09	3.89753e-07	0.19,0.129	0.784,0.557	-0.511
14449	Os01g0103000		chr01	-	171420	171875	171420	171554	172397	172469	14449	136,168	0,0	138,107	9,2	434	131	1.82207e-05	0.000849658	1.0,1.0	0.822,0.942	0.118
14466	Os09g0515800		chr09	-	20089271	20089634	20089271	20089455	20090046	20090571	14466	2,11	0,2	4,6	24,15	292	131	7.88719e-06	0.000415816	1.0,0.712	0.07,0.152	0.745
14467	Os09g0515800		chr09	-	20089271	20089654	20089271	20089455	20090046	20090571	14467	2,11	0,2	4,6	24,15	312	131	1.08857e-05	0.000549386	1.0,0.698	0.065,0.144	0.744
14468	Os09g0515800		chr09	-	20089271	20089674	20089271	20089455	20090046	20090571	14468	20,29	0,2	24,23	24,15	332	131	5.76842e-09	7.22171e-07	1.0,0.851	0.283,0.377	0.596
14488	Os03g0853900		chr03	-	35971471	35971890	35971471	35971744	35972085	35972151	14488	77,65	6,5	67,65	1,0	262	131	0.000198421	0.00622754	0.865,0.867	0.971,1.0	-0.12
14489	Os03g0853900		chr03	-	35971471	35971925	35971471	35971744	35972085	35972151	14489	4,2	6,5	1,6	1,0	294	131	0.00155162	0.032581	0.229,0.151	0.308,1.0	-0.464
14571	Os01g0834250		chr01	-	35749028	35749099	35749028	35749096	35749208	35749594	14571	0,0	14,12	4,6	16,21	134	131	3.50613e-05	0.00146196	0.0,0.0	0.196,0.218	-0.207
14668	Os01g0673600		chr01	-	27669348	27669538	27669348	27669422	27670332	27670391	14668	2,1	0,0	13,1	1,4	247	131	0.000215654	0.00665082	1.0,1.0	0.873,0.117	0.505
14679	Os03g0123200		chr03	+	1323153	1323298	1323204	1323298	1322548	1323048	14679	0,0	2,8	0,6	5,6	182	131	0.00140946	0.030283	0.0,0.0	0.0,0.419	-0.209
14682	Os01g0784700		chr01	-	33249937	33250172	33249937	33250148	33250381	33250557	14682	0,0	57,106	1,12	87,40	155	131	5.01435e-05	0.00198161	0.0,0.0	0.01,0.202	-0.106
14718	Os07g0137000		chr07	+	1966043	1966517	1966048	1966517	1965839	1965973	14718	3,5	0,0	16,21	3,4	136	131	0.00113937	0.0257834	1.0,1.0	0.837,0.835	0.164
14745	Os03g0848600		chr03	+	35691369	35691577	35691396	35691577	35690788	35691289	14745	0,0	7,4	2,2	3,0	158	131	0.000339474	0.00957024	0.0,0.0	0.356,1.0	-0.678
14804	Os02g0145000		chr02	+	2488035	2488317	2488155	2488317	2486489	2487952	14804	35,34	70,113	129,101	52,35	251	131	0	0	0.207,0.136	0.564,0.601	-0.411
14805	Os02g0145000		chr02	+	2488035	2488317	2488159	2488317	2486489	2487952	14805	33,32	3,6	127,101	4,0	255	131	0.000483621	0.0128111	0.85,0.733	0.942,1.0	-0.179
14814	Os02g0145000		chr02	+	2488466	2488965	2488473	2488965	2488155	2488317	14814	5,5	37,43	0,0	66,95	138	131	2.77365e-05	0.00120307	0.114,0.099	0.0,0.0	0.107
14844	Os01g0655300		chr01	+	26593488	26593618	26593537	26593618	26593242	26593298	14844	166,255	0,2	194,106	23,17	180	131	2.02949e-13	6.55525e-11	1.0,0.989	0.86,0.819	0.155
14852	Os11g0137100		chr11	-	1710401	1710738	1710401	1710701	1711731	1711787	14852	13,5	1,9	8,7	0,0	168	131	9.22565e-05	0.00330119	0.91,0.302	1.0,1.0	-0.394
14872	Os03g0698500		chr03	+	28000591	28000853	28000797	28000853	27997895	27998226	14872	20,16	0,0	27,34	5,1	319	131	0.000274051	0.00806179	1.0,1.0	0.689,0.933	0.189
14926	Os10g0560450		chr10	-	22081848	22081934	22081848	22081903	22082034	22082204	14926	13,16	49,48	56,27	37,38	162	131	0.00012617	0.00431401	0.177,0.212	0.55,0.365	-0.263
14959	Os03g0100800		chr03	+	98441	98624	98457	98624	97391	97604	14959	12,16	0,0	18,13	5,1	147	131	0.000464731	0.0124056	1.0,1.0	0.762,0.921	0.158
15040	Os01g0805800		chr01	-	34165131	34165519	34165131	34165420	34166053	34166383	15040	2,2	0,0	5,3	5,1	230	131	1.60188e-06	0.000106026	1.0,1.0	0.363,0.631	0.503
15041	Os01g0805800		chr01	-	34165131	34165522	34165131	34165420	34166053	34166383	15041	3,11	0,0	9,17	5,1	233	131	0.0001364	0.00460648	1.0,1.0	0.503,0.905	0.296
15042	Os01g0805800		chr01	-	34165131	34165519	34165131	34165423	34166053	34166383	15042	2,2	0,0	5,3	18,6	227	131	1.17285e-06	8.12943e-05	1.0,1.0	0.138,0.224	0.819
15043	Os01g0805800		chr01	-	34165131	34165522	34165131	34165423	34166053	34166383	15043	3,11	0,0	9,17	18,6	230	131	5.878e-07	4.48486e-05	1.0,1.0	0.222,0.617	0.581
15075	Os02g0129300		chr02	-	1533358	1533593	1533358	1533450	1533781	1533880	15075	30,35	0,0	37,43	0,6	262	131	0.00183882	0.0369365	1.0,1.0	1.0,0.782	0.109
15084	Os02g0129300		chr02	-	1534360	1534787	1534360	1534730	1535340	1535523	15084	12,8	151,191	42,20	121,96	188	131	4.63032e-09	5.89088e-07	0.052,0.028	0.195,0.127	-0.121
15085	Os02g0129300		chr02	-	1534360	1534787	1534360	1534739	1535340	1535523	15085	12,9	54,122	43,20	77,48	179	131	7.36904e-07	5.50124e-05	0.14,0.051	0.29,0.234	-0.167
15126	Os11g0170400		chr11	+	3430317	3430809	3430751	3430809	3427508	3427715	15126	5,5	0,0	19,16	2,6	547	131	1.26997e-06	8.70298e-05	1.0,1.0	0.695,0.39	0.458
15169	Os03g0328000		chr03	+	11994171	11994336	11994237	11994336	11993789	11994108	15169	0,0	26,43	4,3	19,11	197	131	0.000270665	0.00800106	0.0,0.0	0.123,0.154	-0.139
15198	Os01g0518500		chr01	-	18397980	18398391	18397980	18398355	18398476	18398538	15198	13,32	1,14	17,31	2,0	167	131	0.000863501	0.0206092	0.911,0.642	0.87,1.0	-0.159
15323	Os02g0435400		chr02	+	13865376	13865812	13865733	13865812	13864437	13864718	15323	60,68	10,24	46,55	4,0	470	131	0.00027153	0.00801683	0.626,0.441	0.762,1.0	-0.348
15427	Os04g0496600		chr04	-	24842024	24843147	24842024	24842169	24843448	24843684	15427	120,190	3,3	119,99	0,0	1091	131	0.00166881	0.0343285	0.828,0.884	1.0,1.0	-0.144
15447	Os07g0237100		chr07	-	7628008	7628137	7628008	7628132	7632363	7632548	15447	0,5	5,11	0,0	11,3	136	131	0.0025958	0.0485402	0.0,0.305	0.0,0.0	0.152
15474	Os11g0533800		chr11	-	19453101	19453218	19453101	19453194	19453300	19453577	15474	3,2	3,4	17,5	2,0	155	131	0.000114275	0.00392948	0.458,0.297	0.878,1.0	-0.562
15666	Os01g0610600		chr01	-	24159856	24160355	24159856	24159909	24160709	24160873	15666	0,3	1,2	1,1	0,0	559	131	1.40011e-05	0.000681764	0.0,0.26	1.0,1.0	-0.87
15671	Os08g0224800		chr08	+	7608685	7608947	7608879	7608947	7608237	7608410	15671	1,1	0,4	6,9	0,0	307	131	0.00059597	0.0152293	1.0,0.096	1.0,1.0	-0.452
15721	Os01g0218900		chr01	-	6519597	6519935	6519597	6519785	6520047	6521026	15721	2,2	6,3	2,2	0,0	263	131	2.81173e-09	3.77363e-07	0.142,0.249	1.0,1.0	-0.804
15838	Os06g0155600		chr06	+	2866443	2866630	2866453	2866630	2865761	2865997	15838	53,49	118,168	56,39	296,235	141	131	0.000392726	0.0107934	0.294,0.213	0.149,0.134	0.112
15856	Os05g0417300		chr05	+	20444755	20444878	20444804	20444878	20444364	20444578	15856	0,0	1,6	5,5	0,2	180	131	3.18232e-09	4.18977e-07	0.0,0.0	1.0,0.645	-0.823
15923	Os02g0329600		chr02	-	13361418	13361835	13361418	13361597	13362740	13362892	15923	31,24	18,25	32,15	71,59	351	131	3.39391e-05	0.00142738	0.391,0.264	0.144,0.087	0.212
15924	Os02g0329600		chr02	-	13361418	13361839	13361418	13361597	13362740	13362892	15924	37,51	18,25	57,19	71,59	355	131	2.50638e-06	0.000154693	0.431,0.429	0.229,0.106	0.262
15930	Os02g0329600		chr02	-	13363067	13363428	13363067	13363352	13363535	13364227	15930	4,11	13,19	24,9	7,7	207	131	0.00155052	0.032577	0.163,0.268	0.685,0.449	-0.352
15987	Os01g0310500		chr01	+	11658975	11659448	11659318	11659448	11655891	11657957	15987	11,32	10,17	6,8	25,19	456	131	4.52608e-05	0.00181831	0.24,0.351	0.065,0.108	0.209
16052	Os02g0473000		chr02	-	16109779	16109910	16109779	16109882	16110288	16110335	16052	28,38	14,16	50,47	2,0	159	131	1.47682e-10	2.98133e-08	0.622,0.662	0.954,1.0	-0.335
16053	Os02g0473000		chr02	-	16109779	16109914	16109779	16109882	16110288	16110335	16053	82,135	14,16	144,149	2,0	163	131	3.74625e-10	6.55255e-08	0.825,0.871	0.983,1.0	-0.144
16054	Os02g0473000		chr02	-	16109779	16110136	16109779	16109882	16110288	16110335	16054	17,31	14,16	38,33	2,0	367	131	1.3277e-09	2.01022e-07	0.302,0.409	0.871,1.0	-0.58
16110	Os04g0562000		chr04	+	28133369	28133670	28133539	28133670	28133189	28133264	16110	3,4	6,2	10,5	1,1	283	131	0.00261465	0.0487272	0.188,0.481	0.822,0.698	-0.425
16113	Os04g0562000		chr04	+	28133379	28133670	28133539	28133670	28133189	28133264	16113	2,0	6,2	7,3	1,1	273	131	3.74767e-05	0.00154269	0.138,0.0	0.771,0.59	-0.611
16118	Os04g0562000		chr04	+	28133530	28133670	28133539	28133670	28133346	28133418	16118	21,10	2,4	30,19	0,0	140	131	0.000422067	0.0114689	0.908,0.701	1.0,1.0	-0.196
16145	Os07g0300900		chr07	-	11867194	11867314	11867194	11867286	11867516	11867633	16145	205,338	15,12	256,172	50,32	159	131	1.23938e-08	1.42245e-06	0.918,0.959	0.808,0.816	0.126
16185	Os02g0244700		chr02	-	8179289	8179479	8179289	8179320	8179617	8180616	16185	0,0	2,2	9,1	7,0	272	131	0.000250757	0.00750876	0.0,0.0	0.382,1.0	-0.691
16249	Os01g0702400		chr01	+	29111225	29111417	29111314	29111417	29110670	29110755	16249	6,17	39,47	19,13	17,13	220	131	0.000105299	0.0036756	0.084,0.177	0.4,0.373	-0.256
16285	Os03g0337200		chr03	-	12517450	12517848	12517450	12517819	12518200	12518238	16285	4,14	2,4	19,15	0,0	160	131	5.33773e-05	0.00208559	0.621,0.741	1.0,1.0	-0.319
16344	Os10g0203600		chr10	+	7394766	7395013	7394792	7395013	7394549	7394687	16344	0,0	1,4	1,2	0,0	157	131	1.12865e-09	1.75266e-07	0.0,0.0	1.0,1.0	-1
16366	Os01g0343500		chr01	-	13582537	13582663	13582537	13582621	13583053	13583296	16366	15,8	4,2	12,7	0,1	173	131	0.00260718	0.0486408	0.74,0.752	1.0,0.841	-0.174
16367	Os01g0343500		chr01	-	13582537	13582687	13582537	13582621	13583053	13583296	16367	9,14	4,2	17,8	0,1	197	131	0.00182519	0.0367237	0.599,0.823	1.0,0.842	-0.21
16421	Os03g0213300		chr03	+	5915560	5915680	5915578	5915680	5915208	5915447	16421	36,50	314,509	205,151	267,235	149	131	0	0	0.092,0.079	0.403,0.361	-0.296
16425	Os01g0559200		chr01	+	21182757	21183221	21183063	21183221	21182424	21182530	16425	4,6	0,0	2,2	2,2	419	131	1.84461e-06	0.000119569	1.0,1.0	0.238,0.238	0.762
16487	Os02g0675800		chr02	+	27550524	27550652	27550584	27550652	27549672	27549791	16487	1,1	3,6	7,4	1,0	191	131	1.0804e-07	9.82088e-06	0.186,0.103	0.828,1.0	-0.769
16488	Os02g0675800		chr02	+	27550533	27550652	27550584	27550652	27549672	27549791	16488	1,1	3,6	4,6	1,0	182	131	2.9831e-07	2.4664e-05	0.194,0.107	0.742,1.0	-0.721
16500	Os01g0952600		chr01	+	41960878	41960994	41960888	41960994	41960496	41960796	16500	3,2	0,0	0,1	1,1	141	131	0.00192186	0.0382241	1.0,1.0	0.0,0.482	0.759
16585	Os11g0450050		chr11	+	15080058	15080419	15080068	15080419	15078646	15079940	16585	15,14	42,62	69,43	53,36	141	131	8.77882e-09	1.05542e-06	0.249,0.173	0.547,0.526	-0.326
16586	Os11g0450050		chr11	+	15080058	15080419	15080201	15080419	15078646	15079940	16586	15,14	17,30	64,38	13,12	262	131	7.05047e-08	6.73758e-06	0.306,0.189	0.711,0.613	-0.414
16587	Os11g0450050		chr11	+	15080058	15080419	15080204	15080419	15078646	15079940	16587	15,14	9,10	64,38	13,6	262	131	0.00122308	0.0271135	0.455,0.412	0.711,0.76	-0.302
16601	Os01g0125900		chr01	+	1425787	1425990	1425811	1425990	1425567	1425712	16601	67,62	1,0	42,39	10,0	155	131	0.000295923	0.00858018	0.983,1.0	0.78,1.0	0.102
16642	Os01g0218700		chr01	-	6505306	6505416	6505306	6505395	6505747	6505934	16642	10,6	1,6	19,9	1,0	152	131	0.000568816	0.0146591	0.896,0.463	0.942,1.0	-0.291
16643	Os01g0218700		chr01	-	6505306	6505668	6505306	6505395	6505747	6505934	16643	6,3	1,6	14,6	1,0	386	131	0.000159009	0.00523724	0.671,0.145	0.826,1.0	-0.505
16649	Os11g0175800		chr11	-	3776851	3777360	3776851	3777342	3777625	3777682	16649	3,5	0,0	4,0	5,1	149	131	2.06962e-06	0.000131592	1.0,1.0	0.413,0.0	0.793
16665	Os01g0968600		chr01	+	42722888	42722984	42722939	42722984	42721799	42721880	16665	0,1	8,36	14,2	18,24	182	131	6.69534e-05	0.00251855	0.0,0.02	0.359,0.057	-0.198
16701	Os04g0330900		chr04	-	15397145	15397564	15397145	15397239	15398419	15398536	16701	90,81	13,9	94,44	59,34	438	131	1.51178e-10	3.03925e-08	0.674,0.729	0.323,0.279	0.4
16719	Os05g0502500		chr05	-	24730458	24730635	24730458	24730555	24731120	24731176	16719	0,0	5,9	10,7	2,10	211	131	7.42128e-07	5.53171e-05	0.0,0.0	0.756,0.303	-0.529
16720	Os05g0502500		chr05	-	24730458	24730640	24730458	24730555	24731120	24731176	16720	0,0	5,9	17,11	2,10	216	131	3.559e-08	3.63784e-06	0.0,0.0	0.838,0.4	-0.619
16746	Os01g0108600		chr01	+	480148	480413	480314	480413	478487	478816	16746	4,2	0,0	1,0	0,2	279	131	0.000990169	0.0230754	1.0,1.0	1.0,0.0	0.5
16801	Os11g0697100		chr11	-	28518600	28518771	28518600	28518691	28518871	28518911	16801	28,49	7,14	66,63	3,0	211	131	2.45698e-07	2.05597e-05	0.713,0.685	0.932,1.0	-0.267
16872	Os01g0614700		chr01	+	24376411	24376859	24376759	24376859	24375876	24376217	16872	124,191	0,0	185,237	12,8	461	131	4.40117e-07	3.49568e-05	1.0,1.0	0.814,0.894	0.146
16874	Os01g0614700		chr01	+	24376422	24376859	24376759	24376859	24375932	24376217	16874	2,6	0,0	34,28	12,8	450	131	2.81708e-05	0.00121435	1.0,1.0	0.452,0.505	0.521
16927	Os03g0241100		chr03	+	7470050	7470191	7470070	7470191	7469780	7469901	16927	28,23	103,164	7,8	260,151	151	131	1.83708e-08	2.01929e-06	0.191,0.108	0.023,0.044	0.116
16938	Os01g0871200		chr01	+	37775625	37775902	37775661	37775902	37774062	37774093	16938	4,8	28,82	46,19	33,21	167	131	2.13596e-12	5.94754e-10	0.101,0.071	0.522,0.415	-0.383
16939	Os01g0871200		chr01	+	37775629	37775902	37775661	37775902	37774062	37774093	16939	0,3	28,82	4,9	33,21	163	131	9.29797e-05	0.00331972	0.0,0.029	0.089,0.256	-0.158
16947	Os01g0744300		chr01	-	31113330	31113803	31113330	31113452	31113904	31113971	16947	9,5	0,6	6,2	0,0	464	131	0.00153575	0.0323229	1.0,0.19	1.0,1.0	-0.405
16961	Os02g0480200		chr02	-	16499097	16499535	16499097	16499507	16499635	16499737	16961	0,0	5,8	9,13	4,1	159	131	2.44014e-10	4.58235e-08	0.0,0.0	0.65,0.915	-0.782
16963	Os02g0480200		chr02	-	16499100	16499535	16499100	16499493	16499635	16499737	16963	0,0	39,71	9,13	45,35	173	131	2.81157e-09	3.77363e-07	0.0,0.0	0.132,0.22	-0.176
17076	Os01g0513900		chr01	+	18152218	18152533	18152255	18152533	18150938	18151176	17076	25,25	0,6	22,12	0,0	168	131	0.00197915	0.0390908	1.0,0.765	1.0,1.0	-0.117
17107	Os06g0196700		chr06	+	4926785	4926901	4926788	4926901	4926018	4926537	17107	9,0	19,53	0,0	52,9	134	131	0.00074857	0.0183451	0.317,0.0	0.0,0.0	0.159
17115	Os01g0269900		chr01	-	9322591	9322854	9322591	9322736	9323053	9323339	17115	0,0	21,11	6,3	24,16	249	131	0.000590334	0.0151092	0.0,0.0	0.116,0.09	-0.103
17124	Os03g0844900		chr03	-	35522635	35523032	35522635	35522817	35523149	35523211	17124	0,1	2,3	4,2	3,0	328	131	0.00156879	0.0327902	0.0,0.117	0.347,1.0	-0.615
17178	Os08g0566400		chr08	+	28372320	28372503	28372387	28372503	28371888	28371951	17178	10,21	84,126	39,28	82,69	198	131	1.15062e-05	0.000578293	0.073,0.099	0.239,0.212	-0.139
17181	Os08g0566400		chr08	+	28372341	28372503	28372387	28372503	28371888	28371951	17181	7,16	84,126	29,15	82,69	177	131	0.000627496	0.0158427	0.058,0.086	0.207,0.139	-0.101
17183	Os08g0566400		chr08	+	28372365	28372503	28372387	28372503	28371888	28371951	17183	7,13	84,126	28,15	82,69	153	131	0.000201558	0.00630438	0.067,0.081	0.226,0.157	-0.117
17185	Os08g0566400		chr08	+	28372387	28372503	28372392	28372503	28371888	28371951	17185	84,126	177,321	82,69	446,320	136	131	1.04549e-06	7.35178e-05	0.314,0.274	0.15,0.172	0.133
17230	Os02g0204400		chr02	+	5837930	5838025	5837960	5838025	5837577	5837649	17230	20,36	0,0	73,44	6,10	161	131	2.5677e-05	0.00113199	1.0,1.0	0.908,0.782	0.155
17232	Os02g0204400		chr02	+	5837949	5838025	5837960	5838025	5837577	5837649	17232	2,2	0,0	7,3	6,10	142	131	1.6504e-06	0.000108792	1.0,1.0	0.518,0.217	0.633
17269	Os01g0210800		chr01	+	6029146	6029638	6029158	6029638	6028232	6028441	17269	24,27	8,0	62,46	0,0	143	131	0.000208566	0.00646871	0.733,1.0	1.0,1.0	-0.133
17459	Os01g0205300		chr01	+	5769035	5769203	5769069	5769203	5768599	5768851	17459	5,7	1,4	11,3	0,0	165	131	0.000161422	0.00530591	0.799,0.581	1.0,1.0	-0.31
17523	Os03g0845500		chr03	-	35554965	35555177	35554965	35555130	35555932	35556020	17523	65,55	19,21	100,54	13,7	178	131	0.00173531	0.0352816	0.716,0.658	0.85,0.85	-0.163
17531	Os03g0176700		chr03	-	4070082	4070432	4070082	4070406	4071182	4071277	17531	3,3	7,2	36,26	1,2	157	131	4.37367e-06	0.000254999	0.263,0.556	0.968,0.916	-0.532
17539	Os03g0176700		chr03	-	4071182	4071655	4071182	4071272	4071818	4071889	17539	2,7	0,1	1,0	0,7	496	131	6.20652e-05	0.0023708	1.0,0.649	1.0,0.0	0.325
17582	Os02g0552100		chr02	+	20820218	20820554	20820221	20820554	20818755	20819219	17582	4,5	77,83	12,13	56,56	134	131	0.000281232	0.00823804	0.048,0.056	0.173,0.185	-0.127
17591	Os07g0213400		chr07	+	6233507	6233811	6233570	6233811	6232863	6233152	17591	44,73	241,430	170,123	310,225	194	131	3.21632e-13	1.0185e-10	0.11,0.103	0.27,0.27	-0.164
17655	Os02g0751100		chr02	+	31567092	31567359	31567126	31567359	31565601	31565737	17655	7,10	27,40	2,0	25,24	165	131	0.000317532	0.00908709	0.171,0.166	0.06,0.0	0.139
17683	Os03g0800900		chr03	+	33402863	33403062	33402993	33403062	33402552	33402728	17683	40,31	8,2	13,26	1,0	261	131	0.00120791	0.0269071	0.715,0.886	0.867,1.0	-0.133
17746	Os04g0459900		chr04	+	22959728	22959784	22959738	22959784	22959082	22959162	17746	2,2	2,0	0,0	4,2	141	131	3.01281e-05	0.00128722	0.482,1.0	0.0,0.0	0.741
17747	Os04g0459900		chr04	+	22959728	22959971	22959863	22959971	22959082	22959162	17747	1,0	2,1	2,4	2,1	262	131	0.00184182	0.0369815	0.2,0.0	0.333,0.667	-0.4
17768	Os01g0193600		chr01	-	5022949	5023392	5022949	5023376	5023569	5023678	17768	0,2	4,4	5,4	0,0	147	131	3.834e-10	6.65796e-08	0.0,0.308	1.0,1.0	-0.846
17860	Os08g0172200		chr08	+	4240606	4240752	4240646	4240752	4240302	4240396	17860	2,2	23,27	13,6	18,11	171	131	2.13429e-05	0.000973694	0.062,0.054	0.356,0.295	-0.268
17909	Os01g0712600		chr01	-	29600212	29600604	29600212	29600546	29600729	29600797	17909	15,16	255,349	38,45	190,113	189	131	3.36076e-12	9.25163e-10	0.039,0.031	0.122,0.216	-0.134
17928	Os11g0175400		chr11	-	3742727	3743189	3742727	3743107	3743299	3743522	17928	40,98	5,3	33,24	25,8	213	131	8.57983e-07	6.19513e-05	0.831,0.953	0.448,0.649	0.343
17929	Os11g0175400		chr11	-	3742727	3743189	3742727	3743112	3743299	3743522	17929	40,98	0,1	33,24	4,5	208	131	1.37588e-05	0.000671992	1.0,0.984	0.839,0.751	0.197
18002	Os01g0601200		chr01	+	23625501	23625662	23625539	23625662	23624599	23624704	18002	1,4	32,78	24,36	46,58	169	131	6.87383e-12	1.8144e-09	0.024,0.038	0.288,0.325	-0.275
18029	Os02g0469900		chr02	+	15910967	15911313	15911018	15911313	15910691	15910795	18029	0,5	25,28	12,10	11,2	182	131	1.09686e-06	7.66852e-05	0.0,0.114	0.44,0.783	-0.554
18130	Os10g0547900		chr10	-	21438231	21438620	21438231	21438526	21438720	21438827	18130	3,1	0,0	6,1	1,3	225	131	0.000340915	0.00959196	1.0,1.0	0.777,0.163	0.53
18134	Os03g0435200		chr03	+	18359299	18359407	18359335	18359407	18355627	18357860	18134	4,4	16,14	0,0	10,7	167	131	0.000321568	0.00914854	0.164,0.183	0.0,0.0	0.173
18158	Os05g0196200		chr05	-	5915380	5915809	5915380	5915793	5915917	5916015	18158	4,5	0,1	4,0	1,6	147	131	0.000350599	0.00983015	1.0,0.817	0.781,0.0	0.518
18162	Os10g0168900		chr10	+	4745486	4745817	4745618	4745817	4744904	4745396	18162	1,0	4,8	7,4	1,4	262	131	2.78667e-05	0.00120656	0.111,0.0	0.778,0.333	-0.5
18169	Os02g0581000		chr02	+	22383574	22383813	22383614	22383813	22382835	22382991	18169	4,1	2,2	2,2	0,0	171	131	0.000250001	0.00749076	0.605,0.277	1.0,1.0	-0.559
18216	Os02g0622500		chr02	-	24783984	24785226	24783984	24784082	24785311	24785489	18216	58,51	27,23	529,445	25,44	1257	131	1.58874e-10	3.15562e-08	0.183,0.188	0.688,0.513	-0.415
18323	Os05g0487600		chr05	-	23992826	23993152	23992826	23993076	23993299	23993392	18323	3,2	35,59	52,18	37,29	207	131	9.37117e-12	2.41507e-09	0.051,0.021	0.471,0.282	-0.34
18324	Os05g0487600		chr05	-	23992826	23993156	23992826	23993076	23993299	23993392	18324	4,3	35,59	59,18	37,29	211	131	5.00366e-10	8.30231e-08	0.066,0.031	0.497,0.278	-0.339
18325	Os05g0487600		chr05	-	23992826	23993158	23992826	23993076	23993299	23993392	18325	6,14	35,59	98,76	37,29	213	131	0	0	0.095,0.127	0.62,0.617	-0.508
18331	Os01g0363900		chr01	+	14813714	14813990	14813764	14813990	14813569	14813632	18331	34,48	7,4	46,35	0,0	181	131	1.98632e-05	0.0009122	0.779,0.897	1.0,1.0	-0.162
18338	Os10g0506800		chr10	-	19377168	19377565	19377168	19377555	19377805	19377924	18338	20,25	44,55	95,65	40,27	141	131	6.29374e-12	1.68471e-09	0.297,0.297	0.688,0.691	-0.393
18410	Os01g0619000		chr01	-	24637806	24637892	24637806	24637861	24637999	24638209	18410	0,0	25,59	9,3	31,19	162	131	1.62146e-06	0.000107176	0.0,0.0	0.19,0.113	-0.151
18417	Os04g0653200		chr04	+	33317154	33317338	33317262	33317338	33316720	33316855	18417	50,40	0,0	65,51	1,8	239	131	0.000298478	0.00862844	1.0,1.0	0.973,0.777	0.125
18469	Os11g0116300		chr11	-	730425	730801	730425	730776	732632	732755	18469	6,19	18,20	30,50	6,13	156	131	5.76866e-06	0.000320518	0.219,0.444	0.808,0.764	-0.455
18473	Os11g0116300		chr11	-	730681	731175	730681	730776	732632	732755	18473	7,11	18,20	61,90	6,13	512	131	1.88738e-15	8.54612e-13	0.09,0.123	0.722,0.639	-0.574
18474	Os11g0116300		chr11	-	730681	731175	730681	730801	732632	732755	18474	3,3	2,13	17,23	3,9	487	131	0.000384717	0.0106148	0.287,0.058	0.604,0.407	-0.333
18478	Os11g0116300		chr11	-	730708	731182	730708	730776	732632	732755	18478	10,15	18,20	90,113	6,13	519	131	8.88178e-16	4.13772e-13	0.123,0.159	0.791,0.687	-0.598
18479	Os11g0116300		chr11	-	730708	731201	730708	730776	732632	732755	18479	13,22	18,20	81,114	6,13	538	131	3.46279e-13	1.08943e-10	0.15,0.211	0.767,0.681	-0.543
18480	Os11g0116300		chr11	-	730708	731204	730708	730776	732632	732755	18480	9,11	18,20	59,90	6,13	541	131	1.15463e-14	4.701e-12	0.108,0.118	0.704,0.626	-0.552
18481	Os11g0116300		chr11	-	730708	731182	730708	730801	732632	732755	18481	6,7	2,13	46,46	3,9	494	131	0.000710531	0.017546	0.443,0.125	0.803,0.575	-0.405
18498	Os01g0205100		chr01	+	5762755	5762822	5762790	5762822	5762599	5762656	18498	3,2	0,0	4,6	1,4	166	131	8.89892e-05	0.00320321	1.0,1.0	0.759,0.542	0.349
18547	Os03g0344900		chr03	-	12854763	12855261	12854763	12855231	12855317	12855371	18547	5,0	4,6	5,2	0,1	161	131	0.000112681	0.00388016	0.504,0.0	1.0,0.619	-0.557
18591	Os11g0490800		chr11	+	17331792	17331947	17331879	17331947	17331383	17331432	18591	10,11	97,154	58,44	149,108	218	131	3.03949e-10	5.51251e-08	0.058,0.041	0.19,0.197	-0.144
18599	Os02g0105800		chr02	-	314721	314825	314721	314819	316147	316458	18599	2,4	0,0	5,3	3,2	137	131	0.000208681	0.00646871	1.0,1.0	0.614,0.589	0.399
18684	Os09g0525600		chr09	-	20537220	20537714	20537220	20537708	20537804	20537905	18684	34,48	2,9	18,18	0,0	137	131	0.000287612	0.00840458	0.942,0.836	1.0,1.0	-0.111
18727	Os01g0118700		chr01	-	1073869	1073998	1073869	1073990	1074155	1074242	18727	0,0	3,3	2,8	0,0	139	131	6.34692e-12	1.68961e-09	0.0,0.0	1.0,1.0	-1
18747	Os07g0493100		chr07	+	18412954	18413180	18413113	18413180	18412068	18412654	18747	11,7	10,17	2,0	7,10	272	131	0.000860887	0.020567	0.346,0.165	0.121,0.0	0.195
18754	Os07g0493100		chr07	+	18413265	18413382	18413277	18413382	18413113	18413180	18754	0,12	21,27	0,0	23,15	143	131	0.000176087	0.00567625	0.0,0.289	0.0,0.0	0.144
18771	Os03g0726200		chr03	+	29540018	29540158	29540062	29540158	29539795	29539888	18771	4,5	1,3	11,1	0,0	175	131	0.00121101	0.02693	0.75,0.555	1.0,1.0	-0.347
18816	Os01g0367700		chr01	+	15064174	15064317	15064216	15064317	15063131	15063359	18816	8,3	232,429	94,46	270,283	173	131	0	0	0.025,0.005	0.209,0.11	-0.144
18823	Os05g0178900		chr05	+	4706329	4706599	4706549	4706599	4705810	4706116	18823	45,63	7,15	63,25	1,2	333	131	0.000236851	0.00716766	0.717,0.623	0.961,0.831	-0.226
18827	Os05g0178900		chr05	+	4706379	4706599	4706549	4706599	4705810	4706116	18827	56,86	7,15	69,32	1,2	283	131	0.000349536	0.00980604	0.787,0.726	0.97,0.881	-0.169
18830	Os05g0178900		chr05	+	4706408	4706599	4706549	4706599	4705810	4706116	18830	45,60	7,15	54,21	1,2	262	131	0.000573681	0.0147531	0.763,0.667	0.964,0.84	-0.187
18833	Os05g0178900		chr05	+	4706522	4706599	4706549	4706599	4705810	4706116	18833	13,26	7,15	21,7	1,2	158	131	0.00170302	0.0348444	0.606,0.59	0.946,0.744	-0.247
18870	Os04g0476000		chr04	+	23828481	23828540	23828492	23828540	23828215	23828398	18870	0,13	4,10	17,7	2,0	142	131	7.70706e-05	0.00282243	0.0,0.545	0.887,1.0	-0.671
18912	Os01g0164600		chr01	-	3333413	3333817	3333413	3333792	3333899	3334023	18912	0,5	2,4	7,6	1,0	156	131	8.99997e-05	0.00323162	0.0,0.512	0.855,1.0	-0.671
18938	Os01g0164600		chr01	-	3334713	3334975	3334713	3334953	3335157	3335237	18938	91,172	450,901	217,103	430,276	153	131	4.18681e-09	5.40936e-07	0.148,0.14	0.302,0.242	-0.128
18967	Os07g0676200		chr07	-	28635830	28636227	28635830	28636051	28636687	28636816	18967	42,45	7,12	16,25	24,21	289	131	4.59485e-06	0.000265024	0.731,0.63	0.232,0.35	0.39
18968	Os07g0676200		chr07	-	28635830	28636227	28635830	28636056	28636687	28636816	18968	42,44	0,0	16,25	5,1	284	131	0.000106951	0.00371987	1.0,1.0	0.596,0.92	0.242
18974	Os02g0768600		chr02	+	32377661	32377693	32377673	32377693	32376999	32377181	18974	73,136	0,0	113,129	19,26	143	131	6.02407e-13	1.81283e-10	1.0,1.0	0.845,0.82	0.167
19021	Os03g0243200		chr03	-	7575299	7575542	7575299	7575510	7575627	7576687	19021	0,0	51,53	5,1	16,23	163	131	0.00240492	0.0457142	0.0,0.0	0.201,0.034	-0.118
19073	Os01g0894700		chr01	-	38901981	38902181	38901981	38902114	38902274	38902333	19073	5,1	17,35	15,16	27,27	198	131	0.000245708	0.00739874	0.163,0.019	0.269,0.282	-0.184
19176	Os03g0265600		chr03	-	8768773	8769131	8768773	8769112	8769202	8769314	19176	133,200	5,3	383,272	82,48	150	131	4.7673e-13	1.45268e-10	0.959,0.983	0.803,0.832	0.153
19225	Os02g0807100		chr02	+	34483310	34483848	34483372	34483848	34483121	34483222	19225	4,7	1,0	0,7	10,6	193	131	5.71137e-06	0.000317699	0.731,1.0	0.0,0.442	0.644
19287	Os01g0655500		chr01	+	26612920	26613222	26613102	26613222	26612563	26612686	19287	12,11	0,0	13,6	21,0	295	131	0.000509099	0.0134053	1.0,1.0	0.216,1.0	0.392
19310	Os01g0348700		chr01	+	13897389	13897783	13897487	13897783	13896298	13896391	19310	9,18	1,2	18,21	7,16	229	131	0.00213803	0.0416516	0.837,0.837	0.595,0.429	0.325
19336	Os01g0578700		chr01	+	22382453	22382540	22382508	22382540	22381235	22381315	19336	20,11	2,4	39,20	1,0	186	131	0.000600784	0.01532	0.876,0.659	0.965,1.0	-0.215
19381	Os04g0607100		chr04	-	30695123	30695588	30695123	30695534	30696311	30696691	19381	23,35	8,10	17,15	0,0	185	131	1.04282e-06	7.34371e-05	0.671,0.713	1.0,1.0	-0.308
19422	Os05g0567300		chr05	-	28243803	28243951	28243803	28243944	28244068	28244187	19422	3,6	0,0	3,3	4,1	138	131	5.26774e-05	0.00206334	1.0,1.0	0.416,0.74	0.422
19436	Os03g0707300		chr03	-	28478844	28479337	28478844	28479332	28480328	28480370	19436	7,13	0,1	12,4	8,6	136	131	4.76938e-06	0.000273463	1.0,0.926	0.591,0.391	0.472
19629	Os01g0391500		chr01	+	16589955	16590111	16590037	16590111	16588797	16589728	19629	4,2	2,2	10,5	0,1	213	131	0.00105618	0.0242062	0.552,0.381	1.0,0.755	-0.411
19630	Os01g0391500		chr01	+	16589955	16590338	16590203	16590338	16588797	16589728	19630	1,4	0,0	2,0	4,2	361	131	4.93625e-11	1.10723e-08	1.0,1.0	0.154,0.0	0.923
19632	Os01g0391500		chr01	+	16590037	16590338	16590203	16590338	16588797	16589728	19632	2,4	0,0	0,1	4,2	279	131	3.54827e-12	9.71265e-10	1.0,1.0	0.0,0.19	0.905
19638	Os01g0391500		chr01	+	16590777	16591084	16590978	16591084	16590443	16590549	19638	18,19	45,73	63,32	25,21	314	131	1.75017e-10	3.36491e-08	0.143,0.098	0.513,0.389	-0.331
19642	Os01g0391500		chr01	+	16590802	16591084	16590978	16591084	16590443	16590549	19642	18,18	45,73	64,41	25,21	289	131	2.88658e-14	1.0717e-11	0.153,0.101	0.537,0.469	-0.376
19644	Os01g0391500		chr01	+	16590940	16591084	16590978	16591084	16590443	16590549	19644	4,4	45,73	18,10	25,21	169	131	5.56739e-08	5.43831e-06	0.064,0.041	0.358,0.27	-0.262
19648	Os01g0391500		chr01	+	16590978	16591084	16591028	16591084	16590871	16590902	19648	28,40	0,0	75,57	12,5	181	131	1.03599e-05	0.000528911	1.0,1.0	0.819,0.892	0.145
19649	Os01g0391500		chr01	+	16590991	16591084	16591028	16591084	16590871	16590902	19649	16,29	0,0	31,25	12,5	168	131	5.08868e-07	3.95026e-05	1.0,1.0	0.668,0.796	0.268
19651	Os01g0391500		chr01	+	16596938	16597071	16596982	16597071	16595825	16595923	19651	7,15	2,0	14,9	18,5	175	131	0.000143711	0.0048234	0.724,1.0	0.368,0.574	0.391
19684	Os02g0464400		chr02	+	15587712	15587933	15587744	15587933	15585407	15587497	19684	25,30	4,2	16,25	8,10	163	131	0.00235184	0.0449672	0.834,0.923	0.616,0.668	0.237
19685	Os02g0464400		chr02	+	15587712	15587933	15587827	15587933	15585407	15587497	19685	26,30	2,4	17,29	0,0	246	131	0.000951207	0.022361	0.874,0.8	1.0,1.0	-0.163
19687	Os02g0464400		chr02	+	15587713	15587933	15587827	15587933	15585407	15587497	19687	3,0	2,4	1,4	0,0	245	131	7.77336e-09	9.41549e-07	0.445,0.0	1.0,1.0	-0.777
19688	Os02g0464400		chr02	+	15587744	15587933	15587827	15587933	15585407	15587497	19688	5,2	2,4	9,14	0,0	214	131	7.33684e-07	5.48565e-05	0.605,0.234	1.0,1.0	-0.581
19693	Os02g0730300		chr02	+	30421069	30421221	30421125	30421221	30420397	30420450	19693	23,30	5,3	42,14	1,0	187	131	0.000558742	0.0144379	0.763,0.875	0.967,1.0	-0.165
19739	Os01g0534900		chr01	-	19402913	19403270	19402913	19403234	19405072	19405480	19739	130,229	0,0	165,159	22,17	167	131	7.6994e-13	2.26082e-10	1.0,1.0	0.855,0.88	0.133
19817	Os04g0304200		chr04	-	13644610	13644960	13644610	13644722	13645914	13646018	19817	751,1142	18,37	1362,800	116,57	351	131	1.83344e-08	2.01929e-06	0.94,0.92	0.814,0.84	0.103
19839	Os04g0685800		chr04	+	35037492	35037788	35037510	35037788	35037297	35037412	19839	6,4	0,0	2,0	7,2	149	131	1.64596e-10	3.24174e-08	1.0,1.0	0.201,0.0	0.899
19955	Os01g0151600		chr01	+	2792053	2792154	2792088	2792154	2791417	2791534	19955	0,1	28,88	11,6	35,23	166	131	2.91294e-08	3.02858e-06	0.0,0.009	0.199,0.171	-0.18
20014	Os01g0925700		chr01	-	40586287	40586736	40586287	40586585	40586816	40587032	20014	3,5	2,2	10,9	0,1	264	131	0.000954594	0.0224189	0.427,0.554	1.0,0.817	-0.418
20057	Os02g0518400		chr02	+	18841789	18841982	18841897	18841982	18839444	18839580	20057	1,5	15,28	12,10	25,13	239	131	0.00128686	0.0282444	0.035,0.089	0.208,0.297	-0.191
20078	Os02g0749300		chr02	+	31493556	31493980	31493915	31493980	31493347	31493477	20078	25,24	0,0	52,15	6,0	472	131	0.000302362	0.00872187	1.0,1.0	0.706,1.0	0.147
20081	Os02g0749300		chr02	+	31493565	31493980	31493915	31493980	31493347	31493477	20081	27,24	0,0	51,17	6,0	463	131	0.000333429	0.0094306	1.0,1.0	0.706,1.0	0.147
20083	Os02g0749300		chr02	+	31493584	31493980	31493915	31493980	31493347	31493477	20083	28,26	0,0	59,17	6,0	444	131	0.000380671	0.0105452	1.0,1.0	0.744,1.0	0.128
20119	Os04g0466600		chr04	+	23317018	23317163	23317107	23317163	23316800	23316885	20119	27,35	89,91	77,34	45,50	220	131	0.000280648	0.00822588	0.153,0.186	0.505,0.288	-0.227
20154	Os01g0798100		chr01	+	33792325	33792675	33792567	33792675	33791355	33791568	20154	28,32	3,1	62,28	16,8	355	131	0.00270974	0.0499761	0.775,0.922	0.588,0.564	0.273
20240	Os04g0558400		chr04	+	27989178	27989314	27989230	27989314	27988829	27988885	20240	0,0	1,5	43,17	3,1	183	131	1.29539e-10	2.71696e-08	0.0,0.0	0.911,0.924	-0.917
20264	Os07g0106000		chr07	-	338244	338585	338244	338577	338972	339172	20264	0,1	24,17	11,14	42,60	139	131	2.236e-05	0.00100682	0.0,0.053	0.198,0.18	-0.163
20269	Os07g0106000		chr07	-	341396	341512	341396	341508	341603	341852	20269	15,13	2,0	19,20	6,8	135	131	0.00133551	0.029055	0.879,1.0	0.754,0.708	0.209
20270	Os07g0106000		chr07	-	341949	342175	341949	342035	342320	342730	20270	9,11	4,1	8,6	0,0	262	131	0.000171919	0.00556784	0.529,0.846	1.0,1.0	-0.312
20284	Os01g0183633		chr01	-	4425510	4425668	4425510	4425588	4426543	4426863	20284	32,46	0,0	52,37	3,4	211	131	0.00125866	0.0277316	1.0,1.0	0.915,0.852	0.117
20299	Os04g0517300		chr04	-	25856384	25856843	25856384	25856497	25857856	25858036	20299	8,15	0,1	8,4	2,2	459	131	0.00084043	0.0201878	1.0,0.811	0.533,0.363	0.457
20304	Os04g0517300		chr04	-	25858652	25858712	25858652	25858693	25858912	25858997	20304	49,67	9,6	107,74	2,1	150	131	4.91289e-05	0.00194627	0.826,0.907	0.979,0.985	-0.115
20364	Os03g0190100		chr03	-	4698606	4698721	4698606	4698706	4698809	4698925	20364	14,12	144,185	33,66	226,165	146	131	3.50093e-05	0.00146196	0.08,0.055	0.116,0.264	-0.122
20480	Os08g0139100		chr08	-	2178164	2178629	2178164	2178621	2178705	2178882	20480	184,222	328,472	269,405	305,373	139	131	3.7359e-07	3.01172e-05	0.346,0.307	0.454,0.506	-0.153
20481	Os08g0139100		chr08	-	2178164	2178634	2178164	2178621	2178705	2178882	20481	361,442	328,472	618,847	305,373	144	131	4.695e-10	7.84389e-08	0.5,0.46	0.648,0.674	-0.181
20587	Os02g0777700		chr02	+	32908708	32908930	32908790	32908930	32908319	32908418	20587	71,69	0,0	44,36	2,4	213	131	0.00181016	0.0364817	1.0,1.0	0.931,0.847	0.111
20600	Os01g0108000		chr01	+	426501	426785	426513	426785	425567	425755	20600	19,43	80,147	74,44	107,49	143	131	8.35316e-07	6.08587e-05	0.179,0.211	0.388,0.451	-0.224
20637	Os07g0511000		chr07	+	19503713	19504156	19503837	19504156	19503373	19503438	20637	65,141	2,7	179,155	29,17	255	131	0.000443606	0.0119603	0.943,0.912	0.76,0.824	0.135
20679	Os03g0759700		chr03	+	31422378	31422790	31422382	31422790	31422048	31422275	20679	8,25	0,2	9,9	5,10	135	131	1.03911e-05	0.000529948	1.0,0.924	0.636,0.466	0.411
20750	Os01g0899500		chr01	-	39131607	39131985	39131607	39131969	39132141	39132237	20750	3,8	0,0	14,12	4,2	147	131	0.000599167	0.0152948	1.0,1.0	0.757,0.842	0.201
20782	Os01g0103800		chr01	+	197914	198225	198033	198225	197646	197838	20782	21,26	22,57	11,2	58,32	250	131	3.93001e-05	0.00160818	0.333,0.193	0.09,0.032	0.202
20787	Os07g0421300		chr07	+	13545984	13546264	13546143	13546264	13545650	13545720	20787	4,6	0,0	8,3	2,1	272	131	0.0025922	0.0485099	1.0,1.0	0.658,0.591	0.375
20797	Os02g0496500		chr02	+	17452434	17452552	17452454	17452552	17451858	17451941	20797	43,57	1,2	77,49	9,8	151	131	0.00137951	0.0298055	0.974,0.961	0.881,0.842	0.106
20808	Os11g0189600		chr11	+	4547838	4548037	4547909	4548037	4545955	4546069	20808	0,0	5,8	7,2	4,0	202	131	8.4887e-07	6.14216e-05	0.0,0.0	0.532,1.0	-0.766
20812	Os11g0189600		chr11	+	4548125	4548270	4548147	4548270	4547914	4548037	20812	8,10	161,319	63,43	275,255	153	131	1.15656e-11	2.91852e-09	0.041,0.026	0.164,0.126	-0.112
20858	Os07g0264900		chr07	+	9399599	9399715	9399607	9399715	9399350	9399492	20858	0,2	1,4	4,2	2,0	139	131	0.0018308	0.0368059	0.0,0.32	0.653,1.0	-0.666
20881	Os01g0665200		chr01	+	27175556	27176017	27175877	27176017	27174646	27174706	20881	22,29	0,2	18,7	3,4	434	131	0.0016124	0.033385	1.0,0.814	0.644,0.346	0.412
21010	Os03g0241600		chr03	-	7486096	7486412	7486096	7486391	7486537	7487296	21010	6,11	0,0	10,12	0,6	152	131	0.000913305	0.0215852	1.0,1.0	1.0,0.633	0.183
21032	Os02g0282900		chr02	-	10552849	10553158	10552849	10552954	10553247	10553368	21032	18,13	0,0	46,21	14,2	317	131	9.16277e-06	0.000476838	1.0,1.0	0.576,0.813	0.306
21033	Os02g0282900		chr02	-	10552849	10553159	10552849	10552954	10553247	10553368	21033	45,74	0,0	130,91	14,2	318	131	2.57485e-05	0.00113411	1.0,1.0	0.793,0.949	0.129
21072	Os01g0144000		chr01	-	2381922	2382185	2381922	2381962	2382411	2382584	21072	0,0	2,3	3,2	3,2	336	131	0.00130908	0.0286214	0.0,0.0	0.281,0.281	-0.281
21081	Os01g0100600		chr01	+	23420	23847	23571	23847	22840	23281	21081	0,0	2,8	5,3	2,2	264	131	1.95337e-06	0.000125352	0.0,0.0	0.554,0.427	-0.491
21134	Os01g0115100		chr01	-	805598	806412	805598	806068	806487	806564	21134	5,10	0,0	2,0	2,6	457	131	5.07372e-14	1.7685e-11	1.0,1.0	0.223,0.0	0.888
21150	Os11g0265500		chr11	-	9080655	9080749	9080655	9080693	9080883	9081009	21150	28,44	43,75	71,77	65,49	187	131	0.000845309	0.0202749	0.313,0.291	0.433,0.524	-0.177
21173	Os02g0228600		chr02	-	7236896	7237240	7236896	7237208	7237946	7238134	21173	2,16	1,8	20,19	0,0	163	131	5.64991e-07	4.33817e-05	0.616,0.616	1.0,1.0	-0.384
21242	Os10g0415600		chr10	+	14542199	14542601	14542524	14542601	14541888	14542086	21242	4,6	0,0	11,6	5,1	438	131	1.18519e-06	8.20323e-05	1.0,1.0	0.397,0.642	0.48
21252	Os01g0305200		chr01	+	11319198	11319273	11319220	11319273	11319039	11319087	21252	4,1	7,2	3,12	1,0	153	131	5.08843e-06	0.0002897	0.329,0.3	0.72,1.0	-0.545
21254	Os01g0305200		chr01	+	11319888	11320061	11319927	11320061	11319710	11319814	21254	22,13	163,327	63,48	179,203	170	131	1.45598e-10	2.95156e-08	0.094,0.03	0.213,0.154	-0.121
21267	Os08g0157600		chr08	+	3365879	3365939	3365913	3365939	3365751	3365780	21267	120,244	1821,3188	707,323	1280,533	165	131	0	0	0.05,0.057	0.305,0.325	-0.262
21269	Os08g0157600		chr08	+	3365879	3365939	3365921	3365939	3365751	3365780	21269	141,266	12,35	825,373	8,9	173	131	3.62377e-13	1.12546e-10	0.899,0.852	0.987,0.969	-0.103
21273	Os08g0157600		chr08	+	3365887	3365939	3365913	3365939	3365751	3365780	21273	373,741	1821,3188	1638,800	1280,533	157	131	0	0	0.146,0.162	0.516,0.556	-0.382
21278	Os08g0157600		chr08	+	3365896	3365939	3365913	3365939	3365751	3365780	21278	52,115	1821,3188	260,114	1280,533	148	131	0	0	0.025,0.031	0.152,0.159	-0.128
21280	Os08g0157600		chr08	+	3365896	3365939	3365921	3365939	3365751	3365780	21280	73,137	12,35	378,164	8,9	156	131	3.05251e-11	7.14465e-09	0.836,0.767	0.975,0.939	-0.155
21309	Os08g0157600		chr08	+	3366306	3366591	3366433	3366591	3366206	3366235	21309	5,7	3,2	3,8	0,1	258	131	0.001953	0.0387451	0.458,0.64	1.0,0.802	-0.352
21319	Os08g0157600		chr08	+	3366404	3366591	3366433	3366591	3366206	3366235	21319	0,0	3,2	4,0	0,1	160	131	0.00157077	0.0328175	0.0,0.0	1.0,0.0	-0.5
21474	Os01g0629400		chr01	+	25133734	25133967	25133850	25133967	25132886	25133030	21474	12,23	76,156	31,19	63,29	247	131	2.01428e-06	0.000128579	0.077,0.073	0.207,0.258	-0.157
21475	Os01g0629400		chr01	+	25133734	25133967	25133858	25133967	25132886	25133030	21475	42,65	21,58	94,47	11,7	255	131	7.36248e-08	6.95345e-06	0.507,0.365	0.814,0.775	-0.358
21476	Os01g0629400		chr01	+	25133755	25133967	25133850	25133967	25132886	25133030	21476	131,282	76,156	305,183	63,29	226	131	8.07986e-11	1.74763e-08	0.5,0.512	0.737,0.785	-0.255
21477	Os01g0629400		chr01	+	25133755	25133967	25133858	25133967	25132886	25133030	21477	161,324	21,58	368,211	11,7	234	131	1.38984e-10	2.8533e-08	0.811,0.758	0.949,0.944	-0.162
21502	Os01g0259200		chr01	+	8683944	8684222	8684013	8684222	8683096	8683337	21502	10,55	44,111	6,3	84,76	200	131	1.57386e-08	1.76513e-06	0.13,0.245	0.045,0.025	0.152
21505	Os01g0106900		chr01	-	374727	375172	374727	375123	376002	376149	21505	2,2	0,0	6,9	6,1	180	131	7.32165e-05	0.00270789	1.0,1.0	0.421,0.868	0.356
21511	Os01g0106900		chr01	-	378470	378517	378470	378511	378615	378741	21511	1,6	6,1	4,5	0,1	137	131	0.00161348	0.0333931	0.137,0.852	1.0,0.827	-0.419
21580	Os05g0390500		chr05	+	18930137	18930347	18930199	18930347	18929743	18929817	21580	0,0	8,5	2,5	5,2	193	131	2.62295e-05	0.00115006	0.0,0.0	0.214,0.629	-0.421
21636	Os04g0412900		chr04	+	20400322	20400477	20400341	20400477	20400104	20400250	21636	40,31	0,0	33,19	4,2	150	131	0.00168977	0.0346318	1.0,1.0	0.878,0.892	0.115
21640	Os04g0412900		chr04	+	20400341	20400477	20400344	20400477	20400104	20400250	21640	0,0	17,22	4,2	21,12	134	131	0.00105744	0.0242106	0.0,0.0	0.157,0.14	-0.149
21667	Os01g0157800		chr01	-	3043101	3043280	3043101	3043264	3044195	3044346	21667	43,71	0,2	37,26	15,6	147	131	1.69926e-08	1.89263e-06	1.0,0.969	0.687,0.794	0.244
21678	Os01g0633400		chr01	+	25369116	25369206	25369144	25369206	25368767	25368940	21678	4,9	0,6	27,7	0,0	159	131	0.000595421	0.0152233	1.0,0.553	1.0,1.0	-0.224
21680	Os01g0633400		chr01	+	25369613	25369706	25369630	25369706	25369376	25369538	21680	2,2	0,0	2,2	3,1	148	131	0.000281946	0.00825396	1.0,1.0	0.371,0.639	0.495
21682	Os01g0633400		chr01	+	25370284	25370493	25370304	25370493	25369623	25369706	21682	6,0	4,3	0,0	19,14	151	131	0.00160831	0.0333715	0.565,0.0	0.0,0.0	0.282
21701	Os02g0741300		chr02	+	31005597	31005697	31005611	31005697	31005379	31005441	21701	67,91	30,51	116,75	8,7	145	131	1.72409e-11	4.19759e-09	0.669,0.617	0.929,0.906	-0.274
21729	Os01g0200000		chr01	-	5415495	5415606	5415495	5415550	5415681	5415851	21729	41,56	11,32	87,63	6,2	187	131	1.9591e-07	1.6711e-05	0.723,0.551	0.91,0.957	-0.296
21744	Os03g0359100		chr03	-	13945276	13945504	13945276	13945492	13945610	13945799	21744	5,9	0,0	20,18	7,2	143	131	0.000172567	0.00558508	1.0,1.0	0.724,0.892	0.192
21799	Os04g0614100		chr04	+	31144058	31144202	31144067	31144202	31143799	31143961	21799	4,1	0,0	2,0	2,2	140	131	1.27727e-05	0.000630179	1.0,1.0	0.483,0.0	0.758
21832	Os04g0183100		chr04	-	5658439	5658601	5658439	5658572	5658864	5658919	21832	6,8	87,113	36,21	125,96	160	131	8.98612e-06	0.000468652	0.053,0.055	0.191,0.152	-0.117
21875	Os01g0495900		chr01	+	17014682	17015052	17014956	17015052	17014315	17014541	21875	40,81	2,0	59,86	7,4	387	131	0.00251028	0.0473057	0.871,1.0	0.74,0.879	0.126
21878	Os04g0462500		chr04	+	23104519	23104570	23104537	23104570	23104040	23104091	21878	169,292	32,73	283,215	12,25	149	131	3.74275e-07	3.01223e-05	0.823,0.779	0.954,0.883	-0.118
21918	Os10g0116900		chr10	-	1087020	1087340	1087020	1087328	1087764	1087882	21918	2,1	0,0	9,6	2,3	143	131	0.000538941	0.014001	1.0,1.0	0.805,0.647	0.274
21931	Os01g0351100		chr01	+	14040435	14040590	14040484	14040590	14039841	14039915	21931	37,46	13,4	56,62	3,1	180	131	0.000626607	0.015835	0.674,0.893	0.931,0.978	-0.171
21932	Os01g0351100		chr01	+	14040692	14040808	14040709	14040808	14040484	14040590	21932	8,3	23,35	0,0	40,37	148	131	1.66503e-05	0.000787031	0.235,0.071	0.0,0.0	0.153
21952	Os02g0565500		chr02	-	21477028	21477254	21477028	21477202	21477459	21477629	21952	3,2	2,8	9,7	2,0	183	131	0.000214286	0.00661707	0.518,0.152	0.763,1.0	-0.546
22019	Os01g0141600		chr01	+	2247896	2248030	2247951	2248030	2247762	2247809	22019	21,12	31,63	85,65	67,44	186	131	5.47461e-05	0.00213391	0.323,0.118	0.472,0.51	-0.27
22033	Os02g0316900		chr02	+	12588745	12588818	12588779	12588818	12587913	12588366	22033	9,19	66,95	0,0	17,21	165	131	2.60414e-05	0.00114492	0.098,0.137	0.0,0.0	0.118
22091	Os01g0553400		chr01	+	20808081	20808240	20808125	20808240	20807124	20807979	22091	45,63	2,0	21,15	15,5	175	131	1.74392e-09	2.54497e-07	0.944,1.0	0.512,0.692	0.37
22099	Os02g0119800		chr02	+	1042931	1043229	1043160	1043229	1042443	1042544	22099	0,0	2,2	4,2	0,0	342	131	3.02651e-10	5.51251e-08	0.0,0.0	1.0,1.0	-1
22158	Os03g0719100		chr03	+	29128065	29128268	29128187	29128268	29126802	29127141	22158	2,0	16,46	4,11	20,10	253	131	1.24754e-05	0.000618029	0.061,0.0	0.094,0.363	-0.198
22196	Os12g0239200		chr12	-	7697065	7697171	7697065	7697142	7697327	7697631	22196	14,31	0,0	27,8	7,1	160	131	3.31719e-05	0.00139988	1.0,1.0	0.76,0.868	0.186
22243	Os01g0874800		chr01	-	37957153	37957607	37957153	37957495	37957705	37957928	22243	15,15	11,15	50,30	6,4	243	131	1.52675e-06	0.000101748	0.424,0.35	0.818,0.802	-0.423
22248	Os01g0225200		chr01	+	6898859	6899133	6898876	6899133	6898549	6898774	22248	0,0	21,30	3,5	23,28	148	131	0.000459682	0.0122912	0.0,0.0	0.104,0.136	-0.12
22293	Os02g0128300		chr02	-	1467169	1467324	1467169	1467267	1467515	1467554	22293	0,0	57,82	8,6	37,38	188	131	8.26781e-07	6.04186e-05	0.0,0.0	0.131,0.099	-0.115
22333	Os01g0102600		chr01	+	147116	147375	147310	147375	146610	146719	22333	11,18	1,4	72,47	47,50	307	131	0.000956291	0.0224478	0.824,0.658	0.395,0.286	0.4
22420	Os04g0290800		chr04	+	12647369	12647810	12647764	12647810	12646749	12647025	22420	3,2	0,0	1,3	7,5	508	131	1.14505e-09	1.77245e-07	1.0,1.0	0.036,0.134	0.915
22421	Os04g0290800		chr04	+	12647753	12647810	12647764	12647810	12646749	12647025	22421	15,28	0,0	14,16	7,5	142	131	4.74667e-07	3.72733e-05	1.0,1.0	0.649,0.747	0.302
22511	Os08g0202300		chr08	+	5952292	5952364	5952318	5952364	5951645	5951717	22511	50,118	1,2	127,54	9,16	157	131	1.33837e-05	0.000656316	0.977,0.98	0.922,0.738	0.148
22581	Os01g0361500		chr01	-	14732017	14732374	14732017	14732306	14733437	14733523	22581	550,937	9,27	929,452	115,51	199	131	2.22045e-16	1.09776e-13	0.976,0.958	0.842,0.854	0.119
22582	Os01g0361500		chr01	-	14732017	14732403	14732017	14732306	14733437	14733523	22582	59,83	9,27	93,73	115,51	228	131	7.90474e-06	0.000416038	0.79,0.638	0.317,0.451	0.33
22599	Os01g0361500		chr01	-	14734344	14734507	14734344	14734470	14734632	14734738	22599	0,0	2,6	13,7	2,8	168	131	3.64569e-07	2.95374e-05	0.0,0.0	0.835,0.406	-0.621
22604	Os01g0361500		chr01	-	14734344	14734507	14734344	14734491	14734632	14734738	22604	0,0	8,10	12,7	13,3	147	131	3.62764e-08	3.7002e-06	0.0,0.0	0.451,0.675	-0.563
22626	Os01g0361500		chr01	-	14736127	14736564	14736127	14736363	14736679	14736735	22626	12,27	10,17	27,26	6,0	314	131	0.00053759	0.0139897	0.334,0.399	0.652,1.0	-0.46
22721	Os02g0163600		chr02	-	3428549	3428940	3428549	3428932	3430132	3430396	22721	1,2	0,1	0,0	1,3	139	131	2.69237e-05	0.00117412	1.0,0.653	0.0,0.0	0.827
22929	Os03g0268200		chr03	-	8897557	8897928	8897557	8897895	8898018	8898374	22929	114,267	26,68	298,214	23,3	164	131	1.63302e-11	3.99594e-09	0.778,0.758	0.912,0.983	-0.179
22966	Os01g0179800		chr01	-	4169886	4170170	4169886	4169976	4170272	4170432	22966	6,1	0,0	14,9	15,0	307	131	0.000636341	0.0160243	1.0,1.0	0.285,1.0	0.358
22969	Os07g0598700		chr07	-	24429315	24429630	24429315	24429599	24429752	24429863	22969	32,51	4,8	71,63	1,2	162	131	0.000530704	0.0138687	0.866,0.838	0.983,0.962	-0.12
22974	Os03g0633400		chr03	+	24196877	24196976	24196899	24196976	24194661	24194747	22974	172,273	12,33	170,130	108,86	153	131	0	0	0.925,0.876	0.574,0.564	0.332
23110	Os03g0742800		chr03	+	30481017	30481375	30481121	30481375	30478061	30480007	23110	8,26	4,5	0,0	6,2	235	131	1.69417e-08	1.8913e-06	0.527,0.744	0.0,0.0	0.635
23124	Os02g0537700		chr02	+	19884699	19884806	19884704	19884806	19884477	19884591	23124	2,2	0,0	2,0	1,2	136	131	0.00126082	0.0277666	1.0,1.0	0.658,0.0	0.671
23181	Os02g0258900		chr02	-	8977602	8977708	8977602	8977687	8978354	8978423	23181	14,14	207,318	33,27	120,65	152	131	1.81866e-12	5.13009e-10	0.055,0.037	0.192,0.264	-0.182
23223	Os11g0580800		chr11	-	21921570	21922036	21921570	21921816	21922179	21922301	23223	1,2	4,4	2,4	1,0	333	131	0.000290735	0.00846013	0.09,0.164	0.44,1.0	-0.593
23265	Os04g0644600		chr04	-	32805438	32805566	32805438	32805553	32805803	32805897	23265	22,25	2,6	45,27	0,0	144	131	6.43424e-05	0.00244118	0.909,0.791	1.0,1.0	-0.15
23266	Os04g0644600		chr04	-	32805438	32805660	32805438	32805553	32805803	32805897	23266	39,44	2,6	80,41	0,0	238	131	7.02001e-05	0.00262236	0.915,0.801	1.0,1.0	-0.142
23267	Os04g0644600		chr04	-	32805438	32805726	32805438	32805553	32805803	32805897	23267	41,51	2,6	83,41	0,0	286	131	6.05247e-05	0.00231996	0.904,0.796	1.0,1.0	-0.15
23344	Os04g0692600		chr04	+	35445020	35445184	35445039	35445184	35444601	35444931	23344	20,34	6,14	33,21	40,23	150	131	0.00030082	0.00869094	0.744,0.68	0.419,0.444	0.28
23439	Os05g0539700		chr05	-	26809603	26809879	26809603	26809778	26809993	26810171	23439	2,2	0,6	6,4	0,0	232	131	0.00236817	0.0451902	1.0,0.158	1.0,1.0	-0.421
23441	Os05g0539700		chr05	-	26809603	26809901	26809603	26809778	26809993	26810171	23441	1,3	0,6	10,10	0,0	254	131	0.00121002	0.02693	1.0,0.205	1.0,1.0	-0.397
23510	Os03g0133900		chr03	-	1894947	1895438	1894947	1895132	1895538	1895634	23510	2,2	0,0	10,10	2,2	419	131	0.000537645	0.0139897	1.0,1.0	0.61,0.61	0.39
23511	Os03g0133900		chr03	-	1894947	1895447	1894947	1895132	1895538	1895634	23511	2,4	0,0	9,10	2,2	428	131	0.00041236	0.011243	1.0,1.0	0.579,0.605	0.408
23560	Os03g0594700		chr03	-	22112720	22112796	22112720	22112775	22112887	22114236	23560	26,31	2,8	41,37	0,1	152	131	0.000104922	0.00366772	0.918,0.77	1.0,0.97	-0.141
23566	Os04g0650900		chr04	-	33172746	33173243	33172746	33173210	33173785	33173833	23566	14,33	3,5	37,38	0,0	164	131	5.89411e-05	0.00227365	0.788,0.841	1.0,1.0	-0.185
23573	Os03g0153100		chr03	+	2937035	2937279	2937110	2937279	2936078	2936244	23573	28,16	30,11	86,30	10,3	206	131	4.56428e-09	5.85024e-07	0.372,0.481	0.845,0.864	-0.428
23615	Os03g0652100		chr03	+	25336680	25336818	25336701	25336818	25334664	25334798	23615	9,5	48,102	24,37	76,53	152	131	4.9666e-06	0.000283096	0.139,0.041	0.214,0.376	-0.205
23641	Os01g0287700		chr01	-	10346286	10347089	10346286	10346752	10347397	10347488	23641	1,7	0,0	5,3	3,2	450	131	1.71786e-06	0.000112322	1.0,1.0	0.327,0.304	0.684
23645	Os03g0826700		chr03	-	34731211	34731288	34731211	34731277	34731407	34731529	23645	74,137	17,19	39,61	56,54	142	131	1.09157e-12	3.14801e-10	0.801,0.869	0.391,0.51	0.384
23650	Os03g0650900		chr03	-	25270960	25271185	25270960	25271173	25272792	25272892	23650	0,0	1,3	3,4	3,1	143	131	4.30362e-07	3.42381e-05	0.0,0.0	0.478,0.786	-0.632
23661	Os01g0794500		chr01	-	33653337	33653732	33653337	33653448	33655081	33655179	23661	9,14	6,0	3,6	0,0	397	131	0.00120014	0.026771	0.331,1.0	1.0,1.0	-0.335
23668	Os03g0211700		chr03	+	5826903	5827029	5826957	5827029	5826587	5826777	23668	253,374	18,24	278,298	59,48	185	131	7.75067e-07	5.72439e-05	0.909,0.917	0.769,0.815	0.121
23677	Os07g0457550		chr07	+	15926275	15926404	15926324	15926404	15926034	15926193	23677	16,18	15,26	44,50	10,21	180	131	0.000180561	0.00579351	0.437,0.335	0.762,0.634	-0.312
23698	Os01g0393000		chr01	+	16717731	16717950	16717749	16717950	16717219	16717606	23698	36,39	4,6	28,33	0,1	149	131	0.000646111	0.0162281	0.888,0.851	1.0,0.967	-0.114
23706	Os07g0662800		chr07	-	27956320	27956395	27956320	27956385	27956575	27956748	23706	29,65	0,3	38,30	11,3	141	131	0.000448866	0.0120619	1.0,0.953	0.762,0.903	0.144
23713	Os01g0912700		chr01	+	39779188	39779565	39779217	39779565	39778905	39778986	23713	7,14	0,0	37,10	3,4	160	131	0.00054807	0.0142076	1.0,1.0	0.91,0.672	0.209
23726	Os04g0320100		chr04	+	14713559	14713770	14713701	14713770	14713363	14713405	23726	11,22	0,3	6,11	7,4	262	131	0.0018591	0.0372359	1.0,0.786	0.3,0.579	0.454
23735	Os04g0320100		chr04	+	14714226	14714278	14714247	14714278	14713741	14713820	23735	83,149	514,817	378,206	647,368	152	131	0	0	0.122,0.136	0.335,0.325	-0.201
23801	Os02g0704966		chr02	-	29090507	29090747	29090507	29090676	29091120	29091153	23801	0,2	31,40	14,3	25,50	202	131	0.000182857	0.00585939	0.0,0.031	0.266,0.037	-0.136
23829	Os01g0295900		chr01	-	10815788	10816051	10815788	10816047	10816150	10816229	23829	1,1	0,0	6,6	3,6	135	131	7.56598e-06	0.000402384	1.0,1.0	0.66,0.492	0.424
23845	Os04g0416400		chr04	+	20561842	20563186	20563072	20563186	20560832	20561095	23845	15,18	3,5	7,4	22,13	1343	131	9.2074e-08	8.49711e-06	0.328,0.26	0.03,0.029	0.265
23852	Os04g0394500		chr04	-	19401069	19401184	19401069	19401139	19401256	19401318	23852	2,2	123,186	22,21	112,99	176	131	1.45861e-12	4.15704e-10	0.012,0.008	0.128,0.136	-0.122
23854	Os09g0131000		chr09	-	2366900	2367350	2366900	2367148	2367694	2367818	23854	1,6	1,0	0,0	2,3	315	131	3.05972e-06	0.000183925	0.294,1.0	0.0,0.0	0.647
23856	Os09g0131000		chr09	-	2367096	2367350	2367096	2367145	2367694	2367818	23856	1,6	5,5	0,0	8,16	318	131	0.000131233	0.00446506	0.076,0.331	0.0,0.0	0.204
23866	Os03g0641700		chr03	+	24727708	24727780	24727727	24727780	24727407	24727578	23866	0,0	2,1	2,3	3,0	150	131	1.20051e-05	0.000597788	0.0,0.0	0.368,1.0	-0.684
23874	Os02g0117600		chr02	+	925478	925631	925495	925631	925302	925389	23874	24,28	0,0	39,27	1,6	148	131	0.00101525	0.023506	1.0,1.0	0.972,0.799	0.115
23885	Os01g0805700		chr01	-	34154392	34154575	34154392	34154468	34154724	34154859	23885	0,0	1,1	5,2	0,0	238	131	2.08175e-09	2.9665e-07	0.0,0.0	1.0,1.0	-1
23899	Os01g0832000		chr01	-	35601721	35601900	35601721	35601841	35602072	35602204	23899	17,34	171,191	44,34	107,106	190	131	1.32105e-05	0.00064848	0.064,0.109	0.221,0.181	-0.115
23908	Os03g0333000		chr03	-	12293035	12293181	12293035	12293173	12293498	12293558	23908	10,15	93,104	32,24	99,81	139	131	0.000733191	0.0180412	0.092,0.12	0.233,0.218	-0.12
23928	Os01g0892600		chr01	-	38813087	38813502	38813087	38813464	38813737	38813798	23928	13,35	35,54	48,25	5,3	169	131	3.9968e-15	1.71367e-12	0.224,0.334	0.882,0.866	-0.595
23958	Os02g0307200		chr02	+	12055157	12055402	12055216	12055402	12054770	12054985	23958	1,6	2,4	5,13	0,0	190	131	1.08273e-06	7.59164e-05	0.256,0.508	1.0,1.0	-0.618
24004	Os01g0502400		chr01	+	17403848	17403973	17403863	17403973	17401498	17401617	24004	3,10	0,0	19,12	0,6	146	131	0.00179763	0.0362746	1.0,1.0	1.0,0.642	0.179
24013	Os12g0133400		chr12	+	1646946	1647185	1646949	1647185	1646685	1646818	24013	6,6	0,0	11,7	4,1	134	131	0.00121607	0.0270268	1.0,1.0	0.729,0.873	0.199
24050	Os01g0337600		chr01	-	13247562	13247650	13247562	13247644	13247821	13247931	24050	7,9	0,0	6,6	4,1	137	131	0.000359379	0.0100415	1.0,1.0	0.589,0.852	0.28
24051	Os01g0337600		chr01	-	13247562	13247653	13247562	13247644	13247821	13247931	24051	2,1	0,0	8,10	4,1	140	131	0.00106753	0.0243976	1.0,1.0	0.652,0.903	0.222
24053	Os01g0337600		chr01	-	13247562	13247653	13247562	13247650	13247821	13247931	24053	2,1	7,9	8,10	6,6	134	131	0.000297527	0.00861636	0.218,0.098	0.566,0.62	-0.435
24092	Os04g0660400		chr04	+	33705675	33705821	33705701	33705821	33704970	33705175	24092	16,12	3,0	18,16	11,8	157	131	0.00128776	0.0282444	0.817,1.0	0.577,0.625	0.307
24199	Os01g0884500		chr01	-	38415045	38415137	38415045	38415106	38415216	38415273	24199	4,3	65,77	17,11	68,58	162	131	8.88948e-05	0.00320219	0.047,0.031	0.168,0.133	-0.112
24227	Os02g0664300		chr02	+	26963245	26963325	26963297	26963325	26962448	26962566	24227	321,320	4,6	226,185	25,17	183	131	4.64874e-09	5.89088e-07	0.983,0.974	0.866,0.886	0.102
24237	Os06g0649500		chr06	+	26531178	26531276	26531240	26531276	26531000	26531079	24237	53,173	0,0	79,58	13,4	193	131	3.64751e-08	3.71264e-06	1.0,1.0	0.805,0.908	0.143
24263	Os02g0728600		chr02	-	30323405	30323842	30323405	30323773	30324530	30324636	24263	3,0	90,117	70,43	66,41	200	131	0	0	0.021,0.0	0.41,0.407	-0.398
24271	Os01g0565600		chr01	-	21623759	21624216	21623759	21624186	21624898	21625066	24271	130,243	87,115	212,180	68,55	161	131	0.00140437	0.0302005	0.549,0.632	0.717,0.727	-0.131
24324	Os02g0760000		chr02	-	32003014	32003506	32003014	32003466	32003636	32004050	24324	0,0	8,2	19,5	5,2	171	131	2.13991e-09	3.02269e-07	0.0,0.0	0.744,0.657	-0.701
24332	Os03g0844450		chr03	+	35496491	35496630	35496516	35496630	35496305	35496408	24332	1,3	0,0	0,0	4,1	156	131	6.12956e-10	9.96568e-08	1.0,1.0	0.0,0.0	1
24407	Os08g0476000		chr08	+	23448826	23449179	23448830	23449179	23448356	23448752	24407	22,29	0,0	47,29	4,4	135	131	0.00141422	0.0303718	1.0,1.0	0.919,0.876	0.103
24411	Os01g0695200		chr01	+	28748175	28748257	28748188	28748257	28747993	28748065	24411	51,63	0,0	85,35	6,7	144	131	2.13919e-05	0.000974356	1.0,1.0	0.928,0.82	0.126
24414	Os01g0144100		chr01	-	2383610	2384084	2383610	2384044	2384318	2384400	24414	8,2	0,0	24,11	1,6	171	131	0.000515096	0.0135412	1.0,1.0	0.948,0.584	0.234
24435	Os01g0347100		chr01	-	13801118	13801249	13801118	13801244	13801761	13802270	24435	58,99	30,38	86,90	19,14	136	131	0.000717796	0.0177073	0.651,0.715	0.813,0.861	-0.154
24441	Os04g0555900		chr04	-	27825965	27826370	27825965	27826145	27826453	27826495	24441	0,0	2,1	12,7	0,0	338	131	1.34395e-10	2.80665e-08	0.0,0.0	1.0,1.0	-1
24450	Os04g0555900		chr04	-	27825965	27826370	27825965	27826291	27826453	27826495	24450	0,0	27,46	12,7	45,22	210	131	1.47477e-07	1.28052e-05	0.0,0.0	0.143,0.166	-0.154
24474	Os01g0352100		chr01	+	14103257	14103582	14103272	14103582	14102514	14102762	24474	132,237	42,53	348,167	35,23	146	131	4.69979e-05	0.00187499	0.738,0.8	0.899,0.867	-0.114
24505	Os01g0353900		chr01	+	14198207	14198581	14198478	14198581	14197331	14197997	24505	8,8	2,4	2,11	0,0	384	131	1.26008e-06	8.65967e-05	0.577,0.406	1.0,1.0	-0.508
24507	Os01g0353900		chr01	+	14198413	14198581	14198478	14198581	14197331	14197997	24507	3,0	2,4	2,7	0,0	196	131	4.86973e-08	4.83481e-06	0.501,0.0	1.0,1.0	-0.75
24508	Os01g0353900		chr01	+	14198426	14198581	14198478	14198581	14197331	14197997	24508	15,16	2,4	8,10	0,0	183	131	0.000326635	0.00926548	0.843,0.741	1.0,1.0	-0.208
24532	Os04g0416100		chr04	-	20551977	20552270	20551977	20552026	20552447	20552498	24532	15,7	22,32	1,1	24,28	357	131	9.25217e-06	0.000480974	0.2,0.074	0.015,0.013	0.123
24580	Os01g0862000		chr01	-	37312395	37312891	37312395	37312481	37313982	37314221	24580	18,26	12,29	10,1	47,42	523	131	2.20976e-09	3.08538e-07	0.273,0.183	0.051,0.006	0.2
24628	Os08g0471800		chr08	+	23216651	23216895	23216773	23216895	23216459	23216541	24628	0,0	2,7	1,5	3,0	253	131	0.000890905	0.0211389	0.0,0.0	0.147,1.0	-0.574
24662	Os01g0106700		chr01	+	340220	340337	340261	340337	340059	340116	24662	0,0	7,13	3,2	4,3	172	131	0.000126267	0.00431426	0.0,0.0	0.364,0.337	-0.351
24679	Os01g0106700		chr01	+	368116	368558	368479	368558	367274	367383	24679	2,3	0,0	3,1	4,2	476	131	6.68814e-08	6.41665e-06	1.0,1.0	0.171,0.121	0.854
24698	Os03g0234200		chr03	-	7102659	7103040	7102659	7102725	7104234	7104288	24698	4,2	0,0	4,4	3,3	428	131	8.25278e-07	6.03999e-05	1.0,1.0	0.29,0.29	0.71
24702	Os01g0600000		chr01	-	23554988	23555268	23554988	23555227	23557124	23557309	24702	0,3	5,4	4,5	0,0	172	131	1.24464e-09	1.90831e-07	0.0,0.364	1.0,1.0	-0.818
24740	Os06g0609600		chr06	-	24273955	24274162	24273955	24274127	24274381	24274581	24740	2,2	2,8	2,8	1,1	166	131	0.000797345	0.0193641	0.441,0.165	0.612,0.863	-0.435
24852	Os01g0105400		chr01	+	289647	289830	289665	289830	289201	289572	24852	0,3	1,4	5,6	1,0	149	131	0.000104886	0.00366772	0.0,0.397	0.815,1.0	-0.709
24874	Os04g0625900		chr04	+	31825896	31826084	31825917	31826084	31825740	31825805	24874	59,60	9,6	75,62	0,2	152	131	4.68742e-05	0.00187226	0.85,0.896	1.0,0.964	-0.109
24888	Os01g0383700		chr01	+	16052033	16052531	16052244	16052531	16051864	16051942	24888	2,5	0,0	2,0	1,2	324	131	1.84824e-05	0.00086103	1.0,1.0	0.447,0.0	0.776
24896	Os01g0956700		chr01	-	42163800	42164067	42163800	42164049	42164152	42164598	24896	8,16	0,0	27,20	2,5	149	131	0.000580601	0.0149152	1.0,1.0	0.922,0.779	0.149
24908	Os02g0245200		chr02	+	8216263	8216424	8216288	8216424	8215985	8216077	24908	11,8	3,2	8,5	0,0	156	131	0.00116948	0.0262931	0.755,0.771	1.0,1.0	-0.237
25040	Os07g0420700		chr07	+	13497310	13497536	13497365	13497536	13497109	13497212	25040	0,0	12,12	2,4	7,4	186	131	6.95894e-05	0.00260155	0.0,0.0	0.168,0.413	-0.29
25043	Os07g0420700		chr07	+	13497322	13497536	13497365	13497536	13497109	13497212	25043	0,1	12,12	15,9	7,4	174	131	2.14193e-10	4.038e-08	0.0,0.059	0.617,0.629	-0.594
25051	Os12g0609050		chr12	+	25725669	25726044	25725709	25726044	25725298	25725586	25051	246,395	15,56	357,293	4,2	171	131	1.51212e-13	5.01797e-11	0.926,0.844	0.986,0.991	-0.103
25070	Os09g0129400		chr09	+	2290133	2290266	2290224	2290266	2288235	2289405	25070	29,32	24,40	77,68	23,17	222	131	1.3149e-06	8.98543e-05	0.416,0.321	0.664,0.702	-0.315
25117	Os02g0716800		chr02	-	29739059	29739191	29739059	29739186	29739447	29739583	25117	3,1	0,0	1,5	5,4	136	131	3.5914e-07	2.91463e-05	1.0,1.0	0.162,0.546	0.646
25130	Os01g0857900		chr01	+	37079107	37079538	37079175	37079538	37078915	37078987	25130	6,8	2,4	1,2	0,0	199	131	2.64249e-05	0.00115654	0.664,0.568	1.0,1.0	-0.384
25149	Os11g0533500		chr11	+	19438750	19439038	19438925	19439038	19438474	19438588	25149	2,7	0,0	8,2	3,4	288	131	1.17241e-07	1.05191e-05	1.0,1.0	0.548,0.185	0.633
25156	Os01g0858000		chr01	-	37083042	37083109	37083042	37083095	37083238	37083370	25156	13,31	9,16	46,17	2,1	145	131	2.49801e-07	2.08324e-05	0.566,0.636	0.954,0.939	-0.345
25161	Os01g0859400		chr01	+	37178073	37178664	37178389	37178664	37177489	37177572	25161	91,160	23,33	120,126	77,44	429	131	0.00242823	0.046046	0.547,0.597	0.322,0.467	0.178
25198	Os01g0279900		chr01	+	9929634	9929854	9929737	9929854	9928970	9929298	25198	0,0	6,7	8,2	6,8	234	131	4.30411e-05	0.0017436	0.0,0.0	0.427,0.123	-0.275
25265	Os02g0822200		chr02	+	35293742	35293850	35293766	35293850	35293419	35293541	25265	124,241	41,32	232,196	11,21	155	131	0.000186095	0.00592398	0.719,0.864	0.947,0.887	-0.126
25329	Os02g0698000		chr02	+	28703289	28703470	28703331	28703470	28703026	28703111	25329	1,1	0,0	9,2	9,0	173	131	0.000427452	0.0115763	1.0,1.0	0.431,1.0	0.284
25330	Os02g0698000		chr02	+	28703308	28703470	28703317	28703470	28703026	28703111	25330	6,7	0,3	21,19	50,32	140	131	0.000249512	0.00748879	1.0,0.686	0.282,0.357	0.523
25331	Os02g0698000		chr02	+	28703308	28703470	28703331	28703470	28703026	28703111	25331	6,7	0,0	21,19	9,0	154	131	0.000724053	0.0178344	1.0,1.0	0.665,1.0	0.167
25342	Os09g0103200		chr09	+	426522	426598	426531	426598	424946	426420	25342	63,101	24,25	79,56	69,66	140	131	1.58945e-07	1.37271e-05	0.711,0.791	0.517,0.443	0.271
25345	Os09g0103200		chr09	+	426814	427050	426865	427050	426661	426727	25345	3,0	31,41	7,10	31,24	182	131	7.27855e-05	0.00269543	0.065,0.0	0.14,0.231	-0.153
25350	Os07g0221300		chr07	-	6697874	6698233	6697874	6697975	6698383	6698622	25350	4,2	2,3	3,4	0,0	371	131	1.20066e-07	1.06933e-05	0.414,0.191	1.0,1.0	-0.698
25351	Os07g0221300		chr07	-	6697874	6698264	6697874	6697975	6698383	6698622	25351	4,16	2,3	6,6	0,0	402	131	1.86957e-05	0.000867631	0.395,0.635	1.0,1.0	-0.485
25360	Os05g0411200		chr05	-	20108845	20108917	20108845	20108907	20109767	20110199	25360	96,85	31,25	182,223	15,21	141	131	4.98282e-07	3.87508e-05	0.742,0.76	0.919,0.908	-0.162
25361	Os05g0411200		chr05	-	20108845	20108920	20108845	20108907	20109767	20110199	25361	0,2	31,25	6,9	15,21	144	131	7.72047e-06	0.000408459	0.0,0.068	0.267,0.281	-0.24
25405	Os09g0248000		chr09	+	3624013	3624251	3624190	3624251	3622272	3622336	25405	6,0	10,4	3,6	0,0	290	131	2.41613e-09	3.31619e-07	0.213,0.0	1.0,1.0	-0.893
25512	Os01g0876500		chr01	+	38033422	38033618	38033499	38033618	38033145	38033332	25512	11,2	1,4	7,5	0,0	208	131	0.000286617	0.00838056	0.874,0.239	1.0,1.0	-0.444
25515	Os01g0876500		chr01	+	38033499	38033618	38033510	38033618	38033145	38033332	25515	1,6	10,25	0,1	24,14	142	131	0.00211896	0.0413299	0.084,0.181	0.0,0.062	0.102
25519	Os12g0294100		chr12	+	11421168	11421419	11421215	11421419	11419983	11420400	25519	0,0	4,6	3,3	2,4	178	131	1.20989e-05	0.00060122	0.0,0.0	0.525,0.356	-0.441
25695	Os03g0817700		chr03	+	34305961	34306075	34305988	34306075	34305239	34305852	25695	21,26	3,8	56,53	1,0	158	131	2.73279e-06	0.000166546	0.853,0.729	0.979,1.0	-0.199
25696	Os03g0817700		chr03	+	34305976	34306075	34305988	34306075	34305239	34305852	25696	0,1	3,8	1,3	1,0	143	131	2.69841e-06	0.000165012	0.0,0.103	0.478,1.0	-0.688
25775	Os01g0231900		chr01	+	7289214	7289426	7289235	7289426	7288861	7289003	25775	75,148	39,51	153,142	21,12	152	131	7.21214e-08	6.82477e-06	0.624,0.714	0.863,0.911	-0.218
25833	Os02g0198300		chr02	+	5505283	5505654	5505582	5505654	5505086	5505198	25833	39,111	186,314	200,191	69,109	412	131	0	0	0.063,0.101	0.48,0.358	-0.337
25840	Os02g0198300		chr02	+	5505315	5505654	5505582	5505654	5505086	5505198	25840	147,270	186,314	427,403	69,109	380	131	0	0	0.214,0.229	0.681,0.56	-0.399
25846	Os02g0198300		chr02	+	5505410	5505654	5505582	5505654	5505086	5505198	25846	53,121	186,314	222,220	69,109	285	131	0	0	0.116,0.15	0.597,0.481	-0.406
25851	Os02g0198300		chr02	+	5505418	5505654	5505582	5505654	5505086	5505198	25851	39,111	186,314	199,192	69,109	277	131	0	0	0.09,0.143	0.577,0.454	-0.399
25855	Os02g0198300		chr02	+	5505438	5505654	5505582	5505654	5505086	5505198	25855	39,111	186,314	201,192	69,109	262	131	0	0	0.095,0.15	0.593,0.468	-0.408
25858	Os02g0198300		chr02	+	5505447	5505654	5505582	5505654	5505086	5505198	25858	59,139	186,314	242,237	69,109	262	131	0	0	0.137,0.181	0.637,0.521	-0.42
25860	Os02g0198300		chr02	+	5505509	5505654	5505582	5505654	5505086	5505198	25860	40,115	186,314	204,193	69,109	204	131	0	0	0.121,0.19	0.655,0.532	-0.438
25861	Os02g0198300		chr02	+	5505512	5505654	5505582	5505654	5505086	5505198	25861	59,123	186,314	226,206	69,109	201	131	0	0	0.171,0.203	0.681,0.552	-0.43
25862	Os02g0198300		chr02	+	5505582	5506049	5505964	5506049	5505086	5505198	25862	192,327	4,0	101,133	11,3	495	131	0.000140344	0.00472824	0.927,1.0	0.708,0.921	0.149
25960	Os02g0522800		chr02	+	19070185	19070300	19070202	19070300	19069932	19070103	25960	20,24	10,5	6,9	18,9	148	131	0.00127953	0.0281148	0.639,0.809	0.228,0.47	0.375
26022	Os01g0952700		chr01	+	41968892	41969008	41968932	41969008	41968680	41968812	26022	27,30	0,8	28,31	1,0	171	131	0.00193619	0.0384619	1.0,0.742	0.955,1.0	-0.107
26047	Os01g0901900		chr01	-	39271686	39272075	39271686	39271863	39272229	39272296	26047	5,5	0,0	9,8	0,16	325	131	0.000766007	0.0187345	1.0,1.0	1.0,0.168	0.416
26048	Os01g0901900		chr01	-	39271686	39272131	39271686	39271863	39272229	39272296	26048	10,5	0,0	14,13	0,16	381	131	0.000686933	0.0170414	1.0,1.0	1.0,0.218	0.391
26109	Os01g0904200		chr01	-	39359028	39359285	39359028	39359266	39359790	39359901	26109	48,70	8,8	97,42	43,18	150	131	7.07446e-05	0.00264066	0.84,0.884	0.663,0.671	0.195
26204	Os06g0256500		chr06	+	8157821	8157947	8157839	8157947	8157705	8157759	26204	0,0	1,2	2,2	5,2	149	131	0.00238304	0.0454381	0.0,0.0	0.26,0.468	-0.364
26231	Os02g0281200		chr02	+	10444728	10444834	10444771	10444834	10444567	10444643	26231	0,0	8,4	4,1	4,6	174	131	0.000822451	0.0198248	0.0,0.0	0.43,0.111	-0.271
26285	Os01g0658900		chr01	-	26803246	26803405	26803246	26803291	26803533	26803609	26285	17,12	30,59	34,16	28,16	245	131	0.000232129	0.00707055	0.233,0.098	0.394,0.348	-0.205
26286	Os01g0658900		chr01	-	26803246	26803412	26803246	26803291	26803533	26803609	26286	12,9	30,59	28,13	28,16	252	131	6.11343e-05	0.00233962	0.172,0.073	0.342,0.297	-0.197
26289	Os09g0469400		chr09	-	17858817	17859315	17858817	17859125	17861095	17861168	26289	0,0	4,2	6,1	0,0	303	131	3.49637e-11	8.05491e-09	0.0,0.0	1.0,1.0	-1
26330	Os02g0320800		chr02	+	12790310	12790746	12790360	12790746	12789772	12790109	26330	7,1	52,94	45,43	71,127	181	131	5.84355e-10	9.56487e-08	0.089,0.008	0.314,0.197	-0.207
26367	Os01g0971700		chr01	-	42870982	42871093	42870982	42871057	42871307	42871490	26367	174,245	92,148	143,96	425,245	167	131	0	0	0.597,0.565	0.209,0.235	0.359
26380	Os01g0923300		chr01	+	40386586	40386752	40386591	40386752	40386366	40386499	26380	0,6	1,0	0,0	2,1	136	131	0.000374013	0.0103964	0.0,1.0	0.0,0.0	0.5
26384	Os07g0548900		chr07	-	21789297	21789372	21789297	21789361	21789463	21789524	26384	6,6	4,7	5,4	23,30	142	131	0.000789775	0.0191995	0.581,0.442	0.167,0.11	0.373
26385	Os07g0548900		chr07	-	21789297	21789375	21789297	21789361	21789463	21789524	26385	104,148	4,7	157,131	23,30	145	131	2.70081e-06	0.000165012	0.959,0.95	0.86,0.798	0.125
26390	Os01g0174500		chr01	-	3827757	3828171	3827757	3828042	3828425	3828497	26390	7,15	0,0	16,32	7,0	260	131	0.00102373	0.0236527	1.0,1.0	0.535,1.0	0.232
26487	Os03g0754200		chr03	+	31096161	31096400	31096231	31096400	31095840	31096000	26487	2,7	6,5	27,7	0,0	201	131	2.39248e-09	3.29306e-07	0.178,0.477	1.0,1.0	-0.672
26510	Os01g0927300		chr01	-	40668640	40669104	40668640	40669101	40671687	40671873	26510	8,7	0,2	23,12	19,5	134	131	0.0019578	0.0387957	1.0,0.774	0.542,0.701	0.266
26532	Os05g0301700		chr05	-	13545684	13545771	13545684	13545752	13546149	13546213	26532	0,3	5,8	7,11	6,5	150	131	0.00137985	0.0298055	0.0,0.247	0.505,0.658	-0.458
26533	Os05g0301700		chr05	-	13545684	13545771	13545684	13545752	13547369	13547500	26533	60,115	623,1074	275,269	568,716	150	131	0	0	0.078,0.086	0.297,0.247	-0.19
26584	Os04g0284600		chr04	-	12254802	12254922	12254802	12254881	12255384	12255503	26584	2,4	20,16	0,0	43,12	172	131	0.00233913	0.0447771	0.071,0.16	0.0,0.0	0.115
26590	Os03g0704700		chr03	+	28334885	28335033	28334911	28335033	28333867	28334307	26590	3,6	0,0	6,3	4,2	157	131	2.83384e-05	0.00121828	1.0,1.0	0.556,0.556	0.444
26595	Os01g0933400		chr01	-	40939587	40939768	40939587	40939742	40940072	40940188	26595	0,2	11,19	2,6	4,11	157	131	0.00102868	0.0237271	0.0,0.081	0.294,0.313	-0.263
26597	Os01g0933400		chr01	-	40939587	40939987	40939587	40939768	40940072	40940188	26597	1,10	0,0	1,4	2,6	332	131	2.21918e-08	2.38402e-06	1.0,1.0	0.165,0.208	0.814
26695	Os02g0241300		chr02	-	7994306	7994612	7994306	7994586	7994837	7995094	26695	111,147	21,14	170,92	1,0	157	131	1.71662e-10	3.3439e-08	0.815,0.898	0.993,1.0	-0.14
26728	Os03g0210400		chr03	-	5764180	5764441	5764180	5764278	5764575	5764936	26728	11,9	1,1	7,10	5,8	276	131	0.000830747	0.0200048	0.839,0.81	0.399,0.372	0.439
26729	Os03g0210400		chr03	-	5764180	5764454	5764180	5764278	5764575	5764936	26729	31,33	1,1	27,18	5,8	289	131	0.000128238	0.00437546	0.934,0.937	0.71,0.505	0.328
26730	Os03g0210400		chr03	-	5764180	5764488	5764180	5764278	5764575	5764936	26730	9,4	1,1	5,7	5,8	323	131	0.0027042	0.0499119	0.785,0.619	0.289,0.262	0.426
26743	Os01g0936200		chr01	-	41102813	41103204	41102813	41103118	41103331	41103399	26743	1,5	6,7	6,7	0,2	217	131	0.000136435	0.00460648	0.091,0.301	1.0,0.679	-0.643
26756	Os02g0834700		chr02	+	35924274	35924365	35924342	35924365	35924011	35924189	26756	159,207	0,1	262,182	29,9	199	131	9.24901e-10	1.44553e-07	1.0,0.993	0.856,0.93	0.103
26791	Os02g0834700		chr02	+	35927019	35927183	35927104	35927183	35924605	35924724	26791	4,8	0,0	13,5	2,3	216	131	0.000174828	0.00563943	1.0,1.0	0.798,0.503	0.349
26807	Os01g0687500		chr01	+	28367230	28367371	28367246	28367371	28367114	28367174	26807	94,69	25,50	132,151	14,29	147	131	0.000964377	0.0225611	0.77,0.552	0.894,0.823	-0.198
26876	Os03g0701900		chr03	-	28187576	28187826	28187576	28187661	28187971	28188072	26876	201,239	93,123	266,171	221,135	278	131	0.00063912	0.0160692	0.505,0.478	0.362,0.374	0.123
26944	Os01g0944000		chr01	-	41488410	41490859	41488410	41488498	41492407	41492510	26944	8,12	0,0	14,16	0,4	2474	131	0.00125139	0.0276086	1.0,1.0	1.0,0.175	0.412
27078	Os09g0419100		chr09	+	15070712	15070801	15070719	15070801	15070522	15070596	27078	25,62	2,0	29,14	1,8	138	131	0.00116082	0.0261712	0.922,1.0	0.965,0.624	0.167
27112	Os02g0702800		chr02	-	28969089	28969235	28969089	28969221	28970994	28971131	27112	0,3	1,0	0,0	4,2	145	131	0.00266795	0.0494867	0.0,1.0	0.0,0.0	0.5
27130	Os06g0103600		chr06	+	235709	236018	235914	236018	235435	235506	27130	45,66	0,0	66,42	4,2	318	131	0.00189216	0.037742	1.0,1.0	0.872,0.896	0.116
27217	Os01g0960400		chr01	-	42340124	42340526	42340124	42340351	42341556	42342047	27217	8,3	8,2	3,2	1,0	288	131	0.00231822	0.0444823	0.313,0.406	0.577,1.0	-0.429
27249	Os01g0960500		chr01	-	42352247	42352648	42352247	42352580	42352754	42352831	27249	0,0	6,2	6,0	0,1	199	131	0.00113194	0.0256513	0.0,0.0	1.0,0.0	-0.5
27268	Os11g0151500		chr11	-	2415144	2415578	2415144	2415229	2415822	2415998	27268	14,49	0,1	36,39	5,1	462	131	0.00230268	0.0442366	1.0,0.933	0.671,0.917	0.172
27271	Os11g0151500		chr11	-	2416101	2416309	2416101	2416224	2416438	2416551	27271	0,2	5,28	21,4	1,8	216	131	2.46452e-05	0.00109748	0.0,0.042	0.927,0.233	-0.559
27304	Os01g0963300		chr01	-	42448983	42449191	42448983	42449138	42449464	42449578	27304	43,61	180,304	101,84	191,202	184	131	4.84215e-06	0.000277308	0.145,0.125	0.274,0.228	-0.116
27307	Os03g0781000		chr03	-	32385272	32385595	32385272	32385577	32385657	32385685	27307	0,1	2,2	1,3	0,0	149	131	1.02927e-07	9.40913e-06	0.0,0.305	1.0,1.0	-0.848
27349	Os04g0560500		chr04	+	28076023	28076167	28076106	28076167	28075549	28075856	27349	0,2	41,78	17,8	53,39	214	131	3.99737e-08	4.04327e-06	0.0,0.015	0.164,0.112	-0.131
27385	Os01g0974800		chr01	-	43075048	43076203	43075048	43075111	43076317	43076466	27385	366,629	2,9	379,353	9,21	1205	131	0.000604274	0.0153843	0.952,0.884	0.821,0.646	0.184
27443	Os01g0978100		chr01	-	43232631	43232972	43232631	43232723	43233317	43233377	27443	11,14	0,0	41,19	17,9	362	131	1.21771e-07	1.07858e-05	1.0,1.0	0.466,0.433	0.55
27444	Os01g0978100		chr01	-	43232631	43232981	43232631	43232723	43233317	43233377	27444	10,15	0,0	41,19	17,9	371	131	1.19665e-07	1.06773e-05	1.0,1.0	0.46,0.427	0.556
27465	Os01g0729100		chr01	+	30400911	30401040	30400913	30401040	30400527	30400781	27465	30,43	6,8	75,53	1,4	133	131	0.00107786	0.0245751	0.831,0.841	0.987,0.929	-0.122
27607	Os02g0104700		chr02	+	263190	263483	263364	263483	262793	262814	27607	2,8	0,0	10,11	9,9	287	131	6.73102e-07	5.08764e-05	1.0,1.0	0.337,0.358	0.652
27684	Os04g0682000		chr04	-	34818172	34818558	34818172	34818506	34818663	34818714	27684	67,107	0,0	90,63	6,6	183	131	3.22198e-05	0.00136575	1.0,1.0	0.915,0.883	0.101
27703	Os04g0527400		chr04	+	26364445	26364844	26364563	26364844	26364146	26364350	27703	16,17	0,0	24,5	15,2	249	131	1.6544e-08	1.85117e-06	1.0,1.0	0.457,0.568	0.488
27708	Os04g0527400		chr04	+	26364539	26364844	26364563	26364844	26364146	26364350	27708	63,76	0,0	70,43	15,2	155	131	6.82324e-07	5.14131e-05	1.0,1.0	0.798,0.948	0.127
27770	Os02g0326700		chr02	+	13159932	13159994	13159937	13159994	13158057	13158172	27770	1,4	0,0	5,0	2,4	136	131	4.44801e-06	0.000258091	1.0,1.0	0.707,0.0	0.647
27772	Os02g0326700		chr02	+	13159937	13160165	13160150	13160165	13158057	13158172	27772	0,1	2,0	2,4	0,0	326	131	0.00062168	0.0157616	0.0,1.0	1.0,1.0	-0.5
27778	Os02g0326700		chr02	+	13160087	13160165	13160136	13160165	13159828	13159994	27778	45,57	41,28	28,13	84,22	180	131	2.7414e-05	0.00119229	0.444,0.597	0.195,0.301	0.272
27782	Os02g0326700		chr02	+	13160136	13160165	13160150	13160165	13159828	13159994	27782	41,28	61,96	84,22	21,11	145	131	1.05895e-08	1.24833e-06	0.378,0.209	0.783,0.644	-0.42
27811	Os01g0133500		chr01	+	1851696	1852033	1851955	1852033	1851145	1851328	27811	2,6	0,0	4,4	21,3	372	131	3.30033e-08	3.38058e-06	1.0,1.0	0.063,0.32	0.808
27847	Os02g0550700		chr02	-	20729978	20730366	20729978	20730359	20730726	20730841	27847	2,0	1,6	1,1	0,0	138	131	6.23257e-07	4.73304e-05	0.655,0.0	1.0,1.0	-0.672
27875	Os03g0249200		chr03	+	7878151	7878425	7878162	7878425	7877864	7878025	27875	3,2	2,5	1,0	4,2	142	131	0.00258821	0.0484539	0.581,0.27	0.187,0.0	0.332
27926	Os01g0234800		chr01	-	7441823	7442062	7441823	7441962	7443041	7443214	27926	16,27	0,0	18,15	6,0	231	131	0.000668801	0.016677	1.0,1.0	0.63,1.0	0.185
27985	Os11g0163100		chr11	+	3079472	3079636	3079561	3079636	3078916	3079037	27985	5,4	48,67	23,9	42,53	220	131	0.000268276	0.00793528	0.058,0.034	0.246,0.092	-0.123
28067	Os02g0132300		chr02	+	1682668	1682767	1682693	1682767	1682116	1682263	28067	70,62	4,12	98,62	32,20	156	131	0.00176142	0.0357224	0.936,0.813	0.72,0.722	0.154
28070	Os02g0132300		chr02	+	1684234	1684378	1684258	1684378	1682668	1682771	28070	0,0	3,4	6,0	18,2	155	131	0.000585299	0.015012	0.0,0.0	0.22,0.0	-0.11
28084	Os02g0132300		chr02	+	1688951	1689438	1689091	1689438	1688018	1688246	28084	0,2	1,4	4,6	1,0	262	131	5.09719e-06	0.000289848	0.0,0.2	0.667,1.0	-0.734
28134	Os02g0133900		chr02	+	1790126	1790368	1790265	1790368	1788745	1789359	28134	0,0	5,7	4,2	9,8	262	131	0.0023192	0.0444835	0.0,0.0	0.182,0.111	-0.146
28145	Os10g0487300		chr10	+	18435108	18435367	18435234	18435367	18434671	18434725	28145	25,47	2,8	40,35	0,0	257	131	1.28486e-05	0.000633282	0.864,0.75	1.0,1.0	-0.193
28155	Os02g0180200		chr02	+	4463155	4463267	4463158	4463267	4462950	4463022	28155	0,0	4,4	24,37	88,106	134	131	8.51129e-05	0.0030774	0.0,0.0	0.21,0.254	-0.232
28156	Os02g0180200		chr02	+	4463155	4463267	4463199	4463267	4462950	4463022	28156	0,1	3,3	59,78	9,7	175	131	1.65117e-07	1.42347e-05	0.0,0.2	0.831,0.893	-0.762
28159	Os02g0180200		chr02	+	4463158	4463267	4463199	4463267	4462950	4463022	28159	4,5	3,3	122,147	9,7	172	131	0.00149536	0.0316239	0.504,0.559	0.912,0.941	-0.395
28183	Os03g0703200		chr03	-	28257475	28257918	28257475	28257619	28258331	28258464	28183	18,25	0,5	42,13	0,0	412	131	0.00134834	0.0292421	1.0,0.614	1.0,1.0	-0.193
28188	Os08g0533700		chr08	+	26608509	26608650	26608544	26608650	26608241	26608314	28188	0,1	10,10	4,6	8,6	166	131	4.07243e-05	0.00165806	0.0,0.073	0.283,0.441	-0.326
28224	Os02g0489550		chr02	-	17051812	17052039	17051812	17051922	17052199	17052278	28224	55,63	27,80	104,62	17,9	248	131	2.13948e-06	0.000134971	0.518,0.294	0.764,0.784	-0.368
28225	Os02g0489550		chr02	-	17051812	17052052	17051812	17051922	17052199	17052278	28225	3,5	27,80	15,11	17,9	261	131	1.16629e-09	1.79957e-07	0.053,0.03	0.307,0.38	-0.302
28253	Os02g0141100		chr02	-	2211194	2211290	2211194	2211270	2211408	2211531	28253	0,0	45,94	23,5	26,28	151	131	4.09327e-10	7.03258e-08	0.0,0.0	0.434,0.134	-0.284
28300	Os01g0893400		chr01	+	38845294	38845601	38845359	38845601	38844904	38845035	28300	40,65	10,24	138,87	5,11	196	131	1.30123e-05	0.000640045	0.728,0.644	0.949,0.841	-0.209
28407	Os10g0181200		chr10	-	5583390	5583830	5583390	5583822	5583923	5584039	28407	8,8	1,1	1,0	3,2	139	131	2.42746e-06	0.000150397	0.883,0.883	0.239,0.0	0.764
28411	Os10g0181200		chr10	-	5583390	5583872	5583390	5583830	5583923	5584039	28411	20,32	8,8	17,17	1,0	173	131	2.87134e-05	0.0012333	0.654,0.752	0.928,1.0	-0.261
28479	Os01g0869000		chr01	-	37658169	37658367	37658169	37658306	37658733	37658896	28479	8,4	134,179	33,8	90,81	192	131	4.07263e-07	3.25759e-05	0.039,0.015	0.2,0.063	-0.105
28505	Os01g0872700		chr01	-	37850707	37850942	37850707	37850908	37851092	37851284	28505	138,200	2,2	96,64	12,7	165	131	5.83154e-07	4.45644e-05	0.982,0.988	0.864,0.879	0.114
28511	Os03g0122600		chr03	-	1299774	1300045	1299774	1300000	1300136	1300273	28511	8,16	116,169	16,10	42,29	176	131	1.41487e-05	0.000687262	0.049,0.066	0.221,0.204	-0.155
28514	Os05g0357200		chr05	+	16929601	16929978	16929900	16929978	16928754	16928850	28514	34,51	2,9	34,29	0,0	412	131	1.06297e-05	0.000539201	0.844,0.643	1.0,1.0	-0.256
28516	Os05g0357200		chr05	+	16929849	16929978	16929900	16929978	16928754	16928850	28516	31,50	2,9	34,29	0,0	182	131	4.30811e-05	0.00174376	0.918,0.8	1.0,1.0	-0.141
28524	Os10g0442100		chr10	-	15885057	15885261	15885057	15885223	15885755	15885854	28524	57,54	1,4	6,27	10,6	169	131	0.000151214	0.00501118	0.978,0.913	0.317,0.777	0.398
28568	Os01g0230200		chr01	-	7217742	7217824	7217742	7217802	7221031	7221091	28568	0,3	36,61	23,16	49,29	153	131	1.41261e-10	2.88781e-08	0.0,0.04	0.287,0.321	-0.284
28571	Os01g0230200		chr01	-	7217742	7217827	7217742	7217824	7221031	7221091	28571	2,2	0,3	1,0	22,16	134	131	0.000207678	0.00644586	1.0,0.395	0.043,0.0	0.676
28584	Os02g0654000		chr02	+	26383890	26383975	26383900	26383975	26382983	26383153	28584	3,5	11,17	1,0	15,8	141	131	0.00109991	0.0250072	0.202,0.215	0.058,0.0	0.18
28590	Os01g0967600		chr01	+	42675541	42675670	42675558	42675670	42675090	42675464	28590	7,5	5,2	7,5	0,1	148	131	0.000789591	0.0191995	0.553,0.689	1.0,0.816	-0.287
28618	Os11g0159000		chr11	-	2862933	2863291	2862933	2863269	2863374	2863454	28618	2,2	2,2	3,1	0,0	153	131	0.000136234	0.00460648	0.461,0.461	1.0,1.0	-0.539
28770	Os02g0177300		chr02	+	4250567	4251025	4250570	4251025	4249503	4249694	28770	2,2	0,0	1,5	7,1	134	131	2.65556e-05	0.00116077	1.0,1.0	0.123,0.83	0.524
28815	Os11g0146800		chr11	-	2124059	2124182	2124059	2124159	2124286	2124411	28815	19,13	0,6	21,12	0,0	154	131	0.00143668	0.0307452	1.0,0.648	1.0,1.0	-0.176
28823	Os02g0179400		chr02	-	4413782	4413906	4413782	4413889	4413985	4414041	28823	0,1	9,12	7,1	19,14	148	131	0.00259783	0.0485402	0.0,0.069	0.246,0.059	-0.118
29047	Os03g0252800		chr03	-	8051496	8051969	8051496	8051703	8052353	8052536	29047	0,0	4,1	2,5	0,2	379	131	1.75739e-05	0.000823459	0.0,0.0	1.0,0.464	-0.732
29129	Os07g0670100		chr07	+	28338751	28338827	28338775	28338827	28337740	28337873	29129	8,0	21,20	1,0	32,26	155	131	0.00128411	0.0282026	0.244,0.0	0.026,0.0	0.109
29142	Os02g0775400		chr02	-	32736330	32736454	32736330	32736416	32736517	32736580	29142	20,52	9,11	33,46	0,2	169	131	4.71859e-06	0.000271055	0.633,0.786	1.0,0.947	-0.264
29240	Os04g0295400		chr04	+	12992336	12996145	12995743	12996145	12990086	12990287	29240	148,258	4,6	122,53	27,25	3520	131	2.66454e-15	1.18437e-12	0.579,0.615	0.144,0.073	0.488
29283	Os07g0608200		chr07	-	24999669	24999903	24999669	24999786	25001084	25001214	29283	0,5	35,52	16,11	41,24	248	131	2.85419e-06	0.000172641	0.0,0.048	0.171,0.195	-0.159
29284	Os07g0608200		chr07	-	24999669	24999917	24999669	24999786	25001084	25001214	29284	20,27	35,52	148,100	41,24	262	131	2.22045e-16	1.09776e-13	0.222,0.206	0.643,0.676	-0.446
29285	Os07g0608200		chr07	-	24999669	24999941	24999669	24999786	25001084	25001214	29285	0,6	35,52	21,16	41,24	268	131	6.08764e-08	5.88715e-06	0.0,0.053	0.2,0.246	-0.197
29299	Os02g0252600		chr02	-	8599745	8599792	8599745	8599775	8599864	8599974	29299	0,9	20,31	0,0	27,28	148	131	0.000283287	0.00828821	0.0,0.204	0.0,0.0	0.102
29341	Os02g0702500		chr02	-	28945706	28946058	28945706	28946012	28946689	28946889	29341	15,24	4,3	23,17	0,0	177	131	0.000106326	0.00370078	0.735,0.856	1.0,1.0	-0.205
29360	Os02g0611300		chr02	-	24053714	24053775	24053714	24053741	24054731	24054893	29360	15,13	49,41	8,5	67,55	165	131	0.00239171	0.0455497	0.196,0.201	0.087,0.067	0.122
29361	Os02g0611300		chr02	-	24053714	24053775	24053714	24053765	24054731	24054893	29361	4,2	11,12	0,0	15,10	141	131	0.000398619	0.0109237	0.253,0.134	0.0,0.0	0.194
29415	Os02g0724500		chr02	+	30107524	30107618	30107529	30107618	30107214	30107423	29415	3,7	0,0	8,18	5,2	136	131	0.000251583	0.00751956	1.0,1.0	0.606,0.897	0.248
29516	Os04g0692200		chr04	+	35428420	35428868	35428863	35428868	35428193	35428255	29516	3,0	1,2	12,4	0,1	556	131	0.000105174	0.0036739	0.414,0.0	1.0,0.485	-0.535
29533	Os07g0515700		chr07	+	19832932	19833195	19832992	19833195	19831749	19832077	29533	9,13	2,3	22,32	0,0	191	131	0.000324296	0.00920452	0.755,0.748	1.0,1.0	-0.248
29556	Os07g0184500		chr07	+	4468515	4468766	4468584	4468766	4468143	4468175	29556	10,2	0,1	17,8	8,15	200	131	0.000301608	0.00870854	1.0,0.567	0.582,0.259	0.363
29561	Os03g0417900		chr03	-	17379741	17379984	17379741	17379962	17380847	17381033	29561	26,14	0,0	15,10	3,4	153	131	3.04235e-05	0.00129755	1.0,1.0	0.811,0.682	0.253
29567	Os11g0135000		chr11	-	1628115	1628231	1628115	1628171	1628368	1628454	29567	4,11	4,6	27,20	1,3	191	131	0.000667575	0.016655	0.407,0.557	0.949,0.821	-0.403
29568	Os11g0135000		chr11	-	1628115	1628231	1628115	1628223	1628368	1628454	29568	0,0	17,19	3,4	29,27	139	131	0.00232251	0.0445116	0.0,0.0	0.089,0.123	-0.106
29615	Os02g0807700		chr02	+	34503525	34503867	34503739	34503867	34502217	34503366	29615	0,0	8,3	3,2	1,3	327	131	0.000671623	0.0167388	0.0,0.0	0.546,0.211	-0.379
29621	Os02g0807700		chr02	+	34503541	34503867	34503739	34503867	34502217	34503366	29621	0,0	8,3	4,1	1,3	311	131	0.00193994	0.0385205	0.0,0.0	0.628,0.123	-0.376
29793	Os02g0721800		chr02	-	29953624	29953723	29953624	29953690	29953836	29953936	29793	35,85	4,10	87,47	1,0	164	131	1.59987e-05	0.000763683	0.875,0.872	0.986,1.0	-0.12
29813	Os10g0391500		chr10	-	13037419	13037582	13037419	13037569	13037946	13038082	29813	14,11	1,5	2,6	9,7	144	131	0.000844905	0.0202749	0.927,0.667	0.168,0.438	0.494
29814	Os10g0391500		chr10	-	13037419	13037582	13037419	13037569	13038414	13038464	29814	77,108	70,100	106,77	191,136	144	131	0.000111207	0.00383758	0.5,0.496	0.335,0.34	0.16
29834	Os11g0240900		chr11	+	7517817	7517955	7517823	7517955	7517610	7517737	29834	41,50	3,10	77,80	2,0	137	131	2.60665e-05	0.00114499	0.929,0.827	0.974,1.0	-0.109
29845	Os04g0692000		chr04	-	35420255	35420609	35420255	35420505	35421108	35421543	29845	21,18	262,403	82,75	232,187	235	131	0	0	0.043,0.024	0.165,0.183	-0.14
29867	Os03g0111800		chr03	+	676792	676961	676798	676961	676478	676691	29867	11,7	0,6	9,11	0,0	137	131	0.00164447	0.0339329	1.0,0.527	1.0,1.0	-0.236
29980	Os01g0908100		chr01	-	39538911	39539336	39538911	39539095	39539444	39539545	29980	3,4	2,3	11,2	0,0	354	131	2.36471e-06	0.000146925	0.357,0.33	1.0,1.0	-0.656
30021	Os01g0553600		chr01	+	20817268	20819965	20819906	20819965	20816984	20817148	30021	99,144	19,30	121,98	144,90	2751	131	1.11022e-16	5.84677e-14	0.199,0.186	0.038,0.049	0.149
30023	Os06g0655100		chr06	-	26855840	26856182	26855840	26856177	26856325	26856702	30023	16,14	15,28	6,7	59,18	136	131	0.00254199	0.0477477	0.507,0.325	0.089,0.273	0.235
30025	Os06g0655100		chr06	-	26855840	26856228	26855840	26856182	26856325	26856702	30025	6,13	16,14	31,15	6,7	177	131	0.000383747	0.0106006	0.217,0.407	0.793,0.613	-0.391
30026	Os06g0655100		chr06	-	26856023	26856177	26856023	26856134	26856325	26856702	30026	23,33	147,189	94,32	52,30	174	131	0	0	0.105,0.116	0.576,0.445	-0.4
30027	Os06g0655100		chr06	-	26856023	26856182	26856023	26856134	26856325	26856702	30027	24,19	147,189	41,21	52,30	179	131	1.82121e-12	5.13009e-10	0.107,0.069	0.366,0.339	-0.265
30028	Os06g0655100		chr06	-	26856023	26856228	26856023	26856134	26856325	26856702	30028	14,18	147,189	66,29	52,30	225	131	0	0	0.053,0.053	0.425,0.36	-0.339
30089	Os02g0528900		chr02	-	19406607	19406924	19406607	19406901	19407128	19407262	30089	0,1	1,1	7,4	0,2	154	131	0.00145871	0.0310658	0.0,0.46	1.0,0.63	-0.585
30169	Os02g0291500		chr02	-	11066847	11067035	11066847	11066998	11067151	11067381	30169	63,83	14,12	114,133	1,0	168	131	3.99882e-11	9.13882e-09	0.778,0.844	0.989,1.0	-0.183
30225	Os10g0434300		chr10	+	15469409	15469632	15469507	15469632	15468393	15469024	30225	2,0	21,39	12,9	37,20	229	131	2.84572e-06	0.000172344	0.052,0.0	0.156,0.205	-0.154
30253	Os03g0138100		chr03	-	2104990	2105361	2104990	2105314	2105446	2105488	30253	0,2	52,68	3,13	57,35	178	131	3.78851e-05	0.00155554	0.0,0.021	0.037,0.215	-0.116
30309	Os03g0412900		chr03	+	17080502	17080609	17080546	17080609	17080312	17080387	30309	0,4	35,63	8,11	51,40	175	131	0.00030613	0.00881284	0.0,0.045	0.105,0.171	-0.116
30334	Os04g0223000		chr04	-	8225008	8225102	8225008	8225068	8225231	8225283	30334	1,1	72,116	21,10	86,61	165	131	7.43044e-10	1.19291e-07	0.011,0.007	0.162,0.115	-0.13
30364	Os04g0196600		chr04	-	6594922	6595247	6594922	6595237	6595323	6595401	30364	7,14	12,41	5,3	61,35	141	131	0.000263288	0.00782117	0.351,0.241	0.071,0.074	0.223
30377	Os01g0242600		chr01	-	7866073	7866455	7866073	7866169	7866630	7866705	30377	8,19	0,0	21,12	2,4	399	131	2.15251e-05	0.00097924	1.0,1.0	0.775,0.496	0.365
30426	Os04g0359100		chr04	+	17180454	17180684	17180575	17180684	17180206	17180351	30426	36,59	2,0	174,120	29,25	252	131	1.49424e-06	9.99943e-05	0.903,1.0	0.757,0.714	0.216
30446	Os09g0237900		chr09	-	2924052	2924189	2924052	2924168	2924262	2924398	30446	22,24	71,91	65,34	8,19	152	131	1.44963e-10	2.95104e-08	0.211,0.185	0.875,0.607	-0.543
30486	Os02g0553200		chr02	-	20869574	20869987	20869574	20869985	20870642	20870729	30486	0,0	2,7	0,10	3,3	133	131	0.00158027	0.0329734	0.0,0.0	0.0,0.767	-0.384
30497	Os02g0553200		chr02	-	20870642	20871104	20870642	20871085	20871188	20871289	30497	10,21	0,0	25,20	5,3	150	131	0.000236737	0.00716766	1.0,1.0	0.814,0.853	0.167
30567	Os07g0413700		chr07	+	13032469	13032933	13032677	13032933	13031889	13031950	30567	6,1	1,0	4,0	14,1	321	131	1.85062e-05	0.000861312	0.71,1.0	0.104,0.0	0.803
30569	Os07g0413700		chr07	+	13032486	13032933	13032677	13032933	13031889	13031950	30569	4,1	1,0	5,0	14,1	304	131	0.000318098	0.0090979	0.633,1.0	0.133,0.0	0.75
30620	Os02g0465900		chr02	-	15677287	15677719	15677287	15677638	15678658	15678735	30620	5,19	0,0	19,11	5,7	212	131	1.85723e-06	0.000120137	1.0,1.0	0.701,0.493	0.403
30628	Os02g0465900		chr02	-	15677561	15678029	15677561	15677638	15678658	15678735	30628	3,23	0,0	20,11	5,7	504	131	1.19116e-07	1.06479e-05	1.0,1.0	0.51,0.29	0.6
30635	Os06g0286351		chr06	-	10345289	10345709	10345289	10345699	10345810	10345897	30635	8,7	0,0	12,10	2,3	141	131	0.0020605	0.0403848	1.0,1.0	0.848,0.756	0.198
30654	Os04g0498600		chr04	+	24915348	24915447	24915421	24915447	24915053	24915285	30654	8,19	1,0	18,16	6,2	204	131	0.00108098	0.0246253	0.837,1.0	0.658,0.837	0.171
30692	Os02g0469200		chr02	+	15855134	15855208	15855151	15855208	15854388	15854557	30692	18,11	6,0	17,15	0,0	148	131	0.000844576	0.0202749	0.726,1.0	1.0,1.0	-0.137
30765	Os05g0593800		chr05	-	29575605	29575766	29575605	29575684	29575855	29575990	30765	7,29	1,4	40,23	25,15	213	131	0.000479954	0.0127278	0.812,0.817	0.496,0.485	0.324
30795	Os02g0481900		chr02	+	16632384	16632564	16632415	16632564	16632260	16632317	30795	0,3	39,48	14,7	19,15	162	131	1.11014e-08	1.30549e-06	0.0,0.048	0.373,0.274	-0.299
30841	Os02g0819500		chr02	-	35181802	35182253	35181802	35182086	35183588	35183675	30841	45,114	1,3	130,54	12,10	280	131	0.000402893	0.0110283	0.955,0.947	0.835,0.716	0.175
30848	Os06g0256000		chr06	+	8127821	8127880	8127852	8127880	8127436	8127745	30848	53,35	0,0	49,24	3,9	162	131	1.02715e-05	0.000526198	1.0,1.0	0.93,0.683	0.194
30859	Os06g0649900		chr06	-	26578550	26578755	26578550	26578715	26579323	26579581	30859	10,4	0,0	13,6	0,6	171	131	0.001999	0.0393881	1.0,1.0	1.0,0.434	0.283
30897	Os02g0506500		chr02	+	18047205	18047584	18047509	18047584	18046543	18046580	30897	2,3	0,0	24,14	12,6	417	131	2.48632e-05	0.00110388	1.0,1.0	0.386,0.423	0.596
30909	Os02g0514500		chr02	+	18539028	18539128	18539068	18539128	18537304	18537516	30909	8,35	29,43	46,45	19,10	171	131	3.77671e-06	0.000223148	0.174,0.384	0.65,0.775	-0.433
30934	Os03g0861100		chr03	+	36355453	36355857	36355529	36355857	36354373	36355297	30934	2,9	0,0	4,12	2,4	207	131	2.3765e-05	0.00106121	1.0,1.0	0.559,0.655	0.393
30976	Os01g0773200		chr01	-	32679723	32680284	32679723	32679796	32680400	32680469	30976	93,148	12,13	107,74	39,27	601	131	2.7255e-06	0.000166311	0.628,0.713	0.374,0.374	0.296
30988	Os01g0538000		chr01	+	19684382	19684529	19684414	19684529	19684091	19684288	30988	23,31	15,20	40,38	10,7	163	131	0.00131536	0.0287069	0.552,0.555	0.763,0.814	-0.235
31148	Os01g0226500		chr01	+	6979839	6980053	6979859	6980053	6979615	6979765	31148	6,2	16,20	0,0	17,18	151	131	0.000164434	0.00536616	0.245,0.08	0.0,0.0	0.163
31188	Os02g0670700		chr02	-	27237786	27238254	27237786	27238138	27238402	27238537	31188	0,1	5,14	3,7	6,3	247	131	4.48282e-05	0.00180393	0.0,0.037	0.21,0.553	-0.363
31215	Os08g0220600		chr08	-	7347100	7347406	7347100	7347194	7347530	7347609	31215	52,75	0,0	37,41	5,2	325	131	6.68138e-05	0.00251525	1.0,1.0	0.749,0.892	0.179
31382	Os01g0823200		chr01	+	35150466	35150651	35150528	35150651	35148703	35148864	31382	48,37	2,1	39,48	3,14	193	131	0.00148769	0.0314755	0.942,0.962	0.898,0.699	0.153
31444	Os02g0591000		chr02	+	22837196	22837375	22837343	22837375	22836727	22837123	31444	15,34	8,12	56,15	2,0	262	131	3.57911e-07	2.90952e-05	0.484,0.586	0.933,1.0	-0.432
31448	Os02g0591000		chr02	+	22838016	22838425	22838416	22838425	22837689	22837818	31448	117,200	10,13	211,139	77,18	513	131	0.0019214	0.0382241	0.749,0.797	0.412,0.664	0.235
31479	Os02g0600000		chr02	+	23452936	23453015	23452942	23453015	23452768	23452859	31479	0,1	2,4	6,2	4,1	137	131	0.000164167	0.00536609	0.0,0.193	0.589,0.657	-0.526
31496	Os10g0489100		chr10	+	18551145	18551274	18551179	18551274	18550904	18550983	31496	0,0	55,69	6,4	29,35	165	131	2.77994e-05	0.00120473	0.0,0.0	0.141,0.083	-0.112
31504	Os01g0337700		chr01	+	13266129	13266252	13266184	13266252	13264940	13265889	31504	0,2	4,29	19,8	5,5	186	131	3.36942e-10	6.00178e-08	0.0,0.046	0.728,0.53	-0.606
31505	Os01g0337700		chr01	+	13266138	13266252	13266184	13266252	13264940	13265889	31505	0,0	4,29	7,1	5,5	177	131	1.89336e-05	0.00087699	0.0,0.0	0.509,0.129	-0.319
31509	Os01g0337700		chr01	+	13266844	13267193	13267134	13267193	13266184	13266252	31509	4,1	0,0	4,5	7,0	403	131	0.00128725	0.0282444	1.0,1.0	0.157,1.0	0.421
31511	Os01g0337700		chr01	+	13267114	13267193	13267134	13267193	13266184	13266252	31511	8,31	0,0	18,9	7,0	151	131	0.000288922	0.00842762	1.0,1.0	0.69,1.0	0.155
31527	Os02g0126400		chr02	+	1391207	1391319	1391240	1391319	1391026	1391138	31527	84,82	157,176	44,48	239,157	164	131	2.65696e-05	0.00116077	0.299,0.271	0.128,0.196	0.123
31655	Os02g0613200		chr02	-	24168253	24168350	24168253	24168334	24168667	24168811	31655	5,5	3,4	1,1	0,0	147	131	3.76725e-05	0.00154943	0.598,0.527	1.0,1.0	-0.438
31728	Os02g0616800		chr02	-	24434216	24434299	24434216	24434293	24434838	24435197	31728	0,0	6,19	3,4	39,19	137	131	0.00213975	0.0416683	0.0,0.0	0.069,0.168	-0.119
31749	Os01g0793200		chr01	+	33596746	33596962	33596799	33596962	33594278	33595011	31749	30,38	53,47	12,18	67,59	184	131	9.59083e-05	0.00339924	0.287,0.365	0.113,0.178	0.18
31755	Os06g0149700		chr06	+	2574447	2574644	2574523	2574644	2574178	2574332	31755	1,0	1,1	4,2	0,3	207	131	0.00187513	0.0374949	0.388,0.0	1.0,0.297	-0.454
31780	Os02g0670000		chr02	-	27208898	27209266	27208898	27209175	27209439	27209701	31780	32,74	3,6	85,51	1,0	222	131	0.000379835	0.010528	0.863,0.879	0.98,1.0	-0.119
31781	Os02g0670000		chr02	-	27208898	27209271	27208898	27209175	27209439	27209701	31781	0,8	3,6	12,7	1,0	227	131	5.90032e-06	0.000327083	0.0,0.435	0.874,1.0	-0.72
31786	Os02g0623500		chr02	-	24848194	24848428	24848194	24848384	24848546	24848652	31786	31,40	5,11	28,42	19,26	175	131	0.00156156	0.0326673	0.823,0.731	0.525,0.547	0.241
31817	Os03g0839600		chr03	-	35294107	35294529	35294107	35294507	35295139	35295528	31817	7,11	0,0	4,2	4,2	153	131	3.75064e-06	0.00022215	1.0,1.0	0.461,0.461	0.539
31864	Os02g0437800		chr02	-	13978137	13978334	13978137	13978269	13978481	13978603	31864	27,20	326,366	148,127	437,322	196	131	0	0	0.052,0.035	0.185,0.209	-0.154
31881	Os02g0437800		chr02	-	13985133	13985523	13985133	13985514	13986784	13986986	31881	3,2	0,0	18,4	4,4	140	131	6.52149e-05	0.00246656	1.0,1.0	0.808,0.483	0.355
31886	Os02g0639100		chr02	-	25640200	25640483	25640200	25640411	25640566	25640682	31886	1,0	37,74	15,10	10,4	203	131	0	0	0.017,0.0	0.492,0.617	-0.546
31887	Os02g0639100		chr02	-	25640200	25640488	25640200	25640411	25640566	25640682	31887	0,0	37,74	4,3	10,4	208	131	9.32813e-06	0.000484403	0.0,0.0	0.201,0.321	-0.261
31949	Os09g0438400		chr09	+	16226579	16226685	16226598	16226685	16226098	16226205	31949	89,197	12,30	209,126	5,0	150	131	7.96167e-10	1.27308e-07	0.866,0.852	0.973,1.0	-0.127
31989	Os02g0644600		chr02	+	25943655	25943991	25943916	25943991	25943063	25943330	31989	2,2	16,17	8,2	7,3	374	131	0.0013441	0.0291764	0.042,0.04	0.286,0.189	-0.196
31990	Os02g0644600		chr02	+	25943852	25943991	25943855	25943991	25943063	25943330	31990	4,1	4,3	2,0	25,15	134	131	0.00185312	0.0371621	0.494,0.246	0.073,0.0	0.334
31995	Os02g0644600		chr02	+	25943855	25943991	25943911	25943991	25943063	25943330	31995	5,5	4,4	32,17	0,2	187	131	1.00289e-05	0.000514726	0.467,0.467	1.0,0.856	-0.461
31996	Os02g0644600		chr02	+	25943855	25943991	25943916	25943991	25943063	25943330	31996	5,5	16,17	32,17	7,3	192	131	2.1139e-10	4.01642e-08	0.176,0.167	0.757,0.795	-0.605
31997	Os02g0644600		chr02	+	25943860	25943991	25943911	25943991	25943063	25943330	31997	1,2	4,4	7,4	0,2	182	131	0.000330166	0.00935471	0.153,0.265	1.0,0.59	-0.586
31998	Os02g0644600		chr02	+	25943860	25943991	25943916	25943991	25943063	25943330	31998	1,2	16,17	7,4	7,3	187	131	7.08709e-05	0.00264334	0.042,0.076	0.412,0.483	-0.389
32093	Os01g0716200		chr01	-	29805481	29805805	29805481	29805606	29806117	29806245	32093	12,23	0,5	33,23	0,0	312	131	0.00148656	0.0314652	1.0,0.659	1.0,1.0	-0.17
32129	Os05g0373300		chr05	+	17985633	17985779	17985649	17985779	17985128	17985176	32129	12,23	0,8	8,7	0,0	147	131	0.000616591	0.0156571	1.0,0.719	1.0,1.0	-0.141
32181	Os06g0300300		chr06	-	11185543	11186023	11185543	11185632	11188737	11189005	32181	6,28	2,3	16,21	0,1	504	131	0.00171828	0.0350528	0.438,0.708	1.0,0.845	-0.35
32228	Os03g0774600		chr03	+	32113503	32113796	32113630	32113796	32113297	32113403	32228	10,26	0,0	26,36	0,6	258	131	0.00104864	0.0240675	1.0,1.0	1.0,0.753	0.123
32267	Os07g0486100		chr07	-	17883643	17883807	17883643	17883748	17883914	17884033	32267	31,42	5,4	52,41	2,0	190	131	0.00269395	0.0497592	0.81,0.879	0.947,1.0	-0.129
32320	Os07g0588000		chr07	+	23930554	23930698	23930656	23930698	23930402	23930471	32320	1,2	0,0	5,3	4,2	233	131	5.19322e-06	0.000293348	1.0,1.0	0.413,0.458	0.565
32321	Os07g0588000		chr07	+	23930635	23930698	23930656	23930698	23930402	23930471	32321	12,7	0,0	6,7	4,2	152	131	2.00665e-05	0.000920666	1.0,1.0	0.564,0.751	0.343
32353	Os07g0534200		chr07	-	20944701	20945169	20944701	20945002	20946063	20946175	32353	0,1	3,6	3,4	0,1	280	131	1.36144e-07	1.18867e-05	0.0,0.072	1.0,0.652	-0.79
32354	Os07g0534200		chr07	-	20946063	20946198	20946063	20946175	20946678	20946822	32354	2,0	15,29	11,19	29,16	154	131	1.50069e-06	0.000100288	0.102,0.0	0.244,0.503	-0.323
32356	Os04g0250700		chr04	+	9703214	9703565	9703226	9703565	9702327	9702441	32356	145,209	0,0	5,4	5,2	143	131	4.61181e-08	4.60348e-06	1.0,1.0	0.478,0.647	0.438
32362	Os04g0478600		chr04	-	23940020	23940489	23940020	23940306	23941093	23941246	32362	13,10	0,0	45,30	5,1	296	131	0.000886422	0.0210525	1.0,1.0	0.799,0.93	0.135
32391	Os02g0801900		chr02	+	34183240	34183370	34183351	34183370	34182165	34183143	32391	2,5	56,76	14,6	29,41	242	131	0.000151472	0.00501627	0.019,0.034	0.207,0.073	-0.113
32422	Os10g0462800		chr10	+	17044366	17044556	17044387	17044556	17043738	17043896	32422	26,27	93,157	15,3	356,348	152	131	1.62093e-14	6.28271e-12	0.194,0.129	0.035,0.007	0.141
32427	Os05g0533900		chr05	+	26503361	26503466	26503401	26503466	26503182	26503282	32427	45,64	3,10	47,42	26,11	171	131	0.00125193	0.0276086	0.92,0.831	0.581,0.745	0.212
32434	Os11g0233400		chr11	-	7074956	7075072	7074956	7075063	7075159	7075217	32434	6,9	18,17	15,9	4,7	140	131	0.00140766	0.0302578	0.238,0.331	0.778,0.546	-0.378
32540	Os07g0492100		chr07	-	18350116	18350266	18350116	18350211	18350621	18350795	32540	22,38	0,0	22,29	2,4	186	131	0.0011029	0.0250635	1.0,1.0	0.886,0.836	0.139
32541	Os07g0492100		chr07	-	18350116	18350323	18350116	18350211	18350621	18350795	32541	3,14	0,0	3,2	2,4	243	131	5.12038e-08	5.06291e-06	1.0,1.0	0.447,0.212	0.67
32574	Os02g0148400		chr02	+	2662022	2662114	2662046	2662114	2661713	2661805	32574	4,10	0,0	14,8	4,1	155	131	0.00139891	0.0300965	1.0,1.0	0.747,0.871	0.191
32602	Os01g0870300		chr01	+	37732764	37733020	37732805	37733020	37731881	37732025	32602	7,7	0,5	11,5	0,0	172	131	0.00226309	0.0436163	1.0,0.516	1.0,1.0	-0.242
32607	Os02g0708600		chr02	+	29305298	29305505	29305459	29305505	29304165	29304327	32607	0,0	2,3	4,1	2,3	274	131	0.000931255	0.0219452	0.0,0.0	0.489,0.137	-0.313
32641	Os02g0252100		chr02	-	8555985	8556441	8555985	8556105	8556599	8556677	32641	1,4	1,0	0,1	3,0	449	131	0.000426178	0.0115483	0.226,1.0	0.0,1.0	0.113
32644	Os04g0679800		chr04	+	34715137	34715488	34715337	34715488	34714753	34715059	32644	10,19	82,118	51,49	52,78	313	131	1.73842e-11	4.21132e-09	0.049,0.063	0.291,0.208	-0.194
32687	Os03g0335600		chr03	-	12430175	12430553	12430175	12430539	12430743	12430791	32687	14,16	26,54	6,1	55,30	145	131	0.000127091	0.00433936	0.327,0.211	0.09,0.029	0.21
32819	Os02g0528200		chr02	-	19361131	19361242	19361131	19361213	19361339	19361469	32819	6,21	0,6	36,26	0,0	160	131	0.000464622	0.0124056	1.0,0.741	1.0,1.0	-0.129
32849	Os02g0274900		chr02	+	10078433	10078608	10078502	10078608	10078202	10078356	32849	77,94	89,123	300,178	66,19	200	131	0	0	0.362,0.334	0.749,0.86	-0.457
32852	Os02g0274900		chr02	+	10078464	10078608	10078502	10078608	10078202	10078356	32852	333,463	89,123	1176,658	66,19	169	131	0	0	0.744,0.745	0.932,0.964	-0.204
32886	Os05g0121600		chr05	-	1157713	1158193	1157713	1158170	1158658	1158892	32886	209,289	11,10	359,227	108,107	154	131	0	0	0.942,0.961	0.739,0.643	0.26
33077	Os05g0144100		chr05	+	2538324	2538791	2538713	2538791	2538138	2538216	33077	81,115	0,0	148,105	9,4	502	131	7.61598e-06	0.000404156	1.0,1.0	0.811,0.873	0.158
33111	Os05g0148000		chr05	-	2751590	2752022	2751590	2751701	2752133	2752314	33111	56,87	0,0	75,33	9,0	434	131	0.000102494	0.00359063	1.0,1.0	0.716,1.0	0.142
33112	Os05g0148000		chr05	-	2751590	2752064	2751590	2751701	2752133	2752314	33112	30,41	0,0	41,8	9,0	476	131	0.00011151	0.00384531	1.0,1.0	0.556,1.0	0.222
33164	Os05g0148700		chr05	+	2787031	2787422	2787070	2787422	2786117	2786211	33164	23,35	13,21	123,73	14,11	170	131	1.34108e-06	9.11772e-05	0.577,0.562	0.871,0.836	-0.284
33165	Os05g0148700		chr05	+	2787031	2787422	2787084	2787422	2786117	2786211	33165	23,35	6,18	123,73	23,2	184	131	0.00255257	0.0479163	0.732,0.581	0.792,0.963	-0.221
33166	Os05g0148700		chr05	+	2787031	2787422	2787095	2787422	2786117	2786211	33166	23,35	7,14	123,73	10,8	195	131	0.00023726	0.00717555	0.688,0.627	0.892,0.86	-0.219
33167	Os05g0148700		chr05	+	2787035	2787422	2787070	2787422	2786117	2786211	33167	0,0	13,21	1,8	14,11	166	131	8.35027e-05	0.00302822	0.0,0.0	0.053,0.365	-0.209
33168	Os05g0148700		chr05	+	2787035	2787422	2787084	2787422	2786117	2786211	33168	0,0	6,18	1,8	23,2	180	131	0.00132063	0.0287958	0.0,0.0	0.031,0.744	-0.388
33169	Os05g0148700		chr05	+	2787035	2787422	2787095	2787422	2786117	2786211	33169	0,0	7,14	1,8	10,8	191	131	0.000106064	0.00369431	0.0,0.0	0.064,0.407	-0.235
33182	Os05g0148700		chr05	+	2788120	2788187	2788124	2788187	2787951	2788025	33182	0,1	2,3	2,4	3,1	135	131	0.00074828	0.0183451	0.0,0.244	0.393,0.795	-0.472
33189	Os05g0148700		chr05	+	2789164	2789468	2789345	2789468	2788555	2788624	33189	23,38	0,0	71,45	6,3	294	131	0.000185427	0.00591749	1.0,1.0	0.841,0.87	0.145
33192	Os05g0148700		chr05	+	2789204	2789468	2789345	2789468	2788555	2788624	33192	3,4	0,0	32,18	6,3	262	131	0.000183558	0.00587797	1.0,1.0	0.727,0.75	0.262
33216	Os05g0149900		chr05	+	2853477	2853708	2853548	2853708	2853335	2853404	33216	3,3	1,0	0,0	1,2	202	131	6.19063e-09	7.69067e-07	0.661,1.0	0.0,0.0	0.831
33494	Os03g0777100		chr03	-	32239530	32239782	32239530	32239779	32240295	32240384	33494	2,4	0,0	13,2	9,1	134	131	1.39454e-05	0.000679734	1.0,1.0	0.585,0.662	0.377
33541	Os11g0549675		chr11	-	20390709	20390840	20390709	20390777	20390928	20392225	33541	6,8	1,1	8,5	12,4	194	131	0.000886024	0.0210525	0.802,0.844	0.31,0.458	0.439
33544	Os07g0484600		chr07	+	17774431	17774556	17774452	17774556	17773664	17774334	33544	3,6	10,21	22,23	20,7	152	131	0.000198459	0.00622754	0.205,0.198	0.487,0.739	-0.411
33545	Os07g0484600		chr07	+	17774431	17774556	17774455	17774556	17773664	17774334	33545	3,6	92,126	22,23	132,92	155	131	1.55913e-06	0.000103764	0.027,0.039	0.123,0.174	-0.115
33550	Os07g0484600		chr07	+	17776185	17776285	17776195	17776285	17775788	17775894	33550	19,12	86,145	55,45	82,60	141	131	6.93748e-11	1.51406e-08	0.17,0.071	0.384,0.411	-0.277
33621	Os02g0216300		chr02	-	6510944	6511573	6510944	6511435	6511641	6512170	33621	151,214	23,44	397,273	20,7	262	131	4.66824e-10	7.82617e-08	0.766,0.709	0.908,0.951	-0.192
33622	Os02g0216300		chr02	-	6511333	6511549	6511333	6511435	6511641	6512170	33622	45,80	23,44	102,70	20,7	245	131	9.57285e-06	0.000493935	0.511,0.493	0.732,0.842	-0.285
33623	Os02g0216300		chr02	-	6511333	6511563	6511333	6511435	6511641	6512170	33623	52,102	23,44	113,73	20,7	259	131	4.55419e-05	0.00182658	0.533,0.54	0.741,0.841	-0.254
33697	Os05g0202500		chr05	-	6360650	6361136	6360650	6361103	6361219	6361312	33697	0,3	3,8	6,2	2,0	164	131	0.000245973	0.00740211	0.0,0.23	0.706,1.0	-0.738
33708	Os05g0202500		chr05	-	6361405	6361815	6361405	6361673	6362148	6362409	33708	406,560	9,24	446,252	52,22	262	131	7.07627e-07	5.31543e-05	0.958,0.921	0.811,0.851	0.109
33709	Os05g0202500		chr05	-	6361611	6362044	6361611	6361673	6362148	6362409	33709	405,560	9,24	448,252	52,22	484	131	7.48389e-07	5.5698e-05	0.924,0.863	0.7,0.756	0.165
33734	Os05g0208000		chr05	+	6699167	6699561	6699440	6699561	6697959	6698021	33734	34,64	0,0	51,59	0,10	386	131	0.000199271	0.00624898	1.0,1.0	1.0,0.667	0.166
33737	Os05g0208000		chr05	+	6699331	6699561	6699440	6699561	6697959	6698021	33737	37,64	0,0	49,63	0,10	240	131	0.000203459	0.00634337	1.0,1.0	1.0,0.775	0.113
33784	Os05g0210600		chr05	+	6861658	6861922	6861728	6861922	6861098	6861303	33784	18,39	1,2	100,116	47,47	201	131	5.10576e-07	3.95166e-05	0.921,0.927	0.581,0.617	0.325
33785	Os05g0210600		chr05	+	6861658	6861922	6861797	6861922	6861098	6861303	33785	18,39	1,6	101,119	1,0	262	131	7.38927e-05	0.00272873	0.9,0.765	0.981,1.0	-0.158
33786	Os05g0210600		chr05	+	6861658	6861922	6861815	6861922	6861098	6861303	33786	21,45	201,324	115,146	273,360	270	131	4.34819e-12	1.17039e-09	0.048,0.063	0.17,0.164	-0.112
33792	Os05g0210600		chr05	+	6861675	6861922	6861797	6861922	6861098	6861303	33792	0,0	1,6	2,5	1,0	253	131	2.01289e-08	2.17689e-06	0.0,0.0	0.509,1.0	-0.754
33798	Os05g0210600		chr05	+	6861699	6861922	6861797	6861922	6861098	6861303	33798	0,0	1,6	2,5	1,0	229	131	9.01067e-09	1.07794e-06	0.0,0.0	0.534,1.0	-0.767
33803	Os05g0210600		chr05	+	6861708	6861922	6861797	6861922	6861098	6861303	33803	0,2	1,6	7,9	1,0	220	131	7.47645e-08	7.02004e-06	0.0,0.166	0.807,1.0	-0.821
33807	Os05g0210600		chr05	+	6861728	6861922	6861797	6861922	6861098	6861303	33807	1,2	1,6	48,50	1,0	200	131	8.59136e-10	1.3603e-07	0.396,0.179	0.969,1.0	-0.697
33808	Os05g0210600		chr05	+	6861728	6861922	6861815	6861922	6861098	6861303	33808	4,8	201,324	62,77	273,360	218	131	0	0	0.012,0.015	0.12,0.114	-0.103
33874	Os05g0457700		chr05	-	22469827	22470026	22469827	22469950	22470107	22470167	33874	116,188	1,7	135,137	10,19	207	131	0.000120062	0.00412263	0.987,0.944	0.895,0.82	0.108
33909	Os05g0232200		chr05	+	8014988	8015111	8014998	8015111	8014810	8014884	33909	1,2	2,2	5,2	0,0	141	131	0.00010167	0.00356693	0.317,0.482	1.0,1.0	-0.601
33919	Os05g0232200		chr05	+	8016982	8017146	8017046	8017146	8016232	8016760	33919	1,9	9,28	50,44	25,17	195	131	2.09313e-08	2.2536e-06	0.069,0.178	0.573,0.635	-0.48
33953	Os05g0241400		chr05	-	8616933	8617268	8616933	8617220	8618183	8618253	33953	1,14	0,1	12,8	11,15	179	131	1.16338e-06	8.07536e-05	1.0,0.911	0.444,0.281	0.593
33954	Os05g0241400		chr05	-	8616933	8617273	8616933	8617220	8618183	8618253	33954	31,50	0,1	32,22	11,15	184	131	4.50185e-10	7.59981e-08	1.0,0.973	0.674,0.511	0.394
33959	Os05g0243200		chr05	-	8692792	8693151	8692792	8693135	8695912	8696463	33959	1,1	48,59	6,8	52,30	147	131	5.10914e-05	0.00201414	0.018,0.015	0.093,0.192	-0.126
33960	Os05g0243200		chr05	-	8692812	8693144	8692812	8692993	8695912	8696463	33960	38,49	13,29	93,60	7,7	264	131	2.63808e-06	0.000161587	0.592,0.456	0.868,0.81	-0.315
33961	Os05g0243200		chr05	-	8692812	8693144	8692812	8693135	8695912	8696463	33961	18,38	48,59	77,43	52,30	140	131	5.15158e-05	0.00202757	0.26,0.376	0.581,0.573	-0.259
33989	Os05g0365600		chr05	+	17530742	17530902	17530838	17530902	17530347	17530569	33989	13,20	86,148	70,54	124,63	227	131	2.63437e-11	6.25663e-09	0.08,0.072	0.246,0.331	-0.212
33990	Os05g0365600		chr05	+	17530785	17530902	17530838	17530902	17530347	17530569	33990	7,19	86,148	63,36	124,63	184	131	8.60342e-11	1.8526e-08	0.055,0.084	0.266,0.289	-0.208
34012	Os09g0428500		chr09	+	15573293	15573427	15573297	15573427	15573142	15573223	34012	4,2	4,23	0,0	4,9	135	131	0.000452485	0.0121389	0.492,0.078	0.0,0.0	0.285
34097	Os05g0261700		chr05	-	10117918	10117990	10117918	10117950	10118070	10118142	34097	1,16	0,1	3,5	7,1	171	131	0.000251089	0.00751183	1.0,0.925	0.247,0.793	0.443
34122	Os06g0663600		chr06	-	27398115	27398433	27398115	27398261	27399071	27399134	34122	1,3	0,0	2,3	6,1	285	131	7.91995e-08	7.42208e-06	1.0,1.0	0.133,0.58	0.643
34123	Os06g0663600		chr06	-	27398115	27398469	27398115	27398261	27399071	27399134	34123	11,6	0,0	11,4	6,1	321	131	4.93995e-07	3.84792e-05	1.0,1.0	0.428,0.62	0.476
34163	Os07g0694800		chr07	-	29589951	29590203	29589951	29590086	29590311	29590426	34163	82,105	1,2	211,164	20,17	248	131	1.61211e-05	0.000768013	0.977,0.965	0.848,0.836	0.129
34172	Os05g0277300		chr05	-	11438604	11439020	11438604	11438967	11439103	11439204	34172	7,5	3,4	1,2	8,6	184	131	0.00113441	0.0256952	0.624,0.471	0.082,0.192	0.41
34173	Os05g0277300		chr05	-	11438604	11439020	11438604	11438975	11439103	11439204	34173	7,5	16,15	1,1	13,17	176	131	0.00170802	0.0349171	0.246,0.199	0.054,0.042	0.174
34232	Os05g0295200		chr05	-	13059288	13059532	13059288	13059521	13059620	13059682	34232	31,59	10,8	25,16	2,0	142	131	0.0024824	0.0468716	0.741,0.872	0.92,1.0	-0.153
34349	Os03g0837300		chr03	+	35192810	35193028	35192825	35193028	35192672	35192734	34349	0,0	6,6	5,1	6,7	146	131	0.000117898	0.00405118	0.0,0.0	0.428,0.114	-0.271
34372	Os05g0319700		chr05	+	14843156	14843293	14843174	14843293	14842959	14843062	34372	0,2	27,76	15,15	24,23	149	131	7.43183e-13	2.20903e-10	0.0,0.023	0.355,0.364	-0.348
34375	Os05g0320300		chr05	+	14879933	14880262	14879937	14880262	14879436	14879795	34375	22,57	9,27	35,20	33,33	135	131	0.00151383	0.0319179	0.703,0.672	0.507,0.37	0.249
34377	Os05g0323100		chr05	+	14998688	14998916	14998698	14998916	14997858	14998247	34377	27,38	8,15	46,34	2,3	141	131	7.15311e-05	0.00266027	0.758,0.702	0.955,0.913	-0.204
34392	Os11g0605100		chr11	+	23334537	23334687	23334571	23334687	23333714	23334468	34392	51,129	6,11	29,9	0,0	165	131	0.000314094	0.00900999	0.871,0.903	1.0,1.0	-0.113
34430	Os07g0679300		chr07	+	28765895	28765975	28765919	28765975	28765700	28765804	34430	10,21	0,0	27,21	8,0	155	131	0.000612397	0.015567	1.0,1.0	0.74,1.0	0.13
34478	Os05g0335401		chr05	-	15684117	15684335	15684117	15684301	15684427	15684503	34478	43,27	19,15	330,185	24,22	165	131	7.00792e-09	8.61761e-07	0.642,0.588	0.916,0.87	-0.278
34479	Os05g0335401		chr05	-	15684117	15684340	15684117	15684301	15684427	15684503	34479	23,21	19,15	101,75	24,22	170	131	0.000309835	0.00889834	0.483,0.519	0.764,0.724	-0.243
34481	Os05g0335401		chr05	-	15684117	15684335	15684117	15684313	15684427	15684503	34481	28,15	546,754	315,171	868,609	153	131	0	0	0.042,0.017	0.237,0.194	-0.186
34483	Os05g0335401		chr05	-	15684117	15684335	15684117	15684325	15684427	15684503	34483	28,15	3,6	311,171	0,0	141	131	7.49537e-07	5.5698e-05	0.897,0.699	1.0,1.0	-0.202
34484	Os05g0335401		chr05	-	15684117	15684340	15684117	15684325	15684427	15684503	34484	8,9	3,6	82,61	0,0	146	131	9.2269e-09	1.09839e-06	0.705,0.574	1.0,1.0	-0.361
34746	Os05g0372400		chr05	-	17944475	17944733	17944475	17944541	17945077	17945667	34746	1,0	13,18	13,5	16,11	305	131	1.79673e-06	0.000117162	0.032,0.0	0.259,0.163	-0.195
34844	Os05g0383100		chr05	-	18512080	18512191	18512080	18512182	18512326	18512432	34844	17,41	3,12	28,26	2,1	140	131	0.0022563	0.0435702	0.841,0.762	0.929,0.961	-0.144
34871	Os05g0387800		chr05	-	18766058	18766230	18766058	18766203	18766445	18767184	34871	20,20	10,9	19,15	0,1	158	131	1.4119e-06	9.5141e-05	0.624,0.648	1.0,0.926	-0.327
34900	Os05g0392300		chr05	+	19085322	19085431	19085365	19085431	19084958	19085257	34900	74,57	4,10	87,59	3,0	174	131	0.00116819	0.0262762	0.933,0.811	0.956,1.0	-0.106
34910	Os05g0397700		chr05	-	19346946	19347093	19346946	19347081	19348313	19348420	34910	33,36	54,46	98,59	28,21	143	131	1.36249e-10	2.80906e-08	0.359,0.418	0.762,0.72	-0.353
34937	Os05g0401300		chr05	+	19516809	19516897	19516811	19516897	19516639	19516697	34937	0,0	2,4	6,0	8,1	133	131	0.000519765	0.0136417	0.0,0.0	0.425,0.0	-0.212
34946	Os08g0193100		chr08	+	5436697	5436839	5436722	5436839	5436509	5436581	34946	9,8	19,22	37,25	2,1	156	131	0	0	0.285,0.234	0.94,0.955	-0.688
34947	Os08g0193100		chr08	+	5436700	5436839	5436722	5436839	5436509	5436581	34947	5,8	19,22	16,7	2,1	153	131	2.11088e-09	2.99919e-07	0.184,0.237	0.873,0.857	-0.654
34980	Os10g0485000		chr10	-	18329734	18330226	18329734	18329955	18331304	18331773	34980	22,42	1,0	36,23	7,3	384	131	6.40633e-05	0.0024325	0.882,1.0	0.637,0.723	0.261
35007	Os08g0260000		chr08	+	9758515	9758675	9758532	9758675	9757447	9757873	35007	2,0	4,18	7,15	6,8	148	131	1.5006e-05	0.000721986	0.307,0.0	0.508,0.624	-0.413
35130	Os05g0427200		chr05	-	20945888	20945976	20945888	20945945	20946053	20946505	35130	88,135	2,4	44,35	21,7	162	131	9.06394e-09	1.08165e-06	0.973,0.965	0.629,0.802	0.253
35136	Os05g0430400		chr05	-	21127374	21127731	21127374	21127432	21127882	21127998	35136	1,1	1,2	12,13	0,1	412	131	6.76724e-06	0.000365929	0.241,0.137	1.0,0.805	-0.714
35156	Os03g0227700		chr03	+	6741933	6742093	6742000	6742093	6741600	6741852	35156	14,17	167,221	214,64	210,54	198	131	0	0	0.053,0.048	0.403,0.44	-0.371
35218	Os05g0441500		chr05	+	21615626	21616111	21615867	21616111	21614419	21615475	35218	109,140	244,360	272,239	372,210	354	131	2.74705e-07	2.28685e-05	0.142,0.126	0.213,0.296	-0.12
35230	Os05g0443900		chr05	+	21721089	21721274	21721094	21721274	21720831	21720914	35230	2,2	4,3	0,0	2,1	136	131	0.00125718	0.0277117	0.325,0.391	0.0,0.0	0.358
35234	Os10g0446800		chr10	-	16165302	16165455	16165302	16165441	16166929	16167004	35234	11,12	2,2	0,2	3,2	145	131	0.000875017	0.0208429	0.832,0.844	0.0,0.475	0.601
35236	Os10g0446800		chr10	-	16166491	16166857	16166491	16166677	16166929	16167004	35236	2,2	1,1	1,0	3,2	293	131	0.0026949	0.0497592	0.472,0.472	0.13,0.0	0.407
35237	Os10g0446800		chr10	-	16166491	16166860	16166491	16166677	16166929	16167004	35237	2,6	1,1	0,2	3,2	296	131	0.00205746	0.0403469	0.47,0.726	0.0,0.307	0.445
35242	Os01g0595100		chr01	+	23318537	23318640	23318540	23318640	23316217	23316876	35242	6,12	165,288	31,30	233,119	134	131	5.55389e-08	5.43831e-06	0.034,0.039	0.115,0.198	-0.12
35250	Os01g0595100		chr01	+	23322377	23322871	23322586	23322871	23321724	23321803	35250	1,1	0,0	4,3	3,2	322	131	6.12755e-06	0.000336599	1.0,1.0	0.352,0.379	0.635
35284	Os08g0148267		chr08	-	2762872	2763279	2762872	2763276	2763425	2763586	35284	8,6	0,0	5,4	8,1	134	131	7.90859e-06	0.000416038	1.0,1.0	0.379,0.796	0.412
35485	Os08g0347500		chr08	-	15770079	15770433	15770079	15770365	15770510	15770608	35485	31,44	2,18	92,48	3,2	199	131	0.0010357	0.0238043	0.911,0.617	0.953,0.94	-0.182
35486	Os08g0347500		chr08	-	15770079	15770440	15770079	15770365	15770510	15770608	35486	27,49	2,18	91,50	3,2	206	131	0.000591471	0.0151303	0.896,0.634	0.951,0.941	-0.181
35487	Os08g0347500		chr08	-	15770079	15770443	15770079	15770365	15770510	15770608	35487	24,40	2,18	91,45	3,2	209	131	0.000582584	0.0149503	0.883,0.582	0.95,0.934	-0.21
35513	Os03g0774300		chr03	-	32102643	32103014	32102643	32102899	32103515	32103996	35513	0,0	11,2	19,14	14,18	246	131	2.97597e-07	2.46471e-05	0.0,0.0	0.42,0.293	-0.356
35585	Os05g0481100		chr05	+	23654518	23654638	23654539	23654638	23653404	23653679	35585	13,23	0,7	6,6	9,7	152	131	0.000339551	0.00957024	1.0,0.739	0.365,0.425	0.474
35615	Os05g0489000		chr05	+	24035585	24035664	24035597	24035664	24035425	24035485	35615	0,1	3,3	7,1	7,4	143	131	0.00267158	0.0495172	0.0,0.234	0.478,0.186	-0.215
35667	Os11g0189900		chr11	-	4564095	4564258	4564095	4564245	4564335	4564390	35667	49,74	22,26	28,26	37,32	144	131	5.70338e-06	0.000317674	0.67,0.721	0.408,0.425	0.279
35707	Os11g0707000		chr11	-	28932976	28933314	28932976	28933260	28933868	28933953	35707	29,45	1,3	31,22	6,8	185	131	0.00177202	0.0358473	0.954,0.914	0.785,0.661	0.211
35714	Os11g0707000		chr11	-	28932976	28933314	28932976	28933271	28933868	28933953	35714	25,38	5,12	11,17	28,11	174	131	0.00115407	0.026031	0.79,0.705	0.228,0.538	0.365
35716	Os11g0707000		chr11	-	28932976	28933314	28932976	28933288	28933868	28933953	35716	25,38	18,21	11,17	58,28	157	131	1.89809e-05	0.000877503	0.537,0.602	0.137,0.336	0.333
35870	Os05g0519200		chr05	+	25775443	25775873	25775488	25775873	25774475	25774931	35870	1,3	0,0	3,0	1,2	176	131	0.00158441	0.0330314	1.0,1.0	0.691,0.0	0.655
35969	Os06g0499000		chr06	+	17558910	17559027	17558985	17559027	17558743	17558819	35969	78,99	20,46	174,104	18,7	206	131	1.57792e-06	0.000104731	0.713,0.578	0.86,0.904	-0.237
35970	Os06g0499000		chr06	+	17558915	17559027	17558985	17559027	17558743	17558819	35970	92,124	20,46	164,110	18,7	201	131	1.72282e-05	0.000808822	0.75,0.637	0.856,0.911	-0.19
36024	Os05g0539400		chr05	-	26797628	26798067	26797628	26798060	26798156	26798247	36024	2,4	0,0	2,2	3,6	138	131	2.96276e-08	3.06884e-06	1.0,1.0	0.388,0.24	0.686
36067	Os05g0542200		chr05	-	26913825	26913984	26913825	26913909	26914120	26914208	36067	298,475	298,588	713,403	210,108	206	131	0	0	0.389,0.339	0.683,0.704	-0.33
36103	Os05g0543300		chr05	+	26964427	26964574	26964480	26964574	26964240	26964340	36103	13,28	1,4	34,22	0,0	184	131	0.00259733	0.0485402	0.902,0.833	1.0,1.0	-0.133
36119	Os06g0255700		chr06	+	8099360	8099403	8099376	8099403	8097301	8097428	36119	4,11	43,69	0,0	26,17	147	131	0.000133939	0.00454437	0.077,0.124	0.0,0.0	0.101
36129	Os07g0264800		chr07	+	9395906	9395941	9395911	9395941	9395364	9395817	36129	25,30	106,131	52,52	139,88	136	131	0.00208988	0.040878	0.185,0.181	0.265,0.363	-0.131
36227	Os06g0152800		chr06	-	2724611	2725025	2724611	2725010	2725134	2725284	36227	17,18	49,64	11,10	109,73	146	131	0.00134336	0.0291764	0.237,0.202	0.083,0.109	0.123
36250	Os02g0602300		chr02	+	23573577	23573723	23573655	23573723	23573014	23573049	36250	58,55	2,9	121,109	2,2	209	131	0.00188524	0.0376194	0.948,0.793	0.974,0.972	-0.102
36251	Os02g0602300		chr02	+	23573577	23573723	23573664	23573723	23573014	23573049	36251	61,66	248,420	141,124	194,216	218	131	1.70974e-14	6.57437e-12	0.129,0.086	0.304,0.256	-0.173
36257	Os02g0602300		chr02	+	23573623	23573723	23573664	23573723	23573014	23573049	36257	30,25	248,420	62,57	194,216	172	131	1.73785e-10	3.36491e-08	0.084,0.043	0.196,0.167	-0.118
36262	Os02g0602300		chr02	+	23573636	23573723	23573664	23573723	23573014	23573049	36262	28,24	248,420	52,59	194,216	159	131	6.01053e-10	9.80506e-08	0.085,0.045	0.181,0.184	-0.117
36275	Os02g0602300		chr02	+	23573794	23573942	23573798	23573942	23573664	23573723	36275	3,8	0,2	0,2	3,2	135	131	0.000422974	0.0114871	1.0,0.795	0.0,0.492	0.651
36389	Os09g0566550		chr09	-	22605479	22605865	22605479	22605698	22605956	22606055	36389	0,1	63,88	71,23	37,48	280	131	2.22045e-15	9.96117e-13	0.0,0.005	0.473,0.183	-0.325
36536	Os10g0100300		chr10	-	47908	48004	47908	47973	55110	55202	36536	0,0	2,1	12,0	0,1	162	131	0.000149113	0.00495848	0.0,0.0	1.0,0.0	-0.5
36571	Os10g0100300		chr10	-	56825	57290	56825	57245	57365	57548	36571	35,58	3,1	35,24	29,6	176	131	2.76976e-06	0.000168587	0.897,0.977	0.473,0.749	0.326
36572	Os10g0100300		chr10	-	56825	57293	56825	57245	57365	57548	36572	9,22	3,1	18,7	29,6	179	131	4.63617e-05	0.00185638	0.687,0.942	0.312,0.461	0.428
36575	Os10g0100300		chr10	-	56825	57290	56825	57248	57365	57548	36575	33,58	0,0	35,23	7,0	173	131	0.000439048	0.0118506	1.0,1.0	0.791,1.0	0.105
36576	Os10g0100300		chr10	-	56825	57293	56825	57248	57365	57548	36576	7,22	0,0	18,6	7,0	176	131	0.000256148	0.00763247	1.0,1.0	0.657,1.0	0.171
36578	Os10g0100300		chr10	-	56825	57290	56825	57250	57365	57548	36578	33,58	0,0	34,23	7,0	171	131	0.000430585	0.0116352	1.0,1.0	0.788,1.0	0.106
36579	Os10g0100300		chr10	-	56825	57293	56825	57250	57365	57548	36579	7,22	0,0	17,6	7,0	174	131	0.000255621	0.00762145	1.0,1.0	0.646,1.0	0.177
36580	Os10g0100300		chr10	-	56825	57290	56825	57253	57365	57548	36580	31,56	0,1	34,23	24,4	168	131	6.04119e-08	5.85392e-06	1.0,0.978	0.525,0.818	0.318
36581	Os10g0100300		chr10	-	56825	57293	56825	57253	57365	57548	36581	5,20	0,1	17,6	24,4	171	131	4.5119e-08	4.51656e-06	1.0,0.939	0.352,0.535	0.526
36593	Os10g0100300		chr10	-	57147	57553	57147	57548	57781	57854	36593	3,4	4,2	26,13	0,2	136	131	0.000290165	0.0084486	0.419,0.658	1.0,0.862	-0.393
36594	Os10g0100300		chr10	-	57365	57668	57365	57548	57781	57854	36594	35,51	4,2	273,118	0,2	251	131	0.00180495	0.0364071	0.82,0.93	1.0,0.969	-0.109
36612	Os01g0296100		chr01	+	10825756	10825975	10825879	10825975	10825516	10825657	36612	1,0	0,2	6,2	0,0	254	131	0.00131234	0.0286668	1.0,0.0	1.0,1.0	-0.5
36649	Os05g0573700		chr05	-	28580169	28580532	28580169	28580337	28580613	28580731	36649	2,4	0,5	2,4	0,0	308	131	0.00199379	0.0393183	1.0,0.254	1.0,1.0	-0.373
36711	Os05g0577700		chr05	-	28760739	28760974	28760739	28760874	28761104	28761279	36711	26,28	146,224	102,53	96,84	231	131	1.16573e-14	4.70665e-12	0.092,0.066	0.376,0.264	-0.241
36776	Os05g0581900		chr05	-	28951749	28952241	28951749	28952235	28952583	28952754	36776	0,0	1,6	3,10	4,3	137	131	3.80566e-07	3.05272e-05	0.0,0.0	0.418,0.761	-0.59
36778	Os05g0581900		chr05	-	28951749	28952244	28951749	28952241	28952583	28952754	36778	20,17	0,0	9,16	3,10	134	131	2.38142e-07	1.99965e-05	1.0,1.0	0.746,0.61	0.322
36788	Os05g0582400		chr05	+	28992219	28992658	28992598	28992658	28990998	28991404	36788	14,9	0,0	1,10	4,0	492	131	0.00240506	0.0457142	1.0,1.0	0.062,1.0	0.469
36790	Os05g0582400		chr05	+	28992386	28992658	28992598	28992658	28990998	28991404	36790	2,3	0,0	0,5	4,0	325	131	0.0017319	0.0352269	1.0,1.0	0.0,1.0	0.5
36837	Os06g0144000		chr06	+	2333587	2333674	2333591	2333674	2333029	2333140	36837	49,76	2,0	61,42	13,7	135	131	1.00407e-06	7.14493e-05	0.96,1.0	0.82,0.853	0.143
36860	Os05g0588200		chr05	-	29302507	29302591	29302507	29302573	29302678	29302719	36860	21,37	6,3	22,19	0,0	149	131	0.000163984	0.00536463	0.755,0.916	1.0,1.0	-0.164
36938	Os07g0101500		chr07	+	89164	89536	89416	89536	88418	88654	36938	2,5	0,0	9,6	12,2	365	131	3.20204e-07	2.62059e-05	1.0,1.0	0.212,0.518	0.635
36993	Os08g0453800		chr08	-	22226059	22226487	22226059	22226141	22227223	22227461	36993	3,0	13,33	31,2	15,10	459	131	1.41566e-05	0.000687262	0.062,0.0	0.371,0.054	-0.181
37004	Os10g0559800		chr10	-	22040993	22041482	22040993	22041469	22041830	22042199	37004	113,155	10,21	212,169	2,0	144	131	2.45505e-10	4.59256e-08	0.911,0.87	0.99,1.0	-0.104
37058	Os06g0104000		chr06	-	281421	281679	281421	281653	281751	282165	37058	164,218	22,12	178,152	77,25	157	131	9.69746e-05	0.0034295	0.861,0.938	0.659,0.835	0.152
37134	Os06g0112300		chr06	+	696427	696654	696441	696654	696033	696070	37134	4,6	2,3	2,0	8,4	145	131	0.000142716	0.00479724	0.644,0.644	0.184,0.0	0.552
37253	Os11g0526900		chr11	-	19121535	19121871	19121535	19121818	19121985	19122057	37253	14,26	19,14	81,60	4,5	184	131	6.36345e-09	7.86503e-07	0.344,0.569	0.935,0.895	-0.459
37280	Os02g0125700		chr02	+	1345346	1345613	1345565	1345613	1344677	1345115	37280	6,1	0,0	12,8	4,4	332	131	1.8967e-06	0.000122201	1.0,1.0	0.542,0.441	0.508
37281	Os02g0125700		chr02	+	1345527	1345613	1345533	1345613	1344677	1345115	37281	6,11	7,0	7,9	0,0	137	131	0.00151388	0.0319179	0.45,1.0	1.0,1.0	-0.275
37282	Os02g0125700		chr02	+	1345527	1345613	1345565	1345613	1344677	1345115	37282	9,12	0,0	9,17	4,4	169	131	2.58545e-05	0.00113774	1.0,1.0	0.636,0.767	0.298
37283	Os02g0125700		chr02	+	1345533	1345613	1345565	1345613	1344677	1345115	37283	9,1	0,0	2,4	4,4	163	131	8.04605e-08	7.5112e-06	1.0,1.0	0.287,0.446	0.633
37293	Os06g0131100		chr06	+	1653018	1653142	1653052	1653142	1652250	1652342	37293	27,4	7,5	49,43	3,2	165	131	0.000839956	0.0201864	0.754,0.388	0.928,0.945	-0.366
37297	Os06g0132600		chr06	-	1754351	1754647	1754351	1754623	1759112	1759249	37297	0,8	7,3	4,1	0,0	155	131	1.07534e-06	7.55077e-05	0.0,0.693	1.0,1.0	-0.653
37326	Os08g0347200		chr08	-	15755761	15756200	15755761	15756183	15756633	15756886	37326	4,8	0,0	15,11	9,2	148	131	2.75912e-05	0.00119784	1.0,1.0	0.596,0.83	0.287
37334	Os08g0347200		chr08	-	15757748	15757819	15757748	15757812	15757903	15758527	37334	18,31	26,38	31,23	132,97	138	131	8.15318e-06	0.000427976	0.397,0.436	0.182,0.184	0.233
37344	Os07g0406600		chr07	+	12566542	12567212	12567080	12567212	12566199	12566458	37344	184,252	4,4	94,92	49,11	651	131	1.38035e-07	1.20284e-05	0.903,0.927	0.279,0.627	0.462
37347	Os07g0406600		chr07	+	12567040	12567212	12567080	12567212	12566199	12566458	37347	8,5	4,4	11,5	49,11	171	131	0.00115065	0.0259903	0.605,0.489	0.147,0.258	0.344
37453	Os08g0288000		chr08	+	11407135	11407257	11407172	11407257	11406953	11407052	37453	29,34	39,50	53,52	36,33	168	131	0.00158112	0.0329769	0.367,0.347	0.534,0.551	-0.185
37464	Os06g0147800		chr06	-	2500666	2500892	2500666	2500868	2500977	2501159	37464	0,0	7,6	2,3	12,4	155	131	0.00138639	0.0298936	0.0,0.0	0.123,0.388	-0.256
37539	Os04g0572700		chr04	+	28849733	28849838	28849742	28849838	28849206	28849657	37539	6,15	3,2	0,3	4,5	140	131	0.000520993	0.0136591	0.652,0.875	0.0,0.36	0.584
37545	Os04g0572700		chr04	+	28852294	28852419	28852332	28852419	28851801	28852126	37545	1,0	28,25	6,3	32,18	169	131	0.00080656	0.0195194	0.027,0.0	0.127,0.114	-0.107
37552	Os06g0159900		chr06	+	3053583	3053686	3053621	3053686	3053061	3053113	37552	2,10	0,0	19,16	4,2	169	131	0.00114798	0.0259542	1.0,1.0	0.786,0.861	0.176
37556	Os06g0161300		chr06	+	3106048	3106151	3106074	3106151	3105058	3105916	37556	5,5	0,5	10,7	0,0	157	131	0.0026904	0.0497519	1.0,0.455	1.0,1.0	-0.272
37581	Os05g0197300		chr05	-	5999205	5999628	5999205	5999623	6000441	6000601	37581	4,3	0,0	14,5	3,6	136	131	3.31984e-05	0.00139988	1.0,1.0	0.818,0.445	0.369
37591	Os06g0186400		chr06	-	4350591	4351062	4350591	4350684	4351168	4351276	37591	4,2	0,0	2,0	0,2	491	131	0.00142297	0.0305463	1.0,1.0	1.0,0.0	0.5
37616	Os06g0167100		chr06	+	3377290	3377448	3377328	3377448	3376905	3377208	37616	10,12	7,3	18,6	0,0	169	131	3.00872e-06	0.000181084	0.525,0.756	1.0,1.0	-0.359
37619	Os06g0167100		chr06	+	3377308	3377448	3377328	3377448	3376905	3377208	37619	15,31	7,3	28,11	0,0	151	131	4.41067e-05	0.00178081	0.65,0.9	1.0,1.0	-0.225
37688	Os02g0780550		chr02	+	33071211	33071743	33071269	33071743	33070879	33071004	37688	133,173	7,15	63,44	17,13	189	131	1.68134e-05	0.000793192	0.929,0.889	0.72,0.701	0.199
37705	Os06g0181400		chr06	+	4020844	4020994	4020848	4020994	4020701	4020755	37705	0,0	10,10	0,6	16,15	135	131	0.00163597	0.0337925	0.0,0.0	0.0,0.28	-0.14
37706	Os02g0481700		chr02	-	16604173	16604480	16604173	16604266	16605301	16605451	37706	17,29	2,6	20,31	0,0	327	131	1.02742e-05	0.000526198	0.773,0.659	1.0,1.0	-0.284
37707	Os02g0481700		chr02	-	16604173	16604710	16604173	16604266	16605301	16605451	37707	55,97	2,6	99,64	0,0	557	131	5.25529e-05	0.00206169	0.866,0.792	1.0,1.0	-0.171
37727	Os06g0183700		chr06	-	4163622	4164102	4163622	4163742	4164752	4164864	37727	1,0	0,2	5,3	0,0	473	131	0.000206234	0.00641749	1.0,0.0	1.0,1.0	-0.5
37909	Os06g0199200		chr06	-	5036772	5036941	5036772	5036922	5037439	5037510	37909	0,0	3,2	8,2	1,1	150	131	1.61398e-09	2.37682e-07	0.0,0.0	0.875,0.636	-0.756
37923	Os06g0203500		chr06	+	5222712	5222843	5222725	5222843	5222511	5222566	37923	0,2	12,24	11,3	21,10	144	131	0.000184588	0.00590316	0.0,0.07	0.323,0.214	-0.234
37926	Os06g0203500		chr06	+	5224512	5225198	5224817	5225198	5224236	5224307	37926	19,22	0,0	28,27	7,1	418	131	4.19111e-05	0.00170209	1.0,1.0	0.556,0.894	0.275
38038	Os08g0244400		chr08	-	8814466	8814585	8814466	8814576	8815093	8815382	38038	49,55	0,0	40,26	5,4	140	131	6.54414e-05	0.00247319	1.0,1.0	0.882,0.859	0.129
38072	Os01g0775200		chr01	+	32771416	32771571	32771454	32771571	32771230	32771317	38072	4,5	0,5	12,4	0,0	169	131	0.00238596	0.0454581	1.0,0.437	1.0,1.0	-0.281
38080	Os06g0218500		chr06	-	6088810	6088956	6088810	6088945	6089128	6089434	38080	6,30	12,10	0,0	46,39	142	131	4.4584e-11	1.01413e-08	0.316,0.735	0.0,0.0	0.525
38139	Os06g0231600		chr06	-	6810323	6810812	6810323	6810487	6811109	6811288	38139	37,51	4,2	46,21	42,13	438	131	2.24854e-09	3.13051e-07	0.735,0.884	0.247,0.326	0.523
38142	Os01g0728400		chr01	+	30381730	30381806	30381750	30381806	30381511	30381656	38142	149,169	20,31	213,166	8,4	151	131	7.11602e-08	6.77932e-06	0.866,0.825	0.959,0.973	-0.121
38143	Os01g0728400		chr01	+	30381735	30381806	30381750	30381806	30381511	30381656	38143	6,2	20,31	13,6	8,4	146	131	5.46471e-06	0.000306796	0.212,0.055	0.593,0.574	-0.45
38146	Os01g0728400		chr01	+	30382839	30383228	30382862	30383228	30382733	30382762	38146	10,14	190,332	73,74	338,291	154	131	1.91402e-13	6.22379e-11	0.043,0.035	0.155,0.178	-0.127
38189	Os02g0828100		chr02	-	35581462	35581790	35581462	35581727	35582779	35582824	38189	0,0	1,16	0,6	7,6	194	131	0.00171281	0.0349855	0.0,0.0	0.0,0.403	-0.202
38206	Os09g0315200		chr09	-	8665901	8666279	8665901	8666090	8666658	8667873	38206	20,34	20,9	44,28	1,2	302	131	9.34885e-06	0.000484959	0.303,0.621	0.95,0.859	-0.443
38219	Os06g0238300		chr06	-	7188679	7188984	7188679	7188932	7189823	7190025	38219	57,72	7,10	132,108	48,43	183	131	0.000100099	0.00352628	0.854,0.838	0.663,0.643	0.193
38235	Os06g0239000		chr06	+	7224032	7224408	7224095	7224408	7223886	7223973	38235	1,1	0,0	0,0	4,3	194	131	3.22019e-09	4.22814e-07	1.0,1.0	0.0,0.0	1
38249	Os06g0245800		chr06	+	7577823	7577982	7577833	7577982	7577585	7577720	38249	107,113	235,454	140,78	837,489	141	131	6.7699e-05	0.00253871	0.297,0.188	0.134,0.129	0.111
38256	Os06g0245800		chr06	+	7578960	7579187	7578987	7579187	7578266	7578859	38256	33,32	10,18	52,33	0,0	158	131	3.27817e-11	7.63592e-09	0.732,0.596	1.0,1.0	-0.336
38340	Os06g0258900		chr06	+	8310125	8310219	8310146	8310219	8309913	8310032	38340	8,15	103,180	44,27	105,77	152	131	1.19582e-09	1.83928e-07	0.063,0.067	0.265,0.232	-0.183
38404	Os06g0264800		chr06	-	8751331	8751715	8751331	8751710	8751925	8751997	38404	0,0	4,1	3,4	10,0	136	131	1.80251e-05	0.000841346	0.0,0.0	0.224,1.0	-0.612
38495	Os06g0286310		chr06	+	10342644	10342831	10342694	10342831	10341157	10342481	38495	30,40	2,9	60,40	2,0	181	131	0.00040647	0.0111074	0.916,0.763	0.956,1.0	-0.138
38510	Os06g0287700		chr06	+	10445681	10445868	10445715	10445868	10445136	10445243	38510	5,7	1,6	3,1	0,0	165	131	2.01044e-05	0.000921533	0.799,0.481	1.0,1.0	-0.36
38534	Os06g0295700		chr06	+	10919515	10919721	10919610	10919721	10919301	10919435	38534	4,3	65,73	20,20	77,63	226	131	1.67821e-06	0.000109877	0.034,0.023	0.131,0.155	-0.115
38593	Os11g0102200		chr11	+	90159	90244	90173	90244	89960	90037	38593	17,46	3,8	77,33	1,0	145	131	1.62663e-05	0.000770628	0.837,0.839	0.986,1.0	-0.155
38614	Os01g0743300		chr01	+	31068097	31068180	31068120	31068180	31067832	31067926	38614	4,1	2,4	0,0	2,6	154	131	0.000248363	0.00746014	0.63,0.175	0.0,0.0	0.402
38641	Os06g0318600		chr06	+	12346979	12347062	12347018	12347062	12346828	12346915	38641	81,137	9,22	88,30	62,20	170	131	1.59229e-10	3.15562e-08	0.874,0.828	0.522,0.536	0.322
38659	Os07g0684700		chr07	-	29030240	29030648	29030240	29030624	29030747	29031020	38659	3,6	20,49	31,15	45,24	155	131	5.90986e-06	0.000327087	0.113,0.094	0.368,0.346	-0.253
38736	Os06g0247500		chr06	-	7649600	7650029	7649600	7650004	7650112	7650224	38736	1,0	0,5	2,2	1,0	156	131	0.00103319	0.0237813	1.0,0.0	0.627,1.0	-0.314
38759	Os06g0345200		chr06	+	13841325	13841660	13841546	13841660	13838486	13838546	38759	63,115	4,3	129,93	25,23	334	131	1.35434e-06	9.17732e-05	0.861,0.938	0.669,0.613	0.258
38832	Os09g0337500		chr09	-	10264780	10265069	10264780	10265015	10265173	10265295	38832	0,0	4,2	4,2	2,2	185	131	7.45975e-06	0.000398924	0.0,0.0	0.586,0.415	-0.5
38834	Os09g0337500		chr09	-	10264780	10265114	10264780	10265015	10265173	10265295	38834	0,0	4,2	2,2	2,2	230	131	0.00102538	0.0236794	0.0,0.0	0.363,0.363	-0.363
38881	Os07g0575800		chr07	+	23296508	23296803	23296559	23296803	23296231	23296415	38881	102,137	142,175	367,250	263,174	182	131	1.38924e-05	0.00067783	0.341,0.36	0.501,0.508	-0.154
38921	Os06g0483500		chr06	-	16438690	16438790	16438690	16438764	16438976	16439427	38921	2,3	6,9	1,0	17,22	157	131	0.00170177	0.0348444	0.218,0.218	0.047,0.0	0.195
38922	Os06g0483500		chr06	-	16438690	16438798	16438690	16438764	16438976	16439427	38922	2,4	6,9	0,0	17,22	165	131	0.000110097	0.00380741	0.209,0.261	0.0,0.0	0.235
38940	Os08g0215400		chr08	-	6736980	6737215	6736980	6737136	6742566	6742879	38940	4,9	0,0	9,5	6,0	210	131	0.000815455	0.0196855	1.0,1.0	0.483,1.0	0.258
38969	Os04g0102700		chr04	-	188610	188706	188610	188675	188963	189025	38969	392,649	9,24	559,627	131,168	162	131	0	0	0.972,0.956	0.775,0.751	0.201
38970	Os04g0102700		chr04	-	188610	188743	188610	188675	188963	189025	38970	123,184	9,24	182,211	131,168	199	131	0	0	0.9,0.835	0.478,0.453	0.402
38971	Os04g0102700		chr04	-	188610	188763	188610	188675	188963	189025	38971	124,187	9,24	196,226	131,168	219	131	0	0	0.892,0.823	0.472,0.446	0.398
38974	Os04g0102700		chr04	-	188610	188763	188610	188743	188963	189025	38974	2,5	1,5	12,17	0,2	151	131	0.000626864	0.015835	0.634,0.465	1.0,0.881	-0.391
39021	Os06g0498400		chr06	+	17498638	17498718	17498703	17498718	17498334	17498460	39021	25,33	0,0	18,12	1,4	196	131	0.00138502	0.0298772	1.0,1.0	0.923,0.667	0.205
39027	Os06g0498400		chr06	+	17498703	17498936	17498829	17498936	17498334	17498460	39027	1,1	2,5	4,6	1,0	257	131	1.26737e-06	8.69747e-05	0.203,0.093	0.671,1.0	-0.688
39029	Os06g0498400		chr06	+	17498800	17498936	17498829	17498936	17498334	17498460	39029	1,4	2,5	6,1	1,0	160	131	0.000216728	0.00667969	0.29,0.396	0.831,1.0	-0.573
39042	Os06g0500100		chr06	+	17612729	17613555	17613272	17613555	17611340	17612621	39042	24,16	9,4	47,26	0,0	656	131	1.40145e-09	2.10871e-07	0.347,0.444	1.0,1.0	-0.605
39072	Os02g0139200		chr02	-	2091259	2091375	2091259	2091335	2091457	2091546	39072	0,6	57,67	13,5	20,35	171	131	0.000159594	0.00525295	0.0,0.064	0.332,0.099	-0.184
39074	Os06g0506100		chr06	+	18000612	18000859	18000641	18000859	18000375	18000534	39074	1,10	15,9	14,13	1,6	160	131	0.000959845	0.0224986	0.052,0.476	0.92,0.64	-0.516
39105	Os06g0509100		chr06	-	18160216	18161768	18160216	18160417	18161906	18161987	39105	17,16	0,4	19,12	0,0	1464	131	0.00193388	0.0384317	1.0,0.264	1.0,1.0	-0.368
39109	Os06g0509100		chr06	-	18164109	18164279	18164109	18164269	18164391	18165296	39109	3,6	5,12	0,0	17,13	141	131	2.36535e-06	0.000146925	0.358,0.317	0.0,0.0	0.338
39110	Os06g0509100		chr06	-	18164109	18164305	18164109	18164269	18164391	18165296	39110	21,25	5,12	13,8	17,13	167	131	0.000898774	0.0212937	0.767,0.62	0.375,0.326	0.343
39144	Os03g0428800		chr03	+	17941477	17941682	17941552	17941682	17940327	17940480	39144	2,2	0,0	3,0	0,6	206	131	0.00145758	0.0310553	1.0,1.0	1.0,0.0	0.5
39288	Os03g0719300		chr03	-	29138722	29139212	29138722	29139178	29139266	29139410	39288	5,20	0,0	8,11	4,1	165	131	0.000719524	0.0177409	1.0,1.0	0.614,0.897	0.244
39298	Os03g0719300		chr03	-	29143663	29144142	29143663	29144139	29144991	29145055	39298	3,1	0,0	12,3	5,2	134	131	7.88328e-05	0.00287765	1.0,1.0	0.701,0.595	0.352
39317	Os10g0141900		chr10	+	2559846	2560184	2559863	2560184	2558841	2558933	39317	14,8	9,16	0,0	19,8	148	131	3.80487e-08	3.8647e-06	0.579,0.307	0.0,0.0	0.443
39335	Os09g0540400		chr09	-	21272046	21272182	21272046	21272161	21272266	21272588	39335	99,98	7,16	36,45	19,24	152	131	4.64072e-07	3.66194e-05	0.924,0.841	0.62,0.618	0.264
39346	Os06g0564500		chr06	-	21700598	21700911	21700598	21700903	21700983	21701177	39346	0,4	1,0	0,0	2,2	139	131	0.00103186	0.0237725	0.0,1.0	0.0,0.0	0.5
39450	Os02g0167500		chr02	-	3627846	3627943	3627846	3627925	3628661	3628741	39450	1,10	6,25	5,7	2,0	149	131	1.85616e-05	0.000863061	0.128,0.26	0.687,1.0	-0.649
39451	Os02g0167500		chr02	-	3627846	3627997	3627846	3627925	3628661	3628741	39451	28,49	6,25	26,39	2,0	203	131	2.02387e-06	0.000128909	0.751,0.558	0.893,1.0	-0.292
39452	Os02g0167500		chr02	-	3627846	3628000	3627846	3627925	3628661	3628741	39452	86,187	6,25	133,135	2,0	206	131	1.43192e-08	1.62095e-06	0.901,0.826	0.977,1.0	-0.125
39517	Os08g0307300		chr08	+	12849364	12850286	12849811	12850286	12848716	12848877	39517	65,96	0,1	109,59	8,1	560	131	0.000478975	0.0127088	1.0,0.957	0.761,0.932	0.132
39534	Os03g0845700		chr03	-	35563728	35564136	35563728	35563832	35564713	35564801	39534	8,9	0,1	20,14	4,9	417	131	0.00047576	0.0126582	1.0,0.739	0.611,0.328	0.4
39539	Os06g0608401		chr06	+	24216383	24216552	24216461	24216552	24215335	24215979	39539	21,24	7,12	24,16	1,2	209	131	0.000619623	0.0157177	0.653,0.556	0.938,0.834	-0.281
39541	Os06g0608401		chr06	+	24216391	24216552	24216461	24216552	24215335	24215979	39541	15,14	7,12	24,20	1,2	201	131	2.26648e-05	0.00101865	0.583,0.432	0.94,0.867	-0.396
39552	Os09g0514400		chr09	+	20024383	20024648	20024386	20024648	20024012	20024100	39552	14,50	0,2	29,33	8,7	134	131	0.000100176	0.00352628	1.0,0.961	0.78,0.822	0.179
39566	Os03g0685500		chr03	-	27344056	27344397	27344056	27344393	27344592	27344646	39566	1,0	1,2	5,3	0,0	135	131	2.19866e-05	0.000993903	0.492,0.0	1.0,1.0	-0.754
39584	Os06g0613500		chr06	-	24524759	24525049	24524759	24524981	24525809	24525884	39584	1,6	4,4	0,1	4,4	199	131	0.00207402	0.0406005	0.141,0.497	0.0,0.141	0.248
39598	Os04g0298600		chr04	+	13210814	13210890	13210818	13210890	13210617	13210723	39598	8,19	56,88	4,1	110,83	135	131	1.35923e-06	9.1976e-05	0.122,0.173	0.034,0.012	0.124
39661	Os06g0623600		chr06	-	25089589	25089836	25089589	25089757	25089933	25090086	39661	12,19	35,84	1,2	35,55	210	131	3.35268e-06	0.0001998	0.176,0.124	0.018,0.022	0.13
39722	Os06g0634300		chr06	-	25719592	25720052	25719592	25719670	25720315	25720381	39722	75,80	2,1	106,109	8,12	495	131	0.000677697	0.0168468	0.908,0.955	0.778,0.706	0.19
39728	Os06g0634300		chr06	-	25721038	25721308	25721038	25721259	25721960	25722139	39728	0,1	21,28	9,6	42,15	180	131	2.91552e-05	0.00125117	0.0,0.025	0.135,0.225	-0.167
39729	Os06g0634300		chr06	-	25721038	25721308	25721038	25721265	25721960	25722139	39729	0,1	20,45	8,6	40,17	174	131	1.31438e-05	0.000645858	0.0,0.016	0.131,0.21	-0.162
39743	Os09g0572400		chr09	-	22886868	22887079	22886868	22887026	22887169	22887243	39743	14,51	0,6	28,6	14,8	184	131	9.23243e-05	0.00330119	1.0,0.858	0.587,0.348	0.462
39768	Os07g0457300		chr07	+	15913158	15913283	15913185	15913283	15912871	15913045	39768	9,20	0,5	7,1	15,11	158	131	5.7805e-07	4.42441e-05	1.0,0.768	0.279,0.07	0.71
39773	Os07g0457300		chr07	+	15915413	15915609	15915450	15915609	15915210	15915325	39773	6,3	9,6	29,11	0,2	168	131	1.9008e-08	2.08357e-06	0.342,0.281	1.0,0.811	-0.594
39774	Os07g0457300		chr07	+	15915418	15915609	15915450	15915609	15915210	15915325	39774	28,47	9,6	102,75	0,2	163	131	4.14744e-07	3.30499e-05	0.714,0.863	1.0,0.968	-0.196
39860	Os03g0213900		chr03	+	5969506	5969901	5969552	5969901	5969057	5969168	39860	71,139	12,8	251,132	3,2	177	131	6.53963e-06	0.000355207	0.814,0.928	0.984,0.98	-0.111
39873	Os07g0103000		chr07	-	182514	182975	182514	182941	183051	183243	39873	1,2	59,73	4,10	27,28	165	131	8.58559e-06	0.000449213	0.013,0.021	0.105,0.221	-0.146
39888	Os06g0659300		chr06	-	27141700	27141878	27141700	27141829	27141981	27142224	39888	59,134	0,2	90,37	7,4	180	131	0.000266389	0.00788908	1.0,0.98	0.903,0.871	0.103
39896	Os10g0430600		chr10	+	15329278	15329387	15329301	15329387	15328242	15328299	39896	11,24	4,2	15,29	0,0	154	131	0.00045338	0.0121562	0.701,0.911	1.0,1.0	-0.194
39989	Os01g0579900		chr01	-	22441310	22441700	22441310	22441481	22441779	22441966	39989	62,120	161,301	150,172	169,154	332	131	1.51592e-09	2.26687e-07	0.132,0.136	0.259,0.306	-0.148
40017	Os06g0299300		chr06	-	11132810	11133225	11132810	11133146	11133647	11133717	40017	36,51	46,67	59,101	38,56	210	131	0.000230133	0.00702137	0.328,0.322	0.492,0.529	-0.185
40259	Os06g0689600		chr06	-	28753497	28753693	28753497	28753615	28753910	28754092	40259	2,4	2,3	4,9	0,0	209	131	1.04435e-05	0.00053206	0.385,0.455	1.0,1.0	-0.58
40261	Os06g0689600		chr06	-	28753497	28753711	28753497	28753615	28753910	28754092	40261	2,4	2,3	5,8	0,0	227	131	7.51923e-06	0.000400778	0.366,0.435	1.0,1.0	-0.6
40284	Os06g0691000		chr06	-	28807708	28808077	28807708	28807884	28808357	28808731	40284	4,10	2,5	5,2	1,0	306	131	0.00229922	0.0442169	0.461,0.461	0.682,1.0	-0.38
40292	Os06g0691000		chr06	-	28813081	28813214	28813081	28813195	28813872	28814007	40292	17,30	4,5	51,20	0,0	150	131	2.4733e-05	0.00110038	0.788,0.84	1.0,1.0	-0.186
40345	Os01g0540800		chr01	+	19878744	19878846	19878764	19878846	19878587	19878677	40345	43,58	25,24	49,34	60,56	151	131	1.91463e-05	0.000882091	0.599,0.677	0.415,0.345	0.258
40363	Os06g0700000		chr06	+	29435436	29435662	29435452	29435662	29434389	29434651	40363	5,15	0,1	2,3	3,4	147	131	5.43417e-06	0.000305436	1.0,0.93	0.373,0.401	0.578
40365	Os11g0153600		chr11	+	2514062	2514246	2514067	2514246	2513665	2513767	40365	1,0	5,3	3,6	6,10	136	131	0.00121884	0.0270512	0.162,0.0	0.325,0.366	-0.265
40394	Os06g0701100		chr06	-	29506518	29506736	29506518	29506732	29507178	29507313	40394	0,12	3,6	6,2	0,0	135	131	5.42453e-06	0.000305248	0.0,0.66	1.0,1.0	-0.67
40412	Os06g0702800		chr06	+	29671270	29671455	29671290	29671455	29670744	29670898	40412	1,1	117,155	14,9	101,49	151	131	5.57491e-09	6.99753e-07	0.007,0.006	0.107,0.137	-0.115
40443	Os06g0704600		chr06	-	29761120	29761472	29761120	29761414	29761665	29761819	40443	2,11	8,9	0,0	8,4	189	131	1.9185e-05	0.000882729	0.148,0.459	0.0,0.0	0.303
40491	Os09g0108400		chr09	+	799633	799979	799636	799979	799486	799549	40491	8,0	2,2	9,2	0,0	134	131	0.00145451	0.0310034	0.796,0.0	1.0,1.0	-0.602
40518	Os05g0392400		chr05	+	19098611	19098781	19098677	19098781	19097131	19098520	40518	0,4	8,6	20,6	1,1	197	131	6.03567e-08	5.85392e-06	0.0,0.307	0.93,0.8	-0.712
40599	Os09g0467100		chr09	+	17743502	17743905	17743848	17743905	17743064	17743166	40599	41,53	0,8	58,61	0,0	459	131	0.000211298	0.00654147	1.0,0.654	1.0,1.0	-0.173
40732	Os06g0731900		chr06	+	31213629	31213771	31213669	31213771	31213351	31213470	40732	0,0	57,107	10,9	39,34	171	131	5.54053e-10	9.09961e-08	0.0,0.0	0.164,0.169	-0.167
40750	Os07g0101300		chr07	+	79438	79541	79476	79541	78915	79116	40750	14,18	0,0	6,3	0,8	169	131	0.00209888	0.0409879	1.0,1.0	1.0,0.225	0.387
40752	Os07g0101300		chr07	+	79447	79541	79476	79541	78915	79116	40752	26,33	0,0	15,5	0,8	160	131	0.0015624	0.0326708	1.0,1.0	1.0,0.339	0.331
40803	Os01g0917400		chr01	-	40009454	40009813	40009454	40009795	40009890	40010051	40803	0,0	2,1	5,6	23,11	149	131	0.000297765	0.0086181	0.0,0.0	0.16,0.324	-0.242
40814	Os09g0510900		chr09	-	19854775	19854928	19854775	19854858	19855022	19855265	40814	26,75	9,6	87,35	1,0	201	131	5.60353e-06	0.000312778	0.653,0.891	0.983,1.0	-0.22
40815	Os09g0510900		chr09	-	19854775	19854941	19854775	19854858	19855022	19855265	40815	14,33	9,6	41,22	1,0	214	131	2.52186e-06	0.00015545	0.488,0.771	0.962,1.0	-0.352
40820	Os09g0124200		chr09	+	1863971	1864201	1863998	1864201	1861983	1862469	40820	1,0	2,2	8,2	0,0	158	131	7.39001e-08	6.96587e-06	0.293,0.0	1.0,1.0	-0.854
40829	Os07g0108300		chr07	-	447025	447412	447025	447182	447515	447580	40829	35,43	0,0	33,34	4,2	343	131	0.000331178	0.00937766	1.0,1.0	0.759,0.867	0.187
40867	Os08g0512500		chr08	+	25417048	25417236	25417155	25417236	25416683	25416749	40867	29,32	401,611	263,112	705,388	238	131	0	0	0.038,0.028	0.17,0.137	-0.121
40869	Os08g0512500		chr08	+	25417099	25417236	25417155	25417236	25416683	25416749	40869	28,31	401,611	247,103	705,388	187	131	0	0	0.047,0.034	0.197,0.157	-0.136
40872	Os08g0512500		chr08	+	25417543	25417682	25417601	25417682	25417364	25417447	40872	3,0	13,8	21,4	13,2	189	131	6.3362e-06	0.000346489	0.138,0.0	0.528,0.581	-0.485
40930	Os03g0117800		chr03	+	976693	976795	976786	976795	976400	976519	40930	10,13	0,0	19,20	0,6	224	131	0.000875493	0.0208441	1.0,1.0	1.0,0.661	0.169
41055	Os07g0624700		chr07	-	25880639	25880978	25880639	25880757	25881358	25881419	41055	2,1	0,0	14,13	12,1	334	131	1.52099e-05	0.000730348	1.0,1.0	0.314,0.836	0.425
41141	Os07g0295000		chr07	-	11509283	11509401	11509283	11509364	11509555	11509628	41141	46,64	2,6	21,22	16,8	168	131	5.54943e-06	0.000310115	0.947,0.893	0.506,0.682	0.326
41142	Os07g0295000		chr07	-	11509283	11509438	11509283	11509364	11509555	11509628	41142	24,32	2,6	19,20	16,8	205	131	0.00178103	0.0359995	0.885,0.773	0.431,0.615	0.306
41284	Os07g0163500		chr07	+	3392270	3392387	3392319	3392387	3392068	3392121	41284	12,13	83,156	32,18	63,73	180	131	2.74753e-05	0.00119388	0.095,0.057	0.27,0.152	-0.135
41321	Os07g0166100		chr07	-	3564398	3564502	3564398	3564466	3564971	3565210	41321	13,19	0,0	23,9	1,5	167	131	0.000392569	0.0107934	1.0,1.0	0.947,0.585	0.234
41322	Os07g0166100		chr07	-	3564398	3564521	3564398	3564466	3564971	3565210	41322	16,34	0,0	44,13	1,5	186	131	0.00126741	0.0278739	1.0,1.0	0.969,0.647	0.192
41323	Os07g0166100		chr07	-	3564398	3564571	3564398	3564466	3564971	3565210	41323	17,26	0,0	43,17	1,5	236	131	0.00068504	0.0170032	1.0,1.0	0.96,0.654	0.193
41324	Os07g0166100		chr07	-	3564398	3564591	3564398	3564466	3564971	3565210	41324	17,26	0,0	43,17	1,5	256	131	0.000525108	0.0137521	1.0,1.0	0.957,0.635	0.204
41326	Os07g0166100		chr07	-	3564398	3564710	3564398	3564466	3564971	3565210	41326	17,26	0,0	46,16	1,5	357	131	0.000219915	0.00675215	1.0,1.0	0.944,0.54	0.258
41338	Os07g0166100		chr07	-	3564398	3564571	3564398	3564521	3564971	3565210	41338	0,1	1,14	2,3	4,0	181	131	0.000320206	0.00912049	0.0,0.049	0.266,1.0	-0.609
41339	Os07g0166100		chr07	-	3564398	3564591	3564398	3564521	3564971	3565210	41339	0,1	1,14	2,3	4,0	201	131	0.000498902	0.0131798	0.0,0.044	0.246,1.0	-0.601
41341	Os07g0166100		chr07	-	3564398	3564710	3564398	3564521	3564971	3565210	41341	0,1	1,14	5,2	4,0	302	131	0.000256376	0.00763456	0.0,0.03	0.352,1.0	-0.661
41405	Os07g0170100		chr07	-	3719660	3720045	3719660	3720041	3720136	3720205	41405	3,6	0,0	15,4	4,2	135	131	0.00016641	0.00542204	1.0,1.0	0.784,0.66	0.278
41572	Os06g0709100		chr06	+	29997930	29998020	29997935	29998020	29997625	29997800	41572	5,6	0,0	5,14	4,4	136	131	2.73595e-05	0.00119099	1.0,1.0	0.546,0.771	0.341
41576	Os09g0241700		chr09	+	3146484	3146712	3146668	3146712	3143907	3144664	41576	52,81	79,95	50,42	190,197	297	131	9.12784e-10	1.43127e-07	0.225,0.273	0.104,0.086	0.154
41640	Os05g0345400		chr05	-	16260398	16260546	16260398	16260511	16261396	16261467	41640	61,101	0,6	54,46	12,5	166	131	0.000682939	0.0169684	1.0,0.93	0.78,0.879	0.136
41686	Os07g0205200		chr07	+	5665794	5666013	5665829	5666013	5665496	5665613	41686	0,0	4,3	2,2	0,0	166	131	2.70379e-10	4.99994e-08	0.0,0.0	1.0,1.0	-1
41700	Os07g0205700		chr07	-	5695310	5695462	5695310	5695442	5696300	5696576	41700	76,158	7,10	112,73	26,27	151	131	2.95581e-06	0.000178121	0.904,0.932	0.789,0.701	0.173
41701	Os07g0205700		chr07	-	5697262	5697435	5697262	5697397	5697870	5698146	41701	114,143	12,36	90,85	116,84	169	131	6.55032e-15	2.73589e-12	0.88,0.755	0.376,0.44	0.409
41703	Os07g0205700		chr07	-	5697870	5698153	5697870	5698124	5698686	5698806	41703	58,55	23,22	166,85	20,9	160	131	7.43459e-06	0.000398018	0.674,0.672	0.872,0.885	-0.206
41704	Os07g0205700		chr07	-	5697870	5698153	5697870	5698146	5698686	5698806	41704	58,55	79,118	166,85	100,78	138	131	0.000111069	0.00383758	0.411,0.307	0.612,0.508	-0.201
41712	Os07g0207700		chr07	+	5805609	5805690	5805624	5805690	5805387	5805513	41712	8,10	4,17	2,0	7,6	146	131	0.00160255	0.0333205	0.642,0.345	0.204,0.0	0.392
41733	Os03g0606600		chr03	-	22801607	22801986	22801607	22801765	22803528	22803963	41733	2,4	2,0	1,0	2,1	334	131	0.00124554	0.0274926	0.282,1.0	0.164,0.0	0.559
41764	Os07g0215200		chr07	-	6316310	6316625	6316310	6316596	6316801	6316957	41764	19,12	160,147	36,28	125,105	160	131	3.67927e-05	0.00152099	0.089,0.063	0.191,0.179	-0.109
41765	Os07g0215200		chr07	-	6316310	6316717	6316310	6316596	6316801	6316957	41765	12,21	160,147	50,32	125,105	252	131	3.13202e-07	2.56762e-05	0.038,0.069	0.172,0.137	-0.101
41773	Os10g0548000		chr10	-	21440662	21441046	21440662	21441000	21441138	21441217	41773	76,142	4,22	116,61	0,1	177	131	3.72089e-07	3.00462e-05	0.934,0.827	1.0,0.978	-0.108
41824	Os07g0227700		chr07	+	7147729	7147929	7147827	7147929	7146986	7147638	41824	11,17	0,0	47,12	6,1	229	131	0.00052987	0.0138619	1.0,1.0	0.818,0.873	0.155
41825	Os07g0227700		chr07	+	7147820	7147929	7147827	7147929	7146986	7147638	41825	5,4	0,0	3,3	6,1	138	131	7.16763e-06	0.000386287	1.0,1.0	0.322,0.74	0.469
41829	Os07g0228000		chr07	-	7169793	7169869	7169793	7169849	7169940	7170043	41829	45,44	4,24	75,51	5,2	151	131	0.00187891	0.0375492	0.907,0.614	0.929,0.957	-0.183
41834	Os07g0228000		chr07	-	7169793	7169975	7169793	7169869	7170888	7171403	41834	5,6	0,0	19,4	3,2	237	131	0.000303481	0.00874176	1.0,1.0	0.778,0.525	0.349
41835	Os07g0228000		chr07	-	7169793	7170010	7169793	7169869	7170888	7171403	41835	5,6	0,0	19,5	3,2	262	131	0.000236805	0.00716766	1.0,1.0	0.76,0.556	0.342
41883	Os12g0534000		chr12	-	21232262	21232340	21232262	21232328	21232483	21232506	41883	7,17	0,0	24,25	0,7	143	131	0.00129595	0.0283855	1.0,1.0	1.0,0.766	0.117
41911	Os03g0265100		chr03	+	8738227	8738375	8738280	8738375	8738081	8738152	41911	0,0	4,6	8,0	3,4	184	131	0.00190599	0.0379709	0.0,0.0	0.655,0.0	-0.328
41996	Os07g0248800		chr07	-	8266019	8266293	8266019	8266286	8266606	8266661	41996	10,17	0,1	16,8	7,5	138	131	1.62246e-05	0.000769915	1.0,0.942	0.685,0.603	0.327
42043	Os01g0686100		chr01	+	28298339	28299924	28299656	28299924	28297563	28297633	42043	135,197	0,4	146,133	9,10	1430	131	0.000232182	0.00707055	1.0,0.819	0.598,0.549	0.336
42066	Os07g0274100		chr07	-	10181259	10181532	10181259	10181379	10181613	10181742	42066	1,6	8,3	4,4	0,0	266	131	1.83799e-08	2.01929e-06	0.058,0.496	1.0,1.0	-0.723
42217	Os11g0167200		chr11	+	3248125	3248260	3248160	3248260	3247856	3248036	42217	18,40	3,11	38,26	2,0	166	131	0.000161744	0.0053117	0.826,0.742	0.937,1.0	-0.184
42218	Os11g0167200		chr11	+	3248131	3248260	3248160	3248260	3247856	3248036	42218	0,6	3,11	3,7	2,0	160	131	0.000845952	0.0202802	0.0,0.309	0.551,1.0	-0.621
42258	Os07g0414200		chr07	-	13066933	13067043	13066933	13067038	13067806	13068285	42258	21,18	3,6	46,21	0,1	136	131	7.24287e-05	0.0026849	0.871,0.743	1.0,0.953	-0.169
42269	Os05g0145900		chr05	+	2634930	2635234	2634950	2635234	2634120	2634431	42269	0,1	2,2	4,4	0,4	151	131	0.00037456	0.0104056	0.0,0.303	1.0,0.465	-0.581
42285	Os07g0419800		chr07	-	13437953	13438186	13437953	13438050	13438846	13438919	42285	24,59	18,30	64,52	6,10	262	131	2.2606e-05	0.00101695	0.4,0.496	0.842,0.722	-0.334
42329	Os07g0421200		chr07	-	13528912	13529395	13528912	13529067	13529703	13529792	42329	9,5	0,0	1,1	4,0	441	131	0.000186737	0.00594051	1.0,1.0	0.069,1.0	0.466
42331	Os07g0421200		chr07	-	13528912	13529197	13528912	13529161	13529703	13529792	42331	4,1	0,0	1,2	3,1	167	131	7.84959e-05	0.00286812	1.0,1.0	0.207,0.611	0.591
42332	Os07g0421200		chr07	-	13528912	13529395	13528912	13529161	13529703	13529792	42332	9,5	0,0	1,1	3,1	347	131	6.60963e-08	6.3539e-06	1.0,1.0	0.112,0.274	0.807
42346	Os01g0164800		chr01	-	3344947	3345063	3344947	3345053	3345170	3345259	42346	25,35	5,3	32,19	14,17	141	131	0.00040671	0.0111077	0.823,0.916	0.68,0.509	0.275
42424	Os07g0434700		chr07	-	14521205	14521374	14521205	14521286	14521489	14521561	42424	14,25	4,1	38,47	0,0	219	131	0.00199391	0.0393183	0.677,0.937	1.0,1.0	-0.193
42426	Os07g0434700		chr07	-	14521205	14521596	14521205	14521561	14521766	14521808	42426	8,10	35,42	35,36	34,40	166	131	2.4477e-06	0.000151457	0.153,0.158	0.448,0.415	-0.276
42435	Os07g0434700		chr07	-	14522209	14522453	14522209	14522437	14522552	14524575	42435	32,45	0,2	15,16	3,6	147	131	0.000129847	0.0044241	1.0,0.952	0.817,0.704	0.216
42468	Os07g0438300		chr07	-	14715674	14715948	14715674	14715779	14716040	14716131	42468	8,10	2,5	7,7	0,1	282	131	0.000977717	0.0228291	0.65,0.482	1.0,0.765	-0.317
42484	Os02g0320300		chr02	+	12770053	12770156	12770064	12770156	12767870	12767969	42484	2,1	28,12	9,4	11,5	142	131	3.66339e-05	0.00151773	0.062,0.071	0.43,0.425	-0.361
42544	Os02g0694800		chr02	-	28550408	28550503	28550408	28550489	28550589	28550647	42544	11,18	79,107	17,19	31,29	145	131	9.98604e-06	0.000513069	0.112,0.132	0.331,0.372	-0.23
42545	Os02g0694800		chr02	-	28550408	28550509	28550408	28550489	28550589	28550647	42545	44,51	79,107	52,41	31,29	151	131	1.01732e-06	7.20603e-05	0.326,0.293	0.593,0.551	-0.263
42565	Os07g0452400		chr07	+	15600230	15600607	15600306	15600607	15599930	15600134	42565	0,0	5,6	3,4	2,1	207	131	6.00372e-07	4.56641e-05	0.0,0.0	0.487,0.717	-0.602
42625	Os03g0198300		chr03	+	5164374	5164734	5164674	5164734	5163897	5164006	42625	5,3	5,9	29,13	2,1	413	131	1.06974e-07	9.7423e-06	0.241,0.096	0.821,0.805	-0.644
42633	Os07g0466200		chr07	+	16512997	16513147	16513087	16513147	16512606	16512675	42633	53,81	2,0	30,24	5,2	221	131	0.00155735	0.0326155	0.94,1.0	0.781,0.877	0.141
42634	Os07g0466200		chr07	+	16513000	16513147	16513003	16513147	16512606	16512675	42634	1,6	2,2	4,2	0,0	134	131	0.00171508	0.0350172	0.328,0.746	1.0,1.0	-0.463
42635	Os07g0466200		chr07	+	16513000	16513147	16513087	16513147	16512606	16512675	42635	8,27	2,0	7,3	5,2	218	131	0.000395235	0.0108432	0.706,1.0	0.457,0.474	0.387
42636	Os07g0466200		chr07	+	16513003	16513147	16513087	16513147	16512606	16512675	42636	9,23	2,0	3,1	5,2	215	131	7.6083e-06	0.000404156	0.733,1.0	0.268,0.234	0.616
42723	Os07g0475900		chr07	-	17201017	17201212	17201017	17201131	17202093	17202201	42723	15,32	0,7	19,13	0,0	212	131	0.000520333	0.0136492	1.0,0.739	1.0,1.0	-0.131
42724	Os07g0475900		chr07	-	17201017	17201288	17201017	17201131	17202093	17202201	42724	19,35	0,7	21,13	0,0	270	131	0.000496737	0.0131298	1.0,0.708	1.0,1.0	-0.146
42725	Os07g0475900		chr07	-	17201017	17201293	17201017	17201131	17202093	17202201	42725	16,38	0,7	19,13	0,0	275	131	0.000477653	0.0126946	1.0,0.721	1.0,1.0	-0.139
42726	Os07g0475900		chr07	-	17201017	17201398	17201017	17201131	17202093	17202201	42726	16,39	0,7	17,13	0,0	380	131	0.000378459	0.0104976	1.0,0.658	1.0,1.0	-0.171
42876	Os10g0485300		chr10	+	18346612	18346753	18346637	18346753	18345499	18345565	42876	1,4	4,0	1,0	2,2	156	131	0.00253149	0.0476129	0.174,1.0	0.296,0.0	0.439
42903	Os07g0497400		chr07	+	18646756	18646851	18646765	18646851	18645990	18646077	42903	0,0	2,3	3,4	4,2	140	131	1.66727e-06	0.000109605	0.0,0.0	0.412,0.652	-0.532
42917	Os07g0499800		chr07	+	18804397	18804674	18804507	18804674	18803597	18804176	42917	26,42	3,4	42,42	0,0	241	131	0.000292552	0.00850788	0.825,0.851	1.0,1.0	-0.162
42925	Os10g0518300		chr10	+	20035131	20035214	20035135	20035214	20034998	20035028	42925	3,2	0,0	9,8	4,1	135	131	0.000989007	0.0230594	1.0,1.0	0.686,0.886	0.214
42926	Os10g0518300		chr10	+	20035131	20035214	20035156	20035214	20034998	20035028	42926	4,2	28,69	12,8	40,26	156	131	0.000318994	0.0091074	0.107,0.024	0.201,0.205	-0.138
42934	Os08g0300700		chr08	+	12387102	12387188	12387105	12387188	12386806	12387003	42934	7,27	3,15	17,22	0,2	134	131	1.18717e-05	0.000591755	0.695,0.638	1.0,0.915	-0.291
42949	Os07g0506600		chr07	+	19224752	19224973	19224795	19224973	19223927	19224062	42949	4,4	2,5	1,0	2,8	174	131	0.000323838	0.00919691	0.601,0.376	0.273,0.0	0.352
42950	Os07g0506600		chr07	+	19224752	19224973	19224799	19224973	19223927	19224062	42950	4,4	0,0	1,0	1,2	178	131	6.52363e-06	0.000355135	1.0,1.0	0.424,0.0	0.788
42961	Os07g0507200		chr07	-	19256594	19256814	19256594	19256811	19256898	19256984	42961	45,63	17,27	34,17	39,29	134	131	1.86421e-05	0.000865972	0.721,0.695	0.46,0.364	0.296
43008	Os07g0515900		chr07	+	19840776	19840851	19840790	19840851	19840538	19840715	43008	1,8	0,6	1,0	6,2	145	131	0.000215573	0.00665082	1.0,0.546	0.131,0.0	0.708
43009	Os07g0515900		chr07	+	19842183	19842549	19842186	19842549	19841254	19841752	43009	10,8	0,0	11,10	0,8	134	131	0.000570006	0.014682	1.0,1.0	1.0,0.55	0.225
43030	Os10g0172600		chr10	+	4969154	4969540	4969249	4969540	4968302	4968383	43030	73,97	15,32	175,135	13,5	226	131	2.84625e-07	2.36537e-05	0.738,0.637	0.886,0.94	-0.226
43096	Os08g0292900		chr08	+	11764761	11765193	11764789	11765193	11764539	11764676	43096	355,574	43,82	302,265	189,128	159	131	0	0	0.872,0.852	0.568,0.63	0.263
43099	Os08g0292900		chr08	+	11764769	11765193	11764789	11765193	11764539	11764676	43099	259,413	43,82	278,256	189,128	151	131	4.45755e-13	1.36689e-10	0.839,0.814	0.561,0.634	0.229
43118	Os08g0234200		chr08	-	8159972	8160328	8159972	8160302	8162552	8162772	43118	18,30	54,104	5,4	39,62	157	131	0.000266224	0.00788902	0.218,0.194	0.097,0.051	0.132
43167	Os08g0237100		chr08	-	8337880	8338233	8337880	8338219	8338399	8338470	43167	12,11	41,85	2,0	76,42	145	131	2.10526e-06	0.000133333	0.209,0.105	0.023,0.0	0.145
43276	Os06g0661800		chr06	-	27277294	27277704	27277294	27277669	27277788	27278007	43276	202,414	2,11	205,177	71,47	166	131	0	0	0.988,0.967	0.695,0.748	0.256
43278	Os06g0661800		chr06	-	27277563	27278033	27277563	27278007	27278164	27278304	43278	2,2	153,287	56,31	154,98	157	131	0	0	0.011,0.006	0.233,0.209	-0.212
43286	Os07g0160500		chr07	+	3252704	3252812	3252732	3252812	3252385	3252613	43286	9,23	8,16	37,43	5,2	159	131	6.7633e-07	5.10408e-05	0.481,0.542	0.859,0.947	-0.391
43287	Os07g0160500		chr07	+	3252712	3252812	3252732	3252812	3252385	3252613	43287	3,22	8,16	17,26	5,2	151	131	0.000709271	0.0175238	0.245,0.544	0.747,0.919	-0.438
43327	Os12g0511300		chr12	+	19702908	19702994	19702943	19702994	19702756	19702792	43327	2,1	26,32	11,9	24,29	166	131	4.72647e-05	0.00188165	0.057,0.024	0.266,0.197	-0.191
43331	Os08g0472600		chr08	+	23275651	23275790	23275711	23275790	23273323	23273807	43331	27,51	11,4	53,19	2,0	191	131	0.000604577	0.0153843	0.627,0.897	0.948,1.0	-0.212
43418	Os07g0578200		chr07	+	23394104	23394246	23394186	23394246	23392935	23393062	43418	5,3	44,64	22,22	66,27	213	131	1.23071e-06	8.46986e-05	0.065,0.028	0.17,0.334	-0.206
43427	Os07g0581300		chr07	+	23528973	23529095	23529034	23529095	23528757	23528894	43427	44,111	24,15	136,101	0,4	192	131	2.6376e-08	2.76605e-06	0.556,0.835	1.0,0.945	-0.277
43429	Os07g0581300		chr07	+	23528984	23529095	23529034	23529095	23528757	23528894	43429	81,184	24,15	251,148	0,4	181	131	4.46696e-10	7.56728e-08	0.71,0.899	1.0,0.964	-0.177
43430	Os07g0581300		chr07	+	23528989	23529095	23529034	23529095	23528757	23528894	43430	44,100	24,15	126,93	0,4	176	131	1.3486e-08	1.5302e-06	0.577,0.832	1.0,0.945	-0.268
43466	Os07g0584000		chr07	+	23674642	23674767	23674658	23674767	23673058	23673536	43466	11,21	114,224	92,113	119,121	147	131	0	0	0.079,0.077	0.408,0.454	-0.353
43469	Os06g0105500		chr06	+	378218	378337	378225	378337	377977	378142	43469	12,21	4,5	49,29	0,2	138	131	0.000150882	0.00500358	0.74,0.799	1.0,0.932	-0.196
43470	Os06g0105500		chr06	+	378218	378337	378267	378337	377977	378142	43470	16,29	2,5	56,34	0,0	180	131	9.63981e-05	0.0034141	0.853,0.808	1.0,1.0	-0.169
43472	Os06g0105500		chr06	+	378225	378337	378267	378337	377977	378142	43472	8,11	2,5	7,6	0,0	173	131	3.00284e-05	0.00128409	0.752,0.625	1.0,1.0	-0.311
43474	Os06g0105500		chr06	+	378267	378481	378410	378481	377977	378142	43474	2,5	2,12	0,0	10,2	262	131	0.000238959	0.00721343	0.333,0.172	0.0,0.0	0.253
43476	Os06g0105500		chr06	+	381413	381571	381421	381571	381223	381317	43476	0,2	25,26	4,12	43,41	139	131	0.00167553	0.0344196	0.0,0.068	0.081,0.216	-0.114
43478	Os07g0585100		chr07	+	23758060	23758495	23758435	23758495	23756707	23756782	43478	3,6	0,0	23,12	6,1	488	131	6.01671e-06	0.000332015	1.0,1.0	0.507,0.763	0.365
43593	Os07g0606500		chr07	+	24911691	24912218	24912194	24912218	24911428	24911571	43593	34,36	5,12	12,21	36,14	616	131	4.3372e-05	0.00175407	0.591,0.389	0.066,0.242	0.336
43625	Os01g0661500		chr01	+	27011249	27011505	27011439	27011505	27010663	27010726	43625	9,4	2,10	31,21	3,0	303	131	0.000538733	0.014001	0.661,0.147	0.817,1.0	-0.504
43673	Os07g0618400		chr07	+	25519714	25519800	25519734	25519800	25519563	25519635	43673	2,2	40,51	17,3	49,18	151	131	6.73229e-05	0.00253048	0.042,0.033	0.231,0.126	-0.141
43680	Os07g0618500		chr07	+	25524788	25525022	25524823	25525022	25524504	25524664	43680	11,6	1,2	5,2	6,7	166	131	0.00036834	0.0102623	0.897,0.703	0.397,0.184	0.51
43750	Os07g0631000		chr07	-	26165334	26165580	26165334	26165563	26166381	26166464	43750	28,38	0,2	35,36	9,4	148	131	0.000781543	0.0190567	1.0,0.944	0.775,0.888	0.14
43913	Os07g0654100		chr07	-	27474829	27477690	27474829	27475263	27478370	27478539	43913	2,3	2,2	2,2	0,0	2540	131	4.65678e-09	5.89088e-07	0.049,0.072	1.0,1.0	-0.94
44054	Os07g0668700		chr07	+	28243309	28243427	28243336	28243427	28243063	28243129	44054	6,0	2,3	3,2	0,0	158	131	1.95733e-05	0.000899739	0.713,0.0	1.0,1.0	-0.643
44101	Os03g0244000		chr03	+	7616699	7617091	7616934	7617091	7616506	7616590	44101	2,2	0,0	23,30	5,2	348	131	0.000107765	0.00374013	1.0,1.0	0.634,0.85	0.258
44116	Os05g0185800		chr05	+	5267614	5267888	5267662	5267888	5267023	5267510	44116	25,54	2,9	41,41	1,0	179	131	0.000107122	0.00372316	0.901,0.815	0.968,1.0	-0.126
44182	Os11g0488600		chr11	-	17211083	17211324	17211083	17211181	17211708	17211802	44182	0,0	4,3	1,3	0,0	262	131	3.58555e-10	6.2942e-08	0.0,0.0	1.0,1.0	-1
44204	Os07g0684400		chr07	+	29027288	29027685	29027293	29027685	29025947	29026082	44204	5,26	0,0	58,27	7,6	136	131	0.000145459	0.0048637	1.0,1.0	0.889,0.813	0.149
44221	Os07g0685000		chr07	-	29080746	29080915	29080746	29080846	29081018	29081176	44221	0,3	2,2	2,2	0,0	200	131	1.29237e-05	0.000636335	0.0,0.496	1.0,1.0	-0.752
44225	Os07g0685300		chr07	-	29093581	29093815	29093581	29093792	29093916	29094140	44225	4,2	7,28	25,17	24,20	154	131	0.00129157	0.0283152	0.327,0.057	0.47,0.42	-0.253
44286	Os07g0689150		chr07	-	29290654	29290776	29290654	29290759	29291503	29291615	44286	0,0	5,6	1,1	0,0	148	131	2.19098e-09	3.0769e-07	0.0,0.0	1.0,1.0	-1
44332	Os07g0691200		chr07	+	29398471	29398826	29398592	29398826	29397747	29397845	44332	0,0	1,1	3,1	0,0	252	131	7.77233e-09	9.41549e-07	0.0,0.0	1.0,1.0	-1
44338	Os07g0691200		chr07	+	29399204	29399365	29399341	29399365	29398581	29398826	44338	37,61	924,1361	380,227	1019,670	262	131	0	0	0.02,0.022	0.157,0.145	-0.13
44387	Os07g0694700		chr07	-	29584613	29584932	29584613	29584907	29585001	29585087	44387	2,4	2,5	2,0	14,6	156	131	0.00226041	0.0436163	0.456,0.402	0.107,0.0	0.376
44393	Os07g0694700		chr07	-	29584832	29585147	29584832	29585125	29585445	29585494	44393	1,0	1,1	5,5	2,0	153	131	0.00146045	0.031089	0.461,0.0	0.682,1.0	-0.61
44394	Os07g0694700		chr07	-	29584832	29585306	29584832	29585125	29585445	29585494	44394	1,0	1,1	6,4	2,0	294	131	0.000189788	0.00601387	0.308,0.0	0.572,1.0	-0.632
44401	Os07g0694700		chr07	-	29584997	29585369	29584997	29585125	29585445	29585494	44401	1,0	1,1	8,14	2,0	357	131	9.57377e-05	0.00339568	0.268,0.0	0.595,1.0	-0.663
44406	Os07g0694700		chr07	-	29584997	29585369	29584997	29585357	29585445	29585494	44406	0,0	6,2	4,10	6,2	143	131	5.25281e-07	4.05253e-05	0.0,0.0	0.379,0.821	-0.6
44429	Os07g0695100		chr07	+	29616935	29617060	29617006	29617060	29616704	29616865	44429	61,96	44,75	34,15	62,47	202	131	4.07272e-06	0.00023889	0.473,0.454	0.262,0.171	0.247
44430	Os07g0695100		chr07	+	29616935	29617060	29617008	29617060	29616704	29616865	44430	62,97	0,5	39,16	5,6	204	131	0.000737676	0.0181147	1.0,0.926	0.834,0.631	0.231
44431	Os07g0695100		chr07	+	29616935	29617060	29617034	29617060	29616704	29616865	44431	81,128	15,33	78,43	5,3	230	131	0.000318304	0.00909843	0.755,0.688	0.899,0.891	-0.173
44435	Os07g0695100		chr07	+	29616957	29617060	29617034	29617060	29616704	29616865	44435	32,58	15,33	69,36	5,3	208	131	4.03708e-08	4.06889e-06	0.573,0.525	0.897,0.883	-0.341
44438	Os07g0695100		chr07	+	29616990	29617060	29617034	29617060	29616704	29616865	44438	25,38	15,33	47,29	5,3	175	131	1.32004e-07	1.15862e-05	0.555,0.463	0.876,0.879	-0.368
44440	Os07g0695100		chr07	+	29617006	29617060	29617034	29617060	29616704	29616865	44440	55,101	15,33	93,71	5,3	159	131	6.97573e-08	6.67933e-06	0.751,0.716	0.939,0.951	-0.211
44441	Os07g0695100		chr07	+	29617008	29617060	29617034	29617060	29616704	29616865	44441	9,27	15,33	36,24	5,3	157	131	1.92419e-09	2.7829e-07	0.334,0.406	0.857,0.87	-0.493
44443	Os07g0695100		chr07	+	29617278	29617683	29617425	29617683	29616935	29617060	44443	35,69	4,4	62,50	0,0	262	131	0.000204955	0.0063859	0.814,0.896	1.0,1.0	-0.145
44447	Os07g0695100		chr07	+	29626394	29626561	29626400	29626561	29623694	29623862	44447	79,139	16,22	133,106	7,4	137	131	4.39133e-05	0.00177448	0.825,0.858	0.948,0.962	-0.114
44474	Os08g0102100		chr08	-	118878	119193	118878	119043	119442	119509	44474	0,0	35,20	11,3	8,14	263	131	8.96197e-07	6.44224e-05	0.0,0.0	0.406,0.096	-0.251
44478	Os08g0103000		chr08	-	172745	172925	172745	172786	173176	173227	44478	604,1139	75,183	1319,725	44,24	262	131	0	0	0.801,0.757	0.937,0.938	-0.158
44562	Os08g0110800		chr08	+	575907	576079	575968	576079	574334	574453	44562	1,1	11,18	5,6	13,2	192	131	0.000501747	0.0132261	0.058,0.037	0.208,0.672	-0.393
44563	Os08g0110800		chr08	+	575932	576079	575968	576079	574334	574453	44563	1,0	11,18	4,5	13,2	167	131	8.07847e-05	0.00294066	0.067,0.0	0.194,0.662	-0.395
44617	Os09g0240200		chr09	-	3053145	3053278	3053145	3053273	3063814	3064471	44617	0,0	2,1	6,0	3,2	136	131	0.00231277	0.044413	0.0,0.0	0.658,0.0	-0.329
44644	Os08g0122800		chr08	+	1248286	1248382	1248345	1248382	1247917	1247989	44644	6,1	2,7	1,3	0,1	190	131	0.00176769	0.0358079	0.674,0.09	1.0,0.674	-0.455
44658	Os11g0120725		chr11	+	913641	913793	913694	913793	913289	913436	44658	0,0	18,15	7,8	10,12	184	131	5.16685e-08	5.09845e-06	0.0,0.0	0.333,0.322	-0.328
44725	Os08g0137100		chr08	+	2077997	2078087	2078064	2078087	2077233	2077603	44725	0,1	2,5	5,2	1,0	198	131	1.12934e-07	1.02084e-05	0.0,0.117	0.768,1.0	-0.826
44759	Os08g0138700		chr08	-	2160701	2160778	2160701	2160773	2160857	2160943	44759	1,1	15,19	8,2	18,8	136	131	0.00150454	0.0317625	0.06,0.048	0.3,0.194	-0.193
44794	Os08g0146001		chr08	-	2583494	2583800	2583494	2583777	2583874	2584000	44794	12,27	1,2	19,10	7,8	154	131	0.000536039	0.0139705	0.911,0.92	0.698,0.515	0.309
44830	Os03g0178100		chr03	-	4120366	4120762	4120366	4120485	4120841	4120973	44830	275,362	37,66	648,342	33,17	390	131	9.00569e-09	1.07794e-06	0.714,0.648	0.868,0.871	-0.188
44935	Os08g0159500		chr08	-	3461269	3461748	3461269	3461720	3461839	3461953	44935	1,20	0,0	16,11	6,0	159	131	0.000804951	0.0194999	1.0,1.0	0.687,1.0	0.156
44938	Os08g0159500		chr08	-	3462817	3463206	3462817	3462982	3463329	3463417	44938	36,50	63,89	3,4	25,14	337	131	0.00101289	0.0234983	0.182,0.179	0.045,0.1	0.108
45013	Os09g0440200		chr09	+	16328961	16329180	16329080	16329180	16328402	16328555	45013	49,58	11,14	110,63	0,2	250	131	6.75278e-10	1.09057e-07	0.7,0.685	1.0,0.943	-0.279
45014	Os09g0440200		chr09	+	16328965	16329180	16329080	16329180	16328402	16328555	45014	82,167	11,14	178,145	0,2	246	131	1.23773e-08	1.42245e-06	0.799,0.864	1.0,0.975	-0.156
45024	Os11g0448400		chr11	+	14977883	14978057	14977903	14978057	14977585	14977816	45024	1,0	24,30	10,8	39,48	151	131	3.14539e-05	0.00133679	0.035,0.0	0.182,0.126	-0.137
45025	Os11g0448400		chr11	+	14977883	14978057	14977916	14978057	14977585	14977816	45025	3,2	133,201	14,12	75,48	164	131	1.98051e-10	3.77779e-08	0.018,0.008	0.13,0.166	-0.135
45056	Os08g0178800		chr08	-	4611172	4611560	4611172	4611510	4611671	4611916	45056	24,64	14,18	57,39	0,2	181	131	1.03498e-08	1.22305e-06	0.554,0.72	1.0,0.934	-0.33
45183	Os04g0659100		chr04	-	33625262	33625556	33625262	33625554	33628326	33628364	45183	2,5	1,0	0,1	5,3	133	131	1.21596e-07	1.07858e-05	0.663,1.0	0.0,0.247	0.708
45271	Os10g0195000		chr10	+	6579185	6579242	6579198	6579242	6578990	6579077	45271	30,60	0,5	44,44	11,8	144	131	0.00186875	0.0373827	1.0,0.916	0.784,0.833	0.149
45292	Os08g0203600		chr08	+	6033103	6033376	6033308	6033376	6032509	6032699	45292	0,0	2,3	4,1	3,3	318	131	0.00160378	0.0333205	0.0,0.0	0.355,0.121	-0.238
45307	Os08g0203700		chr08	+	6047131	6047357	6047146	6047357	6046940	6047059	45307	0,0	13,36	8,0	12,16	146	131	0.000360658	0.0100714	0.0,0.0	0.374,0.0	-0.187
45330	Os08g0332400		chr08	-	14703209	14703410	14703209	14703399	14703498	14703564	45330	21,9	5,8	13,19	0,0	142	131	2.09532e-06	0.00013304	0.795,0.509	1.0,1.0	-0.348
45396	Os08g0215300		chr08	+	6737779	6738169	6737871	6738169	6737221	6737415	45396	8,7	5,9	0,1	2,4	223	131	0.000424581	0.0115179	0.485,0.314	0.0,0.128	0.335
45399	Os08g0215300		chr08	+	6737795	6738169	6737891	6738169	6737221	6737415	45399	54,87	0,0	12,21	0,5	227	131	0.00233796	0.0447724	1.0,1.0	1.0,0.708	0.146
45400	Os08g0215300		chr08	+	6737871	6738169	6737891	6738169	6737221	6737415	45400	5,9	0,0	2,4	0,5	151	131	0.00253791	0.0477151	1.0,1.0	1.0,0.41	0.295
45426	Os08g0223833		chr08	+	7503648	7504131	7504037	7504131	7502706	7502800	45426	2,5	0,1	5,0	2,3	502	131	0.00102053	0.0235901	1.0,0.566	0.395,0.0	0.585
45494	Os08g0230000		chr08	+	7915182	7915315	7915205	7915315	7914134	7914231	45494	0,0	3,4	1,3	0,1	154	131	5.0958e-07	3.95026e-05	0.0,0.0	1.0,0.718	-0.859
45511	Os08g0236866		chr08	+	8304872	8305072	8304893	8305072	8304180	8304353	45511	9,38	0,5	8,8	8,4	152	131	0.000744371	0.0182606	1.0,0.868	0.463,0.633	0.386
45584	Os08g0243100		chr08	+	8706082	8706141	8706087	8706141	8704338	8704514	45584	2,5	26,25	17,10	29,14	136	131	0.000307649	0.00884081	0.069,0.162	0.361,0.408	-0.269
45585	Os08g0243100		chr08	+	8706082	8706342	8706240	8706342	8704338	8704514	45585	3,15	0,6	19,14	0,0	271	131	0.00034532	0.00969899	1.0,0.547	1.0,1.0	-0.226
45605	Os08g0248900		chr08	+	9084877	9084973	9084903	9084973	9084569	9084681	45605	2,5	4,4	2,8	0,0	157	131	1.76599e-07	1.51437e-05	0.294,0.511	1.0,1.0	-0.598
45619	Os08g0254500		chr08	+	9408180	9408609	9408519	9408609	9407087	9407473	45619	0,0	2,4	3,5	2,8	452	131	0.000373187	0.0103794	0.0,0.0	0.303,0.153	-0.228
45642	Os06g0606000		chr06	-	24041618	24041698	24041618	24041665	24041835	24041961	45642	17,36	2,4	30,26	0,0	164	131	0.00176949	0.035826	0.872,0.878	1.0,1.0	-0.125
45644	Os06g0606000		chr06	-	24041618	24041748	24041618	24041665	24041835	24041961	45644	20,39	2,4	43,29	0,0	214	131	0.00101224	0.0234983	0.86,0.856	1.0,1.0	-0.142
45663	Os08g0261000		chr08	+	9825024	9825371	9825203	9825371	9824626	9824924	45663	1,0	1,1	3,1	0,0	292	131	0.000193515	0.00610007	0.31,0.0	1.0,1.0	-0.845
45703	Os11g0629500		chr11	-	24658611	24659105	24658611	24658872	24659199	24659328	45703	1,1	0,0	13,7	0,9	346	131	0.00105787	0.0242106	1.0,1.0	1.0,0.227	0.386
45704	Os11g0629500		chr11	-	24658999	24659118	24658999	24659105	24659199	24659328	45704	0,0	1,1	9,8	13,7	144	131	6.76143e-05	0.00253824	0.0,0.0	0.386,0.51	-0.448
45762	Os03g0125600		chr03	+	1458703	1458914	1458827	1458914	1457514	1458334	45762	7,0	2,2	2,1	0,0	255	131	6.21313e-05	0.0023708	0.643,0.0	1.0,1.0	-0.678
45763	Os03g0125600		chr03	+	1458703	1458914	1458843	1458914	1457514	1458334	45763	7,0	2,4	2,1	0,0	262	131	5.32208e-07	4.09944e-05	0.636,0.0	1.0,1.0	-0.682
45788	Os08g0179000		chr08	+	4633771	4633956	4633798	4633956	4633299	4633418	45788	1,1	0,0	3,3	0,6	158	131	0.00250536	0.0472314	1.0,1.0	1.0,0.293	0.354
45852	Os08g0295100		chr08	-	11874806	11875168	11874806	11875132	11875251	11875336	45852	92,116	102,204	186,112	131,97	167	131	0.00102757	0.0237187	0.414,0.308	0.527,0.475	-0.14
45900	Os08g0308700		chr08	-	13002115	13002244	13002115	13002230	13005175	13005577	45900	4,13	99,156	32,31	107,113	145	131	1.13467e-07	1.02374e-05	0.035,0.07	0.213,0.199	-0.154
45995	Os08g0326400		chr08	-	14341218	14341641	14341218	14341602	14342226	14342428	45995	0,0	7,4	7,1	7,1	170	131	4.40813e-06	0.000256391	0.0,0.0	0.435,0.435	-0.435
46005	Os12g0621300		chr12	-	26503109	26504103	26503109	26503399	26504176	26504595	46005	4,1	6,0	6,2	0,0	817	131	0.000122288	0.0041931	0.097,1.0	1.0,1.0	-0.452
46006	Os12g0621300		chr12	-	26503109	26504103	26503109	26503417	26504176	26504595	46006	4,1	0,4	6,2	0,0	799	131	0.000519056	0.0136371	1.0,0.039	1.0,1.0	-0.481
46013	Os11g0103100		chr11	-	130564	130815	130564	130641	130928	131040	46013	2,0	0,6	3,3	0,0	287	131	0.000322126	0.00915903	1.0,0.0	1.0,1.0	-0.5
46123	Os08g0352400		chr08	-	16075043	16075160	16075043	16075128	16076790	16077044	46123	4,4	17,20	0,0	42,19	163	131	0.00010857	0.00376266	0.159,0.138	0.0,0.0	0.149
46150	Os04g0571800		chr04	+	28790358	28790421	28790369	28790421	28789951	28790049	46150	1,2	9,3	2,1	1,0	142	131	0.000476589	0.0126733	0.093,0.381	0.649,1.0	-0.588
46162	Os08g0374900		chr08	-	17582579	17582721	17582579	17582702	17582806	17583130	46162	2,10	24,22	19,15	4,17	150	131	0.000856986	0.0205042	0.068,0.284	0.806,0.435	-0.445
46174	Os01g0239200		chr01	-	7718269	7718597	7718269	7718561	7719226	7719327	46174	0,0	6,4	1,4	7,4	167	131	0.00095788	0.0224634	0.0,0.0	0.101,0.44	-0.271
46185	Os01g0239200		chr01	-	7720979	7721278	7720979	7721260	7721372	7721441	46185	0,1	3,2	3,2	2,2	149	131	0.00135221	0.0293131	0.0,0.305	0.569,0.468	-0.366
46209	Os04g0290000		chr04	+	12610263	12610629	12610400	12610629	12609522	12610157	46209	2,6	8,12	0,0	9,7	262	131	0.000201392	0.00630324	0.111,0.2	0.0,0.0	0.155
46213	Os04g0290000		chr04	+	12610263	12610629	12610522	12610629	12609522	12610157	46213	6,8	0,0	7,3	3,2	372	131	2.77705e-06	0.000168818	1.0,1.0	0.451,0.346	0.602
46218	Os04g0290000		chr04	+	12610400	12610629	12610522	12610629	12609522	12610157	46218	12,14	0,0	16,10	3,2	253	131	0.000527383	0.0138043	1.0,1.0	0.734,0.721	0.272
46222	Os04g0290000		chr04	+	12610418	12610629	12610522	12610629	12609522	12610157	46222	4,2	0,0	9,3	3,2	235	131	3.32548e-05	0.00140104	1.0,1.0	0.626,0.455	0.46
46225	Os04g0290000		chr04	+	12610459	12610629	12610522	12610629	12609522	12610157	46225	4,3	0,0	7,4	3,2	194	131	0.000158546	0.00522911	1.0,1.0	0.612,0.575	0.407
46456	Os08g0431700		chr08	+	20884732	20886241	20885975	20886241	20883922	20884055	46456	58,134	0,6	84,93	0,0	1356	131	0.000306814	0.00882729	1.0,0.683	1.0,1.0	-0.158
46465	Os05g0575300		chr05	+	28657310	28657428	28657333	28657428	28657092	28657242	46465	8,1	1,9	8,3	0,0	154	131	3.96034e-05	0.0016165	0.872,0.086	1.0,1.0	-0.521
46545	Os08g0447300		chr08	-	21844602	21844835	21844602	21844781	21845265	21845336	46545	11,19	4,4	23,13	0,0	185	131	1.6185e-05	0.000768787	0.661,0.771	1.0,1.0	-0.284
46574	Os04g0403900		chr04	-	20046720	20046774	20046720	20046764	20046855	20046917	46574	2,1	4,2	11,6	0,1	141	131	6.06616e-06	0.000333604	0.317,0.317	1.0,0.848	-0.607
46597	Os05g0451200		chr05	-	22158779	22158904	22158779	22158842	22158962	22159649	46597	15,34	2,5	18,9	17,4	193	131	0.000818706	0.0197541	0.836,0.822	0.418,0.604	0.318
46612	Os08g0451700		chr08	-	22083055	22083269	22083055	22083226	22083797	22083857	46612	7,7	17,46	0,2	75,49	174	131	5.70435e-06	0.000317674	0.237,0.103	0.0,0.03	0.155
46625	Os04g0637300		chr04	+	32415400	32415613	32415403	32415613	32415216	32415302	46625	1,0	1,3	10,4	3,2	134	131	0.000444679	0.0119826	0.494,0.0	0.765,0.662	-0.467
46630	Os01g0963400		chr01	+	42454016	42454309	42454036	42454309	42453006	42453080	46630	636,843	183,193	725,659	363,380	151	131	1.95184e-09	2.81449e-07	0.751,0.791	0.634,0.601	0.154
46637	Os08g0460900		chr08	-	22634886	22635344	22634886	22635286	22636691	22636996	46637	24,35	6,9	13,13	16,12	189	131	0.000185194	0.00591473	0.735,0.729	0.36,0.429	0.338
46656	Os08g0468100		chr08	+	23036483	23036807	23036492	23036807	23034495	23034636	46656	0,0	2,2	7,13	2,0	140	131	1.80516e-09	2.62643e-07	0.0,0.0	0.766,1.0	-0.883
46702	Os02g0727500		chr02	-	30278346	30278760	30278346	30278713	30279119	30279263	46702	0,2	5,1	3,2	1,0	178	131	0.000101892	0.00357212	0.0,0.595	0.688,1.0	-0.546
46777	Os08g0481500		chr08	+	23809475	23809598	23809487	23809598	23808528	23808795	46777	31,46	9,19	19,27	24,33	143	131	4.53526e-05	0.00182049	0.759,0.689	0.42,0.428	0.3
46786	Os01g0783100		chr01	+	33185772	33185926	33185881	33185926	33182588	33184944	46786	12,6	0,0	5,7	2,2	240	131	0.000566578	0.0146092	1.0,1.0	0.577,0.656	0.383
46846	Os08g0499200		chr08	+	24641341	24641744	24641372	24641744	24639009	24639490	46846	14,22	0,6	16,13	0,0	162	131	0.00100224	0.0233231	1.0,0.748	1.0,1.0	-0.126
46939	Os08g0517200		chr08	-	25662187	25662230	25662187	25662226	25662310	25662427	46939	81,157	5,4	113,66	14,16	135	131	3.99923e-05	0.001631	0.94,0.974	0.887,0.8	0.113
46942	Os08g0517700		chr08	+	25696640	25696908	25696740	25696908	25695173	25695290	46942	2,0	7,19	21,11	8,6	231	131	2.20705e-09	3.08538e-07	0.139,0.0	0.598,0.51	-0.485
46943	Os08g0517700		chr08	+	25696715	25696908	25696740	25696908	25695173	25695290	46943	0,0	7,19	2,9	8,6	156	131	4.67027e-06	0.000268735	0.0,0.0	0.174,0.557	-0.366
46954	Os10g0167600		chr10	-	4664398	4664533	4664398	4664490	4665102	4665161	46954	0,0	1,6	3,6	0,2	174	131	4.05604e-09	5.2685e-07	0.0,0.0	1.0,0.693	-0.847
47065	Os09g0123500		chr09	-	1814724	1814999	1814724	1814904	1815106	1815208	47065	1,5	123,203	10,10	34,44	226	131	2.91461e-09	3.89753e-07	0.005,0.014	0.146,0.116	-0.122
47084	Os11g0149300		chr11	+	2279081	2279440	2279411	2279440	2278747	2278973	47084	4,4	0,5	3,3	0,0	443	131	0.00186167	0.0372719	1.0,0.191	1.0,1.0	-0.404
47191	Os07g0591800		chr07	+	24119163	24119561	24119329	24119561	24118874	24119073	47191	32,28	1,0	25,10	4,2	279	131	0.000574889	0.0147763	0.938,1.0	0.746,0.701	0.245
47194	Os07g0591800		chr07	+	24119329	24119561	24119355	24119561	24118874	24119073	47194	1,0	8,13	5,2	19,5	157	131	0.00201059	0.0395666	0.094,0.0	0.18,0.25	-0.168
47236	Os10g0571300		chr10	+	22653021	22653175	22653085	22653175	22652558	22652717	47236	8,9	0,0	13,2	3,2	195	131	0.000172974	0.00559451	1.0,1.0	0.744,0.402	0.427
47247	Os03g0701800		chr03	+	28184362	28184532	28184381	28184532	28183672	28183860	47247	0,0	6,2	3,1	3,0	150	131	0.000675396	0.0168058	0.0,0.0	0.466,1.0	-0.733
47250	Os03g0701800		chr03	+	28184705	28184852	28184730	28184852	28184377	28184532	47250	1,1	0,0	3,3	3,2	156	131	3.26686e-05	0.00138232	1.0,1.0	0.456,0.557	0.493
47281	Os05g0221400		chr05	-	7456671	7457141	7456671	7456753	7457247	7458143	47281	1,3	18,15	11,18	51,13	501	131	0.00247251	0.0467577	0.014,0.05	0.053,0.266	-0.128
47321	Os09g0109800		chr09	+	888344	888373	888347	888373	888105	888246	47321	1,2	0,2	1,0	1,1	134	131	0.00160827	0.0333715	1.0,0.494	0.494,0.0	0.5
47361	Os01g0623500		chr01	+	24896834	24896925	24896866	24896925	24896533	24896628	47361	8,15	62,123	47,23	51,41	163	131	8.64751e-10	1.36473e-07	0.094,0.089	0.426,0.311	-0.277
47363	Os01g0623500		chr01	+	24896844	24896925	24896866	24896925	24896533	24896628	47363	3,1	62,123	15,18	51,41	153	131	1.54641e-11	3.81586e-09	0.04,0.007	0.201,0.273	-0.214
47373	Os09g0128400		chr09	-	2182841	2183331	2182841	2183148	2183435	2183542	47373	12,21	13,18	37,12	7,2	296	131	5.97995e-05	0.00229943	0.29,0.341	0.701,0.726	-0.398
47375	Os09g0128400		chr09	-	2182841	2183331	2182841	2183161	2183435	2183542	47375	8,8	60,104	24,8	27,15	283	131	1.93862e-08	2.11545e-06	0.058,0.034	0.292,0.198	-0.199
47390	Os09g0131400		chr09	-	2397114	2397319	2397114	2397262	2397554	2400579	47390	45,70	12,13	64,81	48,33	188	131	0.00195975	0.0388025	0.723,0.79	0.482,0.631	0.2
47397	Os09g0131400		chr09	-	2397114	2397458	2397114	2397319	2397554	2400579	47397	12,15	31,48	33,46	32,29	262	131	7.32824e-06	0.000393629	0.162,0.135	0.34,0.442	-0.242
47403	Os09g0131400		chr09	-	2401890	2402186	2401890	2402091	2402538	2402591	47403	68,120	0,2	81,68	41,15	226	131	5.17919e-13	1.56832e-10	1.0,0.972	0.534,0.724	0.357
47409	Os09g0131400		chr09	-	2403303	2403516	2403303	2403386	2404197	2404366	47409	8,23	13,38	7,4	44,14	261	131	0.00212437	0.0414187	0.236,0.233	0.074,0.125	0.135
47468	Os03g0122500		chr03	+	1270540	1270788	1270602	1270788	1270229	1270457	47468	9,6	2,2	6,5	0,0	193	131	0.00246489	0.04665	0.753,0.671	1.0,1.0	-0.288
47529	Os09g0261900		chr09	+	4578250	4578350	4578278	4578350	4577772	4578123	47529	0,0	2,8	3,3	5,0	159	131	7.72237e-06	0.000408459	0.0,0.0	0.331,1.0	-0.665
47531	Os09g0261900		chr09	+	4579005	4579214	4579088	4579214	4578278	4578350	47531	20,25	6,6	37,32	3,0	214	131	0.000697959	0.0172796	0.671,0.718	0.883,1.0	-0.247
47592	Os09g0278900		chr09	+	5837194	5837289	5837240	5837289	5835643	5835713	47592	8,4	11,37	0,1	15,14	177	131	0.000566387	0.0146092	0.35,0.074	0.0,0.05	0.187
47630	Os01g0535400		chr01	-	19457781	19457967	19457781	19457922	19458035	19458225	47630	23,35	2,13	42,38	0,0	176	131	8.43574e-07	6.13181e-05	0.895,0.667	1.0,1.0	-0.219
47707	Os09g0375100		chr09	-	12547230	12547451	12547230	12547424	12547811	12547865	47707	1,2	0,0	0,0	2,2	158	131	2.43357e-09	3.33069e-07	1.0,1.0	0.0,0.0	1
47734	Os09g0315800		chr09	-	8713514	8713598	8713514	8713576	8713770	8713959	47734	30,33	100,118	92,57	129,119	153	131	0.000571161	0.0147039	0.204,0.193	0.379,0.291	-0.136
47775	Os09g0326850		chr09	+	9630337	9630495	9630403	9630495	9629415	9629533	47775	618,958	176,303	1140,711	102,81	197	131	3.33067e-16	1.59773e-13	0.7,0.678	0.881,0.854	-0.178
47778	Os06g0674800		chr06	+	28008595	28008726	28008637	28008726	28007968	28008485	47778	44,51	0,0	34,20	4,2	173	131	0.00104608	0.0240201	1.0,1.0	0.866,0.883	0.125
47793	Os09g0327550		chr09	-	9665047	9665519	9665047	9665446	9665616	9665770	47793	0,6	77,116	24,24	71,71	204	131	2.16572e-11	5.16893e-09	0.0,0.032	0.178,0.178	-0.162
47810	Os09g0328800		chr09	+	9770635	9770760	9770735	9770760	9769145	9769632	47810	28,31	14,14	28,25	34,32	231	131	0.00133194	0.0289982	0.531,0.557	0.318,0.307	0.232
47816	Os11g0110100		chr11	+	485467	485612	485500	485612	485117	485347	47816	1,2	0,1	3,2	2,5	164	131	0.00249024	0.0469829	1.0,0.615	0.545,0.242	0.414
47937	Os09g0362800		chr09	+	11864033	11864116	11864036	11864116	11863743	11863918	47937	4,6	0,5	0,1	3,1	134	131	0.000602982	0.0153599	1.0,0.54	0.0,0.494	0.523
48086	Os01g0958800		chr01	-	42267997	42268210	42267997	42268116	42268362	42268466	48086	25,30	12,23	43,67	12,6	225	131	0.000800878	0.0194207	0.548,0.432	0.676,0.867	-0.282
48104	Os02g0612800		chr02	-	24142918	24143068	24142918	24143011	24143414	24143818	48104	27,65	40,49	111,91	30,33	188	131	2.3578e-05	0.00105383	0.32,0.48	0.721,0.658	-0.289
48105	Os02g0612800		chr02	-	24142918	24143079	24142918	24143011	24143414	24143818	48105	29,62	40,49	125,96	30,33	199	131	1.65643e-06	0.000109041	0.323,0.454	0.733,0.657	-0.307
48106	Os02g0612800		chr02	-	24142918	24143104	24142918	24143011	24143414	24143818	48106	39,60	40,49	118,90	30,33	224	131	2.52556e-06	0.000155481	0.363,0.417	0.697,0.615	-0.266
48107	Os02g0612800		chr02	-	24142918	24143068	24142918	24143029	24143414	24143818	48107	7,28	193,321	59,46	224,208	170	131	2.78511e-09	3.76923e-07	0.027,0.063	0.169,0.146	-0.113
48108	Os02g0612800		chr02	-	24142918	24143079	24142918	24143029	24143414	24143818	48108	9,25	193,321	73,51	224,208	181	131	3.82949e-12	1.04235e-09	0.033,0.053	0.191,0.151	-0.128
48163	Os03g0704100		chr03	+	28307234	28307378	28307300	28307378	28306912	28306980	48163	3,1	0,0	3,2	7,0	197	131	0.00173188	0.0352269	1.0,1.0	0.222,1.0	0.389
48175	Os11g0195100		chr11	+	4763287	4763379	4763316	4763379	4762714	4762835	48175	33,41	5,11	85,55	3,0	160	131	6.17672e-06	0.000338915	0.844,0.753	0.959,1.0	-0.181
48185	Os09g0415800		chr09	-	14873615	14873843	14873615	14873835	14873968	14874064	48185	5,4	2,2	2,2	0,0	139	131	0.00160332	0.0333205	0.702,0.653	1.0,1.0	-0.323
48202	Os09g0416500		chr09	+	14896615	14896814	14896669	14896814	14896380	14896473	48202	39,27	26,78	82,57	28,15	185	131	0.000337491	0.0095288	0.515,0.197	0.675,0.729	-0.346
48205	Os09g0416500		chr09	+	14896630	14896814	14896669	14896814	14896380	14896473	48205	0,4	26,78	8,2	28,15	170	131	0.00143615	0.0307452	0.0,0.038	0.18,0.093	-0.118
48213	Os09g0421100		chr09	-	15206494	15206714	15206494	15206643	15206868	15207036	48213	6,15	12,6	9,0	26,25	202	131	0.00223697	0.0433127	0.245,0.619	0.183,0.0	0.341
48216	Os01g0362100		chr01	-	14758513	14758620	14758513	14758608	14758733	14758892	48216	5,9	0,0	16,7	6,0	143	131	0.000648776	0.0162698	1.0,1.0	0.71,1.0	0.145
48353	Os09g0436500		chr09	+	16071199	16071248	16071209	16071248	16070983	16071054	48353	0,0	6,4	3,3	9,9	141	131	0.000581106	0.0149203	0.0,0.0	0.236,0.236	-0.236
48368	Os09g0436500		chr09	+	16072004	16072403	16072145	16072403	16071334	16071435	48368	7,11	6,4	2,3	18,16	262	131	1.5716e-05	0.000750927	0.368,0.579	0.053,0.086	0.404
48377	Os09g0436500		chr09	+	16072145	16072403	16072201	16072403	16071334	16071435	48377	6,4	12,11	18,16	12,7	187	131	0.00147601	0.0312966	0.259,0.203	0.512,0.616	-0.333
48378	Os09g0436500		chr09	+	16072145	16072403	16072316	16072403	16071334	16071435	48378	73,83	30,32	153,146	36,18	284	131	0.00197246	0.0389905	0.529,0.545	0.662,0.789	-0.189
48380	Os09g0436500		chr09	+	16072159	16072403	16072316	16072403	16071334	16071435	48380	83,85	30,32	164,156	36,18	270	131	0.00176785	0.0358079	0.573,0.563	0.689,0.808	-0.18
48382	Os09g0436500		chr09	+	16072201	16072678	16072625	16072678	16071334	16071435	48382	16,31	0,0	18,10	3,9	537	131	5.27199e-08	5.18109e-06	1.0,1.0	0.594,0.213	0.597
48383	Os09g0436500		chr09	+	16072316	16072678	16072625	16072678	16071334	16071435	48383	34,52	0,0	42,21	3,9	422	131	1.81082e-06	0.000117922	1.0,1.0	0.813,0.42	0.384
48384	Os09g0436500		chr09	+	16072145	16072403	16072159	16072403	16072024	16072071	48384	259,324	72,114	369,303	226,176	145	131	1.05915e-05	0.000539031	0.765,0.72	0.596,0.609	0.14
48387	Os09g0436500		chr09	+	16072159	16072403	16072201	16072403	16072024	16072071	48387	72,114	18,17	226,176	3,13	173	131	1.2139e-06	8.37796e-05	0.752,0.835	0.983,0.911	-0.154
48397	Os09g0436600		chr09	+	16076228	16076682	16076612	16076682	16074906	16075069	48397	1,1	0,0	3,0	3,2	497	131	4.6638e-10	7.82617e-08	1.0,1.0	0.209,0.0	0.895
48439	Os05g0157500		chr05	+	3361437	3361588	3361443	3361588	3361186	3361344	48439	22,45	2,6	26,26	0,0	137	131	0.000805905	0.0195133	0.913,0.878	1.0,1.0	-0.105
48446	Os01g0704400		chr01	-	29208100	29208560	29208100	29208554	29208684	29208753	48446	5,6	4,4	10,1	0,0	137	131	5.52336e-06	0.000309372	0.544,0.589	1.0,1.0	-0.433
48472	Os11g0601700		chr11	-	23136833	23136940	23136833	23136923	23137303	23137537	48472	9,24	174,304	41,28	168,77	148	131	2.81136e-09	3.77363e-07	0.044,0.065	0.178,0.243	-0.156
48473	Os11g0601700		chr11	-	23136833	23136943	23136833	23136923	23137303	23137537	48473	11,31	174,304	73,47	168,77	151	131	3.33067e-16	1.59773e-13	0.052,0.081	0.274,0.346	-0.243
48488	Os01g0201900		chr01	-	5593565	5593662	5593565	5593641	5594241	5596237	48488	23,24	11,32	10,8	44,26	152	131	0.000318676	0.00910369	0.643,0.393	0.164,0.21	0.331
48504	Os09g0513500		chr09	-	19981182	19981399	19981182	19981322	19983476	19983517	48504	15,19	4,8	99,58	6,2	208	131	0.000154653	0.00511462	0.703,0.599	0.912,0.948	-0.279
48526	Os09g0464000		chr09	-	17570130	17570439	17570130	17570383	17571110	17571163	48526	7,2	0,8	2,1	0,0	187	131	0.00257231	0.0481934	1.0,0.149	1.0,1.0	-0.425
48576	Os09g0478100		chr09	-	18310204	18310582	18310204	18310546	18310754	18311073	48576	13,11	0,0	28,14	6,2	167	131	0.000144651	0.00484511	1.0,1.0	0.785,0.846	0.184
48608	Os04g0498200		chr04	-	24907690	24907884	24907690	24907772	24909037	24909166	48608	4,2	0,4	1,0	3,1	243	131	0.00151155	0.0318966	1.0,0.212	0.152,0.0	0.53
48659	Os05g0408300		chr05	-	19936579	19936709	19936579	19936680	19937025	19937129	48659	4,4	142,311	48,23	179,192	160	131	7.82707e-14	2.6519e-11	0.023,0.01	0.18,0.089	-0.118
48733	Os07g0246600		chr07	-	8161231	8161554	8161231	8161329	8161874	8161959	48733	4,14	54,100	75,32	43,29	338	131	0	0	0.028,0.051	0.403,0.3	-0.312
48832	Os09g0511700		chr09	-	19903474	19903933	19903474	19903680	19904022	19904086	48832	29,23	0,0	35,32	3,2	366	131	0.00225023	0.0434703	1.0,1.0	0.807,0.851	0.171
48895	Os09g0515300		chr09	-	20072964	20073074	20072964	20073055	20073491	20073650	48895	7,14	6,5	10,12	1,0	150	131	6.24394e-05	0.00238017	0.505,0.71	0.897,1.0	-0.341
48965	Os09g0525700		chr09	-	20544517	20544728	20544517	20544681	20544803	20544938	48965	0,0	5,2	6,2	0,0	178	131	1.07601e-11	2.72945e-09	0.0,0.0	1.0,1.0	-1
48966	Os09g0525700		chr09	-	20544517	20544728	20544517	20544703	20544803	20544938	48966	0,0	1,2	6,2	0,0	156	131	2.63871e-10	4.91714e-08	0.0,0.0	1.0,1.0	-1
48967	Os09g0525700		chr09	-	20544517	20544728	20544517	20544706	20544803	20544938	48967	0,0	1,5	6,2	0,2	153	131	5.86924e-08	5.71013e-06	0.0,0.0	1.0,0.461	-0.731
49028	Os09g0532900		chr09	-	20922251	20925097	20922251	20922339	20925213	20925405	49028	96,93	0,0	114,84	1,4	2871	131	6.59127e-05	0.00248906	1.0,1.0	0.839,0.489	0.336
49106	Os09g0544300		chr09	+	21489987	21490079	21490039	21490079	21488713	21488828	49106	149,175	8,18	81,62	23,10	183	131	0.000734797	0.0180707	0.93,0.874	0.716,0.816	0.136
49138	Os09g0551900		chr09	-	21869359	21869767	21869359	21869719	21870279	21870328	49138	1,0	27,40	13,4	45,35	179	131	1.90664e-05	0.000879776	0.026,0.0	0.175,0.077	-0.113
49161	Os06g0274300		chr06	+	9290592	9290860	9290802	9290860	9289965	9290109	49161	6,5	4,1	1,8	0,0	323	131	6.83993e-06	0.000369448	0.378,0.67	1.0,1.0	-0.476
49163	Os06g0274300		chr06	+	9290638	9290860	9290802	9290860	9289965	9290109	49163	2,5	4,1	3,8	0,0	277	131	6.40821e-06	0.000349637	0.191,0.703	1.0,1.0	-0.553
49176	Os09g0557400		chr09	-	22154411	22154625	22154411	22154600	22154693	22154877	49176	0,0	10,15	4,2	4,6	156	131	2.17305e-05	0.00098629	0.0,0.0	0.456,0.219	-0.338
49181	Os06g0600700		chr06	-	23721776	23723665	23721776	23722008	23724875	23725172	49181	15,23	0,0	56,43	0,7	1770	131	0.000752798	0.0184301	1.0,1.0	1.0,0.313	0.344
49216	Os11g0162700		chr11	-	3059780	3059935	3059780	3059909	3060367	3060984	49216	26,29	6,4	33,29	1,0	157	131	0.000114269	0.00392948	0.783,0.858	0.965,1.0	-0.162
49235	Os04g0384200		chr04	-	18849138	18849277	18849138	18849266	18849543	18849675	49235	14,22	15,13	56,69	4,10	142	131	8.82171e-07	6.35085e-05	0.463,0.61	0.928,0.864	-0.36
49444	Os10g0132700		chr10	+	2051099	2051257	2051214	2051257	2044041	2044500	49444	0,0	7,8	7,0	9,8	246	131	0.000862628	0.0205985	0.0,0.0	0.293,0.0	-0.146
49457	Os10g0140200		chr10	+	2480640	2480873	2480715	2480873	2480268	2480443	49457	2,5	0,2	1,3	12,3	206	131	0.00196618	0.038914	1.0,0.614	0.05,0.389	0.587
49536	Os08g0511500		chr08	+	25373681	25374002	25373762	25374002	25372855	25373018	49536	2,6	1,0	1,2	2,1	212	131	0.00218018	0.0423875	0.553,1.0	0.236,0.553	0.382
49561	Os06g0237502		chr06	-	7153155	7153230	7153155	7153220	7153630	7153768	49561	201,239	60,106	305,308	301,201	141	131	1.76891e-05	0.000828056	0.757,0.677	0.485,0.587	0.181
49614	Os10g0176700		chr10	+	5289893	5290390	5289903	5290390	5288764	5289278	49614	22,24	0,0	44,30	11,10	141	131	3.44629e-07	2.80626e-05	1.0,1.0	0.788,0.736	0.238
49618	Os10g0176700		chr10	+	5289903	5290390	5290002	5290390	5288764	5289278	49618	0,0	9,13	11,10	7,11	230	131	1.14256e-08	1.33712e-06	0.0,0.0	0.472,0.341	-0.406
49679	Os02g0313900		chr02	-	12416470	12416827	12416470	12416547	12416966	12417389	49679	34,38	58,49	27,9	74,68	393	131	0.000100006	0.00352628	0.163,0.205	0.108,0.042	0.109
49731	Os11g0140700		chr11	+	1881996	1882110	1882034	1882110	1881783	1881885	49731	4,1	6,8	13,7	2,2	169	131	5.43426e-05	0.00211989	0.341,0.088	0.834,0.731	-0.568
49732	Os11g0140700		chr11	+	1882010	1882110	1882034	1882110	1881783	1881885	49732	1,1	6,8	1,11	2,2	155	131	0.00119768	0.0267531	0.123,0.096	0.297,0.823	-0.45
49757	Os06g0225400		chr06	-	6489868	6490030	6489868	6489965	6490252	6490386	49757	14,32	50,88	20,18	23,14	196	131	0.000316741	0.00907516	0.158,0.196	0.368,0.462	-0.238
49851	Os10g0339400		chr10	+	9914798	9914947	9914821	9914947	9913953	9914106	49851	5,1	0,2	0,0	2,1	154	131	6.34542e-06	0.000346601	1.0,0.298	0.0,0.0	0.649
49875	Os04g0280200		chr04	+	11871578	11871717	11871618	11871717	11869601	11869737	49875	3,2	37,114	8,9	39,39	171	131	5.55048e-05	0.00215827	0.058,0.013	0.136,0.15	-0.108
49927	Os10g0357700		chr10	-	10930314	10930467	10930314	10930456	10930757	10930850	49927	21,26	39,37	30,43	14,22	142	131	2.50886e-05	0.00110907	0.332,0.393	0.664,0.643	-0.291
49936	Os10g0357800		chr10	+	10932665	10932971	10932897	10932971	10932180	10932466	49936	4,6	1,2	3,6	0,0	345	131	0.00123379	0.027283	0.603,0.533	1.0,1.0	-0.432
49949	Os10g0375600		chr10	+	11939236	11939385	11939265	11939385	11938992	11939137	49949	40,80	126,191	98,43	127,63	160	131	0.00024805	0.00745535	0.206,0.255	0.387,0.358	-0.142
50027	Os10g0388900		chr10	-	12868544	12868616	12868544	12868584	12868706	12868946	50027	0,0	19,25	4,4	12,10	163	131	2.20115e-05	0.000993903	0.0,0.0	0.211,0.243	-0.227
50036	Os03g0791800		chr03	-	32931156	32931244	32931156	32931236	32931363	32931453	50036	6,2	7,17	0,0	30,9	139	131	4.75411e-05	0.00188955	0.447,0.1	0.0,0.0	0.274
50050	Os10g0394400		chr10	+	13183198	13183557	13183201	13183557	13180916	13183059	50050	24,25	0,10	48,37	0,1	134	131	0.000340632	0.00958956	1.0,0.71	1.0,0.973	-0.131
50130	Os06g0146100		chr06	+	2417510	2417903	2417604	2417903	2417115	2417216	50130	0,0	3,4	6,2	12,7	225	131	0.000294403	0.00855146	0.0,0.0	0.225,0.143	-0.184
50132	Os06g0146100		chr06	+	2417510	2417903	2417646	2417903	2417115	2417216	50132	0,0	9,16	6,2	2,5	262	131	1.91529e-05	0.000882091	0.0,0.0	0.6,0.167	-0.384
50135	Os06g0146100		chr06	+	2417587	2417903	2417646	2417903	2417115	2417216	50135	0,0	9,16	1,3	2,5	190	131	0.00226127	0.0436163	0.0,0.0	0.256,0.293	-0.274
50137	Os06g0146100		chr06	+	2417604	2417903	2417646	2417903	2417115	2417216	50137	3,4	9,16	12,7	2,5	173	131	0.000237985	0.007193	0.202,0.159	0.82,0.515	-0.487
50147	Os01g0254100		chr01	-	8424401	8424815	8424401	8424786	8425041	8425134	50147	68,111	9,20	122,59	0,0	160	131	3.34775e-10	5.98519e-08	0.861,0.82	1.0,1.0	-0.159
50156	Os01g0254100		chr01	-	8426214	8426282	8426214	8426267	8427028	8427152	50156	9,17	21,18	4,6	47,28	146	131	0.000313085	0.00898635	0.278,0.459	0.071,0.161	0.253
50162	Os06g0702500		chr06	+	29627705	29627791	29627766	29627791	29627540	29627598	50162	45,87	0,4	61,32	17,3	192	131	9.02001e-05	0.00323263	1.0,0.937	0.71,0.879	0.174
50168	Os06g0702500		chr06	+	29628307	29628357	29628310	29628357	29627881	29627944	50168	3,1	0,1	3,0	3,5	134	131	0.000414242	0.011288	1.0,0.494	0.494,0.0	0.5
50177	Os06g0702500		chr06	+	29632350	29632438	29632361	29632438	29632164	29632260	50177	64,70	212,339	23,38	606,441	142	131	1.21014e-14	4.84557e-12	0.218,0.16	0.034,0.074	0.135
50178	Os06g0702500		chr06	+	29632350	29632438	29632368	29632438	29632164	29632260	50178	69,73	0,2	31,38	6,9	149	131	6.67304e-07	5.05961e-05	1.0,0.97	0.82,0.788	0.181
50181	Os06g0702500		chr06	+	29632351	29632438	29632368	29632438	29632164	29632260	50181	5,6	0,2	12,0	6,9	148	131	0.00143274	0.0307016	1.0,0.726	0.639,0.0	0.543
50219	Os06g0486400		chr06	-	16610747	16611202	16610747	16611190	16611319	16611364	50219	2,13	0,2	0,3	5,2	143	131	0.000357827	0.0100039	1.0,0.856	0.0,0.579	0.638
50236	Os10g0432200		chr10	+	15423025	15423464	15423036	15423464	15422847	15422940	50236	6,4	2,3	1,3	0,0	142	131	0.000146489	0.00489139	0.735,0.552	1.0,1.0	-0.357
50289	Os10g0446600		chr10	-	16156202	16156295	16156202	16156287	16157049	16157152	50289	32,21	0,0	38,28	2,5	139	131	0.00162906	0.0336867	1.0,1.0	0.947,0.841	0.106
50305	Os10g0455900		chr10	+	16657505	16657802	16657648	16657802	16657231	16657449	50305	0,0	2,3	3,2	0,2	262	131	9.28702e-05	0.00331826	0.0,0.0	1.0,0.333	-0.666
50325	Os10g0456500		chr10	+	16691535	16691681	16691562	16691681	16691252	16691382	50325	71,150	15,11	124,137	38,37	158	131	0.00174174	0.0353678	0.797,0.919	0.73,0.754	0.116
50381	Os05g0246600		chr05	+	8881434	8881575	8881457	8881575	8880103	8881159	50381	14,14	0,0	11,14	2,4	154	131	0.00035601	0.00995882	1.0,1.0	0.824,0.749	0.214
50421	Os10g0478200		chr10	+	17915529	17915947	17915825	17915947	17913830	17913980	50421	68,62	2,6	102,84	0,0	409	131	5.76355e-05	0.00223217	0.916,0.768	1.0,1.0	-0.158
50424	Os10g0478200		chr10	+	17915533	17915947	17915825	17915947	17913830	17913980	50424	68,61	2,6	102,84	0,0	405	131	5.75209e-05	0.00222951	0.917,0.767	1.0,1.0	-0.158
50464	Os10g0487600		chr10	+	18452076	18452297	18452147	18452297	18451365	18451609	50464	14,31	5,17	28,30	4,0	202	131	0.000100221	0.00352628	0.645,0.542	0.819,1.0	-0.316
50618	Os12g0485000		chr12	-	17927347	17927779	17927347	17927713	17930309	17930400	50618	61,96	5,27	128,101	79,67	197	131	4.56313e-05	0.00182865	0.89,0.703	0.519,0.501	0.286
50626	Os01g0357800		chr01	+	14476377	14476738	14476425	14476738	14476079	14476292	50626	4,15	0,0	5,13	1,6	179	131	1.71775e-05	0.000807226	1.0,1.0	0.785,0.613	0.301
50720	Os07g0568900		chr07	-	22880986	22881139	22880986	22881091	22881757	22882065	50720	2,0	11,3	3,1	0,0	179	131	1.52826e-09	2.27207e-07	0.117,0.0	1.0,1.0	-0.942
50721	Os07g0568900		chr07	-	22880986	22881292	22880986	22881091	22881757	22882065	50721	1,0	11,3	1,1	0,0	314	131	1.92753e-08	2.1081e-06	0.037,0.0	1.0,1.0	-0.982
50762	Os10g0541000		chr10	-	21111188	21111647	21111188	21111361	21112256	21112345	50762	2,9	2,3	18,15	0,0	399	131	1.3326e-06	9.0936e-05	0.247,0.496	1.0,1.0	-0.629
50836	Os01g0547000		chr01	+	20333253	20333504	20333396	20333504	20332000	20332362	50836	2,1	15,10	10,4	10,10	262	131	0.00209797	0.0409879	0.062,0.048	0.333,0.167	-0.195
50839	Os01g0547000		chr01	+	20333265	20333504	20333396	20333504	20332000	20332362	50839	2,1	15,10	10,5	10,10	262	131	0.00103458	0.0238013	0.062,0.048	0.333,0.2	-0.212
50889	Os10g0559200		chr10	-	22012572	22013010	22012572	22012955	22013096	22013422	50889	0,0	6,19	4,3	11,10	186	131	0.00027368	0.00805771	0.0,0.0	0.204,0.174	-0.189
50980	Os10g0573000		chr10	+	22751429	22751507	22751439	22751507	22751011	22751277	50980	7,24	7,8	13,9	0,0	141	131	2.16322e-06	0.000136114	0.482,0.736	1.0,1.0	-0.391
51017	Os10g0577700		chr10	+	23034234	23034479	23034308	23034479	23034040	23034159	51017	1,4	0,0	0,1	2,0	205	131	0.00247529	0.0467738	1.0,1.0	0.0,1.0	0.5
51037	Os10g0577800		chr10	-	23036182	23036588	23036182	23036563	23036656	23036745	51037	24,34	6,0	4,8	10,7	156	131	1.09788e-05	0.000553509	0.771,1.0	0.251,0.49	0.515
51038	Os10g0577800		chr10	-	23036182	23036588	23036182	23036566	23036656	23036745	51038	24,34	5,5	4,8	5,7	153	131	0.000881469	0.0209657	0.804,0.853	0.407,0.495	0.378
51041	Os10g0578800		chr10	-	23075423	23075887	23075423	23075810	23076536	23076666	51041	222,313	382,569	154,163	182,138	208	131	0.000136367	0.00460648	0.268,0.257	0.348,0.427	-0.125
51096	Os10g0503500		chr10	+	19221203	19221549	19221438	19221549	19220954	19221061	51096	2,13	7,0	6,7	0,0	348	131	0.00184978	0.0371259	0.097,1.0	1.0,1.0	-0.452
51207	Os02g0665200		chr02	+	27012997	27013097	27013011	27013097	27012731	27012856	51207	17,31	0,2	18,27	9,3	145	131	0.00143744	0.0307479	1.0,0.933	0.644,0.89	0.2
51256	Os11g0128800		chr11	-	1329881	1330029	1329881	1329999	1330097	1330167	51256	0,1	8,6	11,13	17,9	161	131	1.42244e-05	0.000689172	0.0,0.119	0.345,0.54	-0.383
51264	Os08g0100150		chr08	+	19089	20091	19730	20091	17350	17546	51264	12,17	1,0	15,23	9,14	754	131	6.43665e-06	0.000350794	0.676,1.0	0.225,0.222	0.615
51280	Os11g0134900		chr11	-	1622255	1622670	1622255	1622641	1623397	1623458	51280	19,78	1,22	37,46	0,3	160	131	0.000635221	0.0160044	0.94,0.744	1.0,0.926	-0.121
51305	Os11g0138400		chr11	-	1785916	1786261	1785916	1786246	1786348	1786597	51305	5,6	0,3	1,0	15,5	146	131	7.19157e-08	6.82477e-06	1.0,0.642	0.056,0.0	0.793
51320	Os01g0654200		chr01	-	26524722	26524972	26524722	26524800	26525093	26525654	51320	10,19	46,42	28,24	33,20	285	131	0.000319915	0.00912049	0.091,0.172	0.281,0.355	-0.186
51328	Os04g0169300		chr04	+	4751154	4751367	4751261	4751367	4750726	4750832	51328	1,11	53,91	17,22	69,60	238	131	8.24629e-05	0.00299563	0.01,0.062	0.119,0.168	-0.108
51329	Os04g0169300		chr04	+	4751154	4751367	4751311	4751367	4750726	4750832	51329	25,42	0,0	42,40	4,2	270	131	0.00197764	0.039077	1.0,1.0	0.836,0.907	0.129
51331	Os04g0169300		chr04	+	4751223	4751367	4751311	4751367	4750726	4750832	51331	24,39	0,0	35,29	4,2	219	131	0.00151506	0.031929	1.0,1.0	0.84,0.897	0.131
51366	Os11g0153700		chr11	+	2518621	2518716	2518632	2518716	2518404	2518557	51366	0,3	33,34	17,15	25,25	142	131	7.27412e-09	8.85506e-07	0.0,0.075	0.385,0.356	-0.333
51388	Os05g0150600		chr05	-	2907882	2908015	2907882	2907996	2908157	2908245	51388	3,3	42,75	22,24	39,49	150	131	3.93713e-10	6.81222e-08	0.059,0.034	0.33,0.3	-0.269
51393	Os05g0150600		chr05	-	2909277	2909644	2909277	2909640	2909734	2909815	51393	2,5	3,4	3,3	0,0	135	131	2.11099e-06	0.000133522	0.393,0.548	1.0,1.0	-0.529
51428	Os11g0170300		chr11	-	3420140	3420268	3420140	3420242	3420347	3420457	51428	32,121	10,9	114,85	0,3	157	131	1.45217e-05	0.000700775	0.728,0.918	1.0,0.959	-0.157
51493	Os11g0182400		chr11	-	4137362	4137833	4137362	4137459	4138251	4138350	51493	7,9	10,7	30,21	2,1	487	131	1.23846e-07	1.09495e-05	0.158,0.257	0.801,0.85	-0.618
51494	Os11g0182400		chr11	-	4137362	4137849	4137362	4137459	4138251	4138350	51494	1,2	10,7	5,11	2,1	503	131	1.41909e-05	0.000688236	0.025,0.069	0.394,0.741	-0.52
51589	Os11g0213000		chr11	-	5880229	5880676	5880229	5880667	5881731	5881813	51589	2,2	0,0	5,0	3,2	140	131	2.6362e-05	0.00115483	1.0,1.0	0.609,0.0	0.696
51600	Os08g0431150		chr08	+	20854230	20854394	20854233	20854394	20853828	20853901	51600	3,16	35,27	2,1	46,46	134	131	0.000185525	0.00591749	0.077,0.367	0.041,0.021	0.191
51656	Os02g0137800		chr02	+	2008682	2008837	2008686	2008837	2007231	2007665	51656	4,3	0,1	0,1	2,4	135	131	2.04459e-07	1.7379e-05	1.0,0.744	0.0,0.195	0.774
51658	Os02g0137800		chr02	+	2008682	2008837	2008771	2008837	2007231	2007665	51658	7,7	4,3	12,14	0,0	220	131	1.84598e-06	0.000119569	0.51,0.581	1.0,1.0	-0.455
51660	Os02g0137800		chr02	+	2008686	2008837	2008771	2008837	2007231	2007665	51660	3,5	4,3	14,17	0,0	216	131	7.12213e-08	6.77932e-06	0.313,0.503	1.0,1.0	-0.592
51661	Os02g0137800		chr02	+	2008767	2008837	2008771	2008837	2007231	2007665	51661	1,1	4,3	2,2	0,0	135	131	2.91826e-07	2.42106e-05	0.195,0.244	1.0,1.0	-0.78
51712	Os11g0250000		chr11	-	8102963	8103444	8102963	8103335	8103974	8104154	51712	4,4	4,2	9,4	1,0	240	131	0.000207019	0.00643364	0.353,0.522	0.831,1.0	-0.478
51714	Os11g0250000		chr11	-	8103132	8103628	8103132	8103335	8103974	8104154	51714	6,7	4,2	16,4	1,0	406	131	0.0001957	0.00614893	0.326,0.53	0.838,1.0	-0.491
51716	Os11g0250000		chr11	-	8103239	8103633	8103239	8103335	8103974	8104154	51716	12,2	4,2	18,13	1,0	411	131	6.511e-05	0.00246644	0.489,0.242	0.852,1.0	-0.56
51823	Os05g0241200		chr05	+	8604597	8604755	8604634	8604755	8603249	8603328	51823	29,35	326,640	62,51	288,188	168	131	3.40075e-11	7.88355e-09	0.065,0.041	0.144,0.175	-0.106
51883	Os11g0297900		chr11	-	10979012	10979162	10979012	10979104	10980189	10980256	51883	126,146	10,5	109,93	15,17	189	131	0.00101317	0.0234983	0.897,0.953	0.834,0.791	0.113
51886	Os11g0303200		chr11	+	11397790	11398118	11397839	11398118	11397509	11397648	51886	11,40	6,10	17,25	0,1	180	131	1.03444e-05	0.000528677	0.572,0.744	1.0,0.948	-0.316
51892	Os11g0303200		chr11	+	11397839	11398118	11397881	11398118	11397509	11397648	51892	6,10	3,2	0,1	2,1	173	131	0.000512042	0.0134682	0.602,0.791	0.0,0.431	0.481
51896	Os11g0303200		chr11	+	11400036	11400230	11400070	11400230	11398550	11398641	51896	25,44	4,3	37,28	0,0	165	131	0.00111455	0.0252927	0.832,0.921	1.0,1.0	-0.123
51931	Os11g0308100		chr11	-	11736712	11737100	11736712	11737038	11737568	11739401	51931	24,38	2,4	53,40	0,0	193	131	0.00122881	0.0272226	0.891,0.866	1.0,1.0	-0.121
52023	Os10g0206800		chr10	+	7576554	7576690	7576576	7576690	7575965	7576153	52023	82,201	2,25	52,29	41,24	153	131	8.88178e-15	3.67797e-12	0.972,0.873	0.521,0.508	0.408
52052	Os11g0481200		chr11	-	16868735	16868859	16868735	16868848	16869869	16869958	52052	26,20	6,5	40,25	2,0	142	131	0.000320092	0.00912049	0.8,0.787	0.949,1.0	-0.181
52118	Os11g0497000		chr11	+	17675309	17675368	17675312	17675368	17675079	17675183	52118	6,4	0,0	6,3	2,4	134	131	2.48799e-05	0.00110388	1.0,1.0	0.746,0.423	0.415

## Sheet: A5SS
ID	GeneID	geneSymbol	chr	strand	longExonStart_0base	longExonEnd	shortES	shortEE	flankingES	flankingEE	ID.1	IJC_SAMPLE_1	SJC_SAMPLE_1	IJC_SAMPLE_2	SJC_SAMPLE_2	IncFormLen	SkipFormLen	PValue	FDR	IncLevel1	IncLevel2	IncLevelDifference
57	Os01g0118300		chr01	+	1050307	1050387	1050307	1050371	1050507	1050624	57	3,21	3,6	9,16	1,0	147	131	0.000297794	0.018797	0.471,0.757	0.889,1.0	-0.331
62	Os02g0661500		chr02	+	26786250	26786613	26786250	26786477	26786709	26788011	62	18,31	0,0	39,27	6,8	262	131	1.76224e-06	0.000360894	1.0,1.0	0.765,0.628	0.303
87	Os03g0118600		chr03	+	1006717	1006840	1006717	1006821	1006929	1007269	87	23,24	155,230	40,40	126,140	150	131	4.25773e-05	0.00440875	0.115,0.084	0.217,0.2	-0.109
90	Os01g0262700		chr01	+	8895747	8895959	8895747	8895813	8896898	8896992	90	0,1	11,4	9,16	30,27	262	131	0.000309417	0.019354	0.0,0.111	0.13,0.229	-0.124
110	Os10g0446800		chr10	-	16165302	16167004	16166929	16167004	16163563	16163905	110	183,270	0,2	299,211	8,6	1740	131	0.000267828	0.0177411	1.0,0.91	0.738,0.726	0.223
139	Os08g0451700		chr08	-	22093023	22093425	22093270	22093425	22092578	22092763	139	9,14	28,77	94,46	25,26	360	131	2.13829e-13	1.18235e-09	0.105,0.062	0.578,0.392	-0.401
284	Os12g0610200		chr12	+	25771660	25771973	25771660	25771969	25772727	25773052	284	45,75	90,173	63,36	245,150	135	131	0.00115251	0.0494774	0.327,0.296	0.2,0.189	0.117
321	Os12g0592200		chr12	+	24815282	24815729	24815282	24815486	24817083	24817377	321	8,6	0,0	6,2	1,4	356	131	2.77815e-06	0.000533386	1.0,1.0	0.688,0.155	0.579
431	Os12g0538900		chr12	-	21496379	21496825	21496776	21496825	21495206	21495965	431	1,3	0,0	2,1	1,2	510	131	2.64864e-05	0.00306389	1.0,1.0	0.339,0.114	0.773
473	Os12g0512400		chr12	+	19808585	19808838	19808585	19808718	19808958	19809656	473	1,2	0,0	1,0	1,2	251	131	1.48054e-06	0.000316172	1.0,1.0	0.343,0.0	0.829
594	Os12g0297500		chr12	-	11732602	11732745	11732715	11732745	11731710	11731797	594	0,0	4,7	5,2	7,1	244	131	5.305e-05	0.00523812	0.0,0.0	0.277,0.518	-0.398
651	Os12g0285500		chr12	+	10850211	10850702	10850211	10850292	10851789	10851880	651	58,148	0,0	91,87	3,4	523	131	0.000459893	0.0261618	1.0,1.0	0.884,0.845	0.135
887	Os12g0178700		chr12	-	3989846	3989938	3989863	3989938	3989697	3989780	887	1,2	0,0	0,1	1,3	148	131	1.09041e-07	3.81602e-05	1.0,1.0	0.0,0.228	0.886
890	Os12g0178700		chr12	-	3989863	3989938	3989873	3989938	3989697	3989780	890	0,0	2,3	1,3	2,3	141	131	0.000880584	0.0411242	0.0,0.0	0.317,0.482	-0.399
948	Os12g0518000		chr12	-	20136260	20136355	20136281	20136355	20136010	20136136	948	0,0	3,12	4,2	1,5	152	131	1.35127e-05	0.00184032	0.0,0.0	0.775,0.256	-0.516
959	Os12g0162100		chr12	-	3131373	3131708	3131542	3131708	3130631	3130862	959	3,7	5,7	14,9	1,0	282	131	2.76584e-07	8.04916e-05	0.218,0.317	0.867,1.0	-0.666
1017	Os12g0132800		chr12	-	1584566	1584923	1584879	1584923	1584175	1584499	1017	48,76	46,66	108,71	44,35	426	131	0.000680763	0.0345341	0.243,0.262	0.43,0.384	-0.155
1047	Os12g0124100		chr12	-	1159791	1163917	1163722	1163917	1159627	1159672	1047	26,50	0,0	58,33	2,1	4044	131	0.000331704	0.0203339	1.0,1.0	0.484,0.517	0.5
1093	Os12g0108200		chr12	+	450334	450719	450334	450423	451175	451382	1093	12,6	0,0	16,16	3,2	409	131	0.000210025	0.0149269	1.0,1.0	0.631,0.719	0.325
1154	Os11g0700500		chr11	-	28704975	28705306	28705003	28705306	28704748	28704878	1154	112,247	12,28	136,77	43,33	159	131	3.72354e-07	9.99464e-05	0.885,0.879	0.723,0.658	0.192
1170	Os11g0683500		chr11	-	27652659	27652946	27652774	27652946	27651792	27651922	1170	1,7	0,2	1,1	2,6	246	131	0.000407629	0.0239318	1.0,0.651	0.21,0.082	0.679
1173	Os11g0679900		chr11	-	27492621	27492738	27492664	27492738	27492118	27492470	1173	5,0	5,3	21,9	4,1	174	131	0.00106144	0.0465804	0.43,0.0	0.798,0.871	-0.62
1200	Os11g0657300		chr11	+	26313939	26314325	26313939	26313984	26314437	26314502	1200	284,353	69,99	364,387	58,37	454	131	0.000146358	0.0114381	0.543,0.507	0.644,0.751	-0.172
1262	Os12g0137200		chr12	+	1804328	1804753	1804328	1804566	1805134	1805236	1262	27,29	14,21	49,37	4,5	300	131	2.81426e-06	0.000536592	0.457,0.376	0.842,0.764	-0.386
1263	Os12g0137200		chr12	+	1804328	1804769	1804328	1804566	1805134	1805236	1263	33,28	14,21	51,39	4,5	316	131	1.1576e-05	0.00163286	0.494,0.356	0.841,0.764	-0.378
1265	Os12g0137200		chr12	+	1804348	1804592	1804348	1804566	1805134	1805236	1265	18,16	14,21	36,29	4,5	157	131	9.22053e-07	0.000207252	0.518,0.389	0.882,0.829	-0.402
1266	Os12g0137200		chr12	+	1804348	1804828	1804348	1804566	1805134	1805236	1266	156,230	14,21	413,330	4,5	375	131	3.14372e-09	2.0318e-06	0.796,0.793	0.973,0.958	-0.171
1280	Os12g0137200		chr12	+	1805587	1805956	1805587	1805919	1806416	1806498	1280	0,0	6,1	7,6	6,2	168	131	6.22155e-07	0.000151638	0.0,0.0	0.476,0.701	-0.589
1316	Os11g0588400		chr11	+	22310965	22311145	22310965	22311088	22315251	22316053	1316	0,3	1,6	2,2	0,0	188	131	9.2375e-09	4.91133e-06	0.0,0.258	1.0,1.0	-0.871
1340	Os11g0572700		chr11	+	21487367	21487602	21487367	21487589	21487684	21487741	1340	52,77	125,200	81,44	78,65	144	131	0.000274444	0.0179453	0.275,0.259	0.486,0.381	-0.166
1363	Os11g0568700		chr11	+	21201720	21202046	21201720	21201997	21202251	21202441	1363	3,6	0,0	8,3	2,3	180	131	7.20881e-05	0.00662133	1.0,1.0	0.744,0.421	0.417
1474	Os11g0544200		chr11	-	19992691	19992844	19992829	19992844	19992103	19992616	1474	22,26	0,0	41,23	3,3	262	131	0.00114605	0.0492766	1.0,1.0	0.872,0.793	0.167
1499	Os11g0533100		chr11	-	19425867	19426335	19426218	19426335	19425271	19425433	1499	33,28	0,0	26,34	4,1	464	131	0.000679522	0.0345341	1.0,1.0	0.647,0.906	0.224
1544	Os04g0692300		chr04	-	35431694	35432796	35432641	35432796	35430898	35430973	1544	32,61	4,10	107,63	1,3	1060	131	0.000465674	0.0262745	0.497,0.43	0.93,0.722	-0.363
1574	Os04g0684500		chr04	+	34969663	34969846	34969663	34969841	34970804	34971379	1574	4,4	1,4	5,2	0,0	136	131	0.000126639	0.0101976	0.794,0.491	1.0,1.0	-0.357
1691	Os04g0563801		chr04	-	28230518	28230963	28230738	28230963	28229639	28229708	1691	115,172	16,28	127,96	7,1	333	131	2.88903e-05	0.00328696	0.739,0.707	0.877,0.974	-0.203
1863	Os10g0494800		chr10	-	18802885	18803240	18803135	18803240	18802605	18802676	1863	39,48	4,4	26,32	0,0	363	131	9.54316e-05	0.00799514	0.779,0.812	1.0,1.0	-0.204
1907	Os04g0588200		chr04	+	29725020	29725251	29725020	29725240	29725804	29725879	1907	10,13	0,6	9,7	0,0	142	131	0.000913868	0.0419696	1.0,0.667	1.0,1.0	-0.166
1989	Os04g0544900		chr04	-	27281290	27281625	27281583	27281625	27281126	27281213	1989	3,4	1,6	11,4	0,0	406	131	4.82457e-09	2.72214e-06	0.492,0.177	1.0,1.0	-0.665
1991	Os04g0544900		chr04	-	27281356	27281625	27281583	27281625	27281126	27281213	1991	4,9	1,6	6,2	0,0	340	131	2.7649e-07	8.04916e-05	0.606,0.366	1.0,1.0	-0.514
2208	Os03g0734900		chr03	-	30096703	30096899	30096797	30096899	30096499	30096586	2208	2,4	1,12	0,0	4,2	225	131	0.000583449	0.031218	0.538,0.163	0.0,0.0	0.351
2447	Os08g0246400		chr08	+	8958158	8958435	8958158	8958294	8958579	8959576	2447	9,11	0,0	14,20	11,3	262	131	5.06644e-06	0.000863273	1.0,1.0	0.389,0.769	0.421
2498	Os01g0292900		chr01	+	10650596	10650739	10650596	10650699	10651009	10651656	2498	4,1	3,2	0,0	2,4	171	131	9.0353e-05	0.00775773	0.505,0.277	0.0,0.0	0.391
2528	Os02g0654100		chr02	+	26388274	26388355	26388274	26388326	26388696	26388800	2528	56,82	65,123	52,41	110,157	160	131	0.000415144	0.0241631	0.414,0.353	0.279,0.176	0.156
2621	Os04g0306800		chr04	-	13827795	13828013	13827955	13828013	13827382	13827544	2621	27,39	3,3	49,37	0,0	273	131	0.000664785	0.0340358	0.812,0.862	1.0,1.0	-0.163
2624	Os04g0306800		chr04	-	13827955	13828254	13828153	13828254	13827382	13827544	2624	3,5	0,0	4,0	1,2	311	131	0.000320836	0.0198438	1.0,1.0	0.628,0.0	0.686
2749	Os10g0169800		chr10	+	4787395	4787726	4787395	4787673	4787839	4787980	2749	0,0	1,1	2,2	0,3	184	131	0.000723669	0.0362695	0.0,0.0	1.0,0.322	-0.661
2806	Os12g0264500		chr12	+	9361656	9362047	9361656	9362039	9364604	9364706	2806	1,6	13,31	28,17	14,21	139	131	7.61768e-06	0.00118986	0.068,0.154	0.653,0.433	-0.432
2810	Os12g0264500		chr12	+	9361656	9362149	9361656	9362047	9364604	9364706	2810	88,152	1,6	192,140	28,17	233	131	8.03899e-06	0.00124164	0.98,0.934	0.794,0.822	0.149
2859	Os02g0224800		chr02	+	7007241	7007391	7007241	7007372	7008432	7008532	2859	0,2	1,3	2,1	0,0	150	131	1.18419e-05	0.00164556	0.0,0.368	1.0,1.0	-0.816
2862	Os02g0224800		chr02	+	7007241	7007699	7007241	7007391	7008432	7008532	2862	2,10	0,2	0,0	2,1	421	131	7.45589e-07	0.000176182	1.0,0.609	0.0,0.0	0.804
3096	Os03g0839300		chr03	+	35286650	35286878	35286650	35286867	35286953	35287321	3096	0,0	6,21	1,8	35,23	142	131	0.000698991	0.0353291	0.0,0.0	0.026,0.243	-0.135
3108	Os02g0173100		chr02	+	3998063	3998505	3998063	3998171	3998791	3999027	3108	34,43	16,21	58,32	61,73	447	131	3.19316e-05	0.00354543	0.384,0.375	0.218,0.114	0.213
3190	Os03g0230500		chr03	+	6906491	6906909	6906491	6906724	6907020	6907409	3190	52,78	146,224	209,102	250,134	298	131	2.55289e-07	7.67172e-05	0.135,0.133	0.269,0.251	-0.126
3191	Os03g0230500		chr03	+	6906491	6906912	6906491	6906724	6907020	6907409	3191	52,57	146,224	164,85	250,134	301	131	3.00583e-06	0.00056647	0.134,0.1	0.222,0.216	-0.102
3313	Os10g0481450		chr10	-	18154793	18155248	18155209	18155248	18154499	18154614	3313	90,181	10,13	126,87	59,50	529	131	1.10378e-12	3.3907e-09	0.69,0.775	0.346,0.301	0.409
3469	Os02g0146500		chr02	+	2553836	2553914	2553836	2553902	2553984	2554211	3469	12,12	0,10	6,2	0,0	143	131	0.000585932	0.0312727	1.0,0.524	1.0,1.0	-0.238
3476	Os03g0120200		chr03	-	1112568	1112833	1112622	1112833	1111866	1111984	3476	11,7	0,0	6,0	4,4	185	131	5.11218e-08	1.96301e-05	1.0,1.0	0.515,0.0	0.742
3480	Os03g0120200		chr03	-	1112622	1112973	1112836	1112973	1111866	1111984	3480	0,0	1,2	4,4	1,0	327	131	1.09685e-08	5.61566e-06	0.0,0.0	0.616,1.0	-0.808
3542	Os03g0747200		chr03	-	30730583	30730985	30730824	30730985	30728349	30728888	3542	2,3	0,0	10,8	6,1	354	131	3.78742e-06	0.000682252	1.0,1.0	0.381,0.748	0.435
3845	Os03g0679700		chr03	+	26957422	26957616	26957422	26957613	26957777	26958978	3845	14,26	0,1	30,23	4,6	134	131	0.000512057	0.0284274	1.0,0.962	0.88,0.789	0.146
3850	Os03g0672300		chr03	-	26528855	26529046	26528944	26529046	26528384	26528503	3850	61,81	0,0	55,54	2,6	220	131	0.000299498	0.0188615	1.0,1.0	0.942,0.843	0.108
3977	Os03g0629900		chr03	-	24049870	24049929	24049880	24049929	24049443	24049592	3977	2,8	7,15	0,1	12,15	141	131	6.70592e-05	0.00626346	0.21,0.331	0.0,0.058	0.242
4046	Os01g0867800		chr01	+	37581177	37581524	37581177	37581249	37581637	37581719	4046	1,2	0,7	2,1	0,0	388	131	0.000242544	0.0164757	1.0,0.088	1.0,1.0	-0.456
4171	Os01g0866800		chr01	+	37537050	37537119	37537050	37537116	37537196	37537615	4171	1,6	2,9	0,1	9,6	134	131	0.000333344	0.0203893	0.328,0.395	0.0,0.14	0.292
4180	Os03g0574600		chr03	-	20961968	20962190	20962158	20962190	20961328	20961804	4180	6,5	2,2	0,0	7,2	303	131	2.95273e-07	8.4159e-05	0.565,0.519	0.0,0.0	0.542
4224	Os03g0562000		chr03	-	20186484	20186866	20186761	20186866	20186081	20186199	4224	1,8	0,9	2,1	0,0	390	131	0.000342456	0.0207709	1.0,0.23	1.0,1.0	-0.385
4271	Os03g0431500		chr03	-	18111612	18111789	18111739	18111789	18111436	18111525	4271	15,51	27,62	80,40	44,25	258	131	0.000417729	0.0242116	0.22,0.295	0.48,0.448	-0.206
4272	Os03g0431500		chr03	-	18111624	18111789	18111739	18111789	18111436	18111525	4272	14,45	27,62	71,36	44,25	246	131	0.00048599	0.0271987	0.216,0.279	0.462,0.434	-0.201
4280	Os03g0425300		chr03	+	17759737	17759882	17759737	17759827	17759952	17760117	4280	1,2	2,4	13,3	0,0	186	131	1.41823e-07	4.90123e-05	0.26,0.26	1.0,1.0	-0.74
4348	Os10g0212100		chr10	+	8071523	8071897	8071523	8071678	8072432	8072514	4348	46,35	2,5	61,52	0,0	332	131	9.30861e-05	0.00789433	0.901,0.734	1.0,1.0	-0.182
4555	Os04g0611400		chr04	+	31006764	31007156	31006764	31007106	31007234	31007535	4555	0,0	2,8	1,5	1,2	181	131	2.33458e-06	0.000467711	0.0,0.0	0.42,0.644	-0.532
4612	Os01g0223200		chr01	-	6728249	6728538	6728353	6728538	6727920	6728145	4612	28,88	8,5	64,54	1,0	235	131	3.91075e-05	0.00409881	0.661,0.908	0.973,1.0	-0.202
4638	Os04g0227100		chr04	-	8518826	8519651	8519549	8519651	8518648	8518738	4638	10,10	0,1	1,1	0,5	836	131	0.000132459	0.0105673	1.0,0.61	1.0,0.03	0.29
4672	Os06g0102700		chr06	+	185696	186025	185696	186011	186120	186237	4672	59,77	0,4	82,48	10,7	145	131	0.000989504	0.0442667	1.0,0.946	0.881,0.861	0.102
4738	Os03g0329900		chr03	+	12129326	12129794	12129326	12129366	12130190	12130260	4738	2,2	0,0	8,3	1,3	541	131	3.17647e-05	0.00354113	1.0,1.0	0.66,0.195	0.573
5011	Os03g0284600		chr03	+	9789867	9790287	9789867	9789913	9790412	9790449	5011	110,205	10,21	251,120	8,4	487	131	0.000826852	0.0397565	0.747,0.724	0.894,0.89	-0.156
5166	Os03g0341100		chr03	-	12717924	12718064	12717940	12718064	12717660	12717843	5166	1,3	6,8	4,1	0,1	147	131	0.0001611	0.0121752	0.129,0.25	1.0,0.471	-0.546
5220	Os02g0681000		chr02	+	27800903	27801307	27800903	27801242	27801985	27802093	5220	109,142	2,9	211,112	19,30	196	131	0.000255197	0.0171665	0.973,0.913	0.881,0.714	0.146
5284	Os07g0444000		chr07	-	15076361	15076424	15076373	15076424	15075171	15076266	5284	0,1	2,6	4,3	2,0	143	131	3.92176e-06	0.000699515	0.0,0.132	0.647,1.0	-0.758
5342	Os11g0152700		chr11	-	2463125	2463456	2463298	2463456	2462461	2462737	5342	1,2	0,0	1,4	2,2	286	131	2.11108e-05	0.002594	1.0,1.0	0.186,0.478	0.668
5356	Os03g0654400		chr03	-	25504787	25505267	25505201	25505267	25504251	25504679	5356	2,3	4,4	12,8	2,0	527	131	0.000166482	0.0125074	0.111,0.157	0.599,1.0	-0.665
5408	Os03g0203200		chr03	+	5423001	5423446	5423001	5423423	5425894	5426577	5408	5,5	6,17	7,6	0,2	154	131	5.42904e-05	0.00534152	0.415,0.2	1.0,0.718	-0.551
5414	Os09g0568000		chr09	+	22686368	22686560	22686368	22686527	22686795	22687250	5414	10,32	2,8	4,2	0,0	164	131	0.000256868	0.0171953	0.8,0.762	1.0,1.0	-0.219
5472	Os03g0192500		chr03	+	4815463	4815833	4815463	4815831	4815928	4816698	5472	0,0	59,94	3,8	83,35	133	131	7.99573e-05	0.00708083	0.0,0.0	0.034,0.184	-0.109
5534	Os01g0369600		chr01	+	15165084	15165418	15165084	15165308	15165517	15165714	5534	16,24	6,2	27,12	1,0	241	131	0.000526541	0.0291729	0.592,0.867	0.936,1.0	-0.238
5552	Os03g0174600		chr03	+	3990631	3991038	3990631	3990874	3991139	3991267	5552	51,46	6,4	75,69	1,0	277	131	4.6619e-05	0.00472116	0.801,0.845	0.973,1.0	-0.163
5558	Os03g0735000		chr03	-	30102829	30102975	30102919	30102975	30102007	30102120	5558	9,14	9,9	34,16	123,53	221	131	0.000132631	0.0105673	0.372,0.48	0.141,0.152	0.279
5765	Os08g0425100		chr08	+	20417732	20418071	20417732	20417929	20418186	20418654	5765	17,9	1,1	1,3	5,3	262	131	9.10568e-06	0.00136078	0.895,0.818	0.091,0.333	0.645
5781	Os04g0640200		chr04	+	32552544	32555825	32552544	32552680	32556091	32556339	5781	9,15	0,0	8,23	1,4	3258	131	3.87623e-08	1.58069e-05	1.0,1.0	0.243,0.188	0.784
5802	Os03g0145700		chr03	+	2531602	2532188	2531602	2531641	2532316	2532357	5802	18,8	0,0	13,18	3,1	660	131	0.00060015	0.0316941	1.0,1.0	0.462,0.781	0.378
5837	Os12g0275400		chr12	-	10139096	10139255	10139105	10139255	10138213	10138442	5837	0,1	32,29	7,1	19,13	140	131	0.000227431	0.0158383	0.0,0.031	0.256,0.067	-0.146
5884	Os03g0133300		chr03	+	1877296	1877641	1877296	1877601	1877800	1877875	5884	2,0	0,7	14,1	0,0	171	131	0.00109732	0.0477757	1.0,0.0	1.0,1.0	-0.5
6156	Os12g0623400		chr12	+	26618055	26618737	26618055	26618421	26618838	26618974	6156	14,16	0,0	5,2	8,0	429	131	0.000761185	0.0376467	1.0,1.0	0.16,1.0	0.42
6243	Os02g0824700		chr02	+	35429250	35429330	35429250	35429313	35429446	35429529	6243	1,2	0,0	0,0	7,2	148	131	5.48792e-10	6.32185e-07	1.0,1.0	0.0,0.0	1
6244	Os02g0824700		chr02	+	35429250	35429365	35429250	35429313	35429446	35429529	6244	8,1	0,0	2,0	7,2	183	131	6.31425e-11	9.1879e-08	1.0,1.0	0.17,0.0	0.915
6263	Os03g0198900		chr03	-	5205131	5205425	5205300	5205425	5204956	5205032	6263	14,17	0,0	14,8	8,0	282	131	0.00041869	0.0242166	1.0,1.0	0.448,1.0	0.276
6264	Os03g0198900		chr03	-	5205163	5205448	5205300	5205448	5204956	5205032	6264	16,23	0,0	33,17	8,0	262	131	0.00031265	0.019473	1.0,1.0	0.673,1.0	0.163
6304	Os02g0822000		chr02	+	35281146	35281619	35281146	35281412	35282687	35284478	6304	0,0	4,8	7,7	6,7	320	131	2.65306e-06	0.000516543	0.0,0.0	0.323,0.29	-0.306
6419	Os02g0814900		chr02	-	34916980	34917423	34917348	34917423	34916525	34916627	6419	67,47	9,12	69,84	4,1	481	131	0.000209341	0.0149166	0.67,0.516	0.825,0.958	-0.298
6450	Os03g0806400		chr03	-	33691336	33691470	33691439	33691470	33691166	33691217	6450	30,41	0,7	22,27	0,0	234	131	0.000768448	0.0378704	1.0,0.766	1.0,1.0	-0.117
6723	Os04g0272700		chr04	+	11451138	11451594	11451138	11451261	11452158	11455773	6723	78,94	0,0	106,104	7,2	446	131	0.000163082	0.0122853	1.0,1.0	0.816,0.939	0.123
6731	Os02g0771600		chr02	+	32558635	32560510	32558635	32559004	32560831	32561061	6731	586,1530	68,134	1342,919	257,131	1619	131	0.000160994	0.0121752	0.411,0.48	0.297,0.362	0.116
6867	Os04g0640500		chr04	+	32575044	32575243	32575044	32575089	32575473	32575644	6867	1,4	4,4	2,2	0,0	267	131	1.44024e-09	1.28446e-06	0.109,0.329	1.0,1.0	-0.781
6944	Os07g0148900		chr07	+	2546464	2546594	2546464	2546569	2546718	2546799	6944	16,12	0,0	19,12	6,0	156	131	0.000866789	0.0407316	1.0,1.0	0.727,1.0	0.137
6947	Os07g0148900		chr07	+	2546464	2546605	2546464	2546569	2546718	2546799	6947	8,15	0,0	6,5	6,0	167	131	0.00115851	0.049658	1.0,1.0	0.44,1.0	0.28
7035	Os05g0306000		chr05	-	13843906	13844003	13843951	13844003	13843700	13843781	7035	1,0	1,3	2,3	2,0	176	131	0.000371511	0.0221839	0.427,0.0	0.427,1.0	-0.5
7156	Os06g0571100		chr06	-	22125053	22125264	22125199	22125264	22124682	22124727	7156	3,1	1,3	12,1	0,0	262	131	2.3308e-05	0.00276565	0.6,0.143	1.0,1.0	-0.629
7178	Os01g0847600		chr01	+	36404421	36404685	36404421	36404498	36405356	36405632	7178	3,4	0,1	2,3	4,1	300	131	0.000942003	0.0427645	1.0,0.636	0.179,0.567	0.445
7237	Os03g0782500		chr03	+	32433977	32434279	32433977	32434207	32434388	32434454	7237	537,705	162,219	894,474	458,263	203	131	1.0475e-05	0.00151416	0.681,0.675	0.557,0.538	0.13
7259	Os06g0360600		chr06	-	14912421	14912714	14912671	14912714	14912147	14912230	7259	13,20	16,25	39,44	19,18	363	131	0.000891045	0.0413518	0.227,0.224	0.426,0.469	-0.222
7281	Os04g0482700		chr04	-	24131935	24131995	24131953	24131995	24131747	24131831	7281	2,2	59,63	24,3	71,43	149	131	6.41916e-05	0.00607776	0.029,0.027	0.229,0.058	-0.116
7308	Os01g0797900		chr01	+	33784406	33784759	33784406	33784549	33784884	33786281	7308	28,34	9,5	43,44	1,1	323	131	5.15925e-05	0.00514937	0.558,0.734	0.946,0.947	-0.3
7376	Os08g0522400		chr08	-	25973363	25973434	25973395	25973434	25973109	25973193	7376	12,13	0,0	8,19	6,4	163	131	7.66507e-06	0.00119054	1.0,1.0	0.517,0.792	0.345
7516	Os04g0417800		chr04	-	20641534	20641633	20641556	20641633	20641344	20641438	7516	0,0	31,55	5,4	29,25	153	131	7.32629e-05	0.00666283	0.0,0.0	0.129,0.12	-0.124
7659	Os04g0173300		chr04	+	4968578	4968757	4968578	4968680	4968841	4969401	7659	25,65	29,89	100,67	66,40	208	131	0.000637068	0.0329216	0.352,0.315	0.488,0.513	-0.167
7724	Os01g0315800		chr01	-	11908293	11908388	11908322	11908388	11908130	11908214	7724	14,17	0,6	27,17	0,0	160	131	0.000897808	0.0414386	1.0,0.699	1.0,1.0	-0.151
7780	Os11g0456100		chr11	-	15449625	15449763	15449722	15449763	15448891	15449166	7780	0,0	16,38	1,6	11,8	228	131	0.000173073	0.0128282	0.0,0.0	0.05,0.301	-0.175
7804	Os02g0110600		chr02	-	568572	568960	568896	568960	568419	568492	7804	2,5	1,4	1,0	7,3	437	131	0.000541309	0.0298195	0.375,0.273	0.041,0.0	0.303
7822	Os03g0836500		chr03	-	35149010	35149161	35149138	35149161	35148706	35148889	7822	5,17	2,0	3,2	8,9	259	131	3.26007e-06	0.000600874	0.558,1.0	0.159,0.101	0.649
7826	Os03g0836500		chr03	-	35149017	35149161	35149138	35149161	35148706	35148889	7826	3,14	2,0	4,2	8,9	252	131	0.000234201	0.0160669	0.438,1.0	0.206,0.104	0.564
7829	Os03g0836500		chr03	-	35149047	35149161	35149138	35149161	35148706	35148889	7829	3,13	2,0	3,2	8,9	222	131	8.70168e-05	0.00751798	0.47,1.0	0.181,0.116	0.587
7831	Os03g0836500		chr03	-	35149073	35149161	35149138	35149161	35148706	35148889	7831	10,18	2,0	1,8	8,9	196	131	7.60879e-07	0.000177045	0.77,1.0	0.077,0.373	0.66
7882	Os01g0715400		chr01	+	29761381	29761515	29761381	29761502	29762630	29762750	7882	1,10	0,8	8,8	0,0	144	131	0.000181583	0.0133517	1.0,0.532	1.0,1.0	-0.234
7941	Os01g0710000		chr01	+	29503329	29503431	29503329	29503404	29503625	29503701	7941	283,383	376,492	598,425	451,353	158	131	3.81564e-05	0.00405735	0.384,0.392	0.524,0.5	-0.124
8000	Os05g0357700		chr05	+	16974324	16974393	16974324	16974389	16974870	16974933	8000	30,45	0,0	64,34	1,9	135	131	0.000395948	0.0234406	1.0,1.0	0.984,0.786	0.115
8024	Os04g0659500		chr04	-	33651404	33651543	33651492	33651543	33651226	33651313	8024	0,2	5,12	10,8	10,16	219	131	0.000778815	0.038245	0.0,0.091	0.374,0.23	-0.257
8059	Os01g0382700		chr01	+	15979926	15980063	15979926	15980057	15980158	15980519	8059	0,1	2,2	4,1	0,0	137	131	1.61228e-07	5.37044e-05	0.0,0.323	1.0,1.0	-0.839
8065	Os07g0143000		chr07	+	2198989	2199456	2198989	2199434	2199542	2199565	8065	0,0	7,7	5,4	8,7	153	131	9.43465e-06	0.00138745	0.0,0.0	0.349,0.329	-0.339
8069	Os07g0143000		chr07	+	2198989	2199460	2198989	2199456	2199542	2199565	8069	3,2	0,0	1,2	5,4	135	131	8.15773e-09	4.42229e-06	1.0,1.0	0.163,0.327	0.755
8275	Os01g0867600		chr01	+	37570233	37570448	37570233	37570404	37571361	37571425	8275	9,6	23,67	0,0	40,20	175	131	2.83842e-05	0.00324272	0.227,0.063	0.0,0.0	0.145
8308	Os04g0567700		chr04	+	28523592	28523822	28523592	28523716	28525177	28525648	8308	7,13	0,0	16,9	0,8	237	131	0.00106537	0.0466787	1.0,1.0	1.0,0.383	0.308
8348	Os02g0617500		chr02	+	24524024	24524154	24524024	24524150	24524228	24524425	8348	2,6	0,7	0,0	1,4	135	131	4.15836e-06	0.000727634	1.0,0.454	0.0,0.0	0.727
8353	Os02g0687900		chr02	+	28214702	28215084	28214702	28214925	28215248	28215395	8353	0,0	1,5	2,2	0,0	272	131	5.05977e-10	6.08207e-07	0.0,0.0	1.0,1.0	-1
8440	Os01g0817700		chr01	+	34804309	34804579	34804309	34804474	34804696	34804877	8440	0,0	2,1	2,1	0,0	236	131	4.30567e-09	2.47998e-06	0.0,0.0	1.0,1.0	-1
8525	Os05g0102800		chr05	-	167188	167722	167668	167722	166547	166771	8525	50,108	4,5	98,58	0,0	593	131	2.14475e-05	0.00261216	0.734,0.827	1.0,1.0	-0.22
8551	Os03g0126800		chr03	-	1517266	1517572	1517464	1517572	1517004	1517058	8551	1,0	1,3	5,4	0,0	311	131	3.18386e-09	2.0318e-06	0.296,0.0	1.0,1.0	-0.852
8574	Os03g0344300		chr03	-	12826631	12826943	12826849	12826943	12825366	12825459	8574	7,9	0,0	21,6	19,19	331	131	2.74083e-09	1.9941e-06	1.0,1.0	0.304,0.111	0.792
8682	Os03g0197000		chr03	-	5089071	5089255	5089159	5089255	5088074	5088363	8682	0,0	4,3	1,1	0,0	219	131	3.29006e-09	2.0318e-06	0.0,0.0	1.0,1.0	-1
8810	Os11g0460800		chr11	+	15692052	15692369	15692052	15692133	15692560	15692632	8810	17,14	7,5	29,34	3,0	349	131	0.000231826	0.0160669	0.477,0.512	0.784,1.0	-0.398
8811	Os11g0460800		chr11	+	15692052	15692436	15692052	15692133	15692560	15692632	8811	17,11	7,5	29,21	3,0	416	131	0.000603005	0.0317548	0.433,0.409	0.753,1.0	-0.456
8850	Os12g0460800		chr12	-	16197377	16197774	16197659	16197774	16197095	16197252	8850	417,662	29,48	287,183	59,46	395	131	9.12684e-10	9.34555e-07	0.827,0.821	0.617,0.569	0.231
8876	Os06g0155600		chr06	+	2865478	2865680	2865478	2865663	2865761	2865997	8876	0,1	3,2	6,1	2,0	148	131	2.72559e-05	0.00313977	0.0,0.307	0.726,1.0	-0.71
8917	Os01g0944200		chr01	+	41512823	41513023	41512823	41513020	41517024	41517984	8917	27,47	0,3	39,32	8,7	134	131	0.000733953	0.0365076	1.0,0.939	0.827,0.817	0.148
8923	Os02g0329600		chr02	-	13361794	13361835	13361799	13361835	13361496	13361597	8923	13,24	1,18	23,5	0,0	136	131	1.9096e-05	0.00239977	0.926,0.562	1.0,1.0	-0.256
8936	Os01g0248400		chr01	+	8172108	8172514	8172108	8172498	8173678	8173764	8936	3,5	4,4	5,8	0,0	147	131	4.99552e-07	0.000124425	0.401,0.527	1.0,1.0	-0.536
8938	Os01g0248400		chr01	+	8172278	8172766	8172278	8172498	8173678	8173764	8938	25,22	4,4	26,22	0,0	381	131	6.69991e-06	0.00107071	0.682,0.654	1.0,1.0	-0.332
8950	Os03g0784300		chr03	-	32552591	32552850	32552771	32552850	32552315	32552382	8950	16,27	4,5	29,25	1,0	293	131	6.59409e-05	0.00620092	0.641,0.707	0.928,1.0	-0.29
9119	Os02g0817600		chr02	-	35074510	35074819	35074611	35074819	35074168	35074271	9119	0,0	3,4	4,1	3,3	232	131	0.000571302	0.0307291	0.0,0.0	0.43,0.158	-0.294
9129	Os03g0337200		chr03	-	12517042	12517534	12517450	12517534	12516532	12516798	9129	134,249	7,18	201,139	35,22	521	131	0.000232403	0.0160669	0.828,0.777	0.591,0.614	0.2
9140	Os03g0572300		chr03	-	20844815	20845136	20845096	20845136	20844456	20844672	9140	27,39	69,91	80,59	62,73	394	131	3.46785e-05	0.00375983	0.115,0.125	0.3,0.212	-0.136
9188	Os07g0637600		chr07	-	26505034	26505237	26505184	26505237	26504835	26504902	9188	2,0	15,10	5,9	9,14	263	131	0.000271358	0.01782	0.062,0.0	0.217,0.243	-0.199
9190	Os01g0559200		chr01	+	21182424	21182864	21182424	21182530	21183077	21183221	9190	18,11	22,30	4,4	35,34	447	131	0.00010005	0.00833158	0.193,0.097	0.032,0.033	0.113
9196	Os02g0517531		chr02	+	18776019	18776418	18776019	18776104	18776517	18776697	9196	3,1	2,1	1,7	0,0	427	131	3.95356e-05	0.00412468	0.315,0.235	1.0,1.0	-0.725
9253	Os02g0829500		chr02	-	35662919	35663117	35663048	35663117	35662688	35662780	9253	4,2	0,0	11,14	8,5	260	131	7.08471e-06	0.00111592	1.0,1.0	0.409,0.585	0.503
9340	Os04g0686650		chr04	-	35095828	35096235	35096124	35096235	35095532	35095669	9340	1,1	0,0	9,6	8,2	409	131	7.38435e-08	2.79665e-05	1.0,1.0	0.265,0.49	0.623
9386	Os03g0154100		chr03	+	2966101	2966330	2966101	2966313	2966418	2967286	9386	28,25	0,0	29,21	6,3	148	131	5.76641e-05	0.00559383	1.0,1.0	0.811,0.861	0.164
9436	Os02g0146400		chr02	+	2550482	2550550	2550482	2550547	2550641	2551064	9436	39,57	2,14	103,80	3,1	134	131	9.1579e-05	0.00781446	0.95,0.799	0.971,0.987	-0.104
9584	Os03g0745400		chr03	+	30629360	30629590	30629360	30629492	30629860	30629967	9584	2,1	0,0	1,1	2,2	229	131	3.8003e-06	0.000682252	1.0,1.0	0.222,0.222	0.778
9644	Os12g0532500		chr12	+	21137690	21137772	21137690	21137748	21137847	21138179	9644	1,6	3,2	0,0	6,3	155	131	2.34249e-05	0.00276764	0.22,0.717	0.0,0.0	0.468
9647	Os01g0667200		chr01	-	27275107	27275363	27275309	27275363	27274749	27275023	9647	7,8	0,10	6,5	0,0	315	131	0.000754564	0.0373861	1.0,0.25	1.0,1.0	-0.375
9671	Os01g0186700		chr01	-	4622461	4622803	4622721	4622803	4621924	4622379	9671	36,42	43,88	42,24	183,109	373	131	1.88263e-05	0.00237667	0.227,0.144	0.075,0.072	0.112
10017	Os02g0187500		chr02	-	4857609	4858081	4857869	4858081	4855964	4856271	10017	8,4	0,0	20,14	5,1	373	131	5.46565e-05	0.00535847	1.0,1.0	0.584,0.831	0.292
10022	Os02g0187500		chr02	-	4857470	4857903	4857869	4857903	4855974	4856271	10022	8,3	0,0	21,16	5,1	512	131	2.30555e-05	0.00275937	1.0,1.0	0.518,0.804	0.339
10116	Os08g0265500		chr08	+	10099908	10101446	10099908	10100034	10101529	10101616	10116	150,276	0,1	255,202	8,1	1525	131	0.000568264	0.0307291	1.0,0.96	0.732,0.946	0.141
10155	Os08g0109400		chr08	+	468150	468575	468150	468569	468679	468881	10155	0,0	14,26	10,0	20,18	137	131	0.000223128	0.0156172	0.0,0.0	0.323,0.0	-0.162
10263	Os06g0215300		chr06	-	5864475	5864831	5864729	5864831	5864262	5864385	10263	4,4	0,0	4,0	6,2	367	131	5.60783e-11	8.61331e-08	1.0,1.0	0.192,0.0	0.904
10301	Os05g0487600		chr05	-	23993478	23993944	23993518	23993944	23993299	23993392	10301	71,87	4,16	123,100	38,42	171	131	0.000233128	0.0160669	0.931,0.806	0.713,0.646	0.189
10516	Os02g0574500		chr02	-	22041829	22041879	22041831	22041879	22041565	22041732	10516	0,6	4,10	0,0	8,5	133	131	0.000629062	0.0326298	0.0,0.371	0.0,0.0	0.185
10815	Os12g0143900		chr12	-	2164791	2164846	2164801	2164846	2164536	2164625	10815	0,4	3,1	3,4	0,0	141	131	0.000455359	0.026011	0.0,0.788	1.0,1.0	-0.606
10837	Os01g0147900		chr01	-	2593299	2593568	2593485	2593568	2592296	2592372	10837	0,0	2,1	4,1	0,0	299	131	1.63266e-09	1.41056e-06	0.0,0.0	1.0,1.0	-1
10941	Os03g0855700		chr03	+	36084804	36085232	36084804	36085037	36093252	36093393	10941	1,1	0,0	2,0	2,2	308	131	1.07099e-07	3.79611e-05	1.0,1.0	0.298,0.0	0.851
11032	Os03g0730800		chr03	-	29902539	29902618	29902564	29902618	29900261	29900320	11032	2,0	3,3	1,2	0,0	156	131	9.42447e-09	4.91619e-06	0.359,0.0	1.0,1.0	-0.821
11153	Os01g0571700		chr01	+	21958126	21958585	21958126	21958510	21958695	21958848	11153	34,51	2,5	55,37	16,13	206	131	0.00054813	0.0300678	0.915,0.866	0.686,0.644	0.226
11164	Os01g0603000		chr01	-	23742342	23742804	23742726	23742804	23741485	23741644	11164	2,3	0,0	1,0	2,1	497	131	1.77307e-08	8.6e-06	1.0,1.0	0.116,0.0	0.942
11195	Os01g0391500		chr01	+	16590414	16590902	16590414	16590549	16590978	16591084	11195	8,25	45,73	53,54	25,21	466	131	9.99201e-16	9.2083e-12	0.048,0.088	0.373,0.42	-0.328
11282	Os04g0442000		chr04	+	22006404	22006879	22006404	22006829	22007524	22007640	11282	3,2	0,5	0,0	2,4	181	131	0.000215535	0.0151626	1.0,0.225	0.0,0.0	0.613
11346	Os01g0871100		chr01	+	37768172	37768478	37768172	37768437	37768890	37768947	11346	3,0	11,13	6,2	2,0	172	131	8.81593e-06	0.00132785	0.172,0.0	0.696,1.0	-0.762
11347	Os01g0871100		chr01	+	37768399	37768448	37768399	37768437	37768890	37768947	11347	79,131	11,13	134,109	2,0	142	131	1.86211e-07	5.91744e-05	0.869,0.903	0.984,1.0	-0.106
11622	Os02g0557100		chr02	+	21082667	21083010	21082667	21082967	21084111	21084352	11622	1,2	0,0	0,0	1,1	174	131	1.21447e-08	6.10479e-06	1.0,1.0	0.0,0.0	1
11849	Os01g0103800		chr01	+	197646	197954	197646	197947	198033	198225	11849	9,8	3,6	4,7	1,0	138	131	0.000937502	0.0427004	0.74,0.559	0.792,1.0	-0.247
11911	Os07g0264900		chr07	+	9400185	9400361	9400185	9400243	9401016	9401157	11911	22,39	62,96	84,44	60,47	249	131	1.48668e-06	0.000316172	0.157,0.176	0.424,0.33	-0.211
11960	Os02g0197800		chr02	-	5479431	5479582	5479517	5479582	5478758	5479335	11960	3,5	48,53	15,14	36,28	217	131	6.68422e-06	0.00107071	0.036,0.054	0.201,0.232	-0.172
11961	Os02g0197800		chr02	-	5479431	5479582	5479522	5479582	5478758	5479335	11961	3,5	5,2	15,14	0,0	222	131	1.53977e-07	5.25556e-05	0.261,0.596	1.0,1.0	-0.572
11963	Os02g0197800		chr02	-	5480462	5480881	5480551	5480881	5479933	5480041	11963	4,5	18,8	0,0	5,12	220	131	0.000168344	0.0125555	0.117,0.271	0.0,0.0	0.194
12092	Os10g0573700		chr10	-	22776973	22777048	22777026	22777048	22776416	22776816	12092	16,32	10,1	184,74	2,0	184	131	3.39127e-05	0.00370587	0.533,0.958	0.985,1.0	-0.247
12243	Os08g0369600		chr08	-	17219730	17219872	17219764	17219872	17219039	17219211	12243	11,16	5,13	7,5	19,21	165	131	0.000264572	0.0175832	0.636,0.494	0.226,0.159	0.372
12270	Os05g0339200		chr05	+	15888701	15889036	15888701	15888901	15889838	15890051	12270	8,9	2,2	6,5	0,0	262	131	0.00111966	0.0483354	0.667,0.692	1.0,1.0	-0.321
12340	Os11g0176300		chr11	+	3811145	3811343	3811145	3811317	3811440	3811645	12340	6,8	0,8	6,3	0,0	157	131	0.000721381	0.0362618	1.0,0.455	1.0,1.0	-0.272
12341	Os11g0176300		chr11	+	3811730	3811932	3811730	3811898	3812267	3812435	12341	5,0	8,9	13,13	0,4	165	131	5.69672e-06	0.000937483	0.332,0.0	1.0,0.721	-0.695
12344	Os02g0745700		chr02	+	31299632	31300090	31299632	31299797	31300928	31301828	12344	1,1	2,19	5,6	4,3	406	131	4.07302e-05	0.00423334	0.139,0.017	0.287,0.392	-0.262
12412	Os04g0462500		chr04	+	23104447	23104658	23104447	23104606	23104813	23105264	12412	92,129	115,291	87,40	348,327	183	131	1.88415e-08	8.68186e-06	0.364,0.241	0.152,0.081	0.186
12413	Os04g0462500		chr04	+	23104447	23104662	23104447	23104606	23104813	23105264	12413	100,147	115,291	92,39	348,327	187	131	9.906e-10	9.78111e-07	0.379,0.261	0.156,0.077	0.204
12454	Os01g0626900		chr01	-	25032549	25032662	25032603	25032662	25032345	25032466	12454	2,1	0,0	12,10	9,3	185	131	2.08509e-05	0.00257351	1.0,1.0	0.486,0.702	0.406
12498	Os02g0316900		chr02	+	12572673	12573152	12572673	12572745	12573535	12573721	12498	1,0	3,7	8,5	0,0	520	131	3.27183e-13	1.35537e-09	0.077,0.0	1.0,1.0	-0.962
12587	Os03g0837900		chr03	+	35214685	35215029	35214685	35214954	35215336	35215564	12587	14,15	0,10	30,17	0,0	206	131	0.000307809	0.0192971	1.0,0.488	1.0,1.0	-0.256
12614	Os01g0552000		chr01	-	20725616	20726058	20725962	20726058	20725217	20725446	12614	10,41	0,1	30,11	6,2	459	131	8.92303e-05	0.00768521	1.0,0.921	0.588,0.611	0.361
12768	Os06g0167500		chr06	+	3417003	3417065	3417003	3417056	3417277	3417636	12768	60,104	0,3	70,45	7,8	140	131	9.33912e-05	0.00789598	1.0,0.97	0.903,0.84	0.114
13005	Os02g0209000		chr02	-	6120057	6120513	6120377	6120513	6119592	6119658	13005	31,27	0,0	15,19	4,1	433	131	0.000146437	0.0114381	1.0,1.0	0.532,0.852	0.308
13014	Os01g0795300		chr01	-	33693613	33693771	33693713	33693771	33693418	33693516	13014	1,4	0,0	0,1	3,6	231	131	5.28086e-11	8.58824e-08	1.0,1.0	0.0,0.086	0.957
13049	Os01g0633100		chr01	+	25353804	25354262	25353804	25354182	25355073	25355156	13049	4,3	0,0	10,1	2,2	211	131	0.00110575	0.0479528	1.0,1.0	0.756,0.237	0.504
13065	Os05g0100900		chr05	-	75889	76013	75978	76013	75277	75551	13065	5,15	0,0	11,10	2,6	220	131	5.45271e-06	0.000902702	1.0,1.0	0.766,0.498	0.368
13084	Os05g0230900		chr05	-	7965918	7965999	7965939	7965999	7965705	7965770	13084	34,38	12,19	64,48	12,2	152	131	0.000661963	0.0339542	0.709,0.633	0.821,0.954	-0.216
13176	Os01g0877600		chr01	-	38085361	38085543	38085467	38085543	38082294	38085258	13176	30,43	1,0	51,20	2,8	237	131	0.00032807	0.0201559	0.943,1.0	0.934,0.58	0.215
13177	Os01g0877600		chr01	-	38085392	38085543	38085467	38085543	38082294	38085258	13177	58,75	1,0	98,39	2,8	206	131	0.000582191	0.031218	0.974,1.0	0.969,0.756	0.124
13231	Os01g0764000		chr01	-	32150609	32151009	32150910	32151009	32149727	32149776	13231	2,2	0,0	1,0	1,2	414	131	1.82396e-07	5.86359e-05	1.0,1.0	0.24,0.0	0.88
13233	Os01g0764000		chr01	-	32150815	32151009	32150910	32151009	32149727	32149776	13233	2,2	0,0	1,0	1,2	226	131	2.32199e-06	0.000467711	1.0,1.0	0.367,0.0	0.817
13260	Os02g0562300		chr02	+	21319943	21320113	21319943	21320071	21320216	21320412	13260	2,6	10,7	0,0	2,1	173	131	0.00015047	0.0115879	0.132,0.394	0.0,0.0	0.263
13265	Os02g0562300		chr02	+	21319943	21320113	21319943	21320110	21320216	21320412	13265	2,6	9,16	0,0	7,14	134	131	5.28833e-05	0.00523812	0.178,0.268	0.0,0.0	0.223
13409	Os01g0393000		chr01	+	16717219	16717606	16717219	16717306	16717749	16717950	13409	4,6	0,2	0,1	2,2	413	131	6.97869e-05	0.00647449	1.0,0.488	0.0,0.137	0.675
13415	Os07g0662800		chr07	-	27956575	27956744	27956655	27956744	27956320	27956395	13415	38,77	79,138	47,36	238,139	211	131	8.77685e-06	0.00132785	0.23,0.257	0.109,0.139	0.119
13459	Os04g0320100		chr04	+	14714811	14715265	14714811	14715185	14715455	14715535	13459	88,84	155,253	160,83	166,126	211	131	0.000604157	0.031755	0.261,0.171	0.374,0.29	-0.116
13460	Os04g0320100		chr04	+	14714811	14715275	14714811	14715185	14715455	14715535	13460	112,114	155,253	204,108	166,126	221	131	0.000625125	0.0325811	0.3,0.211	0.421,0.337	-0.123
13465	Os04g0320100		chr04	+	14715447	14715756	14715447	14715710	14715832	14715890	13465	2,1	0,0	5,0	8,2	177	131	2.76665e-08	1.21412e-05	1.0,1.0	0.316,0.0	0.842
13507	Os01g0375100		chr01	-	15478136	15478322	15478149	15478322	15477966	15478061	13507	8,13	6,2	11,7	0,0	144	131	3.81413e-05	0.00405735	0.548,0.855	1.0,1.0	-0.298
13569	Os09g0246300		chr09	-	3480899	3481007	3480936	3481007	3480170	3480448	13569	6,30	21,61	91,58	73,63	168	131	0.0003939	0.0233694	0.182,0.277	0.493,0.418	-0.226
13573	Os02g0321500		chr02	+	12846470	12847015	12846470	12846712	12847114	12847267	13573	52,66	0,1	41,58	1,7	416	131	0.000484163	0.027154	1.0,0.954	0.928,0.723	0.151
13603	Os01g0316600		chr01	+	11961898	11962257	11961898	11962034	11962419	11962469	13603	77,72	72,96	99,42	336,184	336	131	3.01925e-11	5.56488e-08	0.294,0.226	0.103,0.082	0.168
13662	Os01g0367400		chr01	-	15021340	15021670	15021576	15021670	15020344	15020430	13662	0,1	3,10	11,2	2,5	349	131	0.000198639	0.0143388	0.0,0.036	0.674,0.131	-0.385
13701	Os01g0884500		chr01	-	38416111	38416532	38416484	38416532	38415549	38415606	13701	51,64	0,0	54,56	9,4	486	131	7.62047e-07	0.000177045	1.0,1.0	0.618,0.791	0.295
13948	Os07g0592300		chr07	-	24139585	24140672	24140240	24140672	24139232	24139402	13948	55,74	8,6	54,60	32,20	768	131	7.91838e-05	0.0070596	0.54,0.678	0.224,0.339	0.327
14009	Os03g0107900		chr03	+	479276	479846	479276	479368	480388	480633	14009	14,11	2,3	11,7	0,0	591	131	8.83726e-06	0.00132785	0.608,0.448	1.0,1.0	-0.472
14017	Os06g0206700		chr06	+	5403535	5403794	5403535	5403649	5404996	5405143	14017	17,28	0,2	25,36	7,10	262	131	0.000288847	0.0185213	1.0,0.875	0.641,0.643	0.295
14089	Os02g0245200		chr02	+	8216977	8217364	8216977	8216998	8222917	8223355	14089	30,64	12,11	71,47	5,1	479	131	0.000650058	0.0334677	0.406,0.614	0.795,0.928	-0.352
14124	Os04g0162100		chr04	+	4276827	4276972	4276827	4276915	4277691	4277951	14124	6,12	0,0	5,2	5,1	188	131	1.36914e-06	0.000300418	1.0,1.0	0.411,0.582	0.504
14146	Os07g0180700		chr07	+	4248802	4249178	4248802	4248865	4249510	4249711	14146	53,97	8,16	106,74	0,4	426	131	1.53889e-05	0.00205535	0.671,0.651	1.0,0.851	-0.264
14170	Os03g0709000		chr03	-	28596119	28596338	28596196	28596338	28595929	28596005	14170	0,0	2,7	5,1	9,9	208	131	0.000726963	0.0363442	0.0,0.0	0.259,0.065	-0.162
14230	Os02g0315600		chr02	-	12506727	12506887	12506729	12506887	12506438	12506609	14230	47,28	0,0	33,24	1,6	133	131	0.000775409	0.0381454	1.0,1.0	0.97,0.798	0.116
14361	Os09g0248000		chr09	+	3622272	3623689	3622272	3622336	3624190	3624251	14361	261,408	10,4	300,230	0,0	1466	131	5.06161e-06	0.000863273	0.7,0.901	1.0,1.0	-0.2
14367	Os09g0248000		chr09	+	3624013	3624505	3624013	3624343	3626152	3626205	14367	1,0	10,5	2,7	2,3	275	131	1.59625e-05	0.00212171	0.045,0.0	0.323,0.526	-0.402
14471	Os01g0547133		chr01	-	20339968	20340031	20339996	20340031	20339748	20339895	14471	2,2	0,0	5,5	6,1	159	131	2.29223e-05	0.00275536	1.0,1.0	0.407,0.805	0.394
14557	Os01g0889200		chr01	-	38660785	38661017	38660978	38661017	38660541	38660639	14557	243,310	8,17	341,213	37,31	306	131	3.69251e-05	0.00395685	0.929,0.886	0.798,0.746	0.135
14562	Os01g0723700		chr01	+	30186467	30186902	30186467	30186869	30187322	30187635	14562	1,0	16,4	5,3	13,8	164	131	0.000704326	0.0355338	0.048,0.0	0.235,0.23	-0.208
14680	Os07g0604000		chr07	+	24737524	24737835	24737524	24737559	24739151	24739387	14680	0,1	8,2	4,2	1,0	389	131	2.7774e-06	0.000533386	0.0,0.144	0.574,1.0	-0.715
14693	Os01g0901900		chr01	-	39272023	39272296	39272229	39272296	39271686	39271863	14693	1,3	0,0	7,5	0,16	319	131	0.000783243	0.0383942	1.0,1.0	1.0,0.114	0.443
14734	Os05g0497675		chr05	+	24480750	24481167	24480750	24481122	24481304	24481388	14734	3,2	0,0	0,0	1,2	176	131	1.68728e-09	1.41358e-06	1.0,1.0	0.0,0.0	1
14758	Os12g0133300		chr12	-	1639660	1639858	1639800	1639858	1639505	1639581	14758	2,0	2,15	16,18	3,11	262	131	1.79227e-05	0.00231547	0.333,0.0	0.727,0.45	-0.422
14788	Os01g0609000		chr01	-	24048536	24048733	24048689	24048733	24048247	24048419	14788	13,41	0,7	28,32	0,0	266	131	0.000278323	0.0179785	1.0,0.743	1.0,1.0	-0.129
14844	Os01g0920300		chr01	+	40178551	40179033	40178551	40178665	40179804	40179922	14844	31,26	0,2	46,15	10,13	481	131	4.61312e-05	0.00472116	1.0,0.78	0.556,0.239	0.492
14872	Os02g0615800		chr02	+	24350729	24350872	24350729	24350817	24351047	24353651	14872	78,185	213,474	125,48	140,52	186	131	1.96474e-07	6.17263e-05	0.205,0.216	0.386,0.394	-0.18
15018	Os03g0210400		chr03	-	5764180	5764441	5764278	5764441	5763931	5764075	15018	38,43	0,0	54,41	4,4	229	131	0.000416641	0.0241993	1.0,1.0	0.885,0.854	0.131
15112	Os01g0939600		chr01	+	41248936	41249348	41248936	41249236	41249544	41249894	15112	0,0	1,7	3,1	2,1	243	131	0.00114031	0.0491061	0.0,0.0	0.447,0.35	-0.398
15141	Os06g0693300		chr06	-	28948497	28948585	28948506	28948585	28947908	28948412	15141	2,4	10,5	0,0	10,6	140	131	8.31487e-05	0.00723615	0.158,0.428	0.0,0.0	0.293
15157	Os08g0144400		chr08	-	2508410	2508835	2508565	2508835	2507298	2507651	15157	21,30	5,20	14,17	0,2	268	131	0.000484209	0.027154	0.672,0.423	1.0,0.806	-0.356
15167	Os01g0945200		chr01	-	41553405	41553644	41553417	41553644	41553122	41553304	15167	2,5	0,0	2,1	3,9	143	131	2.95318e-09	2.0318e-06	1.0,1.0	0.379,0.092	0.764
15244	Os06g0103600		chr06	+	235423	235826	235423	235506	235914	236016	15244	38,34	0,0	61,31	4,2	433	131	0.000812122	0.0392531	1.0,1.0	0.822,0.824	0.177
15272	Os01g0958900		chr01	+	42272152	42272524	42272152	42272513	42272777	42272937	15272	6,13	0,0	18,9	5,2	142	131	0.000226091	0.0157847	1.0,1.0	0.769,0.806	0.212
15281	Os01g0960300		chr01	-	42335322	42335754	42335523	42335754	42334677	42334769	15281	1,15	0,6	4,6	0,0	314	131	0.000326191	0.0200851	1.0,0.511	1.0,1.0	-0.244
15312	Os11g0151500		chr11	-	2416669	2416822	2416710	2416822	2416438	2416551	15312	0,0	10,50	8,2	24,13	172	131	1.01143e-05	0.00147173	0.0,0.0	0.202,0.105	-0.153
15325	Os04g0503500		chr04	-	25133205	25133691	25133332	25133691	25132367	25132575	15325	8,9	2,2	30,23	0,0	258	131	0.000669044	0.0341905	0.67,0.696	1.0,1.0	-0.317
15341	Os02g0665600		chr02	-	27029504	27029614	27029566	27029614	27029067	27029424	15341	0,0	9,4	10,1	1,1	193	131	3.88784e-08	1.58069e-05	0.0,0.0	0.872,0.404	-0.638
15343	Os02g0665600		chr02	-	27029535	27029614	27029566	27029614	27029067	27029424	15343	2,6	9,4	17,11	1,1	162	131	1.67249e-05	0.00219143	0.152,0.548	0.932,0.899	-0.565
15543	Os02g0625000		chr02	+	24915861	24916133	24915861	24916082	24916211	24916736	15543	3,7	0,0	5,2	1,3	182	131	0.000815047	0.0393257	1.0,1.0	0.783,0.324	0.447
15630	Os02g0326700		chr02	+	13160054	13160473	13160054	13160355	13161182	13161353	15630	3,2	1,0	1,1	1,2	249	131	0.000372425	0.0221906	0.612,1.0	0.345,0.208	0.53
15646	Os01g0133500		chr01	+	1851296	1851765	1851296	1851328	1851955	1852033	15646	197,266	0,0	333,270	21,3	550	131	4.19569e-07	0.000111537	1.0,1.0	0.791,0.955	0.127
15651	Os01g0133500		chr01	+	1855157	1855515	1855157	1855323	1855578	1855764	15651	0,1	1,4	6,6	1,0	305	131	4.36457e-08	1.72382e-05	0.0,0.097	0.72,1.0	-0.811
15669	Os04g0195000		chr04	+	6517705	6518189	6517705	6517791	6518250	6518888	15669	10,7	31,56	35,32	58,36	511	131	1.28147e-05	0.0017539	0.076,0.031	0.134,0.186	-0.107
15753	Os03g0226400		chr03	+	6639598	6640010	6639598	6639783	6640364	6640498	15753	13,9	0,0	94,31	6,6	340	131	0.00019609	0.0142377	1.0,1.0	0.858,0.666	0.238
15754	Os03g0226400		chr03	+	6639598	6640022	6639598	6639783	6640364	6640498	15754	14,15	0,0	103,32	6,6	352	131	0.000167105	0.0125202	1.0,1.0	0.865,0.665	0.235
15760	Os03g0226400		chr03	+	6639853	6640259	6639853	6640022	6640364	6640498	15760	0,6	1,6	0,0	9,1	350	131	0.00102308	0.0452478	0.0,0.272	0.0,0.0	0.136
15763	Os02g0123500		chr02	-	1228272	1228648	1228513	1228648	1227918	1228138	15763	2,2	0,1	0,0	2,4	354	131	5.10242e-05	0.00511111	1.0,0.425	0.0,0.0	0.713
15877	Os02g0489550		chr02	-	17052026	17052278	17052199	17052278	17051812	17051922	15877	7,3	27,80	12,3	17,9	286	131	0.000371465	0.0221839	0.106,0.017	0.244,0.132	-0.127
15966	Os08g0117000		chr08	+	949347	949592	949347	949587	949831	949861	15966	15,28	0,0	33,20	2,15	136	131	2.32244e-05	0.00276565	1.0,1.0	0.941,0.562	0.248
15980	Os02g0542200		chr02	-	20140107	20140467	20140169	20140467	20137744	20139951	15980	3,9	3,7	0,0	8,2	193	131	1.46786e-06	0.000316172	0.404,0.466	0.0,0.0	0.435
16111	Os04g0640600		chr04	-	32583114	32583464	32583383	32583464	32582908	32583038	16111	266,498	26,46	413,435	21,14	382	131	0.000245413	0.0166297	0.778,0.788	0.871,0.914	-0.11
16119	Os01g0763600		chr01	+	32133501	32133681	32133501	32133677	32134455	32134530	16119	5,6	0,0	6,3	3,3	135	131	1.40587e-05	0.0019053	1.0,1.0	0.66,0.492	0.424
16446	Os01g0541000		chr01	+	19882564	19882828	19882564	19882628	19882999	19883059	16446	6,5	0,0	7,3	4,1	313	131	5.34099e-06	0.000893659	1.0,1.0	0.423,0.557	0.51
16447	Os01g0541000		chr01	+	19882564	19882833	19882564	19882628	19882999	19883059	16447	2,2	0,0	2,0	4,1	318	131	1.19822e-09	1.14232e-06	1.0,1.0	0.171,0.0	0.914
16469	Os03g0118600		chr03	+	1006373	1006856	1006373	1006821	1006929	1007269	16469	56,69	155,230	128,119	126,140	166	131	3.02094e-10	3.79635e-07	0.222,0.191	0.445,0.401	-0.217
16613	Os02g0776700		chr02	+	32827845	32828338	32827845	32828236	32828496	32828640	16613	2,8	1,3	4,2	0,0	233	131	0.000464815	0.0262745	0.529,0.6	1.0,1.0	-0.435
16742	Os04g0550400		chr04	-	27555299	27555429	27555309	27555429	27555019	27555206	16742	13,24	66,119	5,1	104,45	141	131	1.65185e-05	0.00218511	0.155,0.158	0.043,0.02	0.125
16773	Os03g0111800		chr03	+	676792	677149	676792	677145	677241	677413	16773	5,4	3,5	18,5	2,0	135	131	0.000468517	0.026381	0.618,0.437	0.897,1.0	-0.421
16800	Os02g0581400		chr02	+	22415291	22415709	22415291	22415341	22416034	22416231	16800	2,12	0,0	6,1	6,0	481	131	0.000496016	0.0277038	1.0,1.0	0.214,1.0	0.393
17026	Os03g0815400		chr03	+	34176149	34176328	34176149	34176164	34176439	34176667	17026	1,1	0,0	1,8	5,3	277	131	9.87527e-08	3.64029e-05	1.0,1.0	0.086,0.558	0.678
17055	Os05g0564200		chr05	+	28080213	28080457	28080213	28080409	28081662	28082860	17055	42,62	0,2	16,20	6,9	179	131	3.19077e-08	1.33659e-05	1.0,0.958	0.661,0.619	0.339
17060	Os05g0564200		chr05	+	28080995	28081201	28080995	28081082	28081662	28082860	17060	22,43	0,0	35,20	2,5	250	131	0.000108612	0.00891034	1.0,1.0	0.902,0.677	0.21
17061	Os05g0564200		chr05	+	28080995	28081404	28080995	28081082	28081662	28082860	17061	22,33	0,0	42,24	2,5	435	131	5.1006e-05	0.00511111	1.0,1.0	0.863,0.591	0.273
17088	Os02g0501350		chr02	-	17719455	17719520	17719471	17719520	17718577	17718835	17088	0,1	34,40	0,13	40,36	147	131	0.000390807	0.0232358	0.0,0.022	0.0,0.243	-0.111
17146	Os10g0131200		chr10	+	1913329	1915193	1913329	1913523	1915352	1915825	17146	75,95	0,0	113,125	4,2	1783	131	5.76483e-05	0.00559383	1.0,1.0	0.675,0.821	0.252
17148	Os03g0424200		chr03	-	17708697	17708828	17708711	17708828	17707032	17707092	17148	0,0	9,19	0,6	3,12	145	131	0.000458258	0.0261226	0.0,0.0	0.0,0.311	-0.155
17246	Os03g0816200		chr03	+	34216125	34216430	34216125	34216425	34217524	34218100	17246	0,0	10,2	4,10	6,3	136	131	2.71594e-07	8.04916e-05	0.0,0.0	0.391,0.763	-0.577
17248	Os03g0816200		chr03	+	34216296	34216430	34216296	34216423	34217524	34218100	17248	0,0	18,23	4,10	20,21	138	131	1.7267e-06	0.000357883	0.0,0.0	0.16,0.311	-0.235
17480	Os03g0861100		chr03	+	36357177	36357516	36357177	36357287	36357927	36357981	17480	2,6	0,0	3,1	17,8	342	131	5.90803e-10	6.53357e-07	1.0,1.0	0.063,0.046	0.946
17511	Os02g0529700		chr02	-	19457320	19457609	19457565	19457609	19456967	19457056	17511	9,14	8,0	5,12	0,0	358	131	0.000969802	0.043728	0.292,1.0	1.0,1.0	-0.354
17623	Os08g0220600		chr08	-	7345970	7346425	7346311	7346425	7341427	7341726	17623	0,2	3,3	1,3	0,0	454	131	6.8997e-12	1.58963e-08	0.0,0.161	1.0,1.0	-0.919
17626	Os08g0220600		chr08	-	7347123	7347609	7347530	7347609	7341427	7341726	17626	5,5	0,0	6,1	1,4	520	131	1.01604e-07	3.64812e-05	1.0,1.0	0.602,0.059	0.669
17634	Os04g0675000		chr04	-	34463279	34463729	34463410	34463729	34462011	34462134	17634	6,8	12,41	0,1	14,12	262	131	0.00067827	0.0345341	0.2,0.089	0.0,0.04	0.125
17637	Os02g0467700		chr02	+	15740773	15740957	15740773	15740924	15741437	15741534	17637	25,28	0,1	29,24	6,2	164	131	0.000806084	0.0390294	1.0,0.957	0.794,0.906	0.128
17644	Os02g0169900		chr02	-	3795268	3795738	3795670	3795738	3794727	3794816	17644	18,24	0,0	31,18	5,1	515	131	3.85657e-05	0.00407052	1.0,1.0	0.612,0.821	0.284
17796	Os06g0590301		chr06	+	23181262	23181573	23181262	23181386	23182048	23182168	17796	7,2	0,0	6,6	10,2	300	131	1.64831e-07	5.42509e-05	1.0,1.0	0.208,0.567	0.613
17902	Os09g0556700		chr09	+	22131585	22131689	22131585	22131676	22131805	22131908	17902	1,0	32,28	6,2	20,19	144	131	0.000342588	0.0207709	0.028,0.0	0.214,0.087	-0.136
18053	Os06g0672400		chr06	-	27906016	27906283	27906041	27906283	27904695	27905822	18053	0,2	1,6	2,4	2,0	156	131	0.00116076	0.0496772	0.0,0.219	0.456,1.0	-0.618
18155	Os02g0658900		chr02	-	26667096	26667646	26667422	26667646	26665826	26666118	18155	8,33	1,2	35,19	16,14	439	131	9.24445e-05	0.00786404	0.705,0.831	0.395,0.288	0.426
18254	Os08g0557900		chr08	-	27925387	27925869	27925757	27925869	27925150	27925266	18254	8,4	3,2	3,2	0,0	483	131	5.36577e-06	0.000893659	0.42,0.352	1.0,1.0	-0.614
18424	Os01g0303800		chr01	+	11245252	11245344	11245252	11245342	11245412	11245700	18424	0,2	2,4	1,7	0,0	133	131	2.90243e-08	1.25381e-05	0.0,0.33	1.0,1.0	-0.835
18445	Os02g0252100		chr02	-	8555798	8556101	8555802	8556101	8555463	8555628	18445	84,87	2,9	82,58	17,12	135	131	0.000862321	0.0406704	0.976,0.904	0.824,0.824	0.116
18459	Os04g0679800		chr04	+	34714766	34715263	34714766	34715217	34715337	34715488	18459	0,4	5,6	16,7	0,0	177	131	1.67588e-10	2.20634e-07	0.0,0.33	1.0,1.0	-0.835
18480	Os02g0712800		chr02	-	29523809	29524089	29523830	29524089	29523353	29523555	18480	12,0	6,8	3,4	0,0	152	131	3.44246e-07	9.42315e-05	0.633,0.0	1.0,1.0	-0.683
18507	Os02g0216500		chr02	-	6532390	6532965	6532802	6532965	6531354	6531415	18507	28,86	6,20	93,100	6,6	525	131	0.00028651	0.0184642	0.538,0.518	0.795,0.806	-0.272
18509	Os06g0346900		chr06	-	13912381	13912456	13912423	13912456	13911669	13912298	18509	4,2	0,0	5,14	4,1	173	131	0.000792474	0.0387094	1.0,1.0	0.486,0.914	0.3
18510	Os06g0346900		chr06	-	13912407	13912456	13912423	13912456	13911669	13912298	18510	1,4	0,0	0,2	4,1	147	131	2.50069e-06	0.000497386	1.0,1.0	0.0,0.641	0.679
18645	Os05g0121600		chr05	-	1158381	1158880	1158658	1158880	1158102	1158206	18645	1008,1576	178,260	1813,1165	992,587	390	131	0	0	0.655,0.671	0.38,0.4	0.273
18735	Os09g0563800		chr09	-	22407408	22407900	22407825	22407900	22406488	22406584	18735	4,6	0,1	4,0	1,1	530	131	0.000921244	0.0421683	1.0,0.597	0.497,0.0	0.55
18790	Os05g0148000		chr05	-	2751789	2752196	2752133	2752196	2751590	2751701	18790	36,21	0,0	33,23	9,0	457	131	0.000250783	0.0169107	1.0,1.0	0.512,1.0	0.244
18793	Os05g0148000		chr05	-	2751800	2752196	2752133	2752196	2751590	2751701	18793	52,63	0,0	62,36	9,0	446	131	0.000147904	0.0114862	1.0,1.0	0.669,1.0	0.165
18795	Os05g0148000		chr05	-	2751887	2752196	2752133	2752196	2751590	2751701	18795	46,42	0,0	60,50	9,0	359	131	0.000291697	0.0185694	1.0,1.0	0.709,1.0	0.145
18796	Os05g0148000		chr05	-	2751985	2752196	2752133	2752196	2751590	2751701	18796	16,18	0,0	25,15	9,0	262	131	0.000268358	0.0177411	1.0,1.0	0.581,1.0	0.21
19077	Os02g0216300		chr02	-	6510117	6510383	6510276	6510383	6508893	6509384	19077	127,268	336,474	306,272	383,246	272	131	5.59502e-07	0.000138112	0.154,0.214	0.278,0.347	-0.129
19131	Os04g0520800		chr04	+	26087336	26087548	26087336	26087544	26087650	26088122	19131	2,4	0,0	3,4	2,3	135	131	0.000146978	0.0114465	1.0,1.0	0.593,0.564	0.421
19146	Os04g0395800		chr04	+	19494592	19494690	19494592	19494680	19494804	19494859	19146	16,0	13,4	0,0	12,5	141	131	0.000185915	0.0135978	0.533,0.0	0.0,0.0	0.267
19643	Os05g0361200		chr05	+	17211155	17211620	17211155	17211580	17211831	17211975	19643	2,0	23,29	8,8	18,13	171	131	2.54753e-06	0.000503083	0.062,0.0	0.254,0.32	-0.256
19877	Os01g0786800		chr01	-	33364805	33365026	33364876	33365026	33364390	33364739	19877	2,2	39,35	7,18	30,21	202	131	1.84987e-05	0.00235683	0.032,0.036	0.131,0.357	-0.21
19896	Os05g0411100		chr05	+	20099103	20099236	20099103	20099231	20099320	20100134	19896	2,6	0,10	2,0	23,7	136	131	0.000862655	0.0406704	1.0,0.366	0.077,0.0	0.645
20022	Os02g0141300		chr02	-	2234804	2235072	2234984	2235072	2234263	2234386	20022	1,0	0,2	4,3	0,0	293	131	0.000855139	0.040622	1.0,0.0	1.0,1.0	-0.5
20140	Os01g0814700		chr01	-	34644292	34644455	34644327	34644455	34644028	34644209	20140	51,77	59,53	83,69	27,22	166	131	8.3493e-05	0.00723615	0.406,0.534	0.708,0.712	-0.24
20223	Os08g0359200		chr08	-	16523545	16523933	16523779	16523933	16521922	16522144	20223	10,14	0,0	36,26	44,21	347	131	1.06064e-10	1.46618e-07	1.0,1.0	0.236,0.319	0.723
20227	Os08g0359200		chr08	-	16523557	16523933	16523779	16523933	16521922	16522144	20227	8,24	0,0	24,24	44,21	335	131	3.4317e-13	1.35537e-09	1.0,1.0	0.176,0.309	0.758
20228	Os08g0359200		chr08	-	16523582	16523933	16523779	16523933	16521922	16522144	20228	4,2	0,0	18,9	44,21	310	131	6.31779e-07	0.000151885	1.0,1.0	0.147,0.153	0.85
20315	Os05g0494100		chr05	+	24278125	24278401	24278125	24278335	24278733	24278827	20315	15,32	4,3	1,2	0,0	197	131	0.000600706	0.0316941	0.714,0.876	1.0,1.0	-0.205
20365	Os11g0707000		chr11	-	28935226	28935421	28935229	28935421	28934672	28935145	20365	5,11	0,0	13,4	4,1	134	131	0.0011032	0.0479528	1.0,1.0	0.761,0.796	0.222
20371	Os11g0707000		chr11	-	28935229	28935421	28935231	28935421	28934672	28935145	20371	0,0	2,1	4,1	7,2	133	131	0.000424397	0.0244954	0.0,0.0	0.36,0.33	-0.345
20384	Os11g0707000		chr11	-	28935916	28936031	28935945	28936031	28935596	28935834	20384	5,4	0,1	8,4	3,5	160	131	0.000912173	0.0419615	1.0,0.766	0.686,0.396	0.342
20573	Os05g0539400		chr05	-	26799120	26799414	26799341	26799414	26798542	26798613	20573	119,203	10,7	242,144	1,0	334	131	1.73459e-06	0.000357883	0.824,0.919	0.99,1.0	-0.124
20582	Os05g0541200		chr05	+	26868747	26868952	26868747	26868845	26869582	26869682	20582	2,0	1,2	2,4	0,0	238	131	8.19649e-05	0.00719391	0.524,0.0	1.0,1.0	-0.738
20640	Os07g0264800		chr07	+	9395906	9396327	9395906	9395941	9396836	9397016	20640	30,26	2,6	27,21	0,0	499	131	7.0329e-06	0.00111592	0.797,0.532	1.0,1.0	-0.335
20733	Os05g0556600		chr05	+	27677233	27677309	27677233	27677304	27678092	27678435	20733	6,3	0,0	0,0	2,5	136	131	5.70988e-12	1.4351e-08	1.0,1.0	0.0,0.0	1
20778	Os09g0447000		chr09	-	16675336	16675416	16675362	16675416	16675106	16675233	20778	33,24	0,0	27,19	6,2	157	131	6.23194e-05	0.00592077	1.0,1.0	0.79,0.888	0.161
20783	Os09g0566550		chr09	-	22605838	22606055	22605956	22606055	22605479	22605698	20783	0,3	63,88	25,8	37,48	249	131	1.97799e-09	1.56244e-06	0.0,0.018	0.262,0.081	-0.163
20854	Os10g0100300		chr10	-	57632	57854	57781	57854	57365	57548	20854	2,7	4,2	44,20	0,2	262	131	0.000100901	0.00837723	0.2,0.636	1.0,0.833	-0.498
20894	Os02g0148000		chr02	+	2641378	2641623	2641378	2641606	2641755	2642064	20894	2,8	5,9	1,0	8,8	148	131	0.000112074	0.00916715	0.261,0.44	0.1,0.0	0.301
20961	Os08g0502800		chr08	+	24840602	24840925	24840602	24840701	24841163	24841298	20961	6,2	4,2	5,4	0,0	337	131	4.76897e-07	0.000119862	0.368,0.28	1.0,1.0	-0.676
21300	Os06g0131100		chr06	+	1650668	1651105	1650668	1651099	1651754	1651818	21300	5,4	0,1	5,2	6,3	137	131	7.94132e-05	0.0070596	1.0,0.793	0.443,0.389	0.481
21308	Os05g0557200		chr05	+	27715087	27715180	27715087	27715174	27715266	27715364	21308	0,0	2,2	1,2	0,0	137	131	2.6811e-09	1.9941e-06	0.0,0.0	1.0,1.0	-1
21358	Os02g0461600		chr02	-	15468395	15468848	15468564	15468848	15467204	15467832	21358	8,20	0,0	6,9	4,1	282	131	6.15895e-05	0.00589192	1.0,1.0	0.411,0.807	0.391
21427	Os03g0729300		chr03	-	29799096	29799210	29799117	29799210	29798705	29798996	21427	4,12	0,0	14,2	7,2	152	131	3.35059e-06	0.000609432	1.0,1.0	0.633,0.463	0.452
21429	Os03g0729300		chr03	-	29799096	29799210	29799124	29799210	29798705	29798996	21429	4,12	2,4	14,2	0,0	159	131	7.76307e-05	0.00694582	0.622,0.712	1.0,1.0	-0.333
21432	Os03g0729300		chr03	-	29799117	29799210	29799124	29799210	29798705	29798996	21432	0,0	2,4	7,2	0,0	138	131	1.19634e-11	2.54425e-08	0.0,0.0	1.0,1.0	-1
21449	Os06g0158300		chr06	-	2978819	2978985	2978894	2978985	2976830	2977982	21449	1,0	2,8	6,1	0,0	206	131	6.02407e-13	2.08184e-09	0.241,0.0	1.0,1.0	-0.879
21460	Os04g0633250		chr04	+	32230768	32230997	32230768	32230870	32231070	32231359	21460	0,1	2,10	1,4	0,2	258	131	0.000597026	0.0316941	0.0,0.048	1.0,0.504	-0.728
21469	Os11g0210600		chr11	-	5757630	5757748	5757665	5757748	5757466	5757542	21469	2,0	31,45	1,8	16,24	166	131	0.000731504	0.0365052	0.048,0.0	0.047,0.208	-0.104
21668	Os06g0206100		chr06	+	5364922	5365234	5364922	5365198	5365744	5366203	21668	48,106	12,16	86,46	2,1	167	131	3.28698e-06	0.000601821	0.758,0.839	0.971,0.973	-0.173
21702	Os02g0224900		chr02	-	7014139	7014250	7014182	7014250	7012511	7013110	21702	20,17	0,0	12,5	6,6	174	131	2.97454e-08	1.26519e-05	1.0,1.0	0.601,0.386	0.506
21755	Os06g0230100		chr06	+	6761890	6762298	6761890	6762004	6762549	6762787	21755	15,21	8,5	14,20	27,31	407	131	0.000401716	0.0237313	0.376,0.575	0.143,0.172	0.318
21756	Os06g0230100		chr06	+	6761890	6762313	6761890	6762004	6762549	6762787	21756	16,16	8,5	14,17	27,31	422	131	0.000194249	0.0141699	0.383,0.498	0.139,0.145	0.298
21793	Os06g0233400		chr06	-	6932012	6932468	6932324	6932468	6931223	6931357	21793	17,22	0,0	34,16	9,2	425	131	1.6257e-06	0.000343096	1.0,1.0	0.538,0.711	0.375
21803	Os06g0708100		chr06	-	29959351	29959450	29959369	29959450	29959164	29959239	21803	8,14	68,71	31,21	77,43	149	131	0.000358234	0.0215776	0.094,0.148	0.261,0.3	-0.159
21849	Os07g0524100		chr07	+	20341005	20341262	20341005	20341252	20341612	20341703	21849	1,0	5,2	2,2	2,0	141	131	0.000143467	0.0113004	0.157,0.0	0.482,1.0	-0.662
22008	Os07g0589000		chr07	+	23996514	23996748	23996514	23996742	23996832	23997565	22008	6,4	32,19	0,0	30,40	137	131	2.06595e-05	0.00256131	0.152,0.168	0.0,0.0	0.16
22071	Os06g0303800		chr06	+	11461522	11461805	11461522	11461564	11461883	11461946	22071	1,1	0,0	2,0	2,2	354	131	4.67078e-08	1.81878e-05	1.0,1.0	0.27,0.0	0.865
22221	Os06g0346600		chr06	-	13906375	13906481	13906393	13906481	13906267	13906304	22221	0,0	2,1	2,3	6,1	149	131	0.00016118	0.0121752	0.0,0.0	0.227,0.725	-0.476
22240	Os06g0354700		chr06	+	14530408	14530687	14530408	14530520	14531062	14531805	22240	2,5	6,1	7,9	0,0	280	131	1.34283e-06	0.000297003	0.135,0.701	1.0,1.0	-0.582
22241	Os06g0354700		chr06	+	14530408	14530733	14530408	14530520	14531062	14531805	22241	2,8	6,1	7,9	0,0	326	131	4.92994e-06	0.000851862	0.118,0.763	1.0,1.0	-0.559
22330	Os06g0678200		chr06	-	28193942	28194068	28193976	28194068	28193680	28193752	22330	0,1	2,3	1,3	1,0	165	131	1.13485e-05	0.00160899	0.0,0.209	0.443,1.0	-0.617
22419	Os06g0500100		chr06	+	17610153	17610415	17610153	17610202	17610762	17610995	22419	4,8	10,17	1,1	29,17	326	131	9.54013e-05	0.00799514	0.138,0.159	0.014,0.023	0.13
22479	Os02g0761700		chr02	-	32084186	32084376	32084321	32084376	32083888	32084050	22479	6,19	0,0	14,3	4,2	262	131	8.24736e-06	0.00126675	1.0,1.0	0.636,0.429	0.468
22627	Os07g0495100		chr07	+	18522322	18522488	18522322	18522485	18522881	18523619	22627	485,834	154,344	955,701	56,48	134	131	0	0	0.755,0.703	0.943,0.935	-0.21
22792	Os05g0121700		chr05	-	1186216	1186359	1186311	1186359	1185745	1185821	22792	4,4	2,2	10,8	1,0	226	131	0.000974862	0.0438244	0.537,0.537	0.853,1.0	-0.389
22819	Os06g0612800		chr06	+	24492452	24492777	24492452	24492596	24493044	24493907	22819	0,0	1,3	2,2	0,1	294	131	1.81265e-05	0.0023309	0.0,0.0	1.0,0.471	-0.736
22823	Os06g0612800		chr06	+	24492452	24492952	24492452	24492777	24493044	24493907	22823	2,4	0,0	4,1	2,2	288	131	2.02916e-05	0.00252703	1.0,1.0	0.476,0.185	0.669
22829	Os06g0613500		chr06	-	24527154	24527357	24527312	24527357	24525996	24526065	22829	1,1	0,0	1,6	8,11	271	131	5.08965e-06	0.000863273	1.0,1.0	0.057,0.209	0.867
22874	Os09g0481700		chr09	-	18500078	18500099	18500083	18500099	18499444	18499922	22874	3,4	21,16	16,16	24,12	136	131	0.00055858	0.0303989	0.121,0.194	0.391,0.562	-0.319
22876	Os09g0481700		chr09	-	18500078	18500532	18500368	18500532	18499444	18499922	22876	3,4	39,54	16,16	47,13	403	131	3.01194e-06	0.00056647	0.024,0.024	0.1,0.286	-0.169
22877	Os09g0481700		chr09	-	18500078	18500532	18500482	18500532	18499444	18499922	22877	3,4	0,0	17,16	1,4	517	131	6.54799e-05	0.00617857	1.0,1.0	0.812,0.503	0.343
22880	Os09g0481700		chr09	-	18500083	18500532	18500482	18500532	18499444	18499922	22880	21,16	0,0	25,12	1,4	512	131	0.000125825	0.0101965	1.0,1.0	0.865,0.434	0.351
22935	Os06g0638200		chr06	+	25934202	25934450	25934202	25934377	25934715	25934923	22935	4,5	3,3	6,11	0,0	204	131	6.14675e-06	0.000999642	0.461,0.517	1.0,1.0	-0.511
23180	Os06g0684000		chr06	-	28507785	28508108	28507837	28508108	28507439	28507646	23180	4,5	86,152	33,24	144,86	183	131	3.30709e-09	2.0318e-06	0.032,0.023	0.141,0.167	-0.127
23232	Os02g0168600		chr02	-	3707364	3707475	3707396	3707475	3706736	3706821	23232	5,1	0,1	3,1	1,10	163	131	0.000971136	0.043728	1.0,0.446	0.707,0.074	0.333
23242	Os02g0168600		chr02	-	3709722	3709904	3709751	3709904	3708609	3708808	23242	81,134	27,56	187,113	33,23	160	131	0.000932561	0.0425454	0.711,0.662	0.823,0.801	-0.126
23353	Os06g0707100		chr06	+	29880090	29880209	29880090	29880204	29880297	29880384	23353	25,30	14,16	58,30	13,1	136	131	0.000883059	0.0411702	0.632,0.644	0.811,0.967	-0.251
23355	Os06g0707100		chr06	+	29881411	29881531	29881411	29881516	29881636	29881695	23355	3,5	1,0	1,3	3,4	146	131	9.06989e-05	0.00776332	0.729,1.0	0.23,0.402	0.548
23356	Os06g0707100		chr06	+	29881411	29881545	29881411	29881516	29881636	29881695	23356	7,20	1,0	17,8	3,4	160	131	0.0010905	0.0476289	0.851,1.0	0.823,0.621	0.204
23424	Os06g0731200		chr06	-	31170234	31170532	31170237	31170532	31169697	31170146	23424	0,0	7,4	1,4	5,10	134	131	0.000911828	0.0419615	0.0,0.0	0.164,0.281	-0.223
23483	Os06g0729650		chr06	-	31090999	31091132	31091030	31091132	31090828	31090903	23483	3,3	3,2	14,6	0,0	162	131	1.84962e-05	0.00235683	0.447,0.548	1.0,1.0	-0.502
23488	Os06g0729650		chr06	-	31091029	31091132	31091030	31091132	31090828	31090903	23488	1,1	3,2	1,1	0,0	132	131	3.20105e-06	0.000593956	0.249,0.332	1.0,1.0	-0.71
23542	Os06g0254300		chr06	-	7986629	7986698	7986635	7986698	7986348	7986443	23542	0,3	1,5	4,1	0,0	137	131	7.75282e-07	0.000178619	0.0,0.365	1.0,1.0	-0.818
23553	Os01g0917400		chr01	-	40008182	40008672	40008499	40008672	40007388	40007715	23553	3,2	0,1	0,1	4,5	430	131	3.28722e-05	0.00360642	1.0,0.379	0.0,0.057	0.661
23581	Os07g0110000		chr07	+	548972	551700	548972	549057	553552	553632	23581	234,527	2,4	1103,660	56,23	2756	131	9.01868e-07	0.000204377	0.848,0.862	0.484,0.577	0.325
23626	Os07g0120700		chr07	-	1101431	1101697	1101579	1101697	1101264	1101348	23626	22,20	6,2	19,9	0,0	262	131	3.16584e-05	0.00354113	0.647,0.833	1.0,1.0	-0.26
23702	Os07g0136800		chr07	+	1950525	1950831	1950525	1950617	1951505	1951554	23702	0,0	5,2	13,2	7,4	327	131	1.86451e-05	0.00236459	0.0,0.0	0.427,0.167	-0.297
23714	Os07g0139500		chr07	-	2084599	2084787	2084754	2084787	2084108	2084474	23714	37,38	0,0	33,32	6,3	268	131	1.52043e-05	0.00204055	1.0,1.0	0.729,0.839	0.216
23717	Os07g0139500		chr07	-	2084672	2084787	2084754	2084787	2084108	2084474	23717	45,53	0,0	30,30	6,3	213	131	9.62959e-06	0.00140862	1.0,1.0	0.755,0.86	0.193
23720	Os07g0139500		chr07	-	2084754	2084961	2084845	2084961	2084108	2084474	23720	0,0	2,1	7,5	0,2	222	131	1.86574e-08	8.68186e-06	0.0,0.0	1.0,0.596	-0.798
23721	Os07g0139500		chr07	-	2084754	2084961	2084861	2084961	2084108	2084474	23721	0,0	8,2	8,6	5,2	238	131	2.01769e-07	6.24609e-05	0.0,0.0	0.468,0.623	-0.545
23761	Os07g0152900		chr07	+	2799357	2799845	2799357	2799809	2799963	2800030	23761	0,0	1,1	5,1	2,0	167	131	4.70707e-07	0.000119391	0.0,0.0	0.662,1.0	-0.831
23792	Os07g0160400		chr07	-	3245744	3245943	3245791	3245943	3244802	3245168	23792	5,9	2,4	3,5	0,0	178	131	8.08185e-05	0.00711589	0.648,0.623	1.0,1.0	-0.365
23856	Os07g0283200		chr07	-	10818746	10818920	10818818	10818920	10818370	10818501	23856	1,0	2,2	1,1	0,0	203	131	2.02089e-08	9.15925e-06	0.244,0.0	1.0,1.0	-0.878
23899	Os07g0177150		chr07	+	4086745	4086818	4086745	4086799	4086918	4087286	23899	58,17	4,5	44,43	0,0	150	131	0.000115333	0.00940594	0.927,0.748	1.0,1.0	-0.162
23986	Os08g0130400		chr08	-	1718642	1719002	1718891	1719002	1718301	1718495	23986	61,96	2,14	126,79	59,28	362	131	2.62242e-05	0.00305915	0.917,0.713	0.436,0.505	0.344
24022	Os07g0209500		chr07	+	5935164	5935445	5935164	5935392	5937485	5937624	24022	0,0	1,8	8,1	10,10	184	131	0.000215085	0.0151626	0.0,0.0	0.363,0.066	-0.214
24070	Os10g0548000		chr10	-	21442088	21442272	21442096	21442272	21441882	21441962	24070	1,4	0,0	1,2	1,5	139	131	3.16461e-07	8.83757e-05	1.0,1.0	0.485,0.274	0.621
24071	Os10g0548000		chr10	-	21443508	21443621	21443515	21443621	21442716	21442797	24071	142,278	108,173	60,51	97,77	138	131	1.39587e-06	0.000303872	0.555,0.604	0.37,0.386	0.202
24079	Os10g0546300		chr10	+	21355749	21356004	21355749	21355991	21356106	21356258	24079	0,2	4,4	4,12	4,0	144	131	0.000408573	0.0239318	0.0,0.313	0.476,1.0	-0.582
24118	Os07g0236800		chr07	+	7623789	7624109	7623789	7623972	7624850	7624955	24118	4,4	2,1	0,0	9,6	262	131	2.91843e-07	8.40479e-05	0.5,0.667	0.0,0.0	0.584
24119	Os08g0482100		chr08	+	23834298	23834487	23834298	23834315	23835076	23835575	24119	59,145	12,21	84,65	3,1	285	131	1.23897e-05	0.00171269	0.693,0.76	0.928,0.968	-0.222
24174	Os07g0258400		chr07	+	8967236	8967315	8967236	8967284	8967384	8967425	24174	11,19	0,1	11,6	2,4	162	131	0.000427985	0.024651	1.0,0.939	0.816,0.548	0.288
24326	Os08g0453200		chr08	+	22190139	22190369	22190139	22190365	22191042	22191160	24326	6,13	0,1	20,12	4,5	135	131	0.00109608	0.0477757	1.0,0.927	0.829,0.7	0.199
24345	Os01g0164800		chr01	-	3346581	3346769	3346586	3346769	3346175	3346318	24345	3,8	19,15	0,0	21,18	136	131	8.67408e-06	0.00132493	0.132,0.339	0.0,0.0	0.236
24533	Os07g0264000		chr07	+	9345977	9346542	9345977	9346108	9346638	9348119	24533	4,16	0,0	13,3	7,0	547	131	0.000511874	0.0284274	1.0,1.0	0.308,1.0	0.346
24617	Os07g0507300		chr07	-	19261227	19261626	19261357	19261626	19260440	19260605	24617	0,0	2,2	4,1	2,0	261	131	0.000153474	0.0117864	0.0,0.0	0.501,1.0	-0.75
24656	Os07g0516900		chr07	+	19923410	19923629	19923410	19923463	19923758	19923855	24656	0,2	4,2	16,1	1,0	279	131	1.58911e-07	5.35783e-05	0.0,0.32	0.883,1.0	-0.781
24836	Os08g0472600		chr08	+	23275629	23275794	23275629	23275790	23276308	23276550	24836	22,19	73,128	7,8	134,75	135	131	0.000851005	0.040622	0.226,0.126	0.048,0.094	0.105
24916	Os10g0330300		chr10	+	9330649	9331056	9330649	9330819	9332180	9332508	24916	13,31	35,49	7,10	71,51	350	131	3.0773e-05	0.00346547	0.122,0.191	0.036,0.068	0.104
24927	Os07g0581300		chr07	+	23532828	23532947	23532828	23532935	23533036	23533109	24927	0,0	3,5	4,1	8,7	143	131	0.00102453	0.0452478	0.0,0.0	0.314,0.116	-0.215
24966	Os06g0105500		chr06	+	377981	378481	377981	378337	378965	379222	24966	1,1	4,0	2,2	0,0	262	131	0.000995315	0.0443519	0.111,1.0	1.0,1.0	-0.445
25004	Os07g0596900		chr07	-	24315061	24315383	24315063	24315383	24313779	24314501	25004	2,5	20,31	0,0	32,23	133	131	0.000923518	0.0422025	0.09,0.137	0.0,0.0	0.114
25046	Os11g0461000		chr11	+	15735632	15736130	15735632	15735700	15736450	15736564	25046	263,426	1,4	334,364	5,26	543	131	4.35184e-05	0.00448938	0.984,0.963	0.942,0.772	0.117
25085	Os01g0661500		chr01	+	27010020	27010137	27010020	27010099	27010220	27010283	25085	3,7	0,0	3,4	3,1	169	131	0.000873537	0.0408641	1.0,1.0	0.437,0.756	0.403
25157	Os05g0146900		chr05	-	2676218	2676488	2676386	2676488	2675378	2675498	25157	8,5	0,0	15,8	1,4	281	131	0.000240598	0.0163838	1.0,1.0	0.875,0.483	0.321
25158	Os05g0146900		chr05	-	2676287	2676488	2676386	2676488	2675378	2675498	25158	8,5	0,0	15,6	1,4	230	131	0.000404861	0.0238661	1.0,1.0	0.895,0.461	0.322
25245	Os08g0346400		chr08	+	15700948	15701257	15700948	15701186	15702399	15702469	25245	3,0	2,4	2,1	0,0	202	131	4.33365e-08	1.72382e-05	0.493,0.0	1.0,1.0	-0.754
25266	Os07g0657100		chr07	-	27653551	27653702	27653590	27653702	27653022	27653438	25266	0,0	2,1	4,2	1,1	170	131	4.26549e-07	0.000112312	0.0,0.0	0.755,0.606	-0.68
25359	Os07g0669000		chr07	+	28259466	28259524	28259466	28259480	28260257	28260408	25359	9,1	0,0	0,1	4,0	175	131	0.000370316	0.0221839	1.0,1.0	0.0,1.0	0.5
25386	Os03g0244000		chr03	+	7616506	7616822	7616506	7616590	7616934	7617091	25386	1,5	0,0	32,10	5,2	345	131	0.000101449	0.00839745	1.0,1.0	0.708,0.655	0.319
25394	Os07g0673500		chr07	-	28470555	28470777	28470663	28470777	28470368	28470402	25394	14,23	0,0	14,16	2,4	239	131	8.01642e-05	0.00708083	1.0,1.0	0.793,0.687	0.26
25403	Os07g0673500		chr07	-	28470602	28470777	28470663	28470777	28470368	28470402	25403	13,24	0,0	18,16	2,4	192	131	0.000237344	0.0162422	1.0,1.0	0.86,0.732	0.204
25438	Os07g0680400		chr07	-	28830706	28831422	28831283	28831422	28830163	28830271	25438	15,74	0,0	45,17	5,0	690	131	0.000870531	0.0407925	1.0,1.0	0.631,1.0	0.184
25488	Os07g0687000		chr07	+	29191773	29191881	29191773	29191845	29191988	29192096	25488	11,3	9,13	2,0	23,23	167	131	7.26467e-05	0.00662859	0.489,0.153	0.064,0.0	0.289
25588	Os08g0102100		chr08	-	119122	119508	119442	119508	118878	119043	25588	254,289	35,20	372,281	8,14	433	131	0.000170737	0.0126891	0.687,0.814	0.934,0.859	-0.146
25667	Os11g0202300		chr11	-	5170318	5170720	5170559	5170720	5168779	5169322	25667	428,595	64,86	707,429	27,19	354	131	1.35811e-11	2.68198e-08	0.712,0.719	0.906,0.893	-0.184
25671	Os11g0202300		chr11	-	5170341	5170720	5170559	5170720	5168779	5169322	25671	26,36	64,86	48,18	27,19	331	131	5.82132e-05	0.00560773	0.139,0.142	0.413,0.273	-0.202
25674	Os11g0202300		chr11	-	5170358	5170720	5170559	5170720	5168779	5169322	25674	19,21	64,86	35,9	27,19	314	131	0.00098303	0.0441198	0.11,0.092	0.351,0.165	-0.157
25676	Os11g0202300		chr11	-	5170370	5170720	5170559	5170720	5168779	5169322	25676	20,22	64,86	37,11	27,19	302	131	0.000289406	0.0185213	0.119,0.1	0.373,0.201	-0.178
25849	Os03g0178100		chr03	-	4120841	4121330	4121200	4121330	4120366	4120485	25849	105,189	19,17	410,217	116,75	472	131	0.000541448	0.0298195	0.605,0.755	0.495,0.445	0.21
26070	Os08g0203600		chr08	+	6034134	6034553	6034134	6034547	6034824	6034896	26070	7,13	27,58	4,0	49,40	137	131	0.000233873	0.0160669	0.199,0.176	0.072,0.0	0.151
26083	Os08g0203600		chr08	+	6037552	6037816	6037552	6037788	6037901	6038133	26083	1,1	0,0	9,1	1,6	159	131	0.000129108	0.0103462	1.0,1.0	0.881,0.121	0.499
26111	Os05g0519600		chr05	+	25801098	25801504	25801098	25801502	25801609	25801747	26111	1,15	0,0	0,2	2,3	133	131	3.00686e-07	8.48273e-05	1.0,1.0	0.0,0.396	0.802
26191	Os08g0242900		chr08	-	8686009	8686267	8686209	8686267	8685420	8685518	26191	1,0	4,2	11,20	4,5	313	131	3.98314e-06	0.000701413	0.095,0.0	0.535,0.626	-0.533
26224	Os08g0261000		chr08	+	9824626	9825049	9824626	9824924	9825203	9825371	26224	1,0	1,1	1,2	0,0	256	131	0.000291587	0.0185694	0.339,0.0	1.0,1.0	-0.831
26261	Os08g0277900		chr08	+	10760060	10760503	10760060	10760220	10761008	10761225	26261	13,21	0,0	22,8	6,3	396	131	6.95636e-07	0.000165795	1.0,1.0	0.548,0.469	0.492
26454	Os09g0387800		chr09	-	13259761	13260189	13259792	13260189	13259205	13259677	26454	2,3	5,4	0,0	1,1	162	131	0.000414211	0.0241631	0.244,0.378	0.0,0.0	0.311
26491	Os05g0101600		chr05	-	102378	102557	102482	102557	102081	102188	26491	3,7	25,24	0,0	49,39	235	131	6.12244e-05	0.00587733	0.063,0.14	0.0,0.0	0.102
26565	Os09g0133700		chr09	+	2559655	2560138	2559655	2560128	2560233	2560364	26565	0,0	4,15	5,4	18,14	141	131	7.71712e-05	0.00692712	0.0,0.0	0.205,0.21	-0.207
26681	Os08g0451700		chr08	-	22092975	22093425	22093270	22093425	22092578	22092763	26681	10,8	28,77	92,44	25,26	408	131	2.23155e-14	1.54239e-10	0.103,0.032	0.542,0.352	-0.38
26698	Os08g0469500		chr08	-	23078593	23078696	23078599	23078696	23078210	23078491	26698	9,4	12,5	1,1	10,10	137	131	0.000550563	0.0301414	0.418,0.433	0.087,0.087	0.339
26704	Os02g0727500		chr02	-	30278602	30278713	30278614	30278713	30278346	30278499	26704	0,0	15,18	4,2	13,18	143	131	0.00100503	0.044672	0.0,0.0	0.22,0.092	-0.156
26705	Os02g0727500		chr02	-	30278602	30278713	30278653	30278713	30278346	30278499	26705	0,0	6,6	4,2	3,1	182	131	5.33375e-06	0.000893659	0.0,0.0	0.49,0.59	-0.54
26729	Os08g0480000		chr08	+	23713947	23714360	23713947	23714078	23715228	23715770	26729	0,0	2,2	1,3	0,0	395	131	1.36259e-09	1.25572e-06	0.0,0.0	1.0,1.0	-1
26755	Os08g0494300		chr08	-	24401224	24401324	24401228	24401324	24400797	24400981	26755	4,4	22,13	0,0	12,14	135	131	0.000122301	0.00994488	0.15,0.23	0.0,0.0	0.19
26981	Os10g0546600		chr10	+	21370922	21371223	21370922	21371186	21371345	21371453	26981	63,116	10,16	203,180	69,62	168	131	0.000256848	0.0171953	0.831,0.85	0.696,0.694	0.146
26982	Os10g0546600		chr10	+	21370922	21371237	21370922	21371186	21371345	21371453	26982	77,150	10,16	253,228	69,62	182	131	0.000174256	0.0128814	0.847,0.871	0.725,0.726	0.133
27047	Os09g0103300		chr09	+	428610	428955	428610	428772	429029	429208	27047	1,4	0,0	2,0	0,6	296	131	0.000293359	0.018602	1.0,1.0	1.0,0.0	0.5
27104	Os09g0131400		chr09	-	2401563	2401992	2401896	2401992	2397554	2400579	27104	37,63	0,0	51,45	8,0	446	131	0.000276494	0.0179785	1.0,1.0	0.652,1.0	0.174
27105	Os09g0131400		chr09	-	2401591	2401992	2401896	2401992	2397554	2400579	27105	4,2	0,0	3,6	8,0	418	131	0.00110659	0.0479528	1.0,1.0	0.105,1.0	0.448
27438	Os01g0292200		chr01	+	10626062	10626465	10626062	10626269	10626634	10626751	27438	7,23	0,6	26,17	0,0	309	131	0.000312744	0.019473	1.0,0.619	1.0,1.0	-0.191
27458	Os09g0394500		chr09	+	13669427	13669823	13669427	13669772	13669938	13670027	27458	6,1	2,11	2,3	0,0	182	131	4.6097e-07	0.000118004	0.683,0.061	1.0,1.0	-0.628
27464	Os01g0752600		chr01	-	31575225	31575611	31575230	31575611	31573981	31574081	27464	1,0	9,1	2,7	5,2	136	131	0.000233236	0.0160669	0.097,0.0	0.278,0.771	-0.476
27496	Os09g0410400		chr09	+	14556311	14556806	14556311	14556769	14556904	14557393	27496	1,5	0,0	1,1	5,6	168	131	4.0594e-09	2.41003e-06	1.0,1.0	0.135,0.115	0.875
27503	Os09g0258000		chr09	-	4352125	4352494	4352417	4352494	4351811	4351871	27503	6,9	0,0	1,0	1,4	405	131	5.17797e-12	1.43155e-08	1.0,1.0	0.244,0.0	0.878
27540	Os02g0530500		chr02	+	19503593	19503821	19503593	19503782	19504079	19504609	27540	0,0	10,18	2,8	26,20	170	131	0.000213806	0.0151179	0.0,0.0	0.056,0.236	-0.146
27557	Os09g0436500		chr09	+	16060711	16061165	16060711	16060811	16062014	16062153	27557	134,188	19,17	171,107	4,2	467	131	1.18446e-05	0.00164556	0.664,0.756	0.923,0.938	-0.221
27559	Os09g0436500		chr09	+	16069211	16069609	16069211	16069290	16070554	16070656	27559	52,80	46,70	187,104	68,33	432	131	2.13649e-06	0.00043432	0.255,0.257	0.455,0.489	-0.216
27649	Os09g0460000		chr09	+	17393610	17393846	17393610	17393842	17394758	17395622	27649	13,8	36,33	5,0	43,40	135	131	0.000274563	0.0179453	0.259,0.19	0.101,0.0	0.174
27659	Os09g0460000		chr09	+	17393929	17394142	17393929	17394016	17394758	17395622	27659	0,1	17,34	7,4	20,28	257	131	0.000277907	0.0179785	0.0,0.015	0.151,0.068	-0.102
27660	Os09g0460000		chr09	+	17393929	17394142	17393929	17394043	17394758	17395622	27660	0,1	2,3	7,3	2,1	230	131	3.60118e-05	0.00388246	0.0,0.16	0.666,0.631	-0.569
27695	Os09g0466900		chr09	-	17736608	17736728	17736631	17736728	17735462	17735759	27695	4,5	15,25	0,0	29,16	154	131	7.56862e-05	0.00683822	0.185,0.145	0.0,0.0	0.165
27835	Os09g0511900		chr09	-	19910375	19910473	19910379	19910473	19908730	19909330	27835	1,0	1,2	3,2	0,0	135	131	2.19866e-05	0.00265443	0.492,0.0	1.0,1.0	-0.754
27995	Os07g0100300		chr07	+	18806	19150	18806	19143	19258	19346	27995	0,0	15,1	0,6	8,15	138	131	0.000858159	0.0406704	0.0,0.0	0.0,0.275	-0.138
28139	Os08g0484301		chr08	-	23925442	23925773	23925448	23925773	23923684	23924228	28139	0,0	5,2	4,2	2,6	137	131	3.22848e-05	0.00357031	0.0,0.0	0.657,0.242	-0.45
28344	Os06g0661400		chr06	+	27258936	27259369	27258936	27259365	27259693	27259771	28344	25,55	3,15	76,80	8,0	135	131	0.00104606	0.0459783	0.89,0.781	0.902,1.0	-0.116
28417	Os07g0412100		chr07	-	12924096	12924202	12924164	12924202	12920395	12920476	28417	6,4	2,5	0,0	11,8	199	131	4.41085e-07	0.000113969	0.664,0.345	0.0,0.0	0.504
28419	Os07g0412100		chr07	-	12923881	12924202	12924164	12924202	12920793	12921136	28419	10,10	0,0	8,5	2,1	396	131	0.0010714	0.0468687	1.0,1.0	0.57,0.623	0.403
28534	Os03g0621700		chr03	-	23588398	23588653	23588553	23588653	23587786	23588305	28534	4,16	0,0	8,14	3,2	268	131	0.000148499	0.0115002	1.0,1.0	0.566,0.774	0.33
28547	Os10g0382400		chr10	-	12343354	12343726	12343631	12343726	12341937	12341993	28547	5,8	8,7	0,0	24,8	390	131	4.30789e-07	0.000112359	0.174,0.277	0.0,0.0	0.226
28562	Os10g0392500		chr10	-	13083081	13084158	13083688	13084158	13082792	13082968	28562	1,1	0,2	5,4	0,0	720	131	0.000969792	0.043728	1.0,0.083	1.0,1.0	-0.459
28724	Os04g0685500		chr04	-	35020006	35020120	35020035	35020120	35019287	35019496	28724	0,0	4,4	2,6	0,4	160	131	6.25265e-07	0.000151638	0.0,0.0	1.0,0.551	-0.776
28731	Os10g0456500		chr10	+	16689961	16690363	16689961	16690353	16690491	16690977	28731	0,0	2,2	6,3	1,1	141	131	6.12322e-09	3.38578e-06	0.0,0.0	0.848,0.736	-0.792
28973	Os10g0521600		chr10	-	20187474	20187618	20187541	20187618	20186834	20186926	28973	77,123	0,4	163,102	18,8	198	131	0.000135923	0.0107985	1.0,0.953	0.857,0.894	0.101
29016	Os02g0664700		chr02	-	26986512	26986839	26986751	26986839	26985381	26985639	29016	20,31	2,4	31,27	18,12	352	131	0.000504037	0.028095	0.788,0.743	0.391,0.456	0.342
29018	Os02g0664700		chr02	-	26986580	26986884	26986751	26986884	26985381	26985639	29018	101,122	2,4	163,142	18,12	284	131	0.00059865	0.0316941	0.959,0.934	0.807,0.845	0.12
29019	Os02g0664700		chr02	-	26986616	26986839	26986751	26986839	26985381	26985639	29019	60,80	2,4	69,61	18,12	262	131	1.67036e-05	0.00219143	0.938,0.909	0.657,0.718	0.236
29192	Os10g0579600		chr10	+	23114697	23114956	23114697	23114936	23115090	23115157	29192	6,5	0,1	8,6	10,5	151	131	3.85747e-05	0.00407052	1.0,0.813	0.41,0.51	0.447
29207	Os11g0104400		chr11	-	201930	202386	202355	202386	201751	201844	29207	1,0	5,5	5,2	3,2	538	131	0.00096533	0.04368	0.046,0.0	0.289,0.196	-0.22
29478	Os11g0206000		chr11	+	5353531	5353753	5353531	5353582	5354476	5354810	29478	0,2	4,0	1,7	0,0	284	131	0.000839775	0.0403077	0.0,1.0	1.0,1.0	-0.5
29589	Os03g0441000		chr03	-	18640004	18640089	18640059	18640089	18639733	18639805	29589	1,0	3,9	2,4	2,0	186	131	2.90527e-05	0.00329189	0.19,0.0	0.413,1.0	-0.612
29590	Os03g0441000		chr03	-	18640004	18640316	18640168	18640316	18639733	18639805	29590	0,0	2,1	2,4	2,1	277	131	3.26734e-05	0.00359889	0.0,0.0	0.321,0.654	-0.488
29617	Os11g0296500		chr11	+	10887101	10889790	10887101	10887208	10890223	10890516	29617	11,8	0,4	2,4	0,0	2695	131	0.000593985	0.0316414	1.0,0.089	1.0,1.0	-0.456
29699	Os11g0432400		chr11	+	13942811	13943180	13942811	13942895	13944070	13944432	29699	7,26	0,0	132,42	26,2	398	131	3.08354e-05	0.00346547	1.0,1.0	0.626,0.874	0.25
29700	Os11g0432400		chr11	+	13942811	13943218	13942811	13942895	13944070	13944432	29700	8,29	0,0	169,47	26,2	436	131	3.4128e-05	0.00371471	1.0,1.0	0.661,0.876	0.232
29701	Os11g0432400		chr11	+	13942811	13943223	13942811	13942895	13944070	13944432	29701	18,43	0,0	181,48	26,2	441	131	9.21863e-06	0.00137026	1.0,1.0	0.674,0.877	0.224

## Sheet: MXE
ID	GeneID	geneSymbol	chr	strand	X1stExonStart_0base	X1stExonEnd	X2ndExonStart_0base	X2ndExonEnd	upstreamES	upstreamEE	downstreamES	downstreamEE	ID.1	IJC_SAMPLE_1	SJC_SAMPLE_1	IJC_SAMPLE_2	SJC_SAMPLE_2	IncFormLen	SkipFormLen	PValue	FDR	IncLevel1	IncLevel2	IncLevelDifference
18	Os12g0254400		chr12	-	8671447	8671537	8671784	8671878	8670056	8670420	8671981	8672092	18	323,466	103,144	636,460	105,72	225	221	6.62023e-06	0.000263992	0.755,0.761	0.856,0.863	-0.101
25	Os12g0128800		chr12	+	1372228	1372347	1372482	1372554	1371612	1371763	1373546	1373650	25	29,22	5,5	18,16	20,22	250	203	1.37256e-06	8.36485e-05	0.825,0.781	0.422,0.371	0.406
29	Os12g0102100		chr12	+	94452	94529	94607	94686	93898	93998	95107	95226	29	232,279	383,414	172,199	685,604	208	210	5.73675e-10	1.68452e-07	0.379,0.405	0.202,0.25	0.166
54	Os03g0595800		chr03	-	22165824	22165905	22168268	22168920	22164726	22165079	22169798	22169919	54	1225,2084	16,56	708,492	41,34	765	212	5.53394e-08	4.96518e-06	0.955,0.912	0.827,0.8	0.12
66	Os05g0492500		chr05	-	24196809	24196993	24198444	24200655	24195644	24195773	24202464	24202634	66	179,254	38,91	148,93	101,73	2324	297	4.26739e-06	0.000194136	0.376,0.263	0.158,0.14	0.17
72	Os03g0668400		chr03	+	26348526	26349212	26350038	26350149	26348090	26348227	26350246	26350313	72	26,11	6,0	16,5	0,0	799	242	0.00040631	0.00737293	0.568,1.0	1.0,1.0	-0.216
73	Os03g0654600		chr03	-	25523812	25523874	25524308	25524377	25523590	25523677	25524970	25525342	73	37,86	100,155	69,79	87,79	200	193	0.00119895	0.0169851	0.263,0.349	0.434,0.491	-0.157
95	Os03g0101700		chr03	-	129879	129997	130068	130204	129418	129508	130748	130929	95	20,56	58,85	106,50	104,33	262	249	0.00132062	0.0180746	0.247,0.385	0.492,0.59	-0.225
133	Os11g0170400		chr11	+	3429272	3429397	3430272	3430402	3426667	3428886	3430751	3430809	133	58,94	122,148	265,180	256,188	256	261	0.000235466	0.00496896	0.326,0.393	0.513,0.494	-0.144
134	Os11g0170400		chr11	+	3429272	3429397	3430272	3430402	3428753	3428886	3430746	3430809	134	59,90	55,75	249,175	121,89	256	261	0.00145978	0.0190895	0.522,0.55	0.677,0.667	-0.136
198	Os07g0421300		chr07	+	13545650	13545720	13546143	13546264	13544777	13544898	13546542	13546736	198	13,46	9,59	15,25	57,65	201	252	0.00113257	0.0161867	0.644,0.494	0.248,0.325	0.282
201	Os08g0157600		chr08	+	3365887	3365999	3366206	3366235	3365751	3365780	3366396	3366597	201	237,489	275,455	920,469	460,232	243	160	4.21043e-09	6.18167e-07	0.362,0.414	0.568,0.571	-0.181
231	Os01g0511300		chr01	-	18001726	18001807	18001936	18002383	18000809	18001006	18002664	18002863	231	448,586	92,151	728,590	89,94	560	212	0.000424326	0.0076143	0.648,0.595	0.756,0.704	-0.109
246	Os05g0480600		chr05	-	23623669	23624848	23625599	23625723	23622730	23623469	23626527	23626615	246	80,126	1187,1999	67,57	2127,1586	255	1292	1.37183e-05	0.000481632	0.255,0.242	0.138,0.154	0.102
285	Os01g0588900		chr01	-	22957572	22957603	22958232	22958330	22956678	22956778	22958837	22959148	285	711,960	321,455	1143,706	827,498	229	162	0.000162318	0.00369216	0.61,0.599	0.494,0.501	0.107
439	Os08g0387200		chr08	+	18296125	18296212	18296550	18296601	18295808	18295870	18296903	18297125	439	50,87	32,70	112,159	42,51	218	182	0.000171517	0.00384722	0.566,0.509	0.69,0.722	-0.168
442	Os09g0413200		chr09	+	14681718	14681830	14681939	14682022	14681395	14681484	14682308	14683244	442	80,127	77,130	86,76	135,139	243	214	0.00200299	0.0243982	0.478,0.462	0.359,0.325	0.128
556	Os12g0297400		chr12	+	11721153	11721235	11721653	11721748	11718943	11718997	11722553	11722681	556	1,1	0,1	2,1	2,2	213	226	0.00488679	0.0490197	1.0,0.515	0.515,0.347	0.327
558	Os12g0297400		chr12	+	11721153	11721235	11721653	11721791	11718943	11718997	11722553	11722681	558	1,1	0,1	2,1	2,1	213	262	0.00502499	0.0498889	1.0,0.552	0.552,0.552	0.224
668	Os11g0611600		chr11	+	23663521	23663677	23663677	23663748	23661853	23661921	23663941	23664304	668	0,2	10,11	7,8	3,14	269	202	0.000200956	0.00438574	0.0,0.12	0.637,0.3	-0.409
702	Os12g0137200		chr12	+	1805587	1805915	1806416	1806505	1805134	1805236	1806962	1807042	702	0,1	7,17	12,5	18,9	441	220	8.25109e-06	0.000310724	0.0,0.029	0.25,0.217	-0.219
703	Os12g0137200		chr12	+	1805587	1805915	1806416	1806877	1805134	1805236	1806962	1807042	703	0,1	8,20	12,5	19,11	441	574	2.19735e-06	0.000112658	0.0,0.061	0.451,0.372	-0.381
706	Os12g0137200		chr12	+	1805587	1805915	1806436	1806877	1805134	1805236	1806962	1807042	706	0,1	1,3	12,5	1,2	441	554	6.66676e-05	0.00170902	0.0,0.295	0.938,0.758	-0.701
708	Os12g0137200		chr12	+	1805670	1805915	1806416	1806505	1805134	1805236	1806962	1807042	708	0,2	7,17	12,5	18,9	358	220	0.000168992	0.0038171	0.0,0.067	0.291,0.255	-0.24
709	Os12g0137200		chr12	+	1805670	1805915	1806416	1806877	1805134	1805236	1806962	1807042	709	0,2	8,20	12,5	19,11	358	574	0.000126002	0.00292786	0.0,0.138	0.503,0.422	-0.394
720	Os12g0137200		chr12	+	1805706	1805915	1806416	1806505	1805134	1805236	1806962	1807042	720	0,0	7,17	8,4	18,9	322	220	6.90489e-06	0.000271985	0.0,0.0	0.233,0.233	-0.233
721	Os12g0137200		chr12	+	1805706	1805915	1806416	1806877	1805134	1805236	1806962	1807042	721	0,0	8,20	8,4	19,11	322	574	7.00463e-07	4.71353e-05	0.0,0.0	0.429,0.393	-0.411
724	Os12g0137200		chr12	+	1805706	1805915	1806436	1806877	1805134	1805236	1806962	1807042	724	0,0	1,3	8,4	1,2	322	554	9.21993e-10	2.4817e-07	0.0,0.0	0.932,0.775	-0.854
741	Os01g0386700		chr01	+	16232768	16233063	16233529	16233653	16232157	16232583	16234056	16234453	741	9,23	0,0	32,46	6,3	408	255	0.000306544	0.00589368	1.0,1.0	0.769,0.906	0.162
747	Os01g0386700		chr01	+	16232906	16233063	16233529	16233653	16232157	16232583	16234056	16234453	747	9,23	0,0	28,48	6,3	270	255	0.000707989	0.0113771	1.0,1.0	0.815,0.938	0.124
753	Os01g0386700		chr01	+	16232945	16233063	16233529	16233653	16232157	16232583	16234056	16234453	753	8,20	0,0	26,45	6,3	249	255	0.00079621	0.0126688	1.0,1.0	0.816,0.939	0.123
778	Os04g0420500		chr04	-	20792919	20793026	20793026	20793109	20792700	20792829	20793224	20793443	778	6,2	9,15	1,0	6,4	214	238	0.00379912	0.0407658	0.426,0.129	0.156,0.0	0.199
784	Os04g0573000		chr04	+	28863313	28863385	28864560	28864632	28862599	28863045	28864918	28864992	784	12,11	0,0	3,0	1,2	203	203	0.00505067	0.0498889	1.0,1.0	0.75,0.0	0.625
785	Os08g0100500		chr08	+	43810	43844	44312	44408	43647	43707	45316	45928	785	5,9	8,27	10,7	1,0	165	227	3.18577e-09	5.41581e-07	0.462,0.314	0.932,1.0	-0.578
791	Os04g0544900		chr04	-	27281290	27281464	27281464	27281510	27281126	27281213	27281583	27281625	791	36,44	1,0	60,25	2,13	177	287	0.0001165	0.00276687	0.983,1.0	0.98,0.757	0.123
803	Os03g0734900		chr03	-	30096703	30096755	30096797	30096899	30096499	30096586	30098883	30099093	803	1,11	1,3	2,2	0,0	233	183	0.00406716	0.0430719	0.44,0.742	1.0,1.0	-0.409
809	Os04g0405401		chr04	-	20118184	20118270	20118317	20118415	20117703	20117819	20118565	20119136	809	38,70	37,56	113,81	20,26	229	217	1.43744e-07	1.11289e-05	0.493,0.542	0.843,0.747	-0.277
810	Os04g0405401		chr04	-	20118184	20118270	20118317	20118456	20117703	20117819	20118565	20119136	810	16,16	37,56	28,20	20,26	262	217	0.00098013	0.0146398	0.264,0.191	0.537,0.389	-0.236
816	Os04g0606700		chr04	-	30680261	30680358	30680536	30680626	30680041	30680133	30681303	30681789	816	1,5	2,4	9,5	0,1	221	228	0.000223856	0.00476186	0.34,0.563	1.0,0.838	-0.468
831	Os04g0278200		chr04	+	11782936	11783052	11784051	11784170	11782758	11782804	11784270	11784395	831	0,0	1,2	3,4	2,1	247	250	5.82436e-08	5.08451e-06	0.0,0.0	0.603,0.802	-0.703
833	Os04g0278200		chr04	+	11782936	11783085	11784051	11784170	11782758	11782804	11784270	11784395	833	0,0	1,2	4,2	2,1	262	250	3.8841e-06	0.000184495	0.0,0.0	0.656,0.656	-0.656
857	Os10g0169800		chr10	+	4787605	4787673	4787673	4787726	4787395	4787503	4787839	4787980	857	2,1	0,0	0,3	2,2	199	184	8.52304e-05	0.00211765	1.0,1.0	0.0,0.581	0.71
860	Os04g0650700		chr04	+	33162145	33162424	33163418	33163501	33161539	33162005	33163607	33163694	860	2,1	3,7	1,2	1,0	392	214	0.00252915	0.0290717	0.267,0.072	0.353,1.0	-0.507
896	Os12g0264500		chr12	+	9361403	9361586	9361656	9361745	9360906	9361028	9361823	9361884	896	1,3	0,0	0,1	2,0	296	220	0.00391434	0.0415899	1.0,1.0	0.0,1.0	0.5
911	Os02g0224800		chr02	+	7007241	7007391	7007522	7007699	7006162	7006318	7008432	7008532	911	0,3	4,12	2,1	0,0	263	290	3.1595e-08	3.09248e-06	0.0,0.216	1.0,1.0	-0.892
912	Os02g0224800		chr02	+	7007241	7007391	7007522	7007721	7006162	7006318	7008432	7008532	912	0,3	2,2	2,1	1,0	263	312	0.00199008	0.0243675	0.0,0.64	0.703,1.0	-0.531
985	Os03g0654600		chr03	-	25523816	25523874	25524308	25524377	25523590	25523677	25524970	25525342	985	37,86	20,27	69,79	7,13	200	189	0.000577098	0.00981067	0.636,0.751	0.903,0.852	-0.184
1002	Os03g0439700		chr03	-	18576477	18576520	18576520	18576532	18576312	18576408	18576600	18576678	1002	2,1	0,0	6,2	14,0	143	174	0.000646362	0.0107064	1.0,1.0	0.343,1.0	0.329
1026	Os06g0151200		chr06	-	2638390	2638478	2638590	2638669	2637838	2637945	2639182	2639311	1026	80,94	68,104	64,39	116,83	210	219	0.00033374	0.00630397	0.551,0.485	0.365,0.329	0.171
1037	Os03g0701600		chr03	-	28166121	28166135	28166171	28166312	28166014	28166042	28166453	28166568	1037	204,293	93,125	206,158	166,145	262	145	8.14165e-06	0.000310724	0.548,0.565	0.407,0.376	0.165
1039	Os03g0701600		chr03	-	28166121	28166149	28166171	28166312	28166014	28166042	28166453	28166568	1039	204,293	183,323	206,158	359,325	262	159	3.09752e-06	0.000153923	0.404,0.355	0.258,0.228	0.137
1096	Os04g0653000		chr04	+	33307493	33307575	33308458	33308664	33306467	33306781	33308836	33308939	1096	2,5	10,21	1,0	12,2	213	319	0.00387637	0.0413223	0.23,0.263	0.111,0.0	0.191
1124	Os03g0145700		chr03	+	2531398	2531496	2531496	2531511	2531007	2531327	2531602	2532188	1124	15,9	0,0	13,30	3,2	229	146	0.00331946	0.0361005	1.0,1.0	0.734,0.905	0.18
1141	Os03g0101700		chr03	-	129879	129997	130070	130204	129418	129508	130748	130929	1141	18,49	58,85	102,50	104,33	262	249	0.000346529	0.00643269	0.228,0.354	0.482,0.59	-0.245
1147	Os02g0824700		chr02	+	35427862	35427939	35428731	35428812	35427552	35427662	35429446	35429529	1147	18,15	1,1	7,9	2,10	208	212	0.000285879	0.00573534	0.948,0.939	0.781,0.478	0.314
1199	Os04g0272700		chr04	+	11451138	11451261	11451566	11451594	11450903	11451033	11452158	11455773	1199	0,0	13,9	12,2	15,14	254	159	2.45386e-05	0.000747733	0.0,0.0	0.334,0.082	-0.208
1205	Os03g0216700		chr03	-	6140386	6140448	6141021	6141073	6136130	6136539	6142635	6142781	1205	31,80	31,85	16,14	62,67	183	193	1.13057e-08	1.1899e-06	0.513,0.498	0.214,0.181	0.308
1320	Os08g0537001		chr08	+	26852956	26853021	26854854	26855303	26851245	26851547	26855817	26855880	1320	3,7	6,9	23,5	5,0	196	562	0.000187412	0.00411797	0.589,0.69	0.93,1.0	-0.326
1322	Os08g0537001		chr08	+	26852956	26853060	26854854	26855303	26851245	26851547	26855817	26855880	1322	10,10	6,9	32,17	5,0	235	562	0.000118227	0.0027874	0.799,0.727	0.939,1.0	-0.207
1325	Os08g0537001		chr08	+	26855233	26855303	26855441	26855571	26854854	26854886	26856294	26856594	1325	11,13	2,0	13,2	16,7	201	261	1.01579e-06	6.45944e-05	0.877,1.0	0.513,0.271	0.546
1366	Os03g0245100		chr03	+	7673968	7673982	7674027	7674150	7673662	7673796	7674242	7674344	1366	9,4	0,0	9,9	7,1	145	254	0.000295419	0.00581871	1.0,1.0	0.693,0.94	0.183
1383	Os11g0170400		chr11	+	3428798	3428886	3430317	3430637	3427508	3427715	3430746	3430809	1383	3,4	0,1	5,7	7,1	219	433	0.00437781	0.0450329	1.0,0.888	0.585,0.933	0.185
1391	Os11g0170400		chr11	+	3429272	3429397	3430272	3430576	3426667	3428886	3430751	3430809	1391	58,94	53,54	265,180	90,67	256	417	0.000684701	0.0112263	0.641,0.739	0.827,0.814	-0.131
1392	Os11g0170400		chr11	+	3429272	3429397	3430272	3430598	3426667	3428886	3430751	3430809	1392	58,94	52,54	265,180	87,67	256	439	0.000492527	0.00855303	0.657,0.749	0.839,0.822	-0.127
1393	Os11g0170400		chr11	+	3429272	3429397	3430272	3430637	3426667	3428886	3430751	3430809	1393	58,94	63,64	265,180	114,98	256	478	0.00447819	0.0459192	0.632,0.733	0.813,0.774	-0.111
1394	Os11g0170400		chr11	+	3429272	3429397	3430272	3430576	3428753	3428886	3430746	3430809	1394	59,90	52,54	249,175	87,67	256	417	0.00062487	0.0104038	0.649,0.731	0.823,0.81	-0.127
1395	Os11g0170400		chr11	+	3429272	3429397	3430272	3430637	3428753	3428886	3430746	3430809	1395	59,90	52,55	249,175	94,67	256	478	0.000892512	0.0137934	0.679,0.753	0.832,0.83	-0.115
1423	Os01g0629000		chr01	+	25126508	25126544	25126736	25126804	25125134	25125283	25127250	25127466	1423	0,0	3,1	11,8	4,3	167	199	6.42552e-07	4.41583e-05	0.0,0.0	0.766,0.761	-0.764
1450	Os03g0790600		chr03	+	32862092	32862173	32863850	32864008	32861788	32861857	32864094	32864182	1450	3,1	16,33	4,3	9,2	212	271	0.00451043	0.0461034	0.193,0.037	0.362,0.657	-0.395
1457	Os12g0460800		chr12	-	16197377	16197469	16197659	16197774	16197095	16197252	16198026	16198180	1457	26,42	313,516	53,41	224,145	246	223	8.78595e-09	1.02523e-06	0.07,0.069	0.177,0.204	-0.121
1480	Os08g0385900		chr08	+	18193334	18193386	18193592	18194091	18192311	18192461	18194323	18194378	1480	0,1	12,35	3,5	16,12	183	612	2.99817e-05	0.000872441	0.0,0.087	0.385,0.582	-0.44
1483	Os03g0337200		chr03	-	12517042	12517232	12517450	12517534	12516586	12516798	12518200	12518238	1483	5,13	106,203	22,16	141,104	215	303	0.000967251	0.0145313	0.062,0.083	0.18,0.178	-0.106
1503	Os01g0546900		chr01	+	20323702	20323777	20324496	20324566	20323338	20323501	20324663	20324744	1503	0,0	11,3	4,1	8,16	206	201	0.00301005	0.0331086	0.0,0.0	0.328,0.057	-0.193
1529	Os03g0745400		chr03	+	30629360	30629586	30629860	30629970	30627361	30627609	30630146	30631356	1529	76,142	10,7	101,91	55,31	339	241	6.3345e-09	7.90878e-07	0.844,0.935	0.566,0.676	0.268
1550	Os04g0244500		chr04	+	9353649	9353961	9354820	9354903	9348334	9348401	9356048	9356127	1550	4,5	0,2	0,0	2,6	425	214	8.64564e-08	7.16037e-06	1.0,0.557	0.0,0.0	0.778
1552	Os04g0244500		chr04	+	9353649	9353961	9354845	9354903	9348334	9348401	9356048	9356127	1552	4,5	3,4	0,0	28,16	425	189	1.4471e-07	1.11289e-05	0.372,0.357	0.0,0.0	0.364
1576	Os03g0729200		chr03	-	29795787	29795803	29796460	29796504	29795572	29795668	29796842	29796957	1576	0,0	2,2	2,1	0,0	175	147	2.45868e-09	4.96345e-07	0.0,0.0	1.0,1.0	-1
1631	Os07g0676200		chr07	-	28635830	28636227	28636687	28636816	28635626	28635723	28638409	28638611	1631	14,13	0,8	13,13	0,0	260	510	0.000810666	0.0127109	1.0,0.761	1.0,1.0	-0.119
1658	Os03g0855700		chr03	+	36084179	36084574	36085902	36086089	36082778	36082860	36093252	36093393	1658	17,19	6,9	21,24	3,1	508	300	0.00235803	0.0276961	0.626,0.555	0.805,0.934	-0.279
1663	Os03g0855700		chr03	+	36084505	36084574	36085902	36086089	36082778	36082860	36093252	36093393	1663	14,2	6,9	18,21	3,1	200	300	0.00111961	0.0161122	0.778,0.25	0.9,0.969	-0.42
1675	Os05g0110300		chr05	+	555227	555315	560232	560353	554032	554218	561111	561495	1675	0,1	3,1	3,4	1,5	219	252	0.00254529	0.0291535	0.0,0.535	0.775,0.479	-0.359
1682	Os01g0603000		chr01	-	23742342	23742491	23742726	23742804	23741485	23741644	23743365	23743510	1682	0,0	2,3	2,1	2,0	209	262	0.000586599	0.00991998	0.0,0.0	0.556,1.0	-0.778
1699	Os03g0231800		chr03	-	6961459	6961582	6961780	6961979	6959996	6960108	6962073	6962492	1699	2,0	26,31	8,9	4,2	312	254	4.15668e-12	1.91801e-09	0.059,0.0	0.62,0.786	-0.674
1700	Os03g0231800		chr03	-	6961459	6961582	6961923	6961979	6959996	6960108	6962073	6962492	1700	21,18	26,31	47,19	4,2	187	254	1.18394e-12	7.64826e-10	0.523,0.441	0.941,0.928	-0.453
1702	Os04g0585300		chr04	-	29573116	29573290	29574081	29574214	29572817	29572929	29574336	29574395	1702	3,0	83,50	12,9	88,64	262	287	8.30534e-05	0.00208304	0.038,0.0	0.13,0.133	-0.113
1733	Os02g0172600		chr02	-	3952288	3952347	3952759	3953082	3951863	3952206	3953285	3953715	1733	28,20	16,27	12,3	36,30	436	190	4.6994e-05	0.0012774	0.433,0.244	0.127,0.042	0.254
1747	Os08g0157600		chr08	+	3365887	3365939	3365973	3365999	3365751	3365780	3366206	3366235	1747	116,233	274,499	409,231	471,200	183	157	9.20487e-09	1.02523e-06	0.266,0.286	0.427,0.498	-0.186
1752	Os08g0157600		chr08	+	3365913	3365939	3365973	3365999	3365751	3365780	3366206	3366235	1752	471,798	274,499	265,124	471,200	157	157	5.55112e-16	5.9767e-13	0.632,0.615	0.36,0.383	0.252
1754	Os08g0157600		chr08	+	3365913	3365999	3366206	3366235	3365751	3365780	3366396	3366597	1754	1242,2106	275,455	758,342	460,232	217	160	0	0	0.769,0.773	0.549,0.521	0.236
1779	Os12g0420200		chr12	+	13104770	13105030	13105119	13105335	13104518	13104609	13105433	13105550	1779	9,25	1,1	39,22	12,4	373	329	0.00276558	0.0314536	0.888,0.957	0.741,0.829	0.138
1781	Os12g0420200		chr12	+	13104954	13105030	13105119	13105335	13104815	13104870	13105433	13105550	1781	4,7	1,1	3,0	12,4	207	329	6.58655e-06	0.000263992	0.864,0.918	0.284,0.0	0.749
1790	Os11g0106200		chr11	-	291036	291099	291677	291766	289665	290229	291961	292084	1790	10,29	10,16	8,6	0,2	220	194	0.0027465	0.031347	0.469,0.615	1.0,0.726	-0.321
1791	Os11g0106200		chr11	-	291036	291099	291677	291769	289665	290229	291961	292084	1791	5,25	10,16	14,17	0,2	223	194	3.76379e-06	0.000181448	0.303,0.576	1.0,0.881	-0.501
1805	Os01g0228400		chr01	+	7092362	7092488	7092686	7092835	7092033	7092288	7092937	7093068	1805	4,6	35,45	0,0	14,30	257	262	0.000315371	0.00602751	0.104,0.12	0.0,0.0	0.112
1814	Os08g0202300		chr08	+	5951165	5951585	5952292	5952364	5942660	5942853	5952492	5953586	1814	50,167	25,64	64,43	50,35	533	203	0.00285808	0.0320542	0.432,0.498	0.328,0.319	0.141
1821	Os02g0603600		chr02	+	23649396	23649534	23649592	23649707	23648779	23649090	23650233	23650302	1821	68,105	221,409	44,45	537,363	262	246	1.7738e-09	3.81958e-07	0.224,0.194	0.071,0.104	0.122
1832	Os01g0764000		chr01	-	32150609	32151009	32151245	32151594	32149727	32149776	32151702	32152034	1832	4,3	4,4	2,7	1,0	462	513	0.000270261	0.00556014	0.526,0.454	0.69,1.0	-0.355
1833	Os01g0764000		chr01	-	32150609	32151009	32151437	32151594	32149727	32149776	32151702	32152034	1833	4,0	4,4	5,1	1,0	270	513	0.000224088	0.00476186	0.655,0.0	0.905,1.0	-0.625
1834	Os01g0764000		chr01	-	32150815	32151009	32151245	32151594	32149727	32149776	32151702	32152034	1834	4,3	4,4	2,7	1,0	462	307	0.000282808	0.00573534	0.399,0.333	0.571,1.0	-0.419
1835	Os01g0764000		chr01	-	32150815	32151009	32151437	32151594	32149727	32149776	32151702	32152034	1835	4,0	4,4	5,1	1,0	270	307	0.000114061	0.00274938	0.532,0.0	0.85,1.0	-0.659
1850	Os01g0794500		chr01	-	33653337	33653448	33653567	33653732	33652177	33652281	33655081	33655179	1850	9,14	6,3	5,6	0,0	278	242	2.58249e-05	0.000760686	0.566,0.802	1.0,1.0	-0.316
1853	Os08g0104300		chr08	+	228559	228761	228928	229176	228236	228413	229570	230551	1853	39,58	72,129	179,84	127,59	315	361	5.99576e-09	7.90878e-07	0.383,0.34	0.618,0.62	-0.257
1857	Os09g0131000		chr09	-	2365860	2365936	2366900	2367350	2364662	2365022	2367694	2367818	1857	1,4	0,4	3,7	0,0	563	207	0.00232085	0.0273589	1.0,0.269	1.0,1.0	-0.365
1870	Os07g0250300		chr07	+	8352633	8352679	8353985	8354085	8352157	8352553	8354441	8354857	1870	0,7	4,2	0,0	6,8	177	231	0.00284647	0.0320352	0.0,0.82	0.0,0.0	0.41
1875	Os04g0461400		chr04	-	23047974	23048195	23052755	23052826	23045965	23046834	23053594	23053652	1875	4,2	0,0	3,0	2,2	202	334	0.00157133	0.0200608	1.0,1.0	0.713,0.0	0.643
1882	Os01g0144100		chr01	-	2384491	2384809	2384815	2384884	2384318	2384400	2384996	2385069	1882	0,0	1,1	1,3	0,0	200	431	6.22567e-09	7.90878e-07	0.0,0.0	1.0,1.0	-1
1890	Os01g0600000		chr01	-	23554988	23555268	23555624	23555656	23554267	23554738	23557124	23557309	1890	2,1	0,0	2,0	2,3	163	393	0.000328408	0.00623974	1.0,1.0	0.707,0.0	0.647
1901	Os07g0221300		chr07	-	6697874	6697975	6698033	6698233	6697682	6697767	6698383	6698622	1901	0,0	1,2	1,1	0,0	313	232	9.07322e-09	1.02523e-06	0.0,0.0	1.0,1.0	-1
1903	Os07g0221300		chr07	-	6697890	6697975	6698033	6698233	6697682	6697767	6698383	6698622	1903	0,0	4,4	1,1	0,0	313	216	2.89251e-09	5.41581e-07	0.0,0.0	1.0,1.0	-1
1904	Os07g0221300		chr07	-	6697890	6697975	6698033	6698264	6697682	6697767	6698383	6698622	1904	0,14	4,4	4,3	0,0	344	216	1.93212e-06	0.000102307	0.0,0.687	1.0,1.0	-0.656
1905	Os07g0221300		chr07	-	6697927	6697975	6698033	6698233	6697682	6697767	6698383	6698622	1905	0,0	1,1	1,1	0,0	313	179	1.91814e-08	1.93612e-06	0.0,0.0	1.0,1.0	-1
1909	Os09g0248000		chr09	+	3623801	3624092	3624190	3624505	3622272	3623689	3626152	3626205	1909	3,4	0,0	7,0	2,4	404	428	3.04186e-05	0.000877251	1.0,1.0	0.788,0.0	0.606
1911	Os09g0248000		chr09	+	3624013	3624092	3624190	3624343	3622272	3622336	3626152	3626205	1911	3,0	20,9	4,5	2,3	210	266	2.0326e-05	0.000643656	0.16,0.0	0.717,0.679	-0.618
1912	Os09g0248000		chr09	+	3624013	3624092	3624190	3624505	3622272	3622336	3626152	3626205	1912	3,0	10,4	4,5	2,4	210	428	0.0049871	0.0497171	0.379,0.0	0.803,0.718	-0.571
1925	Os04g0353600		chr04	+	16888272	16888288	16888823	16888904	16887655	16887817	16889203	16889331	1925	0,0	3,2	2,4	6,2	147	212	4.51192e-06	0.000199637	0.0,0.0	0.325,0.743	-0.534
1926	Os04g0353600		chr04	+	16888272	16888288	16888823	16889078	16887655	16887817	16889203	16889331	1926	0,0	3,2	2,4	10,7	147	368	3.96442e-06	0.000185282	0.0,0.0	0.334,0.589	-0.462
1951	Os07g0604000		chr07	+	24737524	24737559	24738866	24739052	24736929	24737077	24739151	24739387	1951	8,0	3,15	0,0	25,4	166	299	0.00231723	0.0273589	0.828,0.0	0.0,0.0	0.414
1952	Os07g0604000		chr07	+	24737524	24737559	24738866	24739066	24736929	24737077	24739151	24739387	1952	8,0	2,15	0,0	26,4	166	313	0.00237182	0.0277571	0.883,0.0	0.0,0.0	0.442
1971	Os08g0562700		chr08	-	28180926	28181004	28181294	28181427	28180767	28180812	28181619	28181698	1971	40,75	227,430	54,45	206,83	262	209	0.00116424	0.016566	0.123,0.122	0.173,0.302	-0.115
1982	Os03g0210400		chr03	-	5764180	5764236	5764278	5764488	5763931	5764075	5764575	5764936	1982	0,0	12,21	4,5	28,12	323	187	0.000288229	0.00574679	0.0,0.0	0.076,0.194	-0.135
1999	Os03g0210400		chr03	-	5764187	5764278	5764278	5764454	5763931	5764075	5764575	5764936	1999	18,28	1,0	25,15	6,6	289	222	1.71278e-05	0.000564518	0.933,1.0	0.762,0.658	0.257
2002	Os03g0210400		chr03	-	5764187	5764278	5764377	5764454	5763931	5764075	5764575	5764936	2002	14,23	1,0	16,9	6,6	208	222	6.58476e-06	0.000263992	0.937,1.0	0.74,0.616	0.291
2049	Os01g0974800		chr01	-	43075009	43075111	43076026	43076182	43074634	43074832	43076317	43076466	2049	3,4	4,10	0,0	9,19	269	233	1.45303e-05	0.000494029	0.394,0.257	0.0,0.0	0.326
2076	Os02g0326700		chr02	+	13158043	13158172	13159828	13160165	13157435	13157953	13161182	13161353	2076	79,131	75,99	85,44	108,88	260	450	0.00294483	0.032876	0.646,0.696	0.577,0.464	0.151
2092	Os02g0326700		chr02	+	13158065	13158172	13159857	13160165	13157435	13157953	13161182	13161353	2092	2,6	4,3	11,7	0,0	238	421	2.58534e-05	0.000760686	0.469,0.78	1.0,1.0	-0.375
2120	Os02g0326700		chr02	+	13159857	13159883	13159932	13160424	13158057	13158172	13161182	13161353	2120	0,2	94,154	5,5	160,52	157	605	0.00138432	0.0184697	0.0,0.048	0.107,0.27	-0.165
2125	Os02g0326700		chr02	+	13159857	13159883	13159937	13160424	13158057	13158172	13161182	13161353	2125	0,2	94,154	5,5	158,53	157	600	0.00135441	0.0184166	0.0,0.047	0.108,0.265	-0.163
2129	Os02g0326700		chr02	+	13159857	13159883	13160150	13160424	13158057	13158172	13161182	13161353	2129	0,2	96,154	5,5	158,52	157	387	0.00121416	0.0171255	0.0,0.031	0.072,0.192	-0.117
2130	Os02g0326700		chr02	+	13159857	13159883	13160150	13160467	13158057	13158172	13161182	13161353	2130	0,2	24,34	5,5	27,12	157	430	0.000453544	0.00800517	0.0,0.139	0.337,0.533	-0.366
2184	Os05g0163400		chr05	-	3723627	3723773	3723929	3723992	3720771	3720887	3725220	3725381	2184	1,3	2,10	0,0	5,5	194	262	0.00212176	0.0253825	0.403,0.288	0.0,0.0	0.346
2215	Os01g0541000		chr01	+	19882564	19882628	19882632	19882828	19882056	19882114	19882999	19883059	2215	0,0	7,9	3,2	7,5	195	309	0.00010785	0.00261922	0.0,0.0	0.404,0.388	-0.396
2216	Os01g0541000		chr01	+	19882564	19882628	19882632	19882833	19882056	19882114	19882999	19883059	2216	0,0	3,6	3,2	2,2	195	314	1.85771e-06	0.000100007	0.0,0.0	0.707,0.617	-0.662
2260	Os06g0194900		chr06	-	4801673	4801736	4802224	4802344	4801162	4801273	4802439	4802509	2260	2,4	4,12	0,0	6,3	251	194	0.000668886	0.011023	0.279,0.205	0.0,0.0	0.242
2286	Os03g0861100		chr03	+	36357177	36357287	36357374	36357516	36355547	36355908	36357927	36357981	2286	0,2	2,9	16,8	6,1	241	262	1.04228e-05	0.000378264	0.0,0.195	0.744,0.897	-0.723
2287	Os03g0861100		chr03	+	36357177	36357287	36357374	36357520	36355547	36355908	36357927	36357981	2287	0,2	5,3	16,8	4,3	241	262	0.000306093	0.00589368	0.0,0.42	0.813,0.744	-0.569
2288	Os03g0861100		chr03	+	36357177	36357287	36357374	36357688	36355547	36355908	36357927	36357981	2288	0,2	9,29	16,8	16,28	241	427	5.93923e-05	0.0015347	0.0,0.109	0.639,0.336	-0.433
2290	Os01g0773200		chr01	-	32679723	32679796	32680157	32680284	32679495	32679612	32680400	32680469	2290	56,86	28,41	68,38	61,43	258	204	0.00143872	0.0188905	0.613,0.624	0.468,0.411	0.179
2299	Os08g0220600		chr08	-	7347123	7347194	7347385	7347406	7341427	7341726	7347530	7347609	2299	5,1	0,1	0,6	4,2	152	202	0.00206934	0.0249402	1.0,0.571	0.0,0.799	0.386
2305	Os01g0823200		chr01	+	35150528	35150651	35150981	35151049	35148703	35148864	35151302	35153068	2305	2,3	28,56	6,23	35,50	254	199	0.000116344	0.00276687	0.053,0.04	0.118,0.265	-0.145
2425	Os05g0199500		chr05	-	6193118	6193158	6193274	6193384	6192925	6193039	6193500	6193600	2425	2,4	0,0	0,1	2,3	241	171	4.65864e-10	1.50474e-07	1.0,1.0	0.0,0.191	0.904
2438	Os05g0267100		chr05	-	10539084	10539261	10545438	10545718	10538260	10538506	10546487	10546650	2438	48,123	66,145	57,36	172,110	393	290	1.62192e-06	9.19086e-05	0.349,0.385	0.196,0.195	0.171
2443	Os11g0431700		chr11	-	13893924	13894042	13894906	13895020	13893711	13893825	13895114	13895186	2443	38,51	0,0	51,42	1,11	245	249	7.48961e-05	0.00190484	1.0,1.0	0.981,0.795	0.112
2445	Os11g0431700		chr11	-	13893924	13894042	13894946	13895020	13893711	13893825	13895114	13895186	2445	35,37	0,0	36,33	1,11	205	249	5.43753e-05	0.00143961	1.0,1.0	0.978,0.785	0.119
2468	Os08g0101400		chr08	+	79398	79654	80942	81229	79187	79276	81317	81434	2468	6,9	6,9	16,10	1,1	369	400	1.21981e-05	0.000432966	0.52,0.52	0.945,0.916	-0.41
2469	Os08g0101400		chr08	+	79403	79654	80942	81229	79187	79276	81317	81434	2469	6,8	6,9	17,10	1,1	364	400	6.05594e-06	0.000250778	0.524,0.494	0.949,0.917	-0.424
2470	Os08g0101400		chr08	+	79484	79654	80942	81229	79187	79276	81317	81434	2470	8,8	6,9	17,10	1,1	283	400	1.60498e-05	0.000540009	0.653,0.557	0.96,0.934	-0.342
2471	Os08g0101400		chr08	+	79561	79654	80942	81229	79187	79276	81317	81434	2471	3,4	6,9	8,12	1,1	224	400	1.60263e-06	9.19086e-05	0.472,0.442	0.935,0.955	-0.488
2565	Os03g0426800		chr03	+	17824834	17824974	17825670	17825818	17824501	17824659	17827180	17827348	2565	11,29	2,4	66,30	1,1	262	262	0.00504725	0.0498889	0.846,0.879	0.985,0.968	-0.114
2571	Os03g0426800		chr03	+	17824854	17824947	17825670	17825818	17824501	17824659	17827180	17827348	2571	2,0	2,4	2,4	1,1	224	262	0.00435871	0.0450329	0.539,0.0	0.701,0.824	-0.493
2644	Os09g0337500		chr09	-	10264920	10265114	10265173	10265341	10264488	10264617	10265946	10266738	2644	0,0	2,4	6,0	8,9	281	307	0.00140039	0.018538	0.0,0.0	0.45,0.0	-0.225
2646	Os06g0473200		chr06	-	15812881	15812917	15814846	15814933	15812661	15812753	15815477	15815585	2646	4,0	25,3	6,5	1,8	218	167	0.00242992	0.0282588	0.109,0.0	0.821,0.324	-0.518
2689	Os07g0484300		chr07	-	17745287	17745343	17747822	17748027	17744664	17745025	17748327	17748534	2689	1,7	0,0	2,1	2,1	318	187	0.000105415	0.00259917	1.0,1.0	0.37,0.37	0.63
2698	Os09g0481700		chr09	-	18500078	18500099	18500368	18500532	18499444	18499922	18500626	18501218	2698	39,56	1,0	48,13	5,2	277	152	0.000566734	0.00968545	0.955,1.0	0.84,0.781	0.167
2726	Os01g0502800		chr01	-	17425082	17425389	17427216	17427344	17424503	17424572	17427459	17427640	2726	25,24	65,82	11,7	95,48	259	420	0.000931567	0.0141266	0.384,0.322	0.158,0.191	0.178
2728	Os01g0502800		chr01	-	17425272	17425389	17427216	17427344	17424503	17424572	17427459	17427640	2728	25,24	97,109	11,7	100,96	259	248	0.000851546	0.0132874	0.198,0.174	0.095,0.065	0.106
2746	Os07g0184900		chr07	+	4489305	4489410	4493548	4493609	4488947	4489024	4494059	4494152	2746	0,1	22,24	12,3	22,8	236	192	6.1772e-07	4.33747e-05	0.0,0.033	0.307,0.234	-0.254
2747	Os07g0184900		chr07	+	4489307	4489410	4493548	4493609	4488947	4489024	4494059	4494152	2747	0,1	22,24	5,3	22,8	234	192	0.000344541	0.00643269	0.0,0.033	0.157,0.235	-0.179
2748	Os07g0184900		chr07	+	4489336	4489410	4493548	4493609	4488947	4489024	4494059	4494152	2748	0,1	22,24	3,3	22,8	205	192	0.00249194	0.0287463	0.0,0.038	0.113,0.26	-0.168
2751	Os07g0187700		chr07	+	4683819	4683952	4684318	4684416	4682996	4683097	4684704	4684804	2751	35,73	4,10	72,70	0,2	262	229	4.64794e-05	0.0012774	0.884,0.865	1.0,0.968	-0.109
2769	Os07g0244300		chr07	+	8040577	8040682	8040739	8040806	8038859	8038933	8040894	8041044	2769	2,1	0,0	0,0	6,10	236	198	3.46504e-10	1.24356e-07	1.0,1.0	0.0,0.0	1
2771	Os07g0248800		chr07	-	8266019	8266170	8266170	8266286	8265571	8265783	8266606	8266661	2771	1,2	9,10	8,6	11,3	247	264	0.00205417	0.0248501	0.106,0.176	0.437,0.681	-0.418
2774	Os07g0282300		chr07	+	10754482	10754629	10756378	10756522	10748745	10749071	10757399	10759052	2774	0,0	2,4	2,2	3,5	262	262	0.00196473	0.0242217	0.0,0.0	0.4,0.286	-0.343
2779	Os04g0467100		chr04	-	23334711	23334814	23335088	23335396	23333807	23334493	23335507	23335587	2779	9,4	2,8	7,9	0,0	421	234	1.22515e-06	7.61007e-05	0.714,0.217	1.0,1.0	-0.534
2780	Os04g0467100		chr04	-	23334711	23334814	23335218	23335396	23333807	23334493	23335507	23335587	2780	14,17	2,8	11,11	0,0	291	234	2.2532e-05	0.000699791	0.849,0.631	1.0,1.0	-0.26
2781	Os04g0467100		chr04	-	23334711	23334838	23335088	23335396	23333807	23334493	23335507	23335587	2781	9,4	0,7	7,9	0,0	421	258	0.00194224	0.0241286	1.0,0.259	1.0,1.0	-0.371
2782	Os04g0467100		chr04	-	23334711	23334838	23335218	23335396	23333807	23334493	23335507	23335587	2782	14,17	0,7	11,11	0,0	291	258	0.000622732	0.0104038	1.0,0.683	1.0,1.0	-0.158
2794	Os07g0434700		chr07	-	14521205	14521286	14521328	14521374	14520932	14520972	14521489	14521561	2794	31,34	6,7	77,79	1,0	177	212	8.89307e-07	5.86217e-05	0.861,0.853	0.989,1.0	-0.137
2795	Os07g0436700		chr07	+	14610211	14610508	14611591	14611832	14609055	14609138	14613128	14613196	2795	0,0	2,17	1,9	15,2	410	354	0.000386546	0.00713454	0.0,0.0	0.054,0.795	-0.425
2801	Os07g0475900		chr07	-	17201328	17201402	17202089	17202374	17201017	17201190	17202883	17202931	2801	4,10	19,29	0,1	21,15	398	205	0.000126904	0.00292786	0.098,0.151	0.0,0.033	0.108
2856	Os06g0105500		chr06	+	378225	378337	378410	378481	377977	378142	378965	379222	2856	6,5	1,4	0,1	7,2	243	202	3.45633e-05	0.000970777	0.833,0.51	0.0,0.294	0.524
2857	Os06g0105500		chr06	+	378225	378337	378410	378484	377977	378142	378965	379222	2857	6,5	0,4	0,1	6,2	243	205	2.53687e-05	0.000760686	1.0,0.513	0.0,0.297	0.608
2858	Os06g0105500		chr06	+	378225	378337	378410	378502	377977	378142	378965	379222	2858	6,5	18,27	0,1	29,29	243	223	4.11845e-05	0.00114678	0.234,0.145	0.0,0.031	0.174
2859	Os06g0105500		chr06	+	378267	378337	378410	378481	377977	378142	378965	379222	2859	4,5	1,4	0,0	7,2	201	202	5.29771e-08	4.88903e-06	0.801,0.557	0.0,0.0	0.679
2860	Os06g0105500		chr06	+	378267	378337	378410	378484	377977	378142	378965	379222	2860	4,5	0,4	0,0	6,2	201	205	3.72937e-08	3.5429e-06	1.0,0.56	0.0,0.0	0.78
2861	Os06g0105500		chr06	+	378267	378337	378410	378502	377977	378142	378965	379222	2861	4,5	18,27	0,0	29,29	201	223	3.38267e-05	0.000966905	0.198,0.17	0.0,0.0	0.184
2896	Os07g0673500		chr07	-	28470555	28470777	28470905	28470990	28470368	28470402	28471378	28471483	2896	0,0	1,2	2,1	2,0	216	335	0.000204816	0.00443997	0.0,0.0	0.608,1.0	-0.804
2927	Os06g0608500		chr06	+	24218933	24219174	24219807	24219999	24218378	24218703	24220411	24220511	2927	2,5	2,9	0,1	11,5	354	305	0.000438465	0.00781964	0.463,0.324	0.0,0.147	0.32
2928	Os06g0608500		chr06	+	24218933	24219174	24219810	24219999	24218378	24218703	24220411	24220511	2928	2,5	5,3	0,1	8,3	354	302	0.000699866	0.0113771	0.254,0.587	0.0,0.221	0.31
2929	Os07g0681100		chr07	-	28867051	28867382	28867713	28868001	28864881	28866244	28868369	28868627	2929	1,7	4,1	0,1	2,16	401	444	0.000107323	0.00261922	0.217,0.886	0.0,0.065	0.519
2930	Os07g0681100		chr07	-	28867051	28867382	28867713	28868031	28864881	28866244	28868369	28868627	2930	5,9	4,1	0,2	2,16	431	444	5.79585e-06	0.000243125	0.563,0.903	0.0,0.114	0.676
2961	Os07g0691200		chr07	+	29399204	29399365	29399395	29399410	29398581	29398826	29399496	29399561	2961	33,30	55,57	254,138	57,34	274	146	0	0	0.242,0.219	0.704,0.684	-0.463
2974	Os07g0695100		chr07	+	29616935	29617060	29617425	29617691	29616704	29616865	29623153	29623315	2974	47,63	82,106	5,4	99,36	256	379	1.94733e-12	1.04831e-09	0.459,0.468	0.07,0.141	0.358
2981	Os07g0695100		chr07	+	29617008	29617060	29617425	29617683	29616704	29616865	29623153	29623315	2981	0,5	6,7	4,4	2,0	183	371	0.000621762	0.0104038	0.0,0.592	0.802,1.0	-0.605
2984	Os07g0695100		chr07	+	29617034	29617060	29617425	29617691	29616704	29616865	29623153	29623315	2984	1,15	82,106	2,0	99,36	157	379	0.00217032	0.0257785	0.029,0.255	0.047,0.0	0.119
3020	Os10g0204300		chr10	+	7439002	7439065	7439759	7439962	7435158	7438007	7441574	7441702	3020	11,8	0,0	6,0	4,2	194	316	0.000238794	0.00497617	1.0,1.0	0.71,0.0	0.645
3040	Os08g0282200		chr08	+	11075714	11075727	11076082	11076172	11075445	11075564	11076742	11078779	3040	6,4	3,1	5,0	9,6	144	221	0.0030136	0.0331086	0.754,0.86	0.46,0.0	0.577
3058	Os08g0332700		chr08	-	14729149	14729425	14730309	14730389	14727900	14728320	14730577	14730655	3058	98,128	6,11	84,74	29,19	211	389	1.97898e-06	0.000103099	0.968,0.955	0.842,0.878	0.102
3064	Os08g0332700		chr08	-	14729321	14729425	14730309	14730389	14727900	14728320	14730577	14730655	3064	98,128	5,18	84,74	27,21	211	235	8.31927e-05	0.00208304	0.956,0.888	0.776,0.797	0.135
3241	Os09g0515400		chr09	+	20075256	20075334	20075854	20075930	20074993	20075076	20076017	20076119	3241	5,1	0,0	1,1	2,1	209	207	0.00428671	0.0445212	1.0,1.0	0.331,0.498	0.586
3267	Os10g0132700		chr10	+	2049552	2049756	2051099	2051155	2044041	2044500	2054899	2057059	3267	4,13	0,0	8,4	7,2	317	187	1.37295e-07	1.10866e-05	1.0,1.0	0.403,0.541	0.528
3268	Os10g0132700		chr10	+	2049552	2049756	2051099	2051257	2044041	2044500	2054899	2057059	3268	4,13	0,0	8,4	6,1	317	271	9.56439e-06	0.000351057	1.0,1.0	0.533,0.774	0.347
3314	Os02g0741500		chr02	-	31022170	31022215	31023053	31023095	31021957	31022041	31023174	31023354	3314	70,134	12,27	89,31	41,13	173	176	0.00093141	0.0141266	0.856,0.835	0.688,0.708	0.147
3331	Os10g0447900		chr10	+	16230036	16230299	16233109	16233193	16225412	16225644	16235586	16236904	3331	0,4	1,8	1,1	0,0	376	215	3.04965e-09	5.41581e-07	0.0,0.222	1.0,1.0	-0.889
3366	Os10g0492300		chr10	-	18689449	18689545	18689808	18690013	18689226	18689351	18690096	18690163	3366	0,2	3,7	3,5	3,4	318	227	0.00381154	0.0407658	0.0,0.169	0.417,0.472	-0.36
3401	Os10g0578800		chr10	-	23078086	23078574	23078574	23078799	23077613	23077729	23078924	23079074	3401	116,193	1051,1314	204,83	566,390	338	601	7.06086e-06	0.000274778	0.164,0.207	0.391,0.275	-0.148
3409	Os10g0578800		chr10	-	23078476	23078574	23078574	23078799	23078086	23078348	23078924	23079074	3409	119,192	354,408	205,84	232,160	338	229	0.00211432	0.0253825	0.186,0.242	0.374,0.262	-0.104
3479	Os11g0303200		chr11	+	11397839	11398118	11398607	11398641	11397509	11397648	11400036	11400230	3479	6,10	4,5	2,1	16,8	392	165	8.66099e-06	0.000321552	0.387,0.457	0.05,0.05	0.372
3489	Os10g0206800		chr10	+	7576576	7576690	7577034	7577131	7575965	7576153	7577261	7577362	3489	2,23	67,80	40,22	35,11	245	228	3.47132e-09	5.60618e-07	0.027,0.211	0.515,0.65	-0.464

## Sheet: RI
ID	GeneID	geneSymbol	chr	strand	riExonStart_0base	riExonEnd	upstreamES	upstreamEE	downstreamES	downstreamEE	ID.1	IJC_SAMPLE_1	SJC_SAMPLE_1	IJC_SAMPLE_2	SJC_SAMPLE_2	IncFormLen	SkipFormLen	PValue	FDR	IncLevel1	IncLevel2	IncLevelDifference
1	Os12g0641100		chr12	-	27503123	27503646	27503123	27503308	27503590	27503646	1	28,37	44,85	16,2	72,37	395	131	7.49072e-05	0.0014911	0.174,0.126	0.069,0.018	0.106
4	Os12g0613300		chr12	-	25984513	25985058	25984513	25984896	25984996	25985058	4	278,428	62,122	676,482	37,26	231	131	0	0	0.718,0.665	0.912,0.913	-0.221
13	Os12g0292900		chr12	+	11352169	11352901	11352169	11352269	11352838	11352901	13	394,568	9,5	802,418	34,22	682	131	4.35829e-05	0.000938846	0.894,0.956	0.819,0.785	0.123
31	Os04g0616700		chr04	-	31324504	31324762	31324504	31324579	31324687	31324762	31	4,8	13,20	0,0	11,3	239	131	0.000111918	0.00210825	0.144,0.18	0.0,0.0	0.162
36	Os10g0115600		chr10	-	1009458	1011231	1009458	1009540	1011168	1011231	36	1769,2127	175,218	2530,1293	353,287	1741	131	0.000159893	0.00285317	0.432,0.423	0.35,0.253	0.126
37	Os04g0554200		chr04	+	27733614	27734579	27733614	27733791	27734501	27734579	37	18,60	6,0	102,79	0,0	823	131	0.00114388	0.0146096	0.323,1.0	1.0,1.0	-0.339
46	Os04g0425100		chr04	+	21004406	21006452	21004406	21005353	21006391	21006452	46	12,10	20,20	81,42	26,14	1151	131	4.51325e-08	2.17664e-06	0.064,0.054	0.262,0.255	-0.2
50	Os03g0377500		chr03	+	14921988	14922405	14921988	14922061	14922281	14922405	50	3,1	2,5	4,11	0,0	333	131	2.66817e-10	2.14329e-08	0.371,0.073	1.0,1.0	-0.778
54	Os04g0278200		chr04	+	11782758	11784170	11782758	11782804	11782936	11784170	54	8,2	0,0	13,12	4,2	262	131	5.11033e-05	0.00107103	1.0,1.0	0.619,0.75	0.316
60	Os03g0784000		chr03	+	32532513	32532893	32532513	32532613	32532712	32532893	60	61,56	27,43	171,94	5,4	230	131	0	0	0.563,0.426	0.951,0.93	-0.446
61	Os03g0784000		chr03	+	32535284	32536887	32535284	32535468	32535541	32536887	61	117,242	72,86	149,102	188,147	204	131	2.48849e-07	1.0027e-05	0.511,0.644	0.337,0.308	0.255
64	Os03g0797600		chr03	+	33233576	33233893	33233576	33233672	33233770	33233893	64	0,2	8,19	6,3	13,10	229	131	0.00470138	0.0447598	0.0,0.057	0.209,0.146	-0.149
74	Os03g0690600		chr03	-	27589129	27592166	27589129	27589375	27589855	27592166	74	17,48	40,81	64,50	33,25	593	131	4.90956e-08	2.35414e-06	0.086,0.116	0.3,0.306	-0.202
80	Os03g0363500		chr03	-	14156015	14156695	14156015	14156100	14156602	14156695	80	8,9	0,6	24,7	0,0	615	131	0.00100293	0.0131523	1.0,0.242	1.0,1.0	-0.379
90	Os03g0804400		chr03	+	33582455	33584058	33582455	33582968	33583869	33584058	90	117,84	68,74	423,211	101,74	1014	131	3.36258e-07	1.29836e-05	0.182,0.128	0.351,0.269	-0.155
96	Os03g0861800		chr03	+	36382138	36382779	36382138	36382528	36382603	36382779	96	224,294	357,539	684,464	433,437	206	131	6.71459e-08	3.11792e-06	0.285,0.258	0.501,0.403	-0.181
108	Os06g0487900		chr06	-	16743558	16743797	16743558	16743628	16743697	16743797	108	1,11	58,77	35,27	47,44	200	131	7.57171e-11	6.70768e-09	0.011,0.086	0.328,0.287	-0.259
146	Os01g0715400		chr01	+	29761381	29762750	29761381	29761515	29762630	29762750	146	40,72	0,0	55,17	2,4	1228	131	3.15065e-06	9.52899e-05	1.0,1.0	0.746,0.312	0.471
162	Os11g0264300		chr11	-	8973012	8974010	8973012	8973054	8973515	8974010	162	11,17	1,3	16,2	25,11	574	131	1.27507e-06	4.22464e-05	0.715,0.564	0.127,0.04	0.556
163	Os06g0703500		chr06	-	29707328	29707903	29707328	29707594	29707864	29707903	163	15,31	7,11	47,25	4,0	383	131	0.000112881	0.00212349	0.423,0.491	0.801,1.0	-0.444
182	Os01g0673800		chr01	-	27677193	27677638	27677193	27677441	27677503	27677638	182	27,36	14,24	49,31	8,10	193	131	0.00527001	0.0491068	0.567,0.504	0.806,0.678	-0.207
228	Os02g0590700		chr02	+	22820782	22823725	22820782	22820861	22823576	22823725	228	7,30	0,0	13,18	6,0	2828	131	0.000505346	0.00747015	1.0,1.0	0.091,1.0	0.455
229	Os02g0590700		chr02	+	22825027	22825464	22825027	22825113	22825181	22825464	229	0,0	1,2	2,3	0,0	199	131	1.74954e-09	1.14717e-07	0.0,0.0	1.0,1.0	-1
250	Os01g0874800		chr01	-	37957379	37957928	37957379	37957490	37957705	37957928	250	34,67	131,190	150,134	148,188	328	131	3.97662e-09	2.40994e-07	0.094,0.123	0.288,0.222	-0.147
266	Os01g0235200		chr01	-	7464856	7465328	7464856	7464971	7465110	7465328	266	8,1	10,35	1,1	40,25	262	131	0.00284715	0.0302384	0.286,0.014	0.012,0.02	0.134
268	Os04g0320100		chr04	+	14715157	14715535	14715157	14715185	14715455	14715535	268	987,1185	155,253	1956,1222	166,126	383	131	2.29691e-07	9.34552e-06	0.685,0.616	0.801,0.768	-0.134
271	Os01g0941800		chr01	-	41385219	41385876	41385219	41385484	41385651	41385876	271	3,6	17,31	15,26	39,26	280	131	0.0024215	0.0266259	0.076,0.083	0.153,0.319	-0.156
285	Os04g0513400		chr04	+	25661562	25662999	25661562	25661624	25662924	25662999	285	27,27	0,0	50,13	7,2	1413	131	2.80745e-07	1.10974e-05	1.0,1.0	0.398,0.376	0.613
286	Os08g0101600		chr08	-	89712	90692	89712	89860	90618	90692	286	20,21	0,4	29,13	0,0	871	131	0.00341066	0.0348345	1.0,0.441	1.0,1.0	-0.279
292	Os03g0348900		chr03	-	13096599	13096892	13096599	13096669	13096800	13096892	292	16,32	70,110	98,88	97,89	262	131	1.58481e-10	1.32134e-08	0.103,0.127	0.336,0.331	-0.219
326	Os02g0800500		chr02	-	34119515	34122629	34119515	34119644	34122375	34122629	326	14,8	0,1	10,0	3,2	2844	131	0.00362124	0.03649	1.0,0.269	0.133,0.0	0.568
[truncated: 1,378 more rows]

## Sheet: SE
ID	GeneID	geneSymbol	chr	strand	exonStart_0base	exonEnd	upstreamES	upstreamEE	downstreamES	downstreamEE	ID.1	IJC_SAMPLE_1	SJC_SAMPLE_1	IJC_SAMPLE_2	SJC_SAMPLE_2	IncFormLen	SkipFormLen	PValue	FDR	IncLevel1	IncLevel2	IncLevelDifference
[truncated: 1,199 more rows]
