# Supplementary material for: SCR106 splicing factor modulates abiotic stress responses by maintaining RNA splicing in rice
Source: J Exp Bot. 2023 Oct 31;75(3):802–18. doi: 10.1093/jxb/erad433 (PMC10837019; doi:10.1093/jxb/erad433)
Supplement: erad433_suppl_Supplementary_Datasets_S3 [file erad433_suppl_supplementary_datasets_s3.xlsx]

## Sheet: UP
Gene ID

## Sheet: DOWN
Gene ID
