# Supplementary material for: SCR106 splicing factor modulates abiotic stress responses by maintaining RNA splicing in rice
Source: J Exp Bot. 2023 Oct 31;75(3):802–18. doi: 10.1093/jxb/erad433 (PMC10837019; doi:10.1093/jxb/erad433)
Supplement: erad433_suppl_Supplementary_Datasets_S5 [file erad433_suppl_supplementary_datasets_s5.xlsx]

## Sheet: A3SS
ID	GeneID	geneSymbol	chr	strand	longExonStart_0base	longExonEnd	shortES	shortEE	flankingES	flankingEE	ID.1	IJC_SAMPLE_1	SJC_SAMPLE_1	IJC_SAMPLE_2	SJC_SAMPLE_2	IncFormLen	SkipFormLen	PValue	FDR	IncLevel1	IncLevel2	IncLevelDifference
19	Os09g0506800		chr09	+	19628151	19628268	19628154	19628268	19627853	19628023	19	13,11	4,5	10,2	16,18	134	131	0.000138596	0.0174739	0.761,0.683	0.379,0.098	0.483
22	Os06g0698785		chr06	+	29350774	29351379	29351328	29351379	29350558	29350677	22	133,164	19,21	193,94	7,4	667	131	0.000104631	0.0145108	0.579,0.605	0.844,0.822	-0.241
68	Os03g0347900		chr03	-	13043140	13043398	13043140	13043395	13044217	13046115	68	24,24	0,0	56,34	11,2	134	131	9.29423e-05	0.0136109	1.0,1.0	0.833,0.943	0.112
96	Os02g0832700		chr02	+	35810701	35810782	35810705	35810782	35807420	35807644	96	6,9	87,126	50,25	214,111	135	131	1.74591e-05	0.00417471	0.063,0.065	0.185,0.179	-0.118
117	Os01g0118300		chr01	+	1050497	1050624	1050507	1050624	1050307	1050371	117	4,0	3,6	4,1	0,0	141	131	1.20446e-07	8.72602e-05	0.553,0.0	1.0,1.0	-0.724
132	Os02g0661500		chr02	+	26786613	26788011	26786709	26788011	26786250	26786477	132	5,13	0,0	20,14	11,2	227	131	1.04844e-05	0.00278093	1.0,1.0	0.512,0.802	0.343
162	Os01g0559000		chr01	+	21169560	21170660	21170582	21170660	21168384	21168465	162	308,373	0,4	566,498	18,9	1135	131	0.000367404	0.0330868	1.0,0.915	0.784,0.865	0.133
222	Os04g0367400		chr04	+	17838570	17839211	17838999	17839211	17838309	17838490	222	108,76	78,150	222,180	115,79	542	131	2.29721e-05	0.00511498	0.251,0.109	0.318,0.355	-0.157
497	Os12g0615400		chr12	-	26102132	26102194	26102132	26102184	26102344	26102651	497	0,0	3,6	7,0	19,2	141	131	0.000487784	0.0401987	0.0,0.0	0.255,0.0	-0.128
528	Os12g0610200		chr12	+	25771817	25771969	25771820	25771969	25771341	25771584	528	15,14	63,103	3,6	95,86	134	131	0.000471406	0.0394309	0.189,0.117	0.03,0.064	0.106
565	Os12g0604700		chr12	-	25520156	25520608	25520156	25520605	25520663	25520713	565	0,0	1,1	1,4	0,0	134	131	2.90055e-09	4.26645e-06	0.0,0.0	1.0,1.0	-1
685	Os12g0576700		chr12	-	23812940	23813070	23812940	23813063	23813228	23813321	685	35,72	3,11	61,32	0,0	138	131	1.0289e-05	0.00278093	0.917,0.861	1.0,1.0	-0.111
729	Os12g0563500		chr12	+	23109513	23109859	23109792	23109859	23108737	23108944	729	4,2	0,0	4,0	3,3	392	131	5.1453e-10	1.46913e-06	1.0,1.0	0.308,0.0	0.846
744	Os12g0559200		chr12	-	22856358	22856676	22856358	22856660	22856759	22856869	744	5,9	28,42	2,11	193,265	147	131	2.10939e-05	0.00479069	0.137,0.16	0.009,0.036	0.126
826	Os12g0538800		chr12	+	21491759	21491843	21491788	21491843	21491436	21491525	826	45,100	8,11	202,155	6,0	160	131	2.07433e-06	0.000867999	0.822,0.882	0.965,1.0	-0.13
886	Os12g0509100		chr12	+	19598125	19598210	19598151	19598210	19597805	19597910	886	0,0	2,1	10,2	21,9	157	131	0.000231107	0.0242812	0.0,0.0	0.284,0.156	-0.22
987	Os12g0450500		chr12	-	15474780	15474864	15474780	15474812	15474977	15475350	987	23,31	31,52	50,50	23,22	183	131	2.68334e-06	0.00103732	0.347,0.299	0.609,0.619	-0.291
988	Os12g0450500		chr12	-	15474780	15474865	15474780	15474812	15474977	15475350	988	90,139	31,52	168,156	23,22	184	131	1.56553e-05	0.00383792	0.674,0.656	0.839,0.835	-0.172
1365	Os12g0263800		chr12	-	9310274	9310733	9310274	9310682	9310826	9311238	1365	149,242	17,27	255,247	62,123	182	131	5.90831e-06	0.00187444	0.863,0.866	0.747,0.591	0.196
1425	Os12g0244000		chr12	+	7980885	7980957	7980892	7980957	7980140	7980273	1425	11,16	0,0	13,21	6,10	138	131	4.74784e-07	0.000284519	1.0,1.0	0.673,0.666	0.331
1594	Os12g0197600		chr12	-	5043500	5043913	5043500	5043855	5044114	5044204	1594	5,3	4,0	2,0	10,4	189	131	0.000424321	0.0368146	0.464,1.0	0.122,0.0	0.671
1675	Os12g0183100		chr12	+	4211347	4211553	4211375	4211553	4211120	4211258	1675	1,0	5,6	2,10	3,4	159	131	3.7781e-05	0.00742465	0.141,0.0	0.355,0.673	-0.444
1689	Os12g0182700		chr12	+	4194247	4194432	4194370	4194432	4194062	4194169	1689	1,4	1,0	1,0	2,6	254	131	2.11209e-05	0.00479069	0.34,1.0	0.205,0.0	0.568
1700	Os12g0211000		chr12	+	5818095	5819154	5819097	5819154	5817168	5817531	1700	2,1	0,0	2,6	2,1	1115	131	4.20636e-05	0.00791383	1.0,1.0	0.105,0.413	0.741
1848	Os12g0158600		chr12	+	2934217	2934406	2934220	2934406	2932076	2932283	1848	19,43	0,0	44,39	12,3	134	131	1.04673e-05	0.00278093	1.0,1.0	0.782,0.927	0.145
1912	Os12g0135100		chr12	-	1728872	1728945	1728872	1728923	1729094	1729205	1912	2,10	24,46	2,0	108,61	153	131	1.20957e-05	0.003123	0.067,0.157	0.016,0.0	0.104
1957	Os12g0132800		chr12	-	1585492	1585809	1585492	1585768	1585911	1586019	1957	1,2	2,3	4,4	0,0	172	131	3.29945e-06	0.00119519	0.276,0.337	1.0,1.0	-0.694
1961	Os12g0132800		chr12	-	1585763	1586019	1585763	1585967	1586158	1586244	1961	82,82	0,5	56,65	12,8	183	131	0.000112206	0.0151291	1.0,0.922	0.77,0.853	0.15
2009	Os12g0118800		chr12	-	917562	917834	917562	917783	921968	922296	2009	8,15	0,0	14,18	10,6	182	131	7.67307e-07	0.000392053	1.0,1.0	0.502,0.683	0.407
2049	Os12g0115700		chr12	-	767219	767616	767219	767435	767721	767880	2049	1,3	0,0	1,0	0,3	294	131	0.000176636	0.0202719	1.0,1.0	1.0,0.0	0.5
2063	Os12g0115700		chr12	-	767721	768098	767721	768079	768445	768578	2063	8,6	75,87	30,17	91,66	150	131	5.39088e-05	0.00937366	0.085,0.057	0.224,0.184	-0.133
2142	Os12g0106600		chr12	+	353727	354188	354071	354188	353343	353444	2142	5,1	1,4	4,4	0,0	457	131	1.15286e-07	8.47873e-05	0.589,0.067	1.0,1.0	-0.672
2143	Os12g0106600		chr12	+	353807	354188	354071	354188	353343	353444	2143	2,0	1,4	6,2	0,0	377	131	5.57518e-10	1.50344e-06	0.41,0.0	1.0,1.0	-0.795
2235	Os11g0703500		chr11	+	28790988	28791115	28791013	28791115	28790161	28790274	2235	0,0	2,6	2,2	1,0	156	131	5.2845e-07	0.000297318	0.0,0.0	0.627,1.0	-0.814
2324	Os11g0664800		chr11	+	26798943	26799081	26798961	26799081	26798616	26798812	2324	2,11	0,0	201,6	49,0	149	131	0.000186356	0.0210856	1.0,1.0	0.783,1.0	0.109
2333	Os11g0663100		chr11	-	26683097	26683250	26683097	26683238	26683330	26683459	2333	1,2	0,0	8,17	3,5	143	131	0.000239333	0.0248231	1.0,1.0	0.71,0.757	0.266
2344	Os11g0659400		chr11	+	26466053	26466165	26466109	26466165	26465638	26465756	2344	0,0	3,5	4,6	1,3	187	131	9.05123e-08	6.86479e-05	0.0,0.0	0.737,0.584	-0.66
2345	Os11g0659400		chr11	+	26466053	26466165	26466114	26466165	26465638	26465756	2345	0,0	8,23	4,6	24,21	192	131	0.000160982	0.019294	0.0,0.0	0.102,0.163	-0.133
2436	Os11g0621400		chr11	-	24226744	24226947	24226744	24226944	24227551	24227678	2436	20,33	6,9	21,27	0,0	134	131	9.55362e-07	0.000463733	0.765,0.782	1.0,1.0	-0.226
2438	Os11g0621400		chr11	-	24226744	24227209	24226744	24226944	24227551	24227678	2438	2,9	6,9	5,2	0,0	378	131	1.31629e-07	9.25979e-05	0.104,0.257	1.0,1.0	-0.82
2443	Os11g0621300		chr11	-	24223871	24224053	24223871	24224048	24224380	24224440	2443	0,4	7,51	11,8	28,25	136	131	0.000390453	0.0347067	0.0,0.07	0.275,0.236	-0.221
2505	Os11g0608300		chr11	+	23490395	23490562	23490402	23490562	23488662	23488791	2505	38,38	2,0	5,7	2,8	138	131	1.23344e-06	0.000559545	0.947,1.0	0.704,0.454	0.395
2566	Os11g0602500		chr11	+	23182368	23182739	23182377	23182739	23181022	23181474	2566	96,43	6,4	49,31	11,18	140	131	8.87855e-05	0.0132198	0.937,0.91	0.807,0.617	0.212
2767	Os11g0551350		chr11	-	20501770	20502242	20501770	20502155	20502409	20502531	2767	4,15	0,6	16,28	0,0	218	131	0.000337054	0.0315925	1.0,0.6	1.0,1.0	-0.2
2950	Os04g0692750		chr04	-	35452729	35452798	35452729	35452795	35452939	35453068	2950	89,126	50,86	117,93	146,115	134	131	8.77491e-05	0.0131461	0.635,0.589	0.439,0.442	0.171
2961	Os09g0333600		chr09	-	10072374	10072462	10072374	10072451	10072539	10072699	2961	0,0	2,10	3,2	4,6	142	131	0.000268695	0.0268363	0.0,0.0	0.409,0.235	-0.322
3189	Os03g0334700		chr03	+	12378336	12378800	12378606	12378800	12377871	12377995	3189	10,6	8,0	51,17	0,0	383	131	0.000553591	0.0439073	0.299,1.0	1.0,1.0	-0.351
3277	Os03g0407000		chr03	-	16696934	16697195	16696934	16696969	16697553	16697640	3277	0,1	1,2	2,2	1,0	339	131	9.87854e-05	0.0139391	0.0,0.162	0.436,1.0	-0.637
3397	Os02g0826200		chr02	+	35508933	35509224	35509153	35509224	35507200	35507429	3397	21,52	0,0	51,34	7,2	333	131	3.66917e-05	0.00726944	1.0,1.0	0.741,0.87	0.195
3511	Os04g0613800		chr04	-	31122270	31122612	31122270	31122375	31123699	31123960	3511	2,0	8,4	7,10	5,5	350	131	9.7027e-05	0.013852	0.086,0.0	0.344,0.428	-0.343
3564	Os04g0607533		chr04	+	30727558	30727632	30727595	30727632	30727361	30727488	3564	0,2	4,2	2,1	0,0	168	131	1.17333e-08	1.3245e-05	0.0,0.438	1.0,1.0	-0.781
3633	Os03g0701400		chr03	+	28158329	28158572	28158355	28158572	28157825	28158203	3633	0,1	16,21	16,3	30,24	157	131	4.09938e-05	0.00778481	0.0,0.038	0.308,0.094	-0.182
3678	Os04g0585400		chr04	-	29578668	29579150	29578668	29579087	29579374	29579740	3678	5,7	0,0	7,15	2,4	194	131	0.000230563	0.0242812	1.0,1.0	0.703,0.717	0.29
3682	Os04g0420500		chr04	-	20792919	20793109	20792919	20793026	20793224	20793443	3682	10,4	4,3	2,1	9,10	214	131	7.00458e-05	0.0110033	0.605,0.449	0.12,0.058	0.438
3827	Os01g0664500		chr01	+	27146550	27146628	27146575	27146628	27145089	27145215	3827	1,5	0,0	7,8	1,4	156	131	0.000416606	0.0363706	1.0,1.0	0.855,0.627	0.259
3930	Os04g0533300		chr04	-	26665453	26665525	26665453	26665522	26665617	26665705	3930	4,1	3,3	4,3	1,0	134	131	0.000500074	0.0408646	0.566,0.246	0.796,1.0	-0.492
4267	Os04g0637000		chr04	+	32409584	32409971	32409896	32409971	32406474	32406564	4267	1,2	6,15	12,4	6,6	425	131	0.000337143	0.0315925	0.049,0.039	0.381,0.17	-0.232
4773	Os04g0377600		chr04	+	18454326	18454438	18454330	18454438	18453254	18453347	4773	4,1	0,0	6,1	2,4	135	131	2.09315e-05	0.00479069	1.0,1.0	0.744,0.195	0.53
4775	Os04g0377600		chr04	+	18454330	18454438	18454333	18454438	18453254	18453347	4775	0,0	12,3	2,4	16,10	134	131	0.000392301	0.0347067	0.0,0.0	0.109,0.281	-0.195
4825	Os04g0359700		chr04	+	17201757	17202246	17202154	17202246	17201223	17201400	4825	2,22	0,0	22,38	4,1	510	131	0.000516842	0.0418126	1.0,1.0	0.586,0.907	0.254
4827	Os04g0359700		chr04	+	17201773	17202246	17202154	17202246	17201223	17201400	4827	4,13	0,0	16,34	4,1	494	131	0.000342799	0.0318764	1.0,1.0	0.515,0.9	0.292
4883	Os02g0788800		chr02	-	33513479	33513620	33513479	33513592	33513768	33513788	4883	17,27	0,0	29,32	8,2	159	131	9.57413e-05	0.0137847	1.0,1.0	0.749,0.929	0.161
4884	Os02g0788800		chr02	-	33513479	33513624	33513479	33513592	33513768	33513788	4884	17,26	0,0	30,32	8,2	163	131	9.96961e-05	0.0139863	1.0,1.0	0.751,0.928	0.16
5208	Os04g0269800		chr04	+	11256225	11256432	11256253	11256432	11255675	11256136	5208	0,0	2,11	10,1	20,4	159	131	3.03384e-05	0.006375	0.0,0.0	0.292,0.171	-0.231
5215	Os04g0269800		chr04	+	11256253	11256745	11256644	11256745	11255675	11256136	5215	12,29	0,0	102,31	6,1	504	131	0.000413051	0.0361904	1.0,1.0	0.815,0.89	0.147
5218	Os04g0269800		chr04	+	11256261	11256745	11256644	11256745	11255675	11256136	5218	12,18	0,0	82,27	6,1	496	131	0.00030761	0.0298032	1.0,1.0	0.783,0.877	0.17
5252	Os04g0228300		chr04	+	8593015	8593417	8593287	8593417	8592181	8592269	5252	39,42	9,7	31,34	49,24	385	131	1.00673e-06	0.000483829	0.596,0.671	0.177,0.325	0.382
5366	Os03g0595800		chr03	-	22168268	22168920	22168268	22168696	22169798	22169919	5366	360,685	54,82	538,322	110,114	337	131	0.000392921	0.0347067	0.722,0.765	0.655,0.523	0.155
5377	Os08g0100800		chr08	+	61087	61340	61278	61340	60034	60152	5377	44,45	0,0	57,27	3,4	304	131	0.000166165	0.0197067	1.0,1.0	0.891,0.744	0.182
5379	Os08g0100800		chr08	+	61102	61340	61278	61340	60034	60152	5379	8,4	0,0	17,15	3,4	289	131	5.10179e-05	0.00897249	1.0,1.0	0.72,0.63	0.325
5485	Os01g0225300		chr01	+	6908468	6908717	6908489	6908717	6907800	6907979	5485	37,71	14,6	79,52	3,1	152	131	0.000238192	0.0248108	0.695,0.911	0.958,0.978	-0.165
5597	Os12g0101800		chr12	+	86021	86106	86035	86106	85823	85900	5597	26,72	3,7	23,16	0,0	145	131	0.000672632	0.0499993	0.887,0.903	1.0,1.0	-0.105
5605	Os04g0132900		chr04	-	2071240	2071347	2071240	2071328	2071494	2071532	5605	0,1	13,27	1,6	12,7	150	131	0.000546781	0.0435341	0.0,0.031	0.068,0.428	-0.232
5606	Os04g0132900		chr04	-	2071240	2071356	2071240	2071328	2071494	2071532	5606	7,7	13,27	0,1	12,7	159	131	0.000385602	0.0345335	0.307,0.176	0.0,0.105	0.189
5799	Os01g0918100		chr01	-	40056772	40057112	40056772	40057092	40057174	40057238	5799	0,2	2,3	2,3	0,1	151	131	5.93638e-05	0.00993627	0.0,0.366	1.0,0.722	-0.678
5933	Os03g0852300		chr03	+	35893717	35894172	35893724	35894172	35893536	35893632	5933	0,0	1,1	2,2	2,1	138	131	0.00018726	0.0211228	0.0,0.0	0.487,0.655	-0.571
6016	Os03g0839300		chr03	+	35286934	35287321	35286946	35287321	35286650	35286874	6016	12,7	0,1	3,3	7,1	143	131	9.30948e-05	0.0136109	1.0,0.865	0.282,0.733	0.425
6041	Os02g0173100		chr02	+	3996471	3996648	3996479	3996648	3996160	3996309	6041	0,0	2,2	4,4	0,2	139	131	2.84558e-09	4.26645e-06	0.0,0.0	1.0,0.653	-0.827
6170	Os02g0101800		chr02	-	100540	100993	100540	100914	101063	101143	6170	0,0	8,3	6,3	11,5	210	131	4.41318e-05	0.00827088	0.0,0.0	0.254,0.272	-0.263
6248	Os03g0816000		chr03	-	34200122	34200264	34200122	34200252	34201094	34201347	6248	3,1	6,2	6,4	1,0	143	131	1.10582e-05	0.0028873	0.314,0.314	0.846,1.0	-0.609
6249	Os03g0816000		chr03	-	34200122	34200735	34200122	34200252	34201094	34201347	6249	76,74	6,2	139,114	1,0	596	131	0.00013563	0.0172795	0.736,0.891	0.968,1.0	-0.17
6335	Os04g0624600		chr04	-	31754708	31755152	31754708	31755113	31755238	31755346	6335	0,0	1,2	6,6	4,6	170	131	9.2484e-06	0.00255067	0.0,0.0	0.536,0.435	-0.486
6465	Os12g0290600		chr12	-	11227010	11227154	11227010	11227151	11227241	11227318	6465	174,340	22,26	316,210	73,51	134	131	4.31215e-06	0.00147403	0.885,0.927	0.809,0.801	0.101
6568	Os04g0532100		chr04	-	26612879	26613321	26612879	26613278	26613743	26613837	6568	3,3	0,0	7,6	2,11	174	131	3.117e-06	0.00114621	1.0,1.0	0.725,0.291	0.492
6570	Os04g0532100		chr04	-	26613044	26613289	26613044	26613278	26613743	26613837	6570	2,26	0,0	60,41	2,11	142	131	0.000457223	0.0388564	1.0,1.0	0.965,0.775	0.13
6577	Os10g0374700		chr10	-	11879911	11880283	11879911	11880279	11880374	11883331	6577	4,17	5,8	1,2	18,6	135	131	7.58291e-05	0.0117024	0.437,0.673	0.051,0.244	0.408
6881	Os03g0721400		chr03	-	29276305	29276393	29276305	29276386	29277816	29278607	6881	0,0	4,9	5,1	2,5	138	131	6.53808e-05	0.0105435	0.0,0.0	0.704,0.16	-0.432
6942	Os01g0684800		chr01	+	28233264	28233420	28233351	28233420	28233089	28233180	6942	1,0	1,5	9,7	6,4	218	131	0.000275924	0.0273893	0.375,0.0	0.474,0.513	-0.306
7194	Os02g0571300		chr02	-	21862042	21862173	21862042	21862129	21863414	21863592	7194	1,0	2,2	3,9	1,0	175	131	4.89602e-07	0.000287816	0.272,0.0	0.692,1.0	-0.71
7270	Os03g0452300		chr03	-	19413118	19413524	19413118	19413458	19416307	19417098	7270	2,8	1,0	1,0	3,2	197	131	3.14314e-07	0.00019814	0.571,1.0	0.181,0.0	0.695
7274	Os03g0452300		chr03	-	19413118	19413532	19413118	19413524	19416307	19417098	7274	16,8	2,8	22,16	1,0	139	131	0.000128805	0.0168069	0.883,0.485	0.954,1.0	-0.293
7425	Os04g0630100		chr04	+	32049473	32049695	32049528	32049695	32049062	32049365	7425	4,8	15,12	2,0	26,23	186	131	6.91484e-05	0.0109331	0.158,0.32	0.051,0.0	0.213
7445	Os03g0626600		chr03	+	23856621	23856688	23856645	23856688	23855988	23856028	7445	2,16	0,1	17,6	4,5	155	131	0.000424725	0.0368146	1.0,0.931	0.782,0.504	0.323
7558	Os02g0557500		chr02	+	21114483	21114710	21114578	21114710	21114228	21114303	7558	66,110	2,1	110,88	22,14	226	131	3.20539e-08	3.05077e-05	0.95,0.985	0.743,0.785	0.204
7857	Os03g0425100		chr03	+	17742367	17742709	17742378	17742709	17742054	17742279	7857	10,4	0,0	5,15	2,4	142	131	0.000336467	0.0315925	1.0,1.0	0.698,0.776	0.263
7984	Os10g0212100		chr10	+	8074211	8074370	8074262	8074370	8072615	8073586	7984	3,4	1,4	27,3	0,1	182	131	0.000393644	0.0347067	0.683,0.419	1.0,0.683	-0.29
8166	Os03g0685100		chr03	+	27315692	27316173	27315715	27316173	27315140	27315191	8166	5,5	9,8	3,1	38,26	154	131	0.000191291	0.0212259	0.321,0.347	0.063,0.032	0.286
8344	Os06g0163000		chr06	-	3175805	3176379	3175805	3176060	3177021	3177337	8344	7,4	0,0	3,11	7,4	432	131	2.04438e-08	2.06738e-05	1.0,1.0	0.115,0.455	0.715
8368	Os03g0111700		chr03	+	669435	669565	669505	669565	669262	669342	8368	6,5	6,12	44,24	8,4	201	131	7.50036e-06	0.00220647	0.395,0.214	0.782,0.796	-0.485
8370	Os03g0111700		chr03	+	669464	669565	669505	669565	669262	669342	8370	6,8	6,12	37,38	8,4	172	131	8.17155e-06	0.00233322	0.432,0.337	0.779,0.879	-0.444
8402	Os03g0689100		chr03	+	27494313	27494536	27494373	27494536	27494150	27494236	8402	1,5	5,2	2,4	0,0	191	131	6.925e-07	0.000365369	0.121,0.632	1.0,1.0	-0.623
8836	Os03g0804400		chr03	+	33583884	33584058	33583912	33584058	33582455	33582968	8836	7,0	10,4	0,0	21,12	159	131	0.000259763	0.0261054	0.366,0.0	0.0,0.0	0.183
9007	Os03g0295700		chr03	+	10347456	10347628	10347467	10347628	10346830	10346928	9007	28,85	5,2	83,49	15,20	142	131	0.000572344	0.0449649	0.838,0.975	0.836,0.693	0.142
9645	Os04g0399300		chr04	+	19737671	19737831	19737674	19737831	19736633	19736717	9645	0,0	2,2	5,6	5,2	134	131	5.01185e-07	0.000289613	0.0,0.0	0.494,0.746	-0.62
9758	Os03g0654400		chr03	-	25505404	25505838	25505404	25505784	25505984	25506143	9758	0,0	2,5	3,2	4,4	185	131	0.000625695	0.0472336	0.0,0.0	0.347,0.261	-0.304
9760	Os03g0654400		chr03	-	25505404	25505838	25505404	25505809	25505984	25506143	9760	0,0	1,1	3,2	0,0	160	131	3.61544e-09	4.87481e-06	0.0,0.0	1.0,1.0	-1
9761	Os03g0654400		chr03	-	25505404	25505838	25505404	25505833	25505984	25506143	9761	0,0	3,5	3,2	3,0	136	131	5.34167e-06	0.00176384	0.0,0.0	0.491,1.0	-0.746
9837	Os03g0205150		chr03	-	5493315	5493383	5493315	5493373	5494215	5494409	9837	18,9	35,21	5,5	46,43	141	131	0.000152294	0.0186205	0.323,0.285	0.092,0.097	0.209
9930	Os04g0339800		chr04	-	16022789	16022862	16022789	16022849	16022956	16023032	9930	1,3	0,0	5,3	11,2	144	131	8.26851e-07	0.000413766	1.0,1.0	0.293,0.577	0.565
10005	Os04g0610900		chr04	+	30978844	30979131	30978999	30979131	30978629	30978728	10005	7,13	0,0	15,8	3,2	268	131	0.00036245	0.0328847	1.0,1.0	0.71,0.662	0.314
10295	Os02g0225000		chr02	+	7022127	7022206	7022130	7022206	7021544	7021700	10295	14,22	34,90	39,21	41,27	134	131	0.000119659	0.015913	0.287,0.193	0.482,0.432	-0.217
10311	Os03g0168400		chr03	+	3694981	3695167	3694995	3695167	3694185	3694255	10311	3,3	16,14	0,0	42,20	145	131	0.000576255	0.0449701	0.145,0.162	0.0,0.0	0.153
10322	Os07g0636400		chr07	+	26433274	26433383	26433289	26433383	26433093	26433200	10322	8,8	0,0	18,16	6,5	146	131	3.14247e-05	0.00649088	1.0,1.0	0.729,0.742	0.264
10497	Os03g0255100		chr03	-	8200592	8201044	8200592	8200710	8201267	8201363	10497	0,1	3,7	7,10	8,10	447	131	0.00012935	0.0168328	0.0,0.04	0.204,0.227	-0.196
10614	Os07g0418000		chr07	-	13290994	13291197	13290994	13291188	13291303	13291393	10614	0,6	5,9	1,1	0,0	140	131	1.34937e-07	9.35695e-05	0.0,0.384	1.0,1.0	-0.808
11105	Os03g0109900		chr03	-	576288	576531	576288	576528	576860	577030	11105	0,2	4,2	9,3	0,0	134	131	6.55093e-08	5.33963e-05	0.0,0.494	1.0,1.0	-0.753
11501	Os02g0822800		chr02	-	35327225	35327699	35327225	35327684	35327772	35327856	11501	0,0	1,1	2,4	4,1	146	131	1.34466e-05	0.00338185	0.0,0.0	0.31,0.782	-0.546
11510	Os02g0822300		chr02	+	35301387	35301444	35301395	35301444	35301130	35301256	11510	0,12	2,4	4,1	0,0	139	131	0.000135296	0.0172795	0.0,0.739	1.0,1.0	-0.631
11597	Os06g0690700		chr06	-	28792797	28793115	28792797	28792898	28793482	28793724	11597	8,6	4,12	21,31	3,0	330	131	8.52355e-06	0.00239534	0.443,0.166	0.735,1.0	-0.563
11736	Os03g0212800		chr03	-	5880703	5881197	5880703	5880939	5882971	5883222	11736	0,0	2,2	10,6	14,5	371	131	0.000131229	0.0169189	0.0,0.0	0.201,0.298	-0.249
11872	Os02g0543400		chr02	+	20183297	20183371	20183309	20183371	20182614	20182717	11872	1,1	0,0	2,0	1,3	143	131	3.49754e-05	0.00707376	1.0,1.0	0.647,0.0	0.676
11936	Os02g0801300		chr02	-	34152553	34152749	34152553	34152732	34152828	34152969	11936	6,8	2,4	7,6	0,0	148	131	6.59685e-05	0.010603	0.726,0.639	1.0,1.0	-0.318
11937	Os02g0801300		chr02	-	34152553	34152766	34152553	34152732	34152828	34152969	11937	0,0	2,4	2,1	0,0	165	131	1.45567e-09	2.95627e-06	0.0,0.0	1.0,1.0	-1
12057	Os05g0239900		chr05	+	8502525	8502590	8502530	8502590	8500924	8501029	12057	22,75	7,5	43,35	1,0	136	131	0.000271952	0.0270503	0.752,0.935	0.976,1.0	-0.144
12103	Os03g0209800		chr03	+	5744170	5744337	5744227	5744337	5743966	5744083	12103	8,12	1,8	24,19	1,0	188	131	7.20293e-05	0.0112784	0.848,0.511	0.944,1.0	-0.292
12196	Os03g0170400		chr03	-	3769578	3769937	3769578	3769834	3770685	3771538	12196	83,220	0,9	217,171	31,13	234	131	6.78934e-05	0.0108051	1.0,0.932	0.797,0.88	0.127
12323	Os03g0608700		chr03	-	22913293	22913639	22913293	22913519	22914213	22914414	12323	4,20	0,1	7,9	6,1	251	131	0.000536709	0.0429191	1.0,0.913	0.378,0.824	0.356
12324	Os03g0608700		chr03	-	22913293	22913642	22913293	22913519	22914213	22914414	12324	4,19	0,1	9,9	6,1	254	131	0.000652953	0.0487605	1.0,0.907	0.436,0.823	0.324
12520	Os04g0640500		chr04	+	32575195	32575545	32575473	32575545	32575044	32575089	12520	2,0	4,4	3,2	0,0	391	131	1.45162e-12	7.04615e-08	0.143,0.0	1.0,1.0	-0.928
12807	Os05g0306000		chr05	-	13844720	13844773	13844720	13844770	13844915	13845032	12807	0,2	2,3	5,4	0,1	134	131	1.90318e-05	0.00439908	0.0,0.395	1.0,0.796	-0.701
12901	Os02g0598400		chr02	+	23273050	23273306	23273055	23273306	23272895	23272924	12901	0,0	2,5	7,4	9,1	136	131	1.15048e-06	0.000547494	0.0,0.0	0.428,0.794	-0.611
12946	Os03g0703100		chr03	-	28249900	28250314	28249900	28250118	28251358	28251602	12946	2,0	1,9	4,2	0,0	309	131	8.35488e-11	4.50607e-07	0.459,0.0	1.0,1.0	-0.77
12985	Os01g0830100		chr01	+	35511528	35511769	35511567	35511769	35511214	35511378	12985	1,0	8,6	6,3	1,4	170	131	2.51834e-05	0.00550631	0.088,0.0	0.822,0.366	-0.55
13024	Os06g0571100		chr06	-	22126120	22126365	22126120	22126287	22126514	22126577	13024	2,2	0,0	7,2	6,3	209	131	2.5527e-07	0.000167443	1.0,1.0	0.422,0.295	0.641
13025	Os06g0571100		chr06	-	22126120	22126388	22126120	22126287	22126514	22126577	13025	2,17	0,0	11,4	6,3	232	131	5.57171e-07	0.00030733	1.0,1.0	0.509,0.43	0.53
13216	Os06g0360600		chr06	-	14908189	14910495	14908189	14908482	14910668	14910924	13216	4,6	0,0	7,6	2,3	2126	131	1.4975e-08	1.6153e-05	1.0,1.0	0.177,0.11	0.857
13222	Os01g0220200		chr01	-	6575536	6575969	6575536	6575692	6576201	6576262	13222	5,10	3,12	23,25	4,0	390	131	7.67014e-05	0.0117819	0.359,0.219	0.659,1.0	-0.54
13328	Os01g0579600		chr01	+	22428972	22429327	22429271	22429327	22428429	22428512	13328	11,6	7,5	23,15	1,0	412	131	1.22816e-07	8.76688e-05	0.333,0.276	0.88,1.0	-0.635
13471	Os12g0191150		chr12	-	4636322	4636441	4636322	4636431	4636524	4637093	13471	1,7	0,0	8,1	4,2	141	131	2.31693e-05	0.00513416	1.0,1.0	0.65,0.317	0.516
13488	Os08g0290000		chr08	-	11550177	11550667	11550177	11550253	11551803	11551985	13488	9,25	24,40	53,39	43,24	527	131	0.000406675	0.0356962	0.085,0.134	0.235,0.288	-0.152
13504	Os08g0290000		chr08	-	11551803	11552067	11551803	11551989	11552226	11554951	13504	0,0	16,12	2,8	32,12	209	131	0.000319024	0.0307038	0.0,0.0	0.038,0.295	-0.166
13509	Os08g0290000		chr08	-	11551803	11552067	11551803	11552003	11552226	11554951	13509	0,0	2,1	2,8	0,0	195	131	2.78137e-10	1.03852e-06	0.0,0.0	1.0,1.0	-1
13609	Os01g0761000		chr01	+	32014999	32015066	32015004	32015066	32014806	32014901	13609	3,8	11,14	0,0	6,8	136	131	1.84994e-05	0.00433798	0.208,0.355	0.0,0.0	0.281
13790	Os03g0288101		chr03	+	9961289	9961726	9961631	9961726	9960774	9961214	13790	28,39	0,0	61,50	0,8	455	131	0.000516254	0.0418126	1.0,1.0	1.0,0.643	0.178
13891	Os01g0645200		chr01	+	25977927	25978225	25977938	25978225	25977032	25977160	13891	0,2	1,14	2,6	2,4	142	131	0.00057095	0.0449649	0.0,0.116	0.48,0.581	-0.472
13936	Os01g0846500		chr01	+	36362521	36362683	36362575	36362683	36361071	36361234	13936	9,9	2,4	29,30	0,0	185	131	1.82808e-05	0.0043232	0.761,0.614	1.0,1.0	-0.312
13965	Os03g0201600		chr03	-	5320784	5321148	5320784	5321094	5321598	5321680	13965	0,1	3,6	9,2	2,0	185	131	1.7208e-07	0.000116011	0.0,0.106	0.761,1.0	-0.828
14204	Os08g0537001		chr08	+	26855233	26855571	26855441	26855571	26854854	26854886	14204	22,16	2,0	17,10	9,6	321	131	2.58118e-05	0.00556847	0.818,1.0	0.435,0.405	0.489
14322	Os04g0443900		chr04	-	22120996	22121442	22120996	22121429	22121574	22121712	14322	7,8	0,0	22,11	8,0	144	131	0.000575477	0.0449701	1.0,1.0	0.714,1.0	0.143
14326	Os05g0357700		chr05	+	16973339	16973428	16973365	16973428	16972973	16973276	14326	0,0	22,20	6,8	35,18	157	131	7.33512e-06	0.00218434	0.0,0.0	0.125,0.271	-0.198
14336	Os02g0562700		chr02	+	21347764	21348123	21347952	21348123	21347506	21347622	14336	4,5	2,2	5,2	0,0	301	131	0.000126455	0.0165895	0.465,0.521	1.0,1.0	-0.507
14338	Os02g0562700		chr02	+	21347830	21348123	21347952	21348123	21347506	21347622	14338	6,5	2,2	2,1	0,0	253	131	0.000483479	0.0399797	0.608,0.564	1.0,1.0	-0.414
14371	Os01g0701900		chr01	-	29071188	29071489	29071188	29071483	29071928	29072196	14371	2,3	0,0	5,6	2,5	137	131	1.26521e-05	0.00323227	1.0,1.0	0.705,0.534	0.381
14372	Os01g0701900		chr01	-	29071188	29071492	29071188	29071483	29071928	29072196	14372	7,13	0,0	18,10	2,5	140	131	0.000199468	0.0218067	1.0,1.0	0.894,0.652	0.227
14719	Os04g0511600		chr04	-	25578467	25578584	25578467	25578557	25579464	25579677	14719	1,6	0,0	10,5	4,2	158	131	0.000165484	0.0196877	1.0,1.0	0.675,0.675	0.325
14738	Os01g0796400		chr01	+	33731208	33731264	33731211	33731264	33730776	33730998	14738	0,14	4,3	11,1	0,0	134	131	2.59634e-05	0.00557639	0.0,0.82	1.0,1.0	-0.59
14825	Os07g0137000		chr07	+	1963452	1963658	1963564	1963658	1962702	1962897	14825	4,6	0,0	20,4	10,1	243	131	3.97679e-06	0.00138873	1.0,1.0	0.519,0.683	0.399
14826	Os07g0137000		chr07	+	1966043	1966517	1966048	1966517	1965839	1965973	14826	3,5	0,0	8,2	6,6	136	131	6.32156e-07	0.000344774	1.0,1.0	0.562,0.243	0.597
14832	Os03g0626500		chr03	+	23850475	23850582	23850492	23850582	23850244	23850370	14832	3,2	0,0	12,5	6,0	148	131	0.000616301	0.0468891	1.0,1.0	0.639,1.0	0.18
14846	Os01g0867600		chr01	+	37572047	37572109	37572051	37572109	37571361	37571425	14846	14,33	23,55	8,5	60,41	135	131	2.42528e-06	0.000972917	0.371,0.368	0.115,0.106	0.259
14925	Os08g0500100		chr08	+	24687375	24687772	24687578	24687772	24687115	24687244	14925	1,1	0,6	1,2	0,0	316	131	0.000175604	0.0202719	1.0,0.065	1.0,1.0	-0.468
15184	Os07g0147700		chr07	+	2466158	2466306	2466161	2466306	2465581	2465962	15184	3,5	3,5	37,20	0,2	134	131	2.25994e-06	0.000921826	0.494,0.494	1.0,0.907	-0.46
15204	Os02g0129300		chr02	-	1533358	1533593	1533358	1533450	1533781	1533880	15204	30,35	0,0	42,29	5,2	262	131	0.000333229	0.0314076	1.0,1.0	0.808,0.879	0.156
15308	Os01g0636700		chr01	-	25526001	25526246	25526001	25526113	25527102	25527183	15308	0,8	8,5	3,8	1,0	262	131	4.07617e-05	0.00778481	0.0,0.444	0.6,1.0	-0.578
15309	Os01g0636700		chr01	-	25526001	25526296	25526001	25526113	25527102	25527183	15309	0,3	8,5	3,3	1,0	296	131	3.10833e-05	0.0064478	0.0,0.21	0.57,1.0	-0.68
15443	Os02g0435400		chr02	+	13865376	13865812	13865380	13865812	13864437	13864718	15443	23,34	0,1	46,41	5,8	135	131	0.000236913	0.0247524	1.0,0.971	0.899,0.833	0.12
15621	Os01g0744000		chr01	+	31100710	31100922	31100877	31100922	31100311	31100419	15621	1,4	0,0	0,1	3,0	280	131	0.00020321	0.0220667	1.0,1.0	0.0,1.0	0.5
15806	Os08g0224800		chr08	+	7608685	7608947	7608879	7608947	7608237	7608410	15806	1,1	0,4	4,1	0,0	307	131	0.000596125	0.0458978	1.0,0.096	1.0,1.0	-0.452
15909	Os02g0140500		chr02	-	2177574	2177977	2177574	2177918	2178437	2178755	15909	0,0	2,2	9,1	5,2	190	131	7.56229e-06	0.00221129	0.0,0.0	0.554,0.256	-0.405
16099	Os01g0310500		chr01	+	11658975	11659448	11659318	11659448	11655891	11657957	16099	11,32	10,17	16,21	52,35	456	131	0.000176531	0.0202719	0.24,0.351	0.081,0.147	0.181
16320	Os02g0244700		chr02	-	8179289	8179479	8179289	8179320	8179617	8180616	16320	0,0	2,2	18,5	0,1	272	131	6.27683e-11	4.36523e-07	0.0,0.0	1.0,0.707	-0.853
16594	Os02g0517531		chr02	+	18770874	18771254	18771208	18771254	18769957	18770292	16594	1,0	0,2	1,4	0,0	447	131	0.000243637	0.025162	1.0,0.0	1.0,1.0	-0.5
16781	Os07g0660200		chr07	-	27829571	27829829	27829571	27829801	27829947	27830027	16781	0,1	2,2	7,1	0,0	159	131	7.18755e-08	5.7194e-05	0.0,0.292	1.0,1.0	-0.854
16796	Os11g0175800		chr11	-	3776851	3777360	3776851	3777342	3777625	3777682	16796	3,5	0,0	5,4	4,2	149	131	1.01646e-05	0.00277184	1.0,1.0	0.524,0.637	0.419
16848	Os01g0819900		chr01	-	34957078	34957258	34957078	34957195	34957769	34957868	16848	17,47	0,0	58,31	6,7	194	131	1.19245e-05	0.00309526	1.0,1.0	0.867,0.749	0.192
16988	Os01g0673800		chr01	-	27677503	27677638	27677503	27677595	27678323	27678458	16988	23,23	6,21	15,25	2,0	174	131	4.014e-05	0.00776253	0.743,0.452	0.85,1.0	-0.328
16992	Os01g0673800		chr01	-	27678874	27679070	27678874	27679064	27679180	27679249	16992	2,2	0,0	2,2	2,2	137	131	0.000199272	0.0218067	1.0,1.0	0.489,0.489	0.511
17048	Os04g0584800		chr04	+	29539349	29539662	29539526	29539662	29538735	29538944	17048	0,0	4,9	5,2	8,6	290	131	0.000352187	0.0324432	0.0,0.0	0.22,0.131	-0.175
17235	Os06g0196700		chr06	+	4926785	4926901	4926788	4926901	4926018	4926537	17235	9,0	19,53	0,0	133,70	134	131	0.000245537	0.0253044	0.317,0.0	0.0,0.0	0.159
17277	Os02g0531200		chr02	+	19552474	19552967	19552892	19552967	19552182	19552296	17277	2,0	0,3	3,1	0,0	531	131	0.000250242	0.0254375	1.0,0.0	1.0,1.0	-0.5
17571	Os01g0205300		chr01	+	5769035	5769203	5769069	5769203	5768599	5768851	17571	5,7	1,4	2,1	0,0	165	131	0.000166456	0.0197067	0.799,0.581	1.0,1.0	-0.31
17765	Os03g0800900		chr03	+	33402863	33403062	33402993	33403062	33402552	33402728	17765	40,31	8,2	39,26	0,0	261	131	2.2693e-05	0.00507612	0.715,0.886	1.0,1.0	-0.2
17817	Os04g0459900		chr04	+	22959738	22959971	22959863	22959971	22959082	22959162	17817	3,0	2,1	2,1	0,0	256	131	0.000556004	0.0439551	0.434,0.0	1.0,1.0	-0.783
17938	Os08g0172200		chr08	+	4242086	4242584	4242189	4242584	4241835	4241994	17938	9,6	4,3	3,2	11,10	234	131	0.000175162	0.0202719	0.557,0.528	0.132,0.101	0.426
18233	Os10g0547900		chr10	-	21437345	21437674	21437345	21437577	21437930	21438129	18233	0,0	9,6	5,3	17,7	228	131	0.000463599	0.0390679	0.0,0.0	0.145,0.198	-0.171
18236	Os10g0547900		chr10	-	21437930	21438350	21437930	21438129	21438720	21438827	18236	7,2	2,2	2,11	0,0	334	131	9.76716e-05	0.0138983	0.579,0.282	1.0,1.0	-0.57
18272	Os10g0168900		chr10	+	4744904	4745396	4745171	4745396	4744349	4744755	18272	0,0	6,11	5,6	13,8	380	131	7.32975e-05	0.0114401	0.0,0.0	0.117,0.205	-0.161
18573	Os07g0205000		chr07	+	5653347	5653662	5653583	5653662	5652935	5653018	18573	2,2	8,5	1,1	0,0	349	131	3.19204e-07	0.000198643	0.086,0.131	1.0,1.0	-0.891
18574	Os07g0205000		chr07	+	5653350	5653670	5653583	5653670	5652935	5653018	18574	64,111	8,5	78,70	0,0	346	131	7.94669e-06	0.00228244	0.752,0.894	1.0,1.0	-0.177
18762	Os08g0205900		chr08	-	6173052	6173547	6173052	6173091	6173837	6173930	18762	0,2	2,1	6,4	0,0	569	131	1.19847e-06	0.000559362	0.0,0.315	1.0,1.0	-0.843
18898	Os01g0118700		chr01	-	1073869	1073998	1073869	1073990	1074155	1074242	18898	0,0	3,3	3,3	11,3	139	131	0.000118557	0.0158098	0.0,0.0	0.204,0.485	-0.344
19147	Os07g0676200		chr07	-	28635830	28636227	28635830	28636051	28636687	28636816	19147	42,45	7,12	28,29	25,27	289	131	1.00017e-05	0.00274283	0.731,0.63	0.337,0.327	0.348
19170	Os01g0304100		chr01	-	11257434	11257901	11257434	11257885	11258754	11258816	19170	1,2	0,0	2,6	10,5	147	131	7.38128e-07	0.00038136	1.0,1.0	0.151,0.517	0.666
19190	Os01g0374900		chr01	+	15455780	15456276	15456156	15456276	15453685	15454025	19190	51,61	0,0	73,60	6,2	489	131	9.062e-05	0.0134106	1.0,1.0	0.765,0.889	0.173
19356	Os03g0265600		chr03	-	8768737	8769146	8768737	8769112	8769202	8769314	19356	0,0	5,3	2,10	6,6	165	131	1.03443e-05	0.00278093	0.0,0.0	0.209,0.57	-0.389
19358	Os03g0265600		chr03	-	8768737	8769146	8768737	8769117	8769202	8769314	19358	0,0	3,2	2,10	8,8	160	131	3.56605e-05	0.00717335	0.0,0.0	0.17,0.506	-0.338
19436	Os01g0104600		chr01	-	250595	251076	250595	250940	251315	251384	19436	0,2	1,2	15,4	0,0	262	131	6.13031e-05	0.0101558	0.0,0.333	1.0,1.0	-0.834
19504	Os05g0110300		chr05	+	554859	555315	555227	555315	554032	554218	19504	3,2	0,0	4,0	5,3	481	131	8.03113e-12	1.94916e-07	1.0,1.0	0.179,0.0	0.91
19538	Os01g0578700		chr01	+	22382453	22382527	22382508	22382527	22381235	22381315	19538	20,11	2,4	31,20	0,0	186	131	0.000132574	0.0170242	0.876,0.659	1.0,1.0	-0.232
19571	Os01g0332500		chr01	+	12897789	12898070	12897998	12898070	12897210	12897303	19571	2,1	0,0	6,1	4,3	322	131	7.29356e-09	8.85074e-06	1.0,1.0	0.379,0.119	0.751
19574	Os01g0332500		chr01	+	12914653	12914811	12914705	12914811	12914388	12914484	19574	0,1	13,19	12,7	22,8	183	131	6.81275e-07	0.000363397	0.0,0.036	0.281,0.385	-0.315
19837	Os01g0391500		chr01	+	16589955	16590111	16590037	16590111	16588797	16589728	19837	4,2	2,2	8,2	0,0	213	131	0.000155014	0.0188062	0.552,0.381	1.0,1.0	-0.533
19838	Os01g0391500		chr01	+	16589955	16590111	16590040	16590111	16588797	16589728	19838	4,2	0,0	8,2	6,2	216	131	2.60805e-06	0.00102923	1.0,1.0	0.447,0.378	0.588
19842	Os01g0391500		chr01	+	16590037	16590111	16590040	16590111	16588797	16589728	19842	2,2	0,0	0,0	6,2	134	131	9.86172e-11	4.78688e-07	1.0,1.0	0.0,0.0	1
19852	Os01g0391500		chr01	+	16590802	16590902	16590871	16590902	16590443	16590549	19852	1,0	6,8	9,3	12,10	200	131	0.000390323	0.0347067	0.098,0.0	0.329,0.164	-0.198
19953	Os01g0883100		chr01	-	38323205	38323411	38323205	38323272	38323629	38323892	19953	0,0	6,3	5,2	2,7	262	131	0.000174843	0.0202719	0.0,0.0	0.556,0.125	-0.341
20000	Os03g0751600		chr03	+	30990170	30990224	30990220	30990224	30989986	30990086	20000	1,7	0,0	21,17	3,5	181	131	0.000191261	0.0212259	1.0,1.0	0.835,0.711	0.227
20148	Os09g0294000		chr09	-	7005261	7005641	7005261	7005548	7006382	7006471	20148	2,5	5,3	1,2	0,0	224	131	4.69947e-08	4.2243e-05	0.19,0.494	1.0,1.0	-0.658
20241	Os04g0667900		chr04	+	34092073	34092281	34092076	34092281	34091920	34091985	20241	45,61	0,2	55,57	17,1	134	131	0.000226173	0.0240755	1.0,0.968	0.76,0.982	0.113
20264	Os01g0714900		chr01	-	29734000	29734347	29734000	29734330	29734702	29734729	20264	5,5	8,1	12,6	0,1	148	131	0.000342244	0.0318764	0.356,0.816	1.0,0.842	-0.335
20471	Os04g0558400		chr04	+	27985922	27986194	27986068	27986194	27985696	27985778	20471	1,2	3,6	12,13	1,0	262	131	3.47656e-09	4.8215e-06	0.143,0.143	0.857,1.0	-0.785
20495	Os06g0153900		chr06	-	2776022	2776109	2776022	2776102	2776190	2776290	20495	3,8	4,2	5,3	0,0	138	131	5.09833e-05	0.00897249	0.416,0.792	1.0,1.0	-0.396
20500	Os07g0106000		chr07	-	338244	338585	338244	338577	338972	339172	20500	0,1	24,17	11,4	49,37	139	131	0.000354242	0.0324432	0.0,0.053	0.175,0.092	-0.107
20759	Os02g0638900		chr02	+	25622698	25622842	25622730	25622842	25622512	25622602	20759	6,29	0,0	20,20	11,2	163	131	1.3321e-05	0.00336772	1.0,1.0	0.594,0.889	0.258
20913	Os02g0655600		chr02	-	26477209	26477302	26477209	26477294	26478096	26478211	20913	0,0	2,2	1,2	0,0	139	131	2.65894e-09	4.26645e-06	0.0,0.0	1.0,1.0	-1
20923	Os03g0759700		chr03	+	31422378	31422790	31422382	31422790	31422048	31422275	20923	8,25	0,2	55,25	26,25	135	131	3.06842e-06	0.00113695	1.0,0.924	0.672,0.492	0.38
21274	Os01g0871350		chr01	-	37784031	37784128	37784031	37784086	37785260	37785412	21274	1,4	5,2	0,0	5,5	173	131	0.000601491	0.0461826	0.132,0.602	0.0,0.0	0.367
21393	Os02g0228600		chr02	-	7236896	7237240	7236896	7237208	7237946	7238134	21393	2,16	1,8	15,13	0,0	163	131	1.29852e-06	0.000583614	0.616,0.616	1.0,1.0	-0.384
21407	Os10g0573700		chr10	-	22776416	22776813	22776416	22776808	22777180	22777294	21407	2,4	2,12	0,0	10,4	136	131	6.78597e-05	0.0108051	0.491,0.243	0.0,0.0	0.367
21455	Os10g0415600		chr10	+	14542199	14542601	14542524	14542601	14541888	14542086	21455	4,6	0,0	10,2	2,2	438	131	8.26508e-05	0.0125371	1.0,1.0	0.599,0.23	0.586
21497	Os08g0157600		chr08	+	3365915	3365995	3365921	3365995	3365751	3365780	21497	0,0	12,35	4,4	16,17	137	131	6.91416e-05	0.0109331	0.0,0.0	0.193,0.184	-0.189
21758	Os08g0161900		chr08	-	3623533	3623959	3623533	3623940	3624463	3624999	21758	9,13	40,79	2,2	90,73	150	131	5.58839e-06	0.00183284	0.164,0.126	0.019,0.023	0.124
21806	Os01g0633400		chr01	+	25369116	25369206	25369144	25369206	25368767	25368940	21806	4,9	0,6	19,14	0,0	159	131	0.000603242	0.0461851	1.0,0.553	1.0,1.0	-0.224
22043	Os01g0351100		chr01	+	14040435	14040590	14040484	14040590	14039841	14039915	22043	37,46	13,4	96,60	2,0	180	131	1.59185e-06	0.000683792	0.674,0.893	0.972,1.0	-0.202
22097	Os08g0530400		chr08	+	26419151	26419231	26419174	26419231	26418969	26419085	22097	2,3	1,3	1,2	0,0	154	131	0.000374344	0.0336494	0.63,0.46	1.0,1.0	-0.455
22138	Os02g0316900		chr02	+	12588745	12588818	12588779	12588818	12587913	12588366	22138	9,19	66,95	3,0	74,67	165	131	2.34108e-06	0.000946968	0.098,0.137	0.031,0.0	0.102
22211	Os03g0107800		chr03	-	471981	472305	471981	472294	472675	472735	22211	5,1	0,0	1,5	2,4	142	131	3.82869e-06	0.0013467	1.0,1.0	0.316,0.536	0.574
22214	Os03g0107800		chr03	-	472194	472597	472194	472294	472675	472735	22214	11,12	0,0	13,16	2,4	416	131	1.03945e-05	0.00278093	1.0,1.0	0.672,0.557	0.385
22354	Os01g0552000		chr01	-	20725217	20725446	20725217	20725427	20725616	20726058	22354	9,33	0,1	35,34	9,5	150	131	0.000136576	0.0173545	1.0,0.966	0.773,0.856	0.168
22463	Os12g0106000		chr12	-	322210	322470	322210	322460	322541	322625	22463	4,1	4,4	0,0	3,4	141	131	0.000192677	0.0212558	0.482,0.188	0.0,0.0	0.335
22527	Os03g0108200		chr03	+	490664	490775	490668	490775	489790	489889	22527	6,10	0,0	13,21	5,4	135	131	0.000107844	0.0148715	1.0,1.0	0.716,0.836	0.224
22566	Os03g0108800		chr03	+	513587	513761	513708	513761	512205	512326	22566	47,71	4,4	71,50	17,13	252	131	0.000502003	0.0409533	0.859,0.902	0.685,0.667	0.205
22988	Os10g0410100		chr10	+	14239204	14239695	14239220	14239695	14237765	14237928	22988	0,0	4,6	2,2	0,4	147	131	0.000533725	0.0428215	0.0,0.0	1.0,0.308	-0.654
22999	Os03g0268200		chr03	-	8897410	8897904	8897410	8897868	8898018	8898374	22999	1,0	0,9	9,1	0,1	167	131	0.000524818	0.0421766	1.0,0.0	1.0,0.44	-0.22
23388	Os03g0210900		chr03	+	5796706	5797044	5796712	5797044	5796528	5796600	23388	29,32	0,0	22,21	8,0	137	131	0.000302128	0.0294483	1.0,1.0	0.724,1.0	0.138
23538	Os02g0453300		chr02	-	14979759	14979784	14979759	14979779	14981474	14981518	23538	2,2	0,1	0,4	5,6	136	131	0.000207593	0.0223031	1.0,0.658	0.0,0.391	0.633
23539	Os02g0453300		chr02	-	14981474	14981518	14981474	14981512	14981666	14982717	23539	0,0	9,10	3,6	22,14	137	131	0.000138226	0.0174726	0.0,0.0	0.115,0.291	-0.203
23684	Os03g0652100		chr03	+	25336680	25336818	25336701	25336818	25334664	25334798	23684	9,5	48,102	49,34	115,115	152	131	7.08748e-06	0.00213681	0.139,0.041	0.269,0.203	-0.146
23728	Os03g0650900		chr03	-	25270960	25271185	25270960	25271173	25272792	25272892	23728	0,0	1,3	9,3	25,3	143	131	9.67138e-05	0.0138481	0.0,0.0	0.248,0.478	-0.363
23743	Os01g0508000		chr01	+	17760237	17760345	17760267	17760345	17757411	17757470	23743	0,0	5,4	6,1	2,6	161	131	9.56937e-05	0.0137847	0.0,0.0	0.709,0.119	-0.414
23823	Os04g0320100		chr04	+	14714811	14715057	14714995	14715057	14714544	14714642	23823	72,83	25,18	104,83	9,8	297	131	0.000420376	0.0366338	0.56,0.67	0.836,0.821	-0.214
23929	Os09g0131000		chr09	-	2366900	2367350	2366900	2367148	2367694	2367818	23929	1,6	1,0	4,0	21,4	315	131	0.000124307	0.0164411	0.294,1.0	0.073,0.0	0.611
23930	Os09g0131000		chr09	-	2367096	2367148	2367096	2367145	2367694	2367818	23930	1,0	5,5	21,4	24,8	134	131	0.000145507	0.018051	0.164,0.0	0.461,0.328	-0.312
23955	Os01g0805700		chr01	-	34154392	34154575	34154392	34154468	34154724	34154859	23955	0,0	1,1	1,1	0,0	238	131	1.87857e-08	1.94012e-05	0.0,0.0	1.0,1.0	-1
23960	Os01g0805700		chr01	-	34158774	34159076	34158774	34158959	34159596	34160139	23960	26,41	0,0	48,54	7,2	248	131	0.000202028	0.0220369	1.0,1.0	0.784,0.934	0.141
24028	Os02g0307200		chr02	+	12055157	12055368	12055216	12055368	12054770	12054985	24028	1,6	2,4	3,10	0,0	190	131	1.22534e-06	0.000559545	0.256,0.508	1.0,1.0	-0.618
24205	Os01g0328900		chr01	-	12670434	12670720	12670434	12670710	12670787	12671037	24205	3,7	13,37	2,0	37,38	141	131	0.000621069	0.0471042	0.177,0.149	0.048,0.0	0.139
24362	Os02g0760000		chr02	-	32003014	32003154	32003014	32003087	32003302	32003380	24362	4,5	2,6	23,6	0,0	198	131	6.41743e-08	5.33963e-05	0.57,0.355	1.0,1.0	-0.538
24363	Os02g0760000		chr02	-	32003014	32003159	32003014	32003087	32003302	32003380	24363	12,13	2,6	23,19	0,0	203	131	5.31398e-06	0.00176384	0.795,0.583	1.0,1.0	-0.311
24373	Os03g0844450		chr03	+	35496491	35496630	35496516	35496630	35496305	35496408	24373	1,3	0,0	3,4	2,2	156	131	0.000646568	0.0483581	1.0,1.0	0.557,0.627	0.408
24475	Os01g0144100		chr01	-	2383610	2384084	2383610	2384044	2384318	2384400	24475	8,2	0,0	10,4	4,1	171	131	0.000313989	0.0303002	1.0,1.0	0.657,0.754	0.294
24512	Os04g0555900		chr04	-	27825965	27826370	27825965	27826145	27826453	27826495	24512	0,0	2,1	2,2	1,0	338	131	3.95935e-05	0.00769586	0.0,0.0	0.437,1.0	-0.719
24787	Os01g0600000		chr01	-	23555113	23555268	23555113	23555227	23557124	23557309	24787	0,3	5,4	1,6	0,1	172	131	1.72284e-05	0.00413994	0.0,0.364	1.0,0.82	-0.728
24829	Os06g0609600		chr06	-	24273955	24274162	24273955	24274127	24274381	24274581	24829	2,2	2,8	4,2	1,0	166	131	7.80115e-05	0.0119454	0.441,0.165	0.759,1.0	-0.577
24947	Os01g0105400		chr01	+	289647	289830	289665	289830	289201	289572	24947	0,3	1,4	6,10	0,0	149	131	3.39471e-06	0.00122059	0.0,0.397	1.0,1.0	-0.801
24969	Os04g0625900		chr04	+	31825896	31826084	31825917	31826084	31825740	31825805	24969	59,60	9,6	122,76	2,2	152	131	0.000176658	0.0202719	0.85,0.896	0.981,0.97	-0.103
25227	Os10g0572300		chr10	+	22694036	22694124	22694039	22694124	22693404	22693588	25227	3,4	28,90	20,6	59,35	134	131	0.000207684	0.0223031	0.095,0.042	0.249,0.144	-0.128
25361	Os01g0654100		chr01	+	26516947	26517238	26517191	26517238	26516414	26516501	25361	1,0	4,4	4,3	2,1	357	131	0.000206056	0.0222458	0.084,0.0	0.423,0.524	-0.432
25363	Os01g0654100		chr01	+	26517133	26517238	26517191	26517238	26516414	26516501	25363	0,0	4,4	4,2	2,1	189	131	7.6131e-06	0.00221281	0.0,0.0	0.581,0.581	-0.581
25578	Os02g0151800		chr02	-	2854946	2855047	2854946	2855036	2855791	2855862	25578	11,23	0,0	21,19	8,3	142	131	1.49332e-05	0.00367947	1.0,1.0	0.708,0.854	0.219
25621	Os01g0876500		chr01	+	38033422	38033618	38033499	38033618	38033145	38033332	25621	11,2	1,4	18,7	0,0	208	131	0.0002857	0.0281296	0.874,0.239	1.0,1.0	-0.444
25636	Os12g0294100		chr12	+	11421215	11421419	11421273	11421419	11419983	11420400	25636	4,6	0,0	13,4	2,4	189	131	6.11458e-05	0.0101558	1.0,1.0	0.818,0.409	0.387
25959	Os02g0198300		chr02	+	5505315	5505654	5505512	5505654	5505086	5505198	25959	108,159	20,12	172,133	6,4	310	131	0.000439588	0.0377657	0.695,0.848	0.924,0.934	-0.158
25966	Os02g0198300		chr02	+	5505447	5505654	5505512	5505654	5505086	5505198	25966	20,28	20,12	46,39	6,4	196	131	5.99181e-05	0.00999459	0.401,0.609	0.837,0.867	-0.347
25975	Os02g0198300		chr02	+	5506677	5506857	5506693	5506857	5505964	5506049	25975	1,0	2,5	2,2	0,0	147	131	4.31744e-11	4.19137e-07	0.308,0.0	1.0,1.0	-0.846
26091	Os01g0897200		chr01	-	38992476	38992726	38992476	38992572	38992865	38992967	26091	0,0	286,519	437,0	0,336	267	131	4.48878e-05	0.00834811	0.0,0.0	1.0,0.0	-0.5
26150	Os01g0901900		chr01	-	39271686	39272131	39271686	39271863	39272229	39272296	26150	10,5	0,0	16,12	7,0	381	131	0.00061756	0.0469113	1.0,1.0	0.44,1.0	0.28
26441	Os01g0920300		chr01	+	40179860	40180135	40180004	40180135	40178918	40179037	26441	1,3	0,0	3,3	3,2	262	131	2.87268e-06	0.00108479	1.0,1.0	0.333,0.429	0.619
26594	Os07g0694000		chr07	-	29547688	29547888	29547688	29547876	29547996	29548978	26594	2,6	4,7	0,0	2,2	143	131	1.37878e-05	0.00344979	0.314,0.44	0.0,0.0	0.377
26597	Os07g0694000		chr07	-	29547688	29547921	29547688	29547888	29547996	29548978	26597	23,13	2,6	36,17	0,0	164	131	4.43163e-05	0.00827351	0.902,0.634	1.0,1.0	-0.232
26622	Os05g0388400		chr05	+	18785333	18785646	18785342	18785646	18784747	18784826	26622	2,2	1,0	0,0	4,7	140	131	2.903e-07	0.00018541	0.652,1.0	0.0,0.0	0.826
26833	Os03g0210400		chr03	-	5764178	5764441	5764178	5764278	5764575	5764936	26833	11,9	1,1	17,12	15,14	276	131	6.95209e-05	0.0109563	0.839,0.81	0.35,0.289	0.505
26834	Os03g0210400		chr03	-	5764178	5764454	5764178	5764278	5764575	5764936	26834	31,33	1,1	45,31	15,14	289	131	4.92145e-07	0.000287816	0.934,0.937	0.576,0.501	0.397
26835	Os03g0210400		chr03	-	5764178	5764488	5764178	5764278	5764575	5764936	26835	9,4	1,1	12,6	15,14	323	131	0.000387845	0.0346704	0.785,0.619	0.245,0.148	0.505
27032	Os01g0944000		chr01	-	41491844	41492280	41491844	41492244	41492407	41492510	27032	2,3	5,7	0,0	14,8	167	131	0.000573238	0.0449649	0.239,0.252	0.0,0.0	0.245
27147	Os03g0219900		chr03	+	6296069	6296273	6296102	6296273	6295479	6295955	27147	0,1	6,2	6,7	4,3	164	131	4.80446e-05	0.00866947	0.0,0.285	0.545,0.651	-0.456
27523	Os01g0978100		chr01	-	43232529	43232972	43232529	43232723	43233317	43233377	27523	11,14	0,0	14,8	3,4	362	131	9.15077e-07	0.000448665	1.0,1.0	0.628,0.42	0.476
27524	Os01g0978100		chr01	-	43232529	43232981	43232529	43232723	43233317	43233377	27524	10,15	0,0	14,8	3,4	371	131	8.03587e-07	0.000406314	1.0,1.0	0.622,0.414	0.482
27539	Os01g0729100		chr01	+	30400911	30401040	30400913	30401040	30400527	30400781	27539	30,43	6,8	50,44	0,3	133	131	0.000458896	0.0388564	0.831,0.841	1.0,0.935	-0.132
27808	Os02g0104100		chr02	+	204263	204482	204436	204482	203874	203916	27808	39,71	0,2	104,84	14,8	286	131	0.00011177	0.0151291	1.0,0.942	0.773,0.828	0.17
27827	Os01g0170600		chr01	+	3649165	3649448	3649254	3649448	3647957	3649086	27827	5,0	10,5	6,3	0,1	220	131	5.98085e-06	0.00188513	0.229,0.0	1.0,0.641	-0.706
27889	Os01g0133500		chr01	+	1851696	1852033	1851955	1852033	1851145	1851328	27889	2,6	0,0	4,1	9,11	372	131	3.88777e-09	5.10034e-06	1.0,1.0	0.135,0.031	0.917
27926	Os04g0195000		chr04	+	6515080	6515181	6515089	6515181	6514561	6514652	27926	0,0	5,2	3,3	1,0	140	131	4.37032e-10	1.32585e-06	0.0,0.0	0.737,1.0	-0.869
28181	Os04g0603200		chr04	-	30439937	30440114	30439937	30440078	30440238	30440310	28181	6,5	3,4	0,0	2,3	167	131	1.18385e-06	0.000557906	0.611,0.495	0.0,0.0	0.553
28555	Os03g0861700		chr03	-	36380242	36380392	36380242	36380387	36381059	36381113	28555	128,197	19,34	246,178	80,61	136	131	0.000257451	0.0259267	0.866,0.848	0.748,0.738	0.114
28658	Os01g0967600		chr01	+	42675541	42675670	42675558	42675670	42675090	42675464	28658	7,5	5,2	2,1	5,14	148	131	0.000287402	0.0282398	0.553,0.689	0.261,0.059	0.461
28712	Os02g0170500		chr02	-	3847425	3847884	3847425	3847866	3849955	3850113	28712	0,0	2,3	2,2	3,0	149	131	0.0002519	0.0254375	0.0,0.0	0.37,1.0	-0.685
28882	Os02g0177300		chr02	+	4250567	4251025	4250570	4251025	4249503	4249694	28882	2,2	0,0	0,0	6,6	134	131	7.19445e-11	4.36523e-07	1.0,1.0	0.0,0.0	1
29175	Os02g0139700		chr02	-	2131148	2131517	2131148	2131514	2131988	2132087	29175	3,1	0,3	0,0	1,3	134	131	0.000357158	0.0325836	1.0,0.246	0.0,0.0	0.623
29614	Os02g0222100		chr02	+	6811901	6812032	6811929	6812032	6810647	6811813	29614	8,5	1,0	12,3	4,4	159	131	0.000552907	0.0439073	0.868,1.0	0.712,0.382	0.387
29723	Os11g0135000		chr11	-	1628115	1628223	1628115	1628171	1628368	1628454	29723	21,30	4,6	27,48	0,0	183	131	4.40829e-06	0.00149635	0.79,0.782	1.0,1.0	-0.214
29770	Os02g0807700		chr02	+	34503735	34503867	34503739	34503867	34502217	34503366	29770	0,3	8,3	2,3	0,0	135	131	1.86803e-08	1.94012e-05	0.0,0.492	1.0,1.0	-0.754
29904	Os11g0109000		chr11	+	423344	423690	423352	423690	422274	422617	29904	5,11	88,148	38,14	102,88	139	131	1.83473e-05	0.0043232	0.051,0.065	0.26,0.13	-0.137
30197	Os02g0720700		chr02	-	29902743	29903146	29902743	29903115	29903581	29904080	30197	4,11	0,1	35,8	10,10	162	131	0.000176634	0.0202719	1.0,0.899	0.739,0.393	0.383
30344	Os04g0474800		chr04	-	23748255	23748560	23748255	23748456	23748691	23748909	30344	0,1	4,0	6,1	0,0	235	131	0.00015902	0.019106	0.0,1.0	1.0,1.0	-0.5
30362	Os02g0291500		chr02	-	11066847	11067035	11066847	11066998	11067151	11067381	30362	63,83	14,12	140,89	2,3	168	131	3.5732e-07	0.000219548	0.778,0.844	0.982,0.959	-0.159
30418	Os03g0835600		chr03	-	35106220	35106685	35106220	35106490	35106947	35107094	30418	1,3	0,0	4,4	3,3	308	131	1.34586e-06	0.000599338	1.0,1.0	0.362,0.362	0.638
30606	Os02g0319800		chr02	-	12741614	12742008	12741614	12741908	12742755	12743240	30606	19,32	9,7	24,62	3,1	231	131	0.000346383	0.0320867	0.545,0.722	0.819,0.972	-0.262
30725	Os02g0165000		chr02	-	3495319	3495669	3495319	3495653	3495749	3496036	30725	16,16	62,92	30,33	66,54	147	131	0.000357789	0.0325836	0.187,0.134	0.288,0.353	-0.16
30787	Os04g0442200		chr04	+	22018893	22019064	22018897	22019064	22018669	22018816	30787	215,401	30,52	192,164	59,52	135	131	6.36253e-06	0.00197282	0.874,0.882	0.759,0.754	0.122
30837	Os04g0498600		chr04	+	24915348	24915447	24915364	24915447	24915053	24915285	30837	1,0	31,50	5,7	38,32	147	131	6.45605e-05	0.0105177	0.028,0.0	0.105,0.163	-0.12
30846	Os10g0185100		chr10	+	5842222	5842313	5842226	5842313	5842106	5842121	30846	0,0	1,1	4,8	0,0	135	131	1.88403e-09	3.51734e-06	0.0,0.0	1.0,1.0	-1
31111	Os01g0771900		chr01	-	32584672	32584894	32584672	32584822	32585950	32586143	31111	2,16	0,1	5,5	4,2	203	131	0.00017637	0.0202719	1.0,0.912	0.446,0.617	0.424
31300	Os07g0622100		chr07	+	25723436	25723577	25723503	25723577	25723099	25723164	31300	1,1	2,1	2,3	0,0	198	131	0.000406612	0.0356962	0.249,0.398	1.0,1.0	-0.676
31635	Os12g0133600		chr12	-	1650865	1651342	1650865	1651165	1651409	1651487	31635	0,3	28,31	9,17	60,17	290	131	0.000110562	0.0151045	0.0,0.042	0.063,0.311	-0.166
31726	Os05g0305100		chr05	+	13773156	13773234	13773178	13773234	13772879	13772992	31726	26,37	0,0	55,54	3,9	153	131	0.000124812	0.016463	1.0,1.0	0.94,0.837	0.112
31815	Os02g0613000		chr02	+	24159223	24159447	24159339	24159447	24159048	24159116	31815	30,39	0,0	39,12	4,2	247	131	0.000493327	0.0404495	1.0,1.0	0.838,0.761	0.201
31909	Os06g0149700		chr06	+	2574447	2574644	2574523	2574644	2574178	2574332	31909	1,0	1,1	4,1	0,0	207	131	0.000567857	0.0448191	0.388,0.0	1.0,1.0	-0.806
32273	Os05g0373300		chr05	+	17985633	17985779	17985649	17985779	17985128	17985176	32273	12,23	0,8	83,25	1,0	147	131	0.0002307	0.0242812	1.0,0.719	0.987,1.0	-0.134
32318	Os05g0591900		chr05	-	29489372	29489763	29489372	29489760	29490761	29491001	32318	0,0	6,13	6,2	15,20	134	131	0.000251105	0.0254375	0.0,0.0	0.281,0.089	-0.185
32467	Os01g0266800		chr01	-	9137772	9138206	9137772	9137998	9138606	9138649	32467	7,20	2,11	57,12	0,1	321	131	1.80234e-07	0.000119844	0.588,0.426	1.0,0.83	-0.408
32505	Os07g0534200		chr07	-	20946063	20946198	20946063	20946175	20946678	20946822	32505	2,0	15,29	7,12	60,10	154	131	0.000624064	0.0471839	0.102,0.0	0.09,0.505	-0.246
32514	Os04g0478600		chr04	-	23940020	23940489	23940020	23940306	23941093	23941246	32514	13,10	0,0	23,23	3,5	296	131	4.17794e-05	0.00789094	1.0,1.0	0.772,0.671	0.278
32582	Os03g0598900		chr03	-	22343195	22343558	22343195	22343552	22345344	22345527	32582	2,1	0,0	0,1	2,1	137	131	2.06017e-05	0.00473937	1.0,1.0	0.0,0.489	0.756
32986	Os03g0438400		chr03	+	18500044	18500125	18500048	18500125	18496667	18497070	32986	1,3	2,2	16,5	0,0	135	131	0.000319436	0.0307038	0.327,0.593	1.0,1.0	-0.54
33021	Os02g0528200		chr02	-	19361131	19361242	19361131	19361213	19361339	19361469	33021	6,21	0,6	62,58	0,0	160	131	0.000440512	0.0377782	1.0,0.741	1.0,1.0	-0.129
33055	Os02g0274900		chr02	+	10078433	10078608	10078502	10078608	10078202	10078356	33055	77,94	89,123	212,142	101,97	200	131	1.6658e-05	0.00402278	0.362,0.334	0.579,0.49	-0.186
33058	Os02g0274900		chr02	+	10078464	10078608	10078502	10078608	10078202	10078356	33058	333,463	89,123	951,713	101,97	169	131	5.78782e-08	5.0168e-05	0.744,0.745	0.879,0.851	-0.121
33197	Os05g0132100		chr05	-	1870521	1870711	1870521	1870561	1871005	1871054	33197	4,12	1,2	1,0	6,4	263	131	4.50029e-08	4.12158e-05	0.666,0.749	0.077,0.0	0.669
33318	Os05g0148000		chr05	-	2749488	2749569	2749488	2749555	2749858	2751498	33318	3,2	17,18	6,11	6,2	145	131	3.40821e-05	0.00695104	0.138,0.091	0.475,0.832	-0.539
33323	Os05g0148000		chr05	-	2751436	2751915	2751436	2751838	2752133	2752314	33323	1,0	5,3	6,7	10,6	208	131	0.000433357	0.0374958	0.112,0.0	0.274,0.424	-0.293
33515	Os05g0158500		chr05	-	3439751	3439876	3439751	3439860	3440084	3440180	33515	4,2	5,3	0,0	3,5	147	131	6.1666e-05	0.0101812	0.416,0.373	0.0,0.0	0.394
33807	Os02g0672200		chr02	-	27341002	27341375	27341002	27341225	27341503	27341732	33807	1,2	0,0	0,0	2,2	263	131	1.31552e-09	2.95627e-06	1.0,1.0	0.0,0.0	1
33941	Os05g0206200		chr05	+	6593936	6595036	6594707	6595036	6593777	6593849	33941	3,5	2,1	2,1	0,0	884	131	0.000141131	0.0177015	0.182,0.426	1.0,1.0	-0.696
34003	Os05g0210600		chr05	+	6861658	6861922	6861797	6861922	6861098	6861303	34003	18,39	1,6	105,58	0,0	262	131	3.59111e-05	0.00717335	0.9,0.765	1.0,1.0	-0.167
34010	Os05g0210600		chr05	+	6861728	6861922	6861797	6861922	6861098	6861303	34010	1,2	1,6	10,7	0,0	200	131	2.14957e-09	3.84763e-06	0.396,0.179	1.0,1.0	-0.713
34029	Os05g0220100		chr05	-	7400801	7400906	7400801	7400897	7402765	7402911	34029	4,1	0,0	2,10	0,7	140	131	0.000320881	0.030721	1.0,1.0	1.0,0.572	0.214
34232	Os03g0807900		chr03	+	33772889	33772994	33772937	33772994	33772762	33772820	34232	24,41	1,1	29,22	7,6	179	131	0.000130897	0.0169189	0.946,0.968	0.752,0.729	0.217
34302	Os12g0102400		chr12	+	107884	108109	108025	108109	107197	107310	34302	0,0	1,4	4,1	1,2	262	131	0.000487031	0.0401987	0.0,0.0	0.667,0.2	-0.433
34312	Os05g0267100		chr05	-	10538892	10539261	10538892	10539257	10545438	10545718	34312	19,23	0,13	19,14	0,0	135	131	0.000197746	0.0217163	1.0,0.632	1.0,1.0	-0.184
34339	Os05g0269100		chr05	-	10804152	10804498	10804152	10804476	10804581	10805803	34339	1,1	0,0	0,0	1,2	153	131	1.0129e-08	1.19917e-05	1.0,1.0	0.0,0.0	1
34465	Os05g0295200		chr05	-	13057653	13057792	13057653	13057775	13057865	13059112	34465	2,5	9,6	0,0	7,7	148	131	5.7142e-05	0.00966436	0.164,0.424	0.0,0.0	0.294
34594	Os01g0107700		chr01	+	413512	413605	413523	413605	413400	413439	34594	11,11	0,0	15,10	2,4	142	131	0.000214119	0.0228928	1.0,1.0	0.874,0.698	0.214
34877	Os05g0358400		chr05	+	17015818	17015874	17015837	17015874	17015643	17015721	34877	2,4	0,0	0,10	3,3	150	131	1.47378e-05	0.00364986	1.0,1.0	0.0,0.744	0.628
35273	Os05g0408200		chr05	+	19925947	19926407	19926250	19926407	19925547	19925720	35273	0,0	2,1	1,2	0,0	416	131	2.21948e-09	3.84763e-06	0.0,0.0	1.0,1.0	-1
35301	Os08g0391300		chr08	-	18529804	18529995	18529804	18529991	18530095	18530505	35301	25,32	0,1	85,42	9,7	135	131	0.00035398	0.0324432	1.0,0.969	0.902,0.853	0.107
35698	Os03g0353600		chr03	+	13302871	13302992	13302888	13302992	13301954	13302680	35698	0,12	3,9	0,0	27,25	148	131	0.000157533	0.0189743	0.0,0.541	0.0,0.0	0.271
35716	Os08g0347500		chr08	-	15769912	15770365	15769912	15770362	15770510	15770608	35716	2,18	0,0	9,3	6,2	134	131	2.95998e-06	0.00110521	1.0,1.0	0.595,0.595	0.405
35718	Os08g0347500		chr08	-	15769965	15770433	15769965	15770362	15770510	15770608	35718	34,49	0,0	67,31	6,2	202	131	0.000654419	0.0487949	1.0,1.0	0.879,0.91	0.105
35719	Os08g0347500		chr08	-	15769965	15770440	15769965	15770362	15770510	15770608	35719	30,54	0,0	68,28	6,2	209	131	0.000547091	0.0435341	1.0,1.0	0.877,0.898	0.113
35720	Os08g0347500		chr08	-	15769965	15770443	15769965	15770362	15770510	15770608	35720	27,45	0,0	57,33	6,2	212	131	0.000460289	0.0388564	1.0,1.0	0.854,0.911	0.117
36126	Os11g0302700		chr11	-	11365390	11365524	11365390	11365486	11365876	11365964	36126	0,0	2,4	4,11	2,1	169	131	1.04798e-08	1.21116e-05	0.0,0.0	0.608,0.895	-0.752
36195	Os06g0499000		chr06	+	17558482	17558652	17558552	17558652	17558238	17558342	36195	3,2	0,0	0,0	2,1	201	131	1.75258e-09	3.40281e-06	1.0,1.0	0.0,0.0	1
36198	Os06g0499000		chr06	+	17558910	17559027	17558985	17559027	17558743	17558819	36198	78,99	20,46	190,120	20,19	206	131	0.000130345	0.0169169	0.713,0.578	0.858,0.801	-0.184
36199	Os06g0499000		chr06	+	17558915	17559027	17558985	17559027	17558743	17558819	36199	92,124	20,46	204,130	20,19	201	131	0.000321882	0.0307563	0.75,0.637	0.869,0.817	-0.149
36260	Os05g0539500		chr05	+	26804358	26804699	26804605	26804699	26803602	26803724	36260	1,10	6,4	4,13	1,0	360	131	7.41476e-05	0.0115357	0.057,0.476	0.593,1.0	-0.53
36324	Os12g0197200		chr12	+	5028074	5028366	5028091	5028366	5023055	5028010	36324	17,7	5,2	14,8	23,9	148	131	0.000589173	0.045539	0.751,0.756	0.35,0.44	0.359
36409	Os05g0549100		chr05	-	27248112	27248215	27248112	27248210	27248327	27248447	36409	2,2	3,3	1,5	1,0	136	131	0.000602258	0.0461826	0.391,0.391	0.491,1.0	-0.355
36492	Os02g0602300		chr02	+	23573794	23573943	23573821	23573943	23573664	23573723	36492	3,8	8,8	1,1	13,14	158	131	0.000492366	0.040439	0.237,0.453	0.06,0.056	0.287
36699	Os10g0521700		chr10	-	20197905	20198307	20197905	20197956	20198428	20198485	36699	10,2	0,0	7,17	4,1	464	131	4.96257e-05	0.00888867	1.0,1.0	0.331,0.828	0.42
36700	Os10g0521700		chr10	-	20197905	20198368	20197905	20197956	20198428	20198485	36700	18,6	0,0	4,22	4,1	525	131	4.75953e-05	0.00865273	1.0,1.0	0.2,0.846	0.477
36757	Os10g0100300		chr10	-	56898	57293	56898	57253	57365	57548	36757	5,20	0,1	9,6	2,4	171	131	0.000359774	0.0327031	1.0,0.939	0.775,0.535	0.315
36938	Os05g0581900		chr05	-	28951749	28952241	28951749	28952235	28952583	28952754	36938	0,0	1,6	7,4	3,8	137	131	2.88294e-06	0.00108479	0.0,0.0	0.691,0.323	-0.507
36940	Os05g0581900		chr05	-	28951749	28952244	28951749	28952241	28952583	28952754	36940	20,17	0,0	38,31	7,4	134	131	0.000112167	0.0151291	1.0,1.0	0.841,0.883	0.138
36951	Os05g0582400		chr05	+	28992155	28992510	28992386	28992510	28990998	28991404	36951	0,0	2,1	2,1	0,0	344	131	2.88899e-09	4.26645e-06	0.0,0.0	1.0,1.0	-1
37009	Os05g0585900		chr05	-	29159374	29159552	29159374	29159380	29159639	29159803	37009	13,16	4,10	11,1	0,0	285	131	3.14154e-06	0.00114654	0.599,0.424	1.0,1.0	-0.489
37040	Os05g0588200		chr05	-	29302507	29302591	29302507	29302573	29302678	29302719	37040	21,37	6,3	33,24	0,0	149	131	9.01077e-05	0.0133756	0.755,0.916	1.0,1.0	-0.164
37167	Os06g0101800		chr06	-	155739	155991	155739	155986	156082	156618	37167	13,9	0,0	30,26	6,6	136	131	8.32815e-05	0.0125934	1.0,1.0	0.828,0.807	0.182
37292	Os06g0111600		chr06	+	656295	656656	656303	656656	655875	656217	37292	0,1	25,57	9,2	35,38	139	131	0.000191969	0.0212259	0.0,0.016	0.195,0.047	-0.113
37702	Os03g0729300		chr03	-	29799096	29799245	29799096	29799210	29799331	29799385	37702	8,12	5,8	4,7	0,1	166	131	0.000230052	0.0242812	0.558,0.542	1.0,0.847	-0.373
37775	Os05g0197300		chr05	-	5999205	5999628	5999205	5999623	6000441	6000601	37775	4,3	0,0	36,17	9,4	136	131	0.00028252	0.027873	1.0,1.0	0.794,0.804	0.201
37795	Os06g0166100		chr06	+	3326448	3326714	3326640	3326714	3326244	3326325	37795	1,8	9,10	0,0	3,7	305	131	0.00046769	0.0393443	0.046,0.256	0.0,0.0	0.151
37802	Os06g0167100		chr06	+	3377308	3377448	3377328	3377448	3376905	3377208	37802	15,31	7,3	33,18	1,0	151	131	0.000183516	0.0209596	0.65,0.9	0.966,1.0	-0.208
37842	Os06g0171800		chr06	-	3603767	3604303	3603767	3604242	3604743	3604891	37842	5,22	0,0	20,16	4,2	192	131	0.000643432	0.0481979	1.0,1.0	0.773,0.845	0.191
37897	Os06g0182400		chr06	+	4089302	4089355	4089305	4089355	4088980	4089031	37897	3,2	0,0	2,0	1,12	134	131	7.81026e-08	6.01762e-05	1.0,1.0	0.662,0.0	0.669
37911	Os06g0183700		chr06	-	4163622	4164102	4163622	4163742	4164752	4164864	37911	1,0	0,2	2,2	0,0	473	131	0.000206234	0.0222458	1.0,0.0	1.0,1.0	-0.5
38064	Os06g0199200		chr06	-	5036772	5036941	5036772	5036922	5037439	5037510	38064	0,0	3,2	3,2	3,6	150	131	0.000238849	0.0248231	0.0,0.0	0.466,0.225	-0.346
38641	Os06g0287500		chr06	+	10436468	10436584	10436483	10436584	10435852	10436339	38641	3,1	0,0	9,4	3,2	146	131	0.000588302	0.045539	1.0,1.0	0.729,0.642	0.315
38646	Os06g0287700		chr06	+	10445681	10445868	10445715	10445868	10445136	10445243	38646	5,7	1,6	4,2	0,0	165	131	1.86074e-05	0.00434233	0.799,0.481	1.0,1.0	-0.36
38725	Os11g0102200		chr11	+	90159	90244	90173	90244	89960	90037	38725	17,46	3,8	21,14	1,0	145	131	0.000668144	0.0497419	0.837,0.839	0.95,1.0	-0.137
38752	Os01g0743300		chr01	+	31068097	31068185	31068120	31068185	31067832	31067926	38752	4,1	2,4	0,0	6,2	154	131	0.000248363	0.0253268	0.63,0.175	0.0,0.0	0.402
38778	Os06g0318600		chr06	+	12346979	12347062	12347018	12347062	12346828	12346915	38778	81,137	9,22	49,57	1,2	170	131	0.000191797	0.0212259	0.874,0.828	0.974,0.956	-0.114
39019	Os06g0483500		chr06	-	16438690	16438798	16438690	16438764	16438976	16439427	39019	2,4	6,9	1,0	27,20	165	131	0.00030059	0.0293769	0.209,0.261	0.029,0.0	0.22
39020	Os06g0483500		chr06	-	16438690	16438803	16438690	16438764	16438976	16439427	39020	4,6	6,9	1,0	27,20	170	131	1.36846e-06	0.00060125	0.339,0.339	0.028,0.0	0.325
39137	Os06g0500100		chr06	+	17612729	17613555	17613272	17613555	17611340	17612621	39137	24,16	9,4	40,23	2,0	656	131	4.69337e-05	0.00859684	0.347,0.444	0.8,1.0	-0.505
39148	Os08g0178700		chr08	-	4601776	4602212	4601776	4601869	4602336	4602419	39148	5,5	4,4	5,6	1,0	456	131	0.000367113	0.0330868	0.264,0.264	0.59,1.0	-0.531
39201	Os06g0509100		chr06	-	18163803	18164279	18163803	18164269	18164391	18165296	39201	3,6	5,12	2,0	53,31	141	131	3.45945e-06	0.0012257	0.358,0.317	0.034,0.0	0.321
39203	Os06g0509100		chr06	-	18164109	18164305	18164109	18164269	18164391	18165296	39203	21,25	5,12	15,7	53,31	167	131	6.60625e-10	1.68772e-06	0.767,0.62	0.182,0.15	0.528
39384	Os03g0719300		chr03	-	29138722	29139212	29138722	29139178	29139266	29139410	39384	5,20	0,0	11,9	3,3	165	131	0.000165136	0.0196877	1.0,1.0	0.744,0.704	0.276
39636	Os06g0158200		chr06	+	2967856	2969089	2968948	2969089	2967263	2967335	39636	27,57	0,0	62,49	6,5	1205	131	6.54303e-07	0.000352888	1.0,1.0	0.529,0.516	0.478
39676	Os03g0685500		chr03	-	27344056	27344397	27344056	27344393	27344592	27344646	39676	1,0	1,2	3,1	0,0	135	131	2.19866e-05	0.00494089	0.492,0.0	1.0,1.0	-0.754
39762	Os06g0622900		chr06	-	25055594	25056022	25055594	25056014	25056120	25056157	39762	15,32	101,207	50,37	149,97	139	131	0.000114523	0.0153562	0.123,0.127	0.24,0.264	-0.127
39847	Os08g0564900		chr08	+	28314237	28314709	28314632	28314709	28313933	28314156	39847	35,32	0,0	41,31	2,4	508	131	6.50396e-05	0.0105234	1.0,1.0	0.841,0.667	0.246
39850	Os08g0564900		chr08	+	28314255	28314709	28314632	28314709	28313933	28314156	39850	35,35	0,0	54,42	2,4	490	131	0.000261646	0.026212	1.0,1.0	0.878,0.737	0.193
39852	Os08g0564900		chr08	+	28314287	28314709	28314632	28314709	28313933	28314156	39852	22,22	0,0	24,16	2,4	458	131	2.15501e-05	0.00486531	1.0,1.0	0.774,0.534	0.346
39956	Os06g0651600		chr06	-	26665592	26665990	26665592	26665977	26666081	26666134	39956	3,8	0,0	4,4	9,1	144	131	6.67012e-06	0.00203627	1.0,1.0	0.288,0.784	0.464
39957	Os06g0651600		chr06	-	26665592	26665998	26665592	26665977	26666081	26666134	39957	1,1	0,0	0,1	9,1	152	131	1.43528e-10	5.80572e-07	1.0,1.0	0.0,0.463	0.768
40019	Os10g0430600		chr10	+	15329278	15329387	15329301	15329387	15328242	15328299	40019	11,24	4,2	27,18	0,0	154	131	0.000452194	0.0385079	0.701,0.911	1.0,1.0	-0.194
40122	Os06g0688100		chr06	+	28699772	28699943	28699780	28699943	28699608	28699697	40122	82,123	228,396	289,194	485,354	139	131	8.63047e-05	0.0129698	0.253,0.226	0.36,0.341	-0.111
40433	Os06g0691000		chr06	-	28813081	28813214	28813081	28813195	28813872	28814007	40433	17,30	4,5	42,53	1,0	150	131	4.52225e-05	0.00837824	0.788,0.84	0.973,1.0	-0.172
40457	Os05g0425700		chr05	+	20848393	20848760	20848475	20848760	20847242	20847513	40457	2,9	0,2	0,0	8,4	213	131	1.46169e-09	2.95627e-06	1.0,0.735	0.0,0.0	0.867
40541	Os06g0701100		chr06	-	29506660	29506736	29506660	29506732	29507178	29507313	40541	0,12	3,6	9,8	0,0	135	131	4.11422e-06	0.00142646	0.0,0.66	1.0,1.0	-0.67
40620	Os06g0708500		chr06	+	29975429	29975637	29975457	29975637	29974964	29974988	40620	0,0	1,2	1,2	0,0	159	131	5.35812e-09	6.6688e-06	0.0,0.0	1.0,1.0	-1
40767	Os07g0119000		chr07	-	1017649	1017709	1017649	1017704	1018128	1018204	40767	10,21	0,0	8,9	0,10	136	131	0.000438378	0.0377285	1.0,1.0	1.0,0.464	0.268
40841	Os06g0731900		chr06	+	31216640	31216937	31216851	31216937	31216342	31216435	40841	0,1	2,0	3,5	0,0	324	131	0.000633198	0.0477258	0.0,1.0	1.0,1.0	-0.5
41111	Os06g0155000		chr06	-	2836445	2836919	2836445	2836904	2837671	2837851	41111	4,2	0,0	5,0	5,5	146	131	5.53977e-08	4.8891e-05	1.0,1.0	0.473,0.0	0.764
41241	Os07g0147500		chr07	+	2454934	2455280	2455227	2455280	2454783	2454842	41241	75,98	12,23	148,95	13,1	406	131	0.000448471	0.0382739	0.669,0.579	0.786,0.968	-0.253
41242	Os07g0147500		chr07	+	2454946	2455280	2455227	2455280	2454783	2454842	41242	75,103	12,23	150,102	13,1	394	131	0.000341306	0.0318596	0.675,0.598	0.793,0.971	-0.245
41262	Os04g0652500		chr04	-	33226273	33226486	33226273	33226401	33226572	33226698	41262	7,9	2,3	13,9	0,0	216	131	0.000193263	0.0212721	0.68,0.645	1.0,1.0	-0.337
41268	Os07g0152900		chr07	+	2798266	2798462	2798297	2798462	2797947	2798019	41268	3,15	2,8	6,6	0,0	162	131	7.21892e-06	0.002163	0.548,0.603	1.0,1.0	-0.424
41387	Os07g0166100		chr07	-	3564398	3564591	3564398	3564521	3564971	3565210	41387	0,1	1,14	6,7	7,6	201	131	1.30985e-05	0.00332881	0.0,0.044	0.358,0.432	-0.373
41531	Os07g0182900		chr07	+	4382348	4382465	4382351	4382465	4380869	4381277	41531	0,0	6,2	2,6	15,10	134	131	0.000152041	0.0186205	0.0,0.0	0.115,0.37	-0.242
41561	Os07g0608900		chr07	+	25046626	25047091	25046886	25047091	25045352	25046171	41561	4,15	32,78	28,35	62,49	373	131	3.08788e-05	0.00644158	0.042,0.063	0.137,0.201	-0.117
41658	Os02g0176900		chr02	-	4221898	4222039	4221898	4221959	4222164	4222322	41658	8,7	0,0	6,5	2,2	211	131	0.000511205	0.0414948	1.0,1.0	0.651,0.608	0.371
41687	Os06g0608100		chr06	-	24202548	24202716	24202548	24202711	24202808	24202896	41687	13,20	0,0	17,22	1,10	136	131	5.76337e-05	0.00970965	1.0,1.0	0.942,0.679	0.19
41777	Os07g0215200		chr07	-	6316310	6316625	6316310	6316596	6316801	6316957	41777	19,12	160,147	68,44	258,168	160	131	1.6107e-05	0.00390918	0.089,0.063	0.177,0.177	-0.101
42077	Os07g0270900		chr07	+	9972568	9972674	9972571	9972674	9972366	9972472	42077	15,21	13,11	14,15	52,25	134	131	0.000639659	0.048138	0.53,0.651	0.208,0.37	0.302
42114	Os01g0279700		chr01	+	9915425	9915669	9915532	9915669	9915133	9915349	42114	1,2	0,0	0,0	1,2	238	131	4.2757e-09	5.46164e-06	1.0,1.0	0.0,0.0	1
42446	Os07g0438300		chr07	-	14715674	14715948	14715674	14715839	14716040	14716131	42446	7,7	0,0	13,10	4,2	240	131	4.78876e-05	0.00866947	1.0,1.0	0.64,0.732	0.314
42604	Os07g0466200		chr07	+	16512997	16513147	16513000	16513147	16512606	16512675	42604	46,60	1,6	56,60	22,15	134	131	2.53222e-05	0.00551184	0.978,0.907	0.713,0.796	0.188
42619	Os07g0466300		chr07	-	16522453	16522948	16522453	16522925	16523452	16523535	42619	2,0	2,4	6,2	0,0	154	131	2.18595e-08	2.16543e-05	0.46,0.0	1.0,1.0	-0.77
42700	Os07g0475900		chr07	-	17201017	17201293	17201017	17201288	17202093	17202201	42700	0,5	3,2	6,4	0,0	136	131	2.62536e-05	0.00561388	0.0,0.707	1.0,1.0	-0.647
42744	Os04g0221600		chr04	-	8123853	8123957	8123853	8123912	8124752	8125072	42744	0,0	5,4	6,4	0,2	176	131	3.21011e-09	4.5829e-06	0.0,0.0	1.0,0.598	-0.799
42871	Os07g0499800		chr07	+	18804397	18804674	18804507	18804674	18803597	18804176	42871	26,42	3,4	55,38	0,0	241	131	0.000247718	0.0253268	0.825,0.851	1.0,1.0	-0.162
42902	Os07g0506600		chr07	+	19224752	19224973	19224799	19224973	19223927	19224062	42902	4,4	0,0	6,6	8,7	178	131	4.53692e-07	0.000275278	1.0,1.0	0.356,0.387	0.629
42905	Os07g0506600		chr07	+	19224795	19224973	19224799	19224973	19223927	19224062	42905	2,5	0,0	9,6	8,7	135	131	2.72963e-06	0.00104328	1.0,1.0	0.522,0.454	0.512
43026	Os02g0714700		chr02	+	29638496	29638684	29638608	29638684	29637887	29638278	43026	14,19	8,13	60,24	9,4	243	131	0.000414274	0.0362322	0.485,0.441	0.782,0.764	-0.31
43196	Os03g0747300		chr03	+	30739269	30739417	30739300	30739417	30738771	30738832	43196	1,3	5,6	9,3	2,0	162	131	4.60364e-05	0.00849661	0.139,0.288	0.784,1.0	-0.678
43278	Os08g0472600		chr08	+	23275651	23275790	23275711	23275790	23273323	23273807	43278	27,51	11,4	58,38	0,2	191	131	0.000110779	0.0151045	0.627,0.897	1.0,0.929	-0.203
43342	Os07g0574400		chr07	+	23219274	23219770	23219680	23219770	23217978	23218051	43342	4,5	7,8	0,1	17,18	519	131	0.000186025	0.0210856	0.126,0.136	0.0,0.014	0.124
43428	Os06g0105500		chr06	+	378218	378337	378225	378337	377977	378142	43428	12,21	4,5	49,57	2,0	138	131	3.09206e-05	0.00644158	0.74,0.799	0.959,1.0	-0.21
43484	Os07g0598300		chr07	+	24412628	24412854	24412750	24412854	24412141	24412240	43484	3,1	0,1	0,0	2,2	253	131	3.32254e-05	0.00680489	1.0,0.341	0.0,0.0	0.67
43761	Os08g0159900		chr08	-	3514898	3515342	3514898	3515337	3515495	3518732	43761	93,137	8,13	140,94	30,34	136	131	5.42645e-05	0.00937366	0.918,0.91	0.818,0.727	0.142
43878	Os09g0498000		chr09	+	19265094	19265272	19265139	19265272	19260246	19264981	43878	0,0	1,6	4,2	5,3	176	131	0.000126454	0.0165895	0.0,0.0	0.373,0.332	-0.353
44078	Os11g0310100		chr11	-	11876140	11876575	11876140	11876431	11878594	11879058	44078	0,0	5,7	3,8	2,7	262	131	2.03216e-06	0.000857746	0.0,0.0	0.429,0.364	-0.396
44235	Os07g0691200		chr07	+	29395310	29395611	29395493	29395611	29395026	29395089	44235	14,10	5,2	6,12	0,0	296	131	6.42162e-06	0.00197282	0.553,0.689	1.0,1.0	-0.379
44238	Os07g0691200		chr07	+	29395449	29395611	29395493	29395611	29395026	29395089	44238	13,9	5,2	8,11	0,0	175	131	3.92581e-05	0.00768381	0.661,0.771	1.0,1.0	-0.284
44324	Os07g0694700		chr07	-	29584997	29585369	29584997	29585125	29585445	29585494	44324	1,0	1,1	5,3	0,0	357	131	0.00010389	0.0144494	0.268,0.0	1.0,1.0	-0.866
44327	Os07g0694700		chr07	-	29584997	29585369	29584997	29585357	29585445	29585494	44327	0,0	6,2	4,3	12,2	143	131	5.06846e-05	0.00897249	0.0,0.0	0.234,0.579	-0.406
44484	Os08g0110800		chr08	+	575907	576079	575968	576079	574334	574453	44484	1,1	11,18	8,7	15,2	192	131	9.42142e-05	0.0136921	0.058,0.037	0.267,0.705	-0.439
44522	Os09g0240200		chr09	-	3053145	3053273	3053145	3053260	3063814	3064471	44522	4,4	2,3	6,3	0,0	144	131	0.000105341	0.0145677	0.645,0.548	1.0,1.0	-0.403
44523	Os09g0240200		chr09	-	3053145	3053278	3053145	3053260	3063814	3064471	44523	2,6	2,3	11,3	0,0	149	131	5.78098e-05	0.00970965	0.468,0.637	1.0,1.0	-0.448
44659	Os08g0138700		chr08	-	2160701	2160773	2160701	2160769	2160857	2160943	44659	15,19	0,0	27,7	6,2	135	131	0.000109422	0.0150038	1.0,1.0	0.814,0.773	0.207
44660	Os08g0138700		chr08	-	2160701	2160778	2160701	2160769	2160857	2160943	44660	1,1	0,0	0,0	6,2	140	131	2.62099e-09	4.26645e-06	1.0,1.0	0.0,0.0	1
44865	Os05g0588800		chr05	+	29332062	29332464	29332170	29332464	29329777	29330007	44865	3,8	0,0	15,8	4,4	239	131	6.29335e-06	0.00197083	1.0,1.0	0.673,0.523	0.402
44925	Os08g0169800		chr08	+	4088546	4088877	4088555	4088877	4080717	4080809	44925	1,1	4,6	8,4	3,1	140	131	9.24697e-05	0.0136109	0.19,0.135	0.714,0.789	-0.589
44980	Os08g0178800		chr08	-	4611172	4611560	4611172	4611510	4611671	4611916	44980	24,64	14,18	72,52	8,2	181	131	9.27012e-05	0.0136109	0.554,0.72	0.867,0.95	-0.271
45131	Os04g0659100		chr04	-	33629472	33629784	33629472	33629775	33629863	33629967	45131	5,3	0,0	0,1	2,2	140	131	1.42294e-07	9.72809e-05	1.0,1.0	0.0,0.319	0.841
45295	Os09g0545400		chr09	+	21569421	21569920	21569469	21569920	21568696	21568854	45295	1,3	0,1	1,0	5,2	179	131	4.98136e-06	0.00167913	1.0,0.687	0.128,0.0	0.78
45381	Os08g0230000		chr08	+	7915182	7915315	7915205	7915315	7914134	7914231	45381	0,0	3,4	4,2	6,7	154	131	9.94905e-05	0.0139863	0.0,0.0	0.362,0.196	-0.279
45399	Os08g0236866		chr08	+	8304872	8305230	8304893	8305230	8303869	8304060	45399	9,6	0,0	18,11	3,8	152	131	2.70911e-05	0.00574236	1.0,1.0	0.838,0.542	0.31
45473	Os08g0248900		chr08	+	9084877	9085292	9085206	9085292	9084569	9084681	45473	4,8	0,0	8,4	4,2	442	131	8.61385e-07	0.000426649	1.0,1.0	0.372,0.372	0.628
45477	Os08g0248900		chr08	+	9084903	9085292	9085206	9085292	9084569	9084681	45477	6,7	0,0	7,2	4,2	416	131	9.80729e-08	7.32378e-05	1.0,1.0	0.355,0.239	0.703
45480	Os08g0248900		chr08	+	9084913	9085292	9085206	9085292	9084569	9084681	45480	2,3	0,0	6,1	4,2	406	131	1.46598e-08	1.6153e-05	1.0,1.0	0.326,0.139	0.767
45501	Os08g0254500		chr08	+	9408180	9408609	9408519	9408609	9407087	9407473	45501	0,0	2,4	5,1	0,0	452	131	1.2868e-10	5.6783e-07	0.0,0.0	1.0,1.0	-1
45503	Os08g0254500		chr08	+	9408185	9408609	9408519	9408609	9407087	9407473	45503	0,3	2,4	7,7	0,0	447	131	6.81085e-11	4.36523e-07	0.0,0.18	1.0,1.0	-0.91
45624	Os03g0125600		chr03	+	1458703	1458914	1458827	1458914	1457514	1458334	45624	7,0	2,2	5,3	0,0	255	131	6.20633e-05	0.010212	0.643,0.0	1.0,1.0	-0.678
45871	Os12g0621300		chr12	-	26503109	26504103	26503109	26503417	26504176	26504595	45871	4,1	0,4	16,8	0,0	799	131	0.000518854	0.0419054	1.0,0.039	1.0,1.0	-0.481
45958	Os08g0353700		chr08	-	16145565	16146065	16145565	16145992	16146151	16146233	45958	3,9	0,0	49,5	16,0	204	131	0.000156059	0.0188436	1.0,1.0	0.663,1.0	0.168
46053	Os04g0290000		chr04	+	12610263	12610629	12610522	12610629	12609522	12610157	46053	6,8	0,0	11,5	4,4	372	131	6.60028e-08	5.33963e-05	1.0,1.0	0.492,0.306	0.601
46058	Os04g0290000		chr04	+	12610400	12610629	12610522	12610629	12609522	12610157	46058	12,14	0,0	20,10	4,4	253	131	7.46029e-06	0.00220647	1.0,1.0	0.721,0.564	0.358
46062	Os04g0290000		chr04	+	12610418	12610629	12610522	12610629	12609522	12610157	46062	4,2	0,0	10,3	4,4	235	131	5.25962e-07	0.000297318	1.0,1.0	0.582,0.295	0.561
46065	Os04g0290000		chr04	+	12610459	12610629	12610522	12610629	12609522	12610157	46065	4,3	0,0	8,7	4,4	194	131	1.5973e-05	0.00389612	1.0,1.0	0.575,0.542	0.442
46169	Os08g0411500		chr08	+	19697591	19697796	19697600	19697796	19693447	19693601	46169	2,6	0,0	3,3	2,2	140	131	0.00042199	0.0367086	1.0,1.0	0.584,0.584	0.416
46171	Os08g0411500		chr08	+	19697591	19697796	19697600	19697796	19694624	19694739	46171	4,9	6,4	16,8	0,2	140	131	0.00058277	0.0451879	0.384,0.678	1.0,0.789	-0.364
46175	Os08g0411500		chr08	+	19697679	19698092	19697912	19698092	19694624	19694739	46175	0,1	4,12	5,5	6,3	346	131	4.67138e-05	0.00858897	0.0,0.031	0.24,0.387	-0.298
46264	Os08g0430300		chr08	-	20803739	20804048	20803739	20803825	20804128	20805096	46264	14,30	1,0	46,26	12,2	336	131	0.0002479	0.0253268	0.845,1.0	0.599,0.835	0.206
46274	Os08g0431700		chr08	+	20884732	20886241	20885975	20886241	20883922	20884055	46274	58,134	0,6	30,22	0,0	1356	131	0.000385214	0.0345335	1.0,0.683	1.0,1.0	-0.158
46287	Os05g0575300		chr05	+	28657310	28657428	28657333	28657428	28657092	28657242	46287	8,1	1,9	5,4	0,0	154	131	3.96367e-05	0.00769586	0.872,0.086	1.0,1.0	-0.521
46363	Os08g0484100		chr08	+	23915254	23915407	23915270	23915407	23914992	23915166	46363	12,15	14,5	6,13	1,0	147	131	4.05354e-05	0.00778481	0.433,0.728	0.842,1.0	-0.341
46407	Os04g0403900		chr04	-	20046720	20046774	20046720	20046764	20046855	20046917	46407	2,1	4,2	2,3	0,0	141	131	1.73072e-06	0.000736923	0.317,0.317	1.0,1.0	-0.683
46761	Os08g0517200		chr08	-	25660798	25661235	25660798	25661188	25661336	25661406	46761	8,11	0,6	35,17	0,0	178	131	0.000641893	0.0481774	1.0,0.574	1.0,1.0	-0.213
46794	Os10g0167600		chr10	-	4664398	4664493	4664398	4664490	4665102	4665161	46794	0,5	1,6	10,10	0,0	134	131	2.69268e-06	0.00103732	0.0,0.449	1.0,1.0	-0.775
46795	Os10g0167600		chr10	-	4664398	4664533	4664398	4664490	4665102	4665161	46795	0,0	1,6	3,4	0,0	174	131	1.92462e-11	3.11403e-07	0.0,0.0	1.0,1.0	-1
46896	Os05g0182700		chr05	+	4976128	4976514	4976167	4976514	4975964	4976049	46896	24,26	0,0	15,7	2,4	170	131	5.45498e-05	0.00938953	1.0,1.0	0.852,0.574	0.287
47011	Os09g0515500		chr09	+	20079475	20079809	20079489	20079809	20079038	20079117	47011	28,33	2,2	42,35	14,23	145	131	1.07128e-05	0.00282607	0.927,0.937	0.73,0.579	0.278
47035	Os02g0778200		chr02	+	32944125	32944561	32944501	32944561	32943791	32944041	47035	221,304	0,0	326,246	7,10	489	131	2.21213e-06	0.000909975	1.0,1.0	0.926,0.868	0.103
47106	Os03g0701800		chr03	+	28184362	28184532	28184381	28184532	28183672	28183860	47106	0,0	6,2	4,1	4,0	150	131	0.000146149	0.018051	0.0,0.0	0.466,1.0	-0.733
47146	Os06g0327300		chr06	-	12851553	12851632	12851553	12851601	12851714	12852859	47146	0,1	2,2	2,4	0,0	162	131	6.54479e-08	5.33963e-05	0.0,0.288	1.0,1.0	-0.856
47239	Os09g0131400		chr09	-	2402987	2403357	2402987	2403303	2404197	2404366	47239	4,3	0,0	11,15	6,1	185	131	0.00018923	0.0212259	1.0,1.0	0.565,0.914	0.26
47241	Os09g0131400		chr09	-	2403240	2403516	2403240	2403303	2404197	2404366	47241	4,19	0,0	33,18	6,1	326	131	0.000102594	0.0143101	1.0,1.0	0.688,0.879	0.217
47330	Os02g0736500		chr02	-	30754755	30754999	30754755	30754827	30755115	30755192	47330	2,1	0,0	21,3	6,0	285	131	0.000282097	0.027873	1.0,1.0	0.617,1.0	0.192
47427	Os09g0278900		chr09	+	5837194	5837289	5837240	5837289	5835643	5835713	47427	8,4	11,37	1,0	19,27	177	131	0.000154951	0.0188062	0.35,0.074	0.037,0.0	0.194
47575	Os09g0325000		chr09	-	9514583	9515063	9514583	9514682	9515730	9515776	47575	0,0	1,4	8,3	1,1	494	131	1.22555e-06	0.000559545	0.0,0.0	0.68,0.443	-0.561
47585	Os09g0326850		chr09	+	9629633	9630129	9629916	9630129	9629415	9629533	47585	2,0	3,7	14,3	0,3	396	131	0.000365891	0.0330733	0.181,0.0	1.0,0.249	-0.534
47671	Os09g0345300		chr09	+	10792013	10792254	10792019	10792254	10791723	10791934	47671	18,41	0,16	29,14	1,0	137	131	0.000479407	0.0398466	1.0,0.71	0.965,1.0	-0.127
47688	Os09g0346900		chr09	-	10873702	10874145	10873702	10873772	10874570	10874640	47688	0,0	1,2	1,3	0,0	486	131	1.36062e-09	2.95627e-06	0.0,0.0	1.0,1.0	-1
47715	Os09g0355400		chr09	+	11392990	11393215	11393087	11393215	11391985	11392077	47715	1,4	0,1	1,0	0,4	228	131	0.000582125	0.0451879	1.0,0.697	1.0,0.0	0.349
47739	Os09g0362800		chr09	+	11863710	11863918	11863751	11863918	11863537	11863635	47739	1,0	5,4	4,2	2,1	172	131	6.77656e-05	0.0108051	0.132,0.0	0.604,0.604	-0.538
48122	Os09g0436500		chr09	+	16069362	16069609	16069537	16069609	16069211	16069290	48122	21,18	0,0	42,21	8,7	288	131	1.52211e-06	0.000659673	1.0,1.0	0.705,0.577	0.359
48124	Os09g0436500		chr09	+	16069377	16069609	16069537	16069609	16069211	16069290	48124	17,35	0,0	41,25	8,7	273	131	5.32893e-07	0.000297318	1.0,1.0	0.711,0.632	0.329
48125	Os09g0436500		chr09	+	16069418	16069609	16069537	16069609	16069211	16069290	48125	2,4	0,0	17,8	8,7	250	131	8.99776e-06	0.00249572	1.0,1.0	0.527,0.375	0.549
48346	Os03g0108400		chr03	+	498018	498104	498022	498104	497750	497938	48346	0,0	5,2	2,2	2,1	135	131	0.000162602	0.0194402	0.0,0.0	0.492,0.66	-0.576
48511	Os07g0246600		chr07	-	8162042	8162468	8162042	8162203	8163402	8163617	48511	0,10	2,20	12,14	4,2	378	131	9.39102e-05	0.0136889	0.0,0.148	0.51,0.708	-0.535
48646	Os09g0513400		chr09	+	19987038	19987103	19987043	19987103	19981921	19982000	48646	7,6	0,0	18,5	2,4	136	131	0.000229083	0.0242788	1.0,1.0	0.897,0.546	0.278
48685	Os01g0733600		chr01	-	30596862	30597311	30596862	30597266	30597920	30598025	48685	11,30	2,5	32,12	0,0	176	131	0.00024764	0.0253268	0.804,0.817	1.0,1.0	-0.19
48730	Os09g0525700		chr09	-	20544530	20544728	20544530	20544681	20544803	20544938	48730	0,0	5,2	6,5	2,1	178	131	2.66418e-08	2.58639e-05	0.0,0.0	0.688,0.786	-0.737
48731	Os09g0525700		chr09	-	20544530	20544728	20544530	20544703	20544803	20544938	48731	0,0	1,2	6,5	0,0	156	131	3.29903e-10	1.14382e-06	0.0,0.0	1.0,1.0	-1
48732	Os09g0525700		chr09	-	20544530	20544728	20544530	20544706	20544803	20544938	48732	0,0	1,5	6,5	2,0	153	131	7.65047e-10	1.85677e-06	0.0,0.0	0.72,1.0	-0.86
48806	Os11g0307950		chr11	-	11714795	11715082	11714795	11714926	11715720	11716306	48806	0,2	1,2	1,1	0,0	269	131	5.13783e-05	0.00900325	0.0,0.327	1.0,1.0	-0.837
48830	Os09g0539901		chr09	-	21260359	21260639	21260359	21260595	21260777	21261082	48830	0,0	11,27	2,4	6,6	175	131	7.46636e-05	0.0115788	0.0,0.0	0.2,0.333	-0.267
48925	Os06g0274300		chr06	+	9290592	9290860	9290802	9290860	9289965	9290109	48925	6,5	4,1	14,13	0,0	323	131	6.72454e-06	0.00204006	0.378,0.67	1.0,1.0	-0.476
48927	Os06g0274300		chr06	+	9290638	9290860	9290802	9290860	9289965	9290109	48927	2,5	4,1	9,4	0,0	277	131	6.40318e-06	0.00197282	0.191,0.703	1.0,1.0	-0.553
48940	Os06g0600700		chr06	-	23721776	23723665	23721776	23722008	23724875	23725172	48940	15,23	0,0	9,23	2,2	1770	131	8.53716e-06	0.00239534	1.0,1.0	0.25,0.46	0.645
48975	Os11g0162700		chr11	-	3059780	3059909	3059780	3059846	3060367	3060984	48975	12,12	0,0	22,14	6,1	194	131	0.000173153	0.0202719	1.0,1.0	0.712,0.904	0.192
48977	Os11g0162700		chr11	-	3059780	3059986	3059780	3059846	3060367	3060984	48977	7,14	0,0	36,22	6,1	262	131	0.000356558	0.0325836	1.0,1.0	0.75,0.917	0.166
48978	Os11g0162700		chr11	-	3059780	3060129	3059780	3059846	3060367	3060984	48978	7,10	0,0	29,19	6,1	396	131	5.15995e-05	0.00900949	1.0,1.0	0.615,0.863	0.261
48979	Os11g0162700		chr11	-	3059780	3060248	3059780	3059846	3060367	3060984	48979	7,13	0,0	32,18	6,1	515	131	1.8984e-05	0.00439908	1.0,1.0	0.576,0.821	0.302
49081	Os03g0556600		chr03	+	19730016	19730274	19730036	19730274	19729725	19729936	49081	5,7	20,13	0,1	5,16	151	131	0.000261904	0.026212	0.178,0.318	0.0,0.051	0.223
49123	Os02g0663300		chr02	-	26871795	26872191	26871795	26872171	26872265	26872335	49123	0,0	4,6	5,1	9,14	151	131	0.000495974	0.040598	0.0,0.0	0.325,0.058	-0.192
49377	Os10g0176700		chr10	+	5289903	5290390	5290002	5290390	5288764	5289278	49377	0,0	9,13	4,3	13,6	230	131	0.000393972	0.0347067	0.0,0.0	0.149,0.222	-0.185
49401	Os10g0183000		chr10	-	5697487	5697690	5697487	5697672	5697768	5697936	49401	0,0	3,7	4,2	8,5	149	131	0.000250977	0.0254375	0.0,0.0	0.305,0.26	-0.282
49640	Os04g0280200		chr04	+	11872716	11873113	11872953	11873113	11871953	11872244	49640	0,0	9,15	7,10	27,20	350	131	3.62154e-05	0.0072045	0.0,0.0	0.088,0.158	-0.123
50055	Os08g0526300		chr08	+	26180735	26181044	26180992	26181044	26179289	26179346	50055	3,15	2,3	8,8	0,0	370	131	1.81819e-05	0.0043232	0.347,0.639	1.0,1.0	-0.507
50233	Os10g0478200		chr10	+	17915529	17915947	17915825	17915947	17913830	17913980	50233	68,62	2,6	110,90	0,0	409	131	5.05363e-05	0.00897249	0.916,0.768	1.0,1.0	-0.158
50236	Os10g0478200		chr10	+	17915533	17915947	17915825	17915947	17913830	17913980	50236	68,61	2,6	115,90	0,0	405	131	4.84242e-05	0.00870559	0.917,0.767	1.0,1.0	-0.158
50296	Os10g0492300		chr10	-	18692057	18692324	18692057	18692102	18692484	18692544	50296	13,7	6,2	9,6	0,0	335	131	7.38522e-07	0.00038136	0.459,0.578	1.0,1.0	-0.482
50297	Os10g0492300		chr10	-	18692057	18692333	18692057	18692102	18692484	18692544	50297	23,14	6,2	15,7	0,0	344	131	7.81381e-06	0.00225763	0.593,0.727	1.0,1.0	-0.34
50404	Os12g0485000		chr12	-	17930810	17931241	17930810	17931075	17931365	17931646	50404	0,0	2,2	2,4	0,0	279	131	3.6677e-10	1.18687e-06	0.0,0.0	1.0,1.0	-1
50552	Os10g0541000		chr10	-	21111188	21111647	21111188	21111361	21112256	21112345	50552	2,9	2,3	4,4	0,0	399	131	1.37492e-06	0.00060125	0.247,0.496	1.0,1.0	-0.629
50601	Os10g0548200		chr10	-	21449597	21449680	21449597	21449663	21449774	21449832	50601	12,22	54,74	9,8	113,89	148	131	0.000320676	0.030721	0.164,0.208	0.066,0.074	0.116
50634	Os01g0547000		chr01	+	20333265	20333504	20333396	20333504	20332000	20332362	50634	2,1	15,10	19,5	24,3	262	131	0.000155362	0.0188062	0.062,0.048	0.284,0.455	-0.315
50806	Os10g0577700		chr10	+	23034234	23034479	23034249	23034479	23034040	23034159	50806	1,4	1,6	0,0	4,3	146	131	0.000185972	0.0210856	0.473,0.374	0.0,0.0	0.423
50808	Os10g0577700		chr10	+	23034234	23034479	23034308	23034479	23034040	23034159	50808	1,4	0,0	0,0	4,8	205	131	2.98847e-11	3.6265e-07	1.0,1.0	0.0,0.0	1
50810	Os10g0577700		chr10	+	23034249	23034479	23034308	23034479	23034040	23034159	50810	1,6	0,0	4,3	4,8	190	131	4.28481e-08	3.9997e-05	1.0,1.0	0.408,0.205	0.694
51026	Os11g0128800		chr11	-	1329966	1330029	1329966	1329999	1330097	1330167	51026	0,1	8,6	9,7	12,11	161	131	6.47878e-05	0.0105177	0.0,0.119	0.379,0.341	-0.3
51265	Os11g0171300		chr11	-	3489615	3490105	3489615	3490076	3490181	3490291	51265	2,4	0,0	1,2	2,2	160	131	5.67998e-05	0.00964008	1.0,1.0	0.29,0.45	0.63
51279	Os11g0173500		chr11	+	3634746	3635018	3634778	3635018	3634047	3634235	51279	3,1	0,0	2,3	2,4	163	131	3.42775e-06	0.0012234	1.0,1.0	0.446,0.376	0.589
51410	Os11g0213000		chr11	-	5880611	5880676	5880611	5880667	5881731	5881813	51410	2,2	0,0	14,2	4,2	140	131	0.000145957	0.018051	1.0,1.0	0.766,0.483	0.375
51433	Os06g0642900		chr06	-	26184468	26184719	26184468	26184589	26185424	26185581	51433	19,42	0,0	55,34	8,0	261	131	0.000536025	0.0429191	1.0,1.0	0.775,1.0	0.113
51456	Os11g0438000		chr11	+	14301974	14302151	14302096	14302151	14301762	14301869	51456	0,3	4,2	7,1	0,1	253	131	0.000471969	0.0394309	0.0,0.437	1.0,0.341	-0.452
51540	Os11g0256300		chr11	+	8446922	8447369	8447016	8447369	8446425	8446861	51540	10,21	0,1	20,12	11,2	225	131	5.67057e-05	0.00964008	1.0,0.924	0.514,0.777	0.317
51583	Os11g0276000		chr11	+	9804562	9804647	9804567	9804647	9804308	9804479	51583	5,8	2,3	1,2	10,5	136	131	9.48258e-05	0.0137398	0.707,0.72	0.088,0.278	0.53
51600	Os11g0285000		chr11	-	10238808	10239232	10238808	10238986	10239298	10239345	51600	4,11	0,8	6,4	0,0	359	131	0.000574804	0.0449701	1.0,0.334	1.0,1.0	-0.333
51667	Os03g0177000		chr03	+	4082647	4082928	4082665	4082928	4081666	4081895	51667	9,19	0,8	4,11	0,0	149	131	0.000460145	0.0388564	1.0,0.676	1.0,1.0	-0.162
51689	Os11g0303200		chr11	+	11397790	11398118	11397797	11398118	11397509	11397648	51689	11,40	2,6	62,25	0,1	138	131	0.000325371	0.0310285	0.839,0.864	1.0,0.96	-0.129
51695	Os11g0303200		chr11	+	11397797	11398118	11397881	11398118	11397509	11397648	51695	2,6	3,2	0,1	4,7	215	131	0.000124296	0.0164411	0.289,0.646	0.0,0.08	0.428
51696	Os11g0303200		chr11	+	11397797	11398118	11397928	11398118	11397509	11397648	51696	2,6	0,0	0,1	4,0	262	131	0.00011686	0.0156264	1.0,1.0	0.0,1.0	0.5
51949	Os11g0497000		chr11	+	17675309	17675368	17675312	17675368	17675079	17675183	51949	6,4	0,0	3,0	2,2	134	131	0.000114188	0.0153538	1.0,1.0	0.595,0.0	0.703
51971	Os11g0520500		chr11	+	18782379	18782519	18782383	18782519	18781072	18781694	51971	7,10	17,31	8,3	98,37	135	131	0.000606187	0.0462647	0.285,0.238	0.073,0.073	0.188

## Sheet: A5SS
ID	GeneID	geneSymbol	chr	strand	longExonStart_0base	longExonEnd	shortES	shortEE	flankingES	flankingEE	ID.1	IJC_SAMPLE_1	SJC_SAMPLE_1	IJC_SAMPLE_2	SJC_SAMPLE_2	IncFormLen	SkipFormLen	PValue	FDR	IncLevel1	IncLevel2	IncLevelDifference
57	Os01g0118300		chr01	+	1050307	1050387	1050307	1050371	1050507	1050624	57	3,21	3,6	32,34	0,0	147	131	2.15415e-06	0.00107529	0.471,0.757	1.0,1.0	-0.386
62	Os02g0661500		chr02	+	26786250	26786613	26786250	26786477	26786709	26788011	62	18,31	0,0	45,44	11,2	262	131	3.99143e-05	0.00843502	1.0,1.0	0.672,0.917	0.206
74	Os09g0248000		chr09	+	3622272	3623689	3622272	3622336	3626152	3626205	74	263,411	64,129	684,529	101,84	1466	131	4.94508e-05	0.00980617	0.269,0.222	0.377,0.36	-0.123
517	Os12g0512400		chr12	+	19808585	19808838	19808585	19808718	19808958	19809656	517	1,2	0,0	0,0	1,5	251	131	1.28909e-09	3.73218e-06	1.0,1.0	0.0,0.0	1
521	Os12g0510000		chr12	+	19645111	19647176	19645111	19645252	19648452	19648634	521	29,37	0,0	67,43	2,7	2037	131	5.05759e-07	0.00035714	1.0,1.0	0.683,0.283	0.517
642	Os12g0407500		chr12	-	12327069	12327199	12327125	12327199	12326648	12326714	642	1,2	0,0	8,1	4,2	187	131	6.08565e-06	0.00251703	1.0,1.0	0.584,0.259	0.579
682	Os12g0297400		chr12	+	11718776	11719251	11718776	11719194	11721170	11721235	682	8,9	4,4	26,8	1,0	188	131	2.59883e-05	0.00647916	0.582,0.611	0.948,1.0	-0.377
753	Os12g0267700		chr12	+	9556246	9556435	9556246	9556317	9556540	9556573	753	12,12	0,0	19,16	6,1	249	131	8.66761e-05	0.0143397	1.0,1.0	0.625,0.894	0.24
901	Os12g0183100		chr12	+	4212272	4212660	4212272	4212655	4212754	4213112	901	6,5	0,1	0,1	2,1	136	131	1.95744e-05	0.00533922	1.0,0.828	0.0,0.491	0.668
989	Os12g0518000		chr12	-	20136281	20136355	20136318	20136355	20136010	20136136	989	4,14	2,0	4,2	4,5	168	131	0.000505126	0.0458445	0.609,1.0	0.438,0.238	0.467
1099	Os12g0119700		chr12	+	940867	941053	940867	940988	942873	943989	1099	0,0	2,10	4,3	10,2	196	131	7.69665e-05	0.0134255	0.0,0.0	0.211,0.501	-0.356
1101	Os12g0119700		chr12	+	940867	942111	940867	941053	942873	943989	1101	55,53	0,0	85,87	4,3	1171	131	6.31937e-05	0.0119581	1.0,1.0	0.704,0.764	0.266
1349	Os12g0137200		chr12	+	1805587	1805940	1805587	1805919	1806416	1806498	1349	0,0	6,1	3,6	2,0	152	131	5.4429e-09	1.06176e-05	0.0,0.0	0.564,1.0	-0.782
1350	Os12g0137200		chr12	+	1805587	1805956	1805587	1805919	1806416	1806498	1350	0,0	6,1	1,3	2,0	168	131	0.000293294	0.0333965	0.0,0.0	0.281,1.0	-0.641
1388	Os11g0588400		chr11	+	22310965	22311145	22310965	22311088	22314641	22314733	1388	2,6	0,0	6,8	9,2	188	131	3.54928e-06	0.00168457	1.0,1.0	0.317,0.736	0.474
1564	Os11g0536800		chr11	-	19575142	19575363	19575218	19575363	19574970	19575053	1564	1,1	0,0	0,1	5,2	207	131	3.74856e-12	1.08528e-07	1.0,1.0	0.0,0.24	0.88
1685	Os07g0249100		chr07	-	8282504	8282997	8282505	8282997	8281888	8282358	1685	0,0	13,3	4,2	4,4	132	131	6.97631e-06	0.00268917	0.0,0.0	0.498,0.332	-0.415
1687	Os07g0249100		chr07	-	8282505	8282997	8282805	8282997	8281888	8282358	1687	13,3	1,0	4,4	6,2	413	131	2.52826e-05	0.0064209	0.805,1.0	0.175,0.388	0.621
1791	Os02g0177900		chr02	+	4304162	4304655	4304162	4304653	4304733	4304862	1791	3,3	0,0	0,1	1,2	133	131	1.95467e-05	0.00533922	1.0,1.0	0.0,0.33	0.835
1938	Os10g0494800		chr10	-	18802885	18803240	18803135	18803240	18802605	18802676	1938	39,48	4,4	48,40	0,1	363	131	0.000579524	0.0486385	0.779,0.812	1.0,0.935	-0.172
2314	Os04g0459600		chr04	-	22940226	22940675	22940627	22940675	22939491	22939890	2314	4,5	0,0	5,4	3,2	514	131	1.4435e-06	0.000788531	1.0,1.0	0.298,0.338	0.682
2553	Os08g0246400		chr08	+	8958158	8958435	8958158	8958294	8958579	8959576	2553	9,11	0,0	33,20	9,4	262	131	1.34942e-05	0.00420089	1.0,1.0	0.647,0.714	0.32
2639	Os09g0493600		chr09	-	19120909	19121206	19120915	19121206	19120688	19120815	2639	0,0	2,1	2,2	2,0	137	131	2.66513e-05	0.00653906	0.0,0.0	0.489,1.0	-0.744
2737	Os04g0602800		chr04	-	30419145	30419222	30419168	30419222	30418619	30418694	2737	0,0	2,3	0,6	1,7	154	131	0.0006125	0.0496858	0.0,0.0	0.0,0.422	-0.211
2892	Os04g0202200		chr04	+	6955477	6955701	6955477	6955679	6955777	6958372	2892	4,17	3,6	6,5	17,16	153	131	0.000219206	0.0284594	0.533,0.708	0.232,0.211	0.399
3000	Os02g0224800		chr02	+	7008045	7008296	7008045	7008201	7008432	7008532	3000	1,2	0,0	0,1	1,2	226	131	2.07454e-06	0.00105372	1.0,1.0	0.0,0.225	0.887
3218	Os03g0844500		chr03	+	35499123	35499439	35499123	35499355	35499569	35500958	3218	1,0	27,30	7,6	44,23	215	131	0.000189398	0.0258654	0.022,0.0	0.088,0.137	-0.102
3698	Os02g0146500		chr02	+	2553836	2553914	2553836	2553902	2553984	2554211	3698	12,12	0,10	11,1	0,0	143	131	0.000512496	0.0463655	1.0,0.524	1.0,1.0	-0.238
3715	Os03g0120200		chr03	-	1112622	1112973	1112836	1112973	1111866	1111984	3715	0,0	1,2	2,1	0,0	327	131	3.07873e-09	7.42794e-06	0.0,0.0	1.0,1.0	-1
3730	Os03g0754900		chr03	+	31135140	31135210	31135140	31135191	31135476	31135560	3730	33,37	7,18	75,45	1,6	150	131	7.40894e-05	0.013241	0.805,0.642	0.985,0.868	-0.203
3925	Os03g0737000		chr03	-	30210204	30210377	30210222	30210377	30207984	30208243	3925	23,43	2,8	33,24	1,0	149	131	0.000403851	0.0400421	0.91,0.825	0.967,1.0	-0.116
3928	Os03g0737000		chr03	-	30210222	30210377	30210295	30210377	30207984	30208243	3928	2,8	2,2	1,0	2,2	204	131	0.000387632	0.0386399	0.391,0.72	0.243,0.0	0.434
3960	Os03g0710700		chr03	-	28655956	28656406	28656262	28656406	28655739	28655885	3960	8,1	0,1	0,0	3,1	419	131	8.69815e-06	0.00296269	1.0,0.238	0.0,0.0	0.619
4014	Os03g0690600		chr03	-	27588941	27589375	27589129	27589375	27588601	27588715	4014	2,3	2,2	3,8	0,1	301	131	0.000326997	0.0355575	0.303,0.395	1.0,0.777	-0.54
4412	Os03g0574600		chr03	-	20961968	20962190	20962158	20962190	20961328	20961804	4412	6,5	2,2	1,0	11,4	303	131	7.30498e-07	0.000449987	0.565,0.519	0.038,0.0	0.523
4527	Os01g0249300		chr01	-	8214800	8215091	8214997	8215091	8213585	8213694	4527	522,895	231,392	799,586	506,426	310	131	0.00030056	0.0335978	0.488,0.491	0.4,0.368	0.105
4529	Os08g0270500		chr08	-	10361561	10361933	10361566	10361933	10360386	10360732	4529	0,0	18,11	4,4	16,15	136	131	0.000107968	0.0168059	0.0,0.0	0.194,0.204	-0.199
4593	Os10g0212100		chr10	+	8071523	8071605	8071523	8071580	8072432	8072514	4593	10,17	1,0	16,14	8,2	156	131	0.0003396	0.0362483	0.894,1.0	0.627,0.855	0.206
4595	Os10g0212100		chr10	+	8071523	8071897	8071523	8071580	8072432	8072514	4595	50,41	1,0	44,39	8,2	430	131	0.00011179	0.0173078	0.938,1.0	0.626,0.856	0.228
4684	Os04g0113000		chr04	-	796009	796206	796013	796206	794958	795935	4684	2,6	0,1	0,2	5,2	135	131	8.34553e-06	0.00296269	1.0,0.853	0.0,0.492	0.68
4839	Os01g0976450		chr01	+	43145505	43145961	43145505	43145546	43146096	43146180	4839	5,9	1,0	9,5	10,1	528	131	0.000567195	0.0484408	0.554,1.0	0.183,0.554	0.408
4916	Os04g0227100		chr04	-	8518826	8519651	8519549	8519651	8518648	8518738	4916	10,10	0,1	6,9	9,7	836	131	1.16623e-05	0.00375165	1.0,0.61	0.095,0.168	0.673
5123	Os10g0472400		chr10	+	17544775	17545135	17544775	17544952	17545472	17545515	5123	28,76	1,0	101,67	5,7	296	131	0.000415265	0.0408937	0.925,1.0	0.899,0.809	0.108
5131	Os03g0311300		chr03	+	11106381	11106808	11106381	11106786	11107591	11107691	5131	38,61	0,0	34,25	4,3	153	131	0.000434269	0.0421367	1.0,1.0	0.879,0.877	0.122
5136	Os03g0311300		chr03	+	11106408	11106897	11106408	11106786	11107591	11107691	5136	36,61	0,0	34,25	4,3	242	131	0.000126806	0.0188271	1.0,1.0	0.821,0.819	0.18
5163	Os03g0308800		chr03	-	10995055	10995275	10995207	10995275	10994262	10994373	5163	4,1	0,0	0,0	2,2	265	131	5.72112e-10	2.16187e-06	1.0,1.0	0.0,0.0	1
5170	Os03g0308800		chr03	-	10995132	10995275	10995207	10995275	10994262	10994373	5170	7,2	0,0	5,3	2,2	206	131	0.000417192	0.0409442	1.0,1.0	0.614,0.488	0.449
5298	Os03g0278700		chr03	+	9483672	9483937	9483672	9483903	9486300	9486403	5298	54,68	0,0	110,59	0,15	165	131	0.000117585	0.0179174	1.0,1.0	1.0,0.757	0.121
5496	Os03g0239400		chr03	-	7368345	7368571	7368507	7368571	7363893	7363992	5496	2,1	2,8	6,6	0,1	275	131	8.87905e-07	0.000524625	0.323,0.056	1.0,0.741	-0.681
5575	Os07g0444000		chr07	-	15076361	15076424	15076373	15076424	15075171	15076266	5575	0,1	2,6	6,3	7,3	143	131	0.000370049	0.0374898	0.0,0.132	0.44,0.478	-0.393
5633	Os11g0152700		chr11	-	2463125	2463456	2463298	2463456	2462461	2462737	5633	1,2	0,0	7,4	5,2	286	131	1.55743e-06	0.000835015	1.0,1.0	0.391,0.478	0.566
6074	Os03g0145700		chr03	+	2531000	2531327	2531000	2531316	2531410	2531496	6074	19,29	3,5	107,49	0,2	142	131	0.000166028	0.0237963	0.854,0.843	1.0,0.958	-0.13
6082	Os03g0145700		chr03	+	2531602	2532188	2531602	2531641	2532316	2532357	6082	18,8	0,0	36,22	2,3	660	131	0.000149298	0.0216199	1.0,1.0	0.781,0.593	0.313
6120	Os12g0275400		chr12	-	10139096	10139255	10139105	10139255	10138213	10138442	6120	0,1	32,29	7,4	44,21	140	131	0.00023648	0.0297676	0.0,0.031	0.13,0.151	-0.125
6292	Os02g0149800		chr02	+	2744295	2744791	2744295	2744757	2745335	2745463	6292	2,5	36,30	10,10	19,21	165	131	0.000435165	0.0421367	0.042,0.117	0.295,0.274	-0.205
6318	Os03g0322600		chr03	+	11678201	11678593	11678201	11678584	11678689	11678746	6318	0,0	4,2	1,2	1,0	140	131	3.3734e-05	0.00745546	0.0,0.0	0.483,1.0	-0.742
6610	Os09g0514700		chr09	+	20049914	20050021	20049914	20049940	20050457	20050489	6610	11,19	4,3	29,16	1,0	212	131	0.000251583	0.0306044	0.63,0.796	0.947,1.0	-0.26
6630	Os02g0822000		chr02	+	35281146	35281619	35281146	35281412	35282687	35284478	6630	0,0	4,8	6,1	3,6	320	131	0.000354867	0.0366279	0.0,0.0	0.45,0.064	-0.257
6647	Os02g0822500		chr02	-	35309403	35309577	35309552	35309577	35308700	35308858	6647	1,14	4,5	16,9	0,0	262	131	1.63563e-07	0.000147984	0.111,0.583	1.0,1.0	-0.653
6662	Os03g0269000		chr03	-	8947393	8947614	8947462	8947614	8946483	8946700	6662	3,2	0,0	2,0	2,1	200	131	0.00022146	0.0284989	1.0,1.0	0.396,0.0	0.802
6686	Os04g0219200		chr04	-	7962161	7962327	7962222	7962327	7961022	7961527	6686	13,16	0,0	34,15	6,1	192	131	0.000294446	0.0333965	1.0,1.0	0.795,0.911	0.147
7174	Os03g0423800		chr03	+	17670476	17670884	17670476	17670874	17671025	17671995	7174	4,2	3,1	0,1	5,2	141	131	0.000350168	0.0366279	0.553,0.65	0.0,0.317	0.443
7401	Os01g0846450		chr01	+	36356087	36356576	36356087	36356553	36357192	36357300	7401	0,0	3,2	5,2	4,5	154	131	1.70618e-05	0.00504055	0.0,0.0	0.515,0.254	-0.385
7535	Os01g0847600		chr01	+	36404421	36404685	36404421	36404498	36405356	36405632	7535	3,4	0,1	2,0	1,2	300	131	9.55818e-05	0.0152167	1.0,0.636	0.466,0.0	0.585
7651	Os01g0103700		chr01	+	191624	191816	191624	191705	192398	192506	7651	0,1	3,8	6,4	7,1	242	131	9.56565e-05	0.0152167	0.0,0.063	0.317,0.684	-0.469
7938	Os03g0758700		chr03	+	31383408	31384079	31383408	31383474	31384556	31384629	7938	23,19	0,0	35,40	10,0	718	131	0.000573968	0.0485313	1.0,1.0	0.39,1.0	0.305
8025	Os07g0632600		chr07	+	26235348	26235697	26235348	26235592	26236164	26236200	8025	1,0	4,15	6,9	18,20	236	131	0.000352556	0.0366279	0.122,0.0	0.156,0.2	-0.117
8161	Os01g0833800		chr01	-	35713033	35713436	35713391	35713436	35712300	35712415	8161	46,61	15,22	49,67	53,52	471	131	0.000102822	0.0161788	0.46,0.435	0.205,0.264	0.213
8164	Os01g0833800		chr01	-	35713185	35713436	35713391	35713436	35712300	35712415	8164	55,95	15,22	98,86	53,52	319	131	0.0003555	0.0366279	0.601,0.639	0.432,0.404	0.202
8194	Os02g0110600		chr02	-	568572	568960	568896	568960	568419	568492	8194	2,5	1,4	0,0	9,1	437	131	8.17873e-05	0.0138474	0.375,0.273	0.0,0.0	0.324
8218	Os03g0836500		chr03	-	35149073	35149161	35149138	35149161	35148706	35148889	8218	10,18	2,0	6,6	4,4	196	131	0.000455883	0.0431331	0.77,1.0	0.501,0.501	0.384
8280	Os01g0715400		chr01	+	29761381	29761662	29761381	29761502	29762409	29762464	8280	3,10	0,0	18,15	7,0	273	131	0.000487521	0.0450949	1.0,1.0	0.552,1.0	0.224
8467	Os01g0382700		chr01	+	15979926	15980063	15979926	15980057	15980158	15980519	8467	0,1	2,2	5,3	0,0	137	131	1.59944e-07	0.000147984	0.0,0.323	1.0,1.0	-0.839
8488	Os03g0367900		chr03	+	14432645	14432929	14432645	14432906	14433074	14433392	8488	2,3	0,0	0,0	4,2	154	131	1.53314e-10	1.47958e-06	1.0,1.0	0.0,0.0	1
8505	Os04g0459500		chr04	+	22937161	22937456	22937161	22937451	22937551	22938104	8505	0,0	1,2	3,2	0,8	136	131	0.000172238	0.024207	0.0,0.0	1.0,0.194	-0.597
8687	Os07g0137000		chr07	+	1962702	1962897	1962702	1962802	1963452	1963658	8687	3,4	0,0	13,2	4,3	226	131	3.74146e-06	0.00172925	1.0,1.0	0.653,0.279	0.534
8697	Os01g0867600		chr01	+	37570233	37570448	37570233	37570404	37571361	37571425	8697	9,6	23,67	1,1	65,61	175	131	2.70951e-05	0.00659207	0.227,0.063	0.011,0.012	0.134
8935	Os01g0518500		chr01	-	18398705	18398868	18398719	18398868	18398476	18398538	8935	0,0	7,10	10,0	9,11	145	131	0.000595549	0.0491235	0.0,0.0	0.501,0.0	-0.251
9133	Os03g0197000		chr03	-	5088985	5089255	5089200	5089255	5088074	5088363	9133	432,645	58,79	406,403	140,139	328	131	3.1918e-11	4.62045e-07	0.748,0.765	0.537,0.537	0.219
9196	Os03g0338600		chr03	-	12595137	12595234	12595147	12595234	12594611	12594724	9196	0,1	9,3	3,5	1,0	141	131	8.64041e-09	1.56348e-05	0.0,0.236	0.736,1.0	-0.75
9217	Os05g0508800		chr05	+	25188901	25189013	25188901	25188971	25189413	25189637	9217	14,12	0,0	23,32	6,2	173	131	0.000377988	0.0378668	1.0,1.0	0.744,0.924	0.166
9309	Os12g0460800		chr12	-	16197725	16197919	16197870	16197919	16197095	16197252	9309	5,3	0,0	10,10	2,4	262	131	2.51369e-05	0.0064209	1.0,1.0	0.714,0.556	0.365
9378	Os01g0944200		chr01	+	41512823	41513023	41512823	41513020	41517024	41517984	9378	27,47	0,3	49,23	15,6	134	131	3.09358e-05	0.0070539	1.0,0.939	0.762,0.789	0.194
9385	Os02g0329600		chr02	-	13361794	13361835	13361799	13361835	13361496	13361597	9385	13,24	1,18	23,18	0,1	136	131	6.71957e-05	0.0125513	0.926,0.562	1.0,0.945	-0.228
9442	Os03g0735400		chr03	+	30124711	30125117	30124711	30125060	30125436	30125498	9442	29,36	0,0	33,48	6,2	188	131	0.000358343	0.0367054	1.0,1.0	0.793,0.944	0.131
9597	Os02g0817600		chr02	-	35074510	35074819	35074611	35074819	35074168	35074271	9597	0,0	3,4	4,2	4,0	232	131	7.51805e-05	0.0132875	0.0,0.0	0.361,1.0	-0.68
9678	Os02g0517531		chr02	+	18776019	18776418	18776019	18776104	18776517	18776697	9678	3,1	2,1	6,5	0,0	427	131	3.69056e-05	0.00797382	0.315,0.235	1.0,1.0	-0.725
9707	Os05g0426200		chr05	-	20881393	20881855	20881522	20881855	20880837	20881283	9707	588,1130	67,111	1109,811	210,186	260	131	6.41885e-07	0.000403997	0.816,0.837	0.727,0.687	0.119
9853	Os04g0629000		chr04	+	31999369	31999868	31999369	31999835	32000750	32000984	9853	0,0	6,2	4,1	1,3	164	131	0.000199075	0.0269329	0.0,0.0	0.762,0.21	-0.486
10073	Os08g0566400		chr08	+	28374370	28374544	28374370	28374540	28374943	28374996	10073	0,0	2,1	2,1	0,0	135	131	5.50095e-09	1.06176e-05	0.0,0.0	1.0,1.0	-1
10214	Os01g0777200		chr01	+	32888834	32889076	32888834	32889054	32889180	32889310	10214	0,5	2,5	4,5	0,0	153	131	5.22208e-07	0.000359976	0.0,0.461	1.0,1.0	-0.769
10431	Os05g0510300		chr05	+	25276678	25276937	25276678	25276754	25277478	25277565	10431	0,1	5,4	8,5	5,5	296	131	8.15595e-05	0.0138474	0.0,0.1	0.415,0.307	-0.311
10483	Os12g0583900		chr12	+	24246428	24246878	24246428	24246614	24246966	24247023	10483	2,6	0,0	5,2	2,1	377	131	0.000250792	0.0306044	1.0,1.0	0.465,0.41	0.562
10622	Os11g0276300		chr11	-	9818261	9818744	9818600	9818744	9817914	9817977	10622	2,3	0,11	4,2	0,0	452	131	0.000344648	0.0364061	1.0,0.073	1.0,1.0	-0.464
10825	Os01g0683550		chr01	-	28169055	28169540	28169460	28169540	28168417	28168483	10825	19,51	0,6	72,37	0,0	518	131	0.000295622	0.0333965	1.0,0.683	1.0,1.0	-0.158
10826	Os01g0683550		chr01	-	28169460	28169540	28169503	28169540	28169253	28169370	10826	14,29	4,8	51,33	0,1	174	131	1.19982e-06	0.000668024	0.725,0.732	1.0,0.961	-0.252
10888	Os02g0139500		chr02	-	2111979	2112310	2112132	2112310	2111802	2111883	10888	1,0	0,5	8,5	0,1	266	131	0.000269424	0.0319687	1.0,0.0	1.0,0.711	-0.355
10946	Os07g0205000		chr07	+	5652939	5653397	5652939	5653018	5653583	5653662	10946	75,122	8,5	73,89	0,0	492	131	5.02174e-06	0.00216999	0.714,0.867	1.0,1.0	-0.21
11252	Os04g0476000		chr04	+	23828198	23828540	23828198	23828398	23828812	23829341	11252	7,15	19,36	11,0	54,55	262	131	0.000610724	0.0496858	0.156,0.172	0.092,0.0	0.118
11462	Os03g0265600		chr03	-	8768776	8769093	8768981	8769093	8768595	8768659	11462	88,140	16,20	222,169	145,52	318	131	0.00022804	0.028957	0.694,0.743	0.387,0.572	0.239
11523	Os03g0330300		chr03	-	12155821	12155876	12155842	12155876	12155211	12155246	11523	35,54	87,145	130,83	171,118	152	131	0.00033493	0.0359144	0.257,0.243	0.396,0.377	-0.137
11740	Os01g0603000		chr01	-	23742342	23742804	23742726	23742804	23741485	23741644	11740	2,3	0,0	1,0	1,2	497	131	8.64532e-08	8.63101e-05	1.0,1.0	0.209,0.0	0.895
11783	Os01g0391500		chr01	+	16591984	16592233	16591984	16592055	16592841	16592934	11783	3,3	24,47	19,22	66,43	291	131	8.45043e-05	0.0141045	0.053,0.028	0.115,0.187	-0.11
11802	Os04g0618600		chr04	+	31416894	31417096	31416894	31416938	31417841	31418348	11802	10,4	0,0	13,11	3,2	271	131	0.000458429	0.0432327	1.0,1.0	0.677,0.727	0.298
11825	Os02g0116600		chr02	-	876705	876820	876725	876820	876031	876610	11825	7,10	0,0	18,10	2,6	151	131	9.01554e-05	0.014582	1.0,1.0	0.886,0.591	0.262
11869	Os01g0264500		chr01	+	8989479	8989690	8989479	8989643	8989820	8989872	11869	8,4	2,0	0,1	2,1	178	131	5.81609e-05	0.0113775	0.746,1.0	0.0,0.424	0.661
11971	Os02g0189100		chr02	-	4941552	4942005	4941894	4942005	4939996	4940202	11971	16,11	0,0	13,21	0,6	455	131	0.000562229	0.0483017	1.0,1.0	1.0,0.502	0.249
11991	Os01g0300400		chr01	+	11014557	11015005	11014557	11014972	11015087	11015219	11991	4,9	0,0	6,6	2,4	164	131	1.70481e-05	0.00504055	1.0,1.0	0.706,0.545	0.375
12024	Os01g0924800		chr01	-	40497932	40498071	40497981	40498071	40497019	40497188	12024	27,35	0,0	85,35	17,8	180	131	2.16583e-07	0.000179157	1.0,1.0	0.784,0.761	0.228
12142	Os04g0558400		chr04	+	27985692	27985935	27985692	27985778	27986068	27986194	12142	0,1	3,6	6,8	1,0	270	131	5.97367e-10	2.16187e-06	0.0,0.075	0.744,1.0	-0.835
12168	Os07g0477000		chr07	-	17274060	17274278	17274104	17274278	17273436	17273554	12168	1,2	0,0	21,5	2,5	175	131	0.0001687	0.0239422	1.0,1.0	0.887,0.428	0.343
12193	Os05g0381500		chr05	+	18436195	18436566	18436195	18436295	18436954	18437048	12193	412,654	10,12	389,268	39,18	384	131	3.13204e-08	4.53395e-05	0.934,0.949	0.773,0.836	0.137
12204	Os02g0557100		chr02	+	21082667	21082954	21082667	21082781	21084111	21084352	12204	3,1	0,0	13,15	4,1	286	131	0.000341779	0.0362483	1.0,1.0	0.598,0.873	0.264
12227	Os02g0557100		chr02	+	21082667	21083010	21082667	21082967	21084111	21084352	12227	1,2	0,0	0,0	1,1	174	131	1.21447e-08	2.06831e-05	1.0,1.0	0.0,0.0	1
12281	Os08g0198700		chr08	+	5691119	5691440	5691119	5691201	5691688	5691771	12281	1,0	6,2	1,3	0,1	352	131	9.07342e-05	0.0145941	0.058,0.0	1.0,0.528	-0.735
12282	Os08g0198700		chr08	+	5691119	5691448	5691119	5691201	5691688	5691771	12282	0,5	6,2	8,5	0,1	360	131	3.09425e-05	0.0070539	0.0,0.476	1.0,0.645	-0.585
12295	Os01g0906600		chr01	-	39471677	39471915	39471869	39471915	39471110	39471292	12295	60,92	5,6	111,104	0,0	305	131	7.80934e-06	0.00286197	0.838,0.868	1.0,1.0	-0.147
12532	Os07g0264900		chr07	+	9400185	9400361	9400185	9400243	9401016	9401157	12532	22,39	62,96	116,109	112,61	249	131	1.73349e-07	0.000152085	0.157,0.176	0.353,0.485	-0.253
12591	Os02g0197800		chr02	-	5479431	5479582	5479522	5479582	5478758	5479335	12591	3,5	5,2	12,6	0,1	222	131	8.10463e-05	0.0138474	0.261,0.596	1.0,0.78	-0.462
12593	Os02g0197800		chr02	-	5480462	5480881	5480551	5480881	5479933	5480041	12593	4,5	18,8	0,0	11,2	220	131	0.000250894	0.0306044	0.117,0.271	0.0,0.0	0.194
12968	Os04g0393300		chr04	-	19337212	19337522	19337320	19337522	19336637	19336808	12968	1,2	0,0	3,5	4,4	239	131	1.60839e-07	0.000147984	1.0,1.0	0.291,0.407	0.651
12980	Os11g0176300		chr11	+	3811730	3811932	3811730	3811898	3812267	3812435	12980	5,0	8,9	12,9	3,2	165	131	3.18599e-05	0.00719387	0.332,0.0	0.761,0.781	-0.605
12993	Os11g0526200		chr11	+	19094307	19094801	19094307	19094795	19094881	19095132	12993	0,1	8,4	2,2	3,0	137	131	0.000517272	0.0463655	0.0,0.193	0.389,1.0	-0.598
13026	Os01g0111400		chr01	+	598299	598651	598299	598479	598763	598940	13026	0,1	2,22	2,6	2,12	285	131	0.0002584	0.0311716	0.0,0.02	0.315,0.187	-0.241
13133	Os02g0316900		chr02	+	12572673	12573152	12572673	12572745	12573535	12573721	13133	1,0	3,7	4,6	0,1	520	131	7.07477e-08	7.87803e-05	0.077,0.0	1.0,0.602	-0.762
13304	Os01g0229900		chr01	+	7201504	7201643	7201504	7201591	7203554	7203661	13304	13,43	0,0	34,17	3,4	183	131	0.000177407	0.024813	1.0,1.0	0.89,0.753	0.178
13429	Os02g0124700		chr02	+	1287618	1287792	1287618	1287777	1287858	1288182	13429	98,157	19,22	147,108	55,34	146	131	0.0005917	0.0490856	0.822,0.865	0.706,0.74	0.12
13691	Os01g0633100		chr01	+	25353804	25354262	25353804	25354182	25355073	25355156	13691	4,3	0,0	3,7	1,3	211	131	0.000547046	0.047667	1.0,1.0	0.651,0.592	0.379
13944	Os08g0254600		chr08	-	9412556	9412738	9412584	9412738	9411334	9412385	13944	25,78	6,5	5,23	0,0	159	131	0.000604711	0.0494565	0.774,0.928	1.0,1.0	-0.149
14016	Os01g0287700		chr01	-	10348426	10348614	10348454	10348614	10347397	10347488	14016	0,0	18,2	3,8	27,23	159	131	0.000216906	0.0284594	0.0,0.0	0.084,0.223	-0.153
14215	Os02g0321500		chr02	+	12846470	12847015	12846470	12846712	12847114	12847267	14215	52,66	0,1	68,60	12,3	416	131	2.04699e-05	0.00548744	1.0,0.954	0.641,0.863	0.225
14311	Os01g0367400		chr01	-	15021340	15021670	15021576	15021670	15020344	15020430	14311	0,1	3,10	3,16	3,5	349	131	3.03879e-06	0.00146632	0.0,0.036	0.273,0.546	-0.392
14541	Os04g0440300		chr04	-	21914238	21914363	21914269	21914363	21912927	21913810	14541	0,0	4,3	4,2	2,2	162	131	3.96984e-06	0.00176823	0.0,0.0	0.618,0.447	-0.532
14666	Os03g0107900		chr03	+	479276	479846	479276	479368	480388	480633	14666	14,11	2,3	21,13	0,0	591	131	8.56896e-06	0.00296269	0.608,0.448	1.0,1.0	-0.472
14785	Os04g0162100		chr04	+	4276827	4276972	4276827	4276915	4277691	4277951	14785	6,12	0,0	7,6	7,3	188	131	1.94731e-07	0.000165819	1.0,1.0	0.411,0.582	0.504
14962	Os02g0602400		chr02	+	23576560	23576615	23576560	23576610	23576712	23576940	14962	3,20	49,66	4,1	74,60	136	131	0.000467948	0.0438585	0.056,0.226	0.049,0.016	0.109
15028	Os09g0248000		chr09	+	3622272	3623689	3622272	3622336	3624190	3624251	15028	261,408	10,4	684,529	0,2	1466	131	6.06458e-06	0.00251703	0.7,0.901	1.0,0.959	-0.179
15354	Os10g0479001		chr10	-	17973274	17973666	17973349	17973666	17971730	17972031	15354	2,0	9,16	10,8	19,21	206	131	0.000521431	0.0463936	0.124,0.0	0.251,0.195	-0.161
15418	Os05g0497675		chr05	+	24480750	24481167	24480750	24481122	24481304	24481388	15418	3,2	0,0	6,0	2,2	176	131	0.000229231	0.0289813	1.0,1.0	0.691,0.0	0.655
15444	Os12g0133300		chr12	-	1639660	1639858	1639800	1639858	1639505	1639581	15444	2,0	2,15	15,16	13,10	262	131	0.00014935	0.0216199	0.333,0.0	0.366,0.444	-0.239
15477	Os01g0609000		chr01	-	24048536	24048733	24048689	24048733	24048247	24048419	15477	13,41	0,7	19,26	0,0	266	131	0.000358788	0.0367054	1.0,0.743	1.0,1.0	-0.129
15580	Os06g0499200		chr06	-	17574147	17574298	17574222	17574298	17573034	17573558	15580	6,1	2,2	6,3	0,0	206	131	0.000329771	0.0355575	0.656,0.241	1.0,1.0	-0.551
15642	Os05g0301700		chr05	-	13546137	13546213	13546149	13546213	13545684	13545752	15642	0,0	5,8	2,2	3,2	143	131	0.000604359	0.0494565	0.0,0.0	0.379,0.478	-0.428
15694	Os01g0961600		chr01	-	42396297	42396480	42396433	42396480	42395715	42396080	15694	1,3	0,0	0,1	2,2	262	131	5.39942e-09	1.06176e-05	1.0,1.0	0.0,0.2	0.9
15695	Os01g0961600		chr01	-	42396814	42397224	42397004	42397224	42396652	42396742	15695	17,45	0,0	57,62	10,5	303	131	8.45123e-06	0.00296269	1.0,1.0	0.711,0.843	0.223
15768	Os03g0210400		chr03	-	5764178	5764441	5764377	5764441	5763931	5764075	15768	4,2	0,0	6,4	1,3	312	131	0.000264015	0.0314558	1.0,1.0	0.716,0.359	0.463
15770	Os03g0210400		chr03	-	5764180	5764348	5764278	5764348	5763931	5764075	15770	38,43	0,0	93,43	4,8	229	131	7.24018e-05	0.0130693	1.0,1.0	0.93,0.755	0.157
15773	Os03g0210400		chr03	-	5764187	5764441	5764377	5764441	5763931	5764075	15773	5,2	0,0	3,4	1,3	303	131	6.90946e-05	0.0127416	1.0,1.0	0.565,0.366	0.534
15890	Os06g0693300		chr06	-	28948497	28948585	28948506	28948585	28947908	28948412	15890	2,4	10,5	0,0	16,9	140	131	5.94416e-05	0.011473	0.158,0.428	0.0,0.0	0.293
15944	Os03g0340900		chr03	+	12703067	12703222	12703067	12703212	12703291	12703378	15944	2,6	0,0	0,4	2,5	141	131	2.76963e-07	0.00021672	1.0,1.0	0.0,0.426	0.787
16037	Os01g0960300		chr01	-	42335322	42335754	42335523	42335754	42334677	42334769	16037	1,15	0,6	7,7	0,0	314	131	0.000319169	0.0352694	1.0,0.511	1.0,1.0	-0.244
16093	Os02g0665600		chr02	-	27029504	27029614	27029566	27029614	27029067	27029424	16093	0,0	9,4	4,10	20,14	193	131	6.42729e-05	0.0120833	0.0,0.0	0.12,0.327	-0.224
16132	Os01g0974800		chr01	-	43075009	43075111	43075048	43075111	43074634	43074832	16132	3,3	45,85	11,15	104,35	170	131	0.00057496	0.0485313	0.049,0.026	0.075,0.248	-0.124
16305	Os02g0671400		chr02	-	27273822	27273988	27273836	27273988	27273360	27273720	16305	0,0	42,36	4,4	34,20	145	131	0.000242306	0.0299797	0.0,0.0	0.096,0.153	-0.124
16419	Os01g0133500		chr01	+	1851296	1851765	1851296	1851328	1851955	1852033	16419	197,266	0,0	363,250	9,11	550	131	6.342e-07	0.000403997	1.0,1.0	0.906,0.844	0.125
16447	Os02g0550700		chr02	-	20729431	20729838	20729566	20729838	20728784	20729011	16447	60,49	0,0	132,88	2,12	262	131	0.000117398	0.0179174	1.0,1.0	0.971,0.786	0.121
16548	Os04g0486800		chr04	+	24315387	24315474	24315387	24315441	24315609	24315749	16548	0,0	7,2	7,0	9,4	164	131	0.000468095	0.0438585	0.0,0.0	0.383,0.0	-0.192
16746	Os08g0117000		chr08	+	949347	949592	949347	949587	949831	949861	16746	15,28	0,0	27,35	13,2	136	131	2.85236e-05	0.00688179	1.0,1.0	0.667,0.944	0.195
16885	Os04g0126500		chr04	-	1652838	1653620	1653428	1653620	1652409	1652670	16885	166,238	9,6	441,281	1,3	703	131	8.47667e-05	0.0141045	0.775,0.881	0.988,0.946	-0.139
16919	Os01g0763600		chr01	+	32133501	32133681	32133501	32133677	32134455	32134530	16919	5,6	0,0	6,2	1,4	135	131	0.000327077	0.0355575	1.0,1.0	0.853,0.327	0.41
17031	Os02g0177500		chr02	-	4272683	4272809	4272706	4272809	4272062	4272150	17031	2,9	3,0	1,0	3,1	154	131	0.000205969	0.0272887	0.362,1.0	0.221,0.0	0.571
17059	Os04g0518800		chr04	+	25962848	25962992	25962848	25962952	25963123	25963504	17059	14,16	0,0	21,19	10,0	171	131	0.000330374	0.0355575	1.0,1.0	0.617,1.0	0.192
17253	Os10g0205200		chr10	+	7496070	7496489	7496070	7496439	7496593	7496943	17253	2,1	0,0	0,3	2,2	181	131	2.25073e-05	0.00592391	1.0,1.0	0.0,0.521	0.74
17371	Os07g0100800		chr07	-	51118	51403	51134	51403	50806	51031	17371	9,4	0,0	2,3	4,1	147	131	3.4644e-05	0.00754146	1.0,1.0	0.308,0.728	0.482
17377	Os09g0436000		chr09	-	16034303	16034611	16034334	16034611	16032180	16032282	17377	0,0	9,9	14,3	24,17	162	131	1.94004e-05	0.00533922	0.0,0.0	0.321,0.125	-0.223
17605	Os07g0633200		chr07	+	26267405	26267603	26267405	26267596	26267790	26267955	17605	7,15	0,0	10,7	4,3	138	131	4.19448e-05	0.00867419	1.0,1.0	0.704,0.689	0.304
17870	Os02g0238500		chr02	-	7849703	7849820	7849730	7849820	7849463	7849550	17870	5,3	15,26	0,0	54,25	158	131	7.52675e-05	0.0132875	0.217,0.087	0.0,0.0	0.152
17930	Os01g0806200		chr01	-	34183800	34184085	34183803	34184085	34183075	34183630	17930	1,2	0,0	1,1	0,14	134	131	0.000345803	0.0364061	1.0,1.0	1.0,0.065	0.468
17992	Os06g0318200		chr06	+	12319912	12320189	12319912	12320070	12320285	12320419	17992	42,48	1,7	71,55	0,0	250	131	0.000126118	0.0188214	0.957,0.782	1.0,1.0	-0.131
18124	Os03g0816200		chr03	+	34216125	34216430	34216125	34216425	34217524	34218100	18124	0,0	10,2	2,5	14,9	136	131	0.000189398	0.0258654	0.0,0.0	0.121,0.349	-0.235
18158	Os04g0471400		chr04	-	23560194	23560611	23560604	23560611	23558939	23559273	18158	33,69	0,0	83,89	2,9	523	131	5.13975e-05	0.0101229	1.0,1.0	0.912,0.712	0.188
18247	Os02g0802301		chr02	+	34205809	34206033	34205809	34206027	34206278	34206620	18247	2,1	2,3	4,23	0,2	137	131	0.000196886	0.0267617	0.489,0.242	1.0,0.917	-0.593
18432	Os02g0541325		chr02	+	20109368	20109601	20109368	20109433	20110782	20111014	18432	0,2	3,1	2,2	0,1	281	131	0.000548256	0.047667	0.0,0.483	1.0,0.483	-0.5
18505	Os04g0675000		chr04	-	34463279	34463729	34463410	34463729	34462011	34462134	18505	6,8	12,41	3,0	35,42	262	131	0.000275734	0.03232	0.2,0.089	0.041,0.0	0.124
18546	Os12g0284000		chr12	+	10771045	10771276	10771045	10771133	10772246	10772571	18546	0,0	4,1	1,4	0,2	262	131	0.000158056	0.0227664	0.0,0.0	1.0,0.5	-0.75
18727	Os02g0609800		chr02	-	23944708	23944750	23944716	23944750	23944519	23944606	18727	11,22	0,1	15,10	8,4	139	131	7.05917e-06	0.00268917	1.0,0.954	0.639,0.702	0.306
18799	Os09g0556700		chr09	+	22131585	22131689	22131585	22131676	22131805	22131908	18799	1,0	32,28	8,7	28,39	144	131	1.77306e-05	0.00513335	0.028,0.0	0.206,0.14	-0.159
19028	Os02g0658900		chr02	-	26666350	26666493	26666370	26666493	26665826	26666118	19028	2,10	0,0	1,6	4,6	151	131	5.79073e-08	6.98554e-05	1.0,1.0	0.178,0.465	0.678
19087	Os02g0591900		chr02	+	22892511	22892608	22892511	22892524	22893578	22894063	19087	2,4	0,0	4,1	2,2	215	131	8.83191e-05	0.0144464	1.0,1.0	0.549,0.234	0.609
19230	Os02g0696500		chr02	+	28623072	28623467	28623072	28623424	28623593	28623802	19230	4,6	0,0	4,6	3,3	174	131	7.33489e-06	0.00274907	1.0,1.0	0.501,0.601	0.449
19262	Os02g0700600		chr02	+	28820863	28821332	28820863	28821137	28822249	28822509	19262	31,45	1,1	62,38	10,13	308	131	2.91402e-05	0.00697245	0.93,0.95	0.725,0.554	0.3
19364	Os04g0679800		chr04	+	34714766	34715263	34714766	34715217	34715337	34715488	19364	0,4	5,6	6,8	2,0	177	131	4.43924e-05	0.00905104	0.0,0.33	0.689,1.0	-0.679
19440	Os03g0747800		chr03	+	30760117	30760383	30760117	30760318	30760642	30760714	19440	6,4	0,0	17,7	2,6	196	131	4.1171e-05	0.00863756	1.0,1.0	0.85,0.438	0.356
19442	Os03g0747800		chr03	+	30760117	30760383	30760117	30760326	30760642	30760714	19442	6,4	0,0	17,7	10,0	188	131	0.000330254	0.0355575	1.0,1.0	0.542,1.0	0.229
19597	Os05g0127200		chr05	+	1536880	1537038	1536880	1537009	1537844	1538041	19597	15,13	0,0	19,9	5,1	160	131	0.000271611	0.0320966	1.0,1.0	0.757,0.881	0.181
19598	Os05g0127200		chr05	+	1536880	1537057	1536880	1537009	1537844	1538041	19598	6,13	0,0	13,5	5,1	179	131	3.41262e-05	0.00748501	1.0,1.0	0.656,0.785	0.279
19686	Os01g0563000		chr01	+	21431816	21432020	21431816	21432007	21433004	21433322	19686	5,8	1,5	9,11	0,0	144	131	3.26874e-05	0.00727974	0.82,0.593	1.0,1.0	-0.294
19732	Os05g0147300		chr05	-	2718007	2718263	2718087	2718263	2717508	2717708	19732	26,54	1,0	45,30	7,5	211	131	2.97861e-05	0.0070111	0.942,1.0	0.8,0.788	0.177
19986	Os01g0867100		chr01	+	37546261	37546758	37546261	37546528	37547281	37547387	19986	0,1	5,10	7,8	23,7	343	131	0.000413648	0.0408735	0.0,0.037	0.104,0.304	-0.185
20444	Os11g0431700		chr11	-	13894906	13895020	13894920	13895020	13893711	13893825	20444	2,4	8,12	1,0	34,21	145	131	0.000446992	0.0427106	0.184,0.231	0.026,0.0	0.195
20556	Os05g0337500		chr05	-	15777958	15778237	15778183	15778237	15776784	15777539	20556	15,17	43,32	52,30	46,29	338	131	0.000527711	0.046449	0.119,0.171	0.305,0.286	-0.15
20714	Os05g0372400		chr05	-	17944377	17944541	17944475	17944541	17944181	17944249	20714	0,0	2,2	4,2	1,0	229	131	1.33272e-08	2.14361e-05	0.0,0.0	0.696,1.0	-0.848
20863	Os10g0485000		chr10	-	18321820	18322152	18322095	18322152	18321123	18321582	20863	42,76	0,0	80,41	4,6	388	131	1.79665e-05	0.00513424	1.0,1.0	0.871,0.698	0.216
20907	Os05g0411100		chr05	+	20099103	20099236	20099103	20099231	20099320	20100134	20907	2,6	0,10	2,0	45,23	136	131	9.01427e-05	0.014582	1.0,0.366	0.041,0.0	0.663
21204	Os05g0460800		chr05	-	22635060	22635158	22635102	22635158	22634453	22634521	21204	4,1	1,4	2,4	0,0	173	131	3.7994e-05	0.00814817	0.752,0.159	1.0,1.0	-0.544
21406	Os05g0498300		chr05	+	24533215	24533597	24533215	24533576	24533817	24533933	21406	2,5	0,0	2,1	2,2	152	131	7.17442e-05	0.0130693	1.0,1.0	0.463,0.301	0.618
21407	Os05g0498300		chr05	+	24533215	24533671	24533215	24533576	24533817	24533933	21407	2,5	0,0	6,1	2,2	226	131	0.000221479	0.0284989	1.0,1.0	0.635,0.225	0.57
21538	Os11g0302700		chr11	-	11364205	11364326	11364238	11364326	11362674	11362809	21538	4,5	0,0	8,0	4,1	164	131	0.000517133	0.0463655	1.0,1.0	0.615,0.0	0.693
21627	Os02g0697700		chr02	-	28696048	28696426	28696286	28696426	28695457	28695640	21627	0,5	4,3	10,6	0,0	351	131	4.35387e-10	2.16187e-06	0.0,0.383	1.0,1.0	-0.808
21691	Os07g0264800		chr07	+	9395906	9396327	9395906	9395941	9396836	9397016	21691	30,26	2,6	35,17	0,0	499	131	6.51005e-06	0.00258678	0.797,0.532	1.0,1.0	-0.335
21773	Os05g0558400		chr05	+	27778797	27779159	27778797	27778934	27779977	27780337	21773	0,0	5,3	8,3	9,9	338	131	0.000167538	0.0238944	0.0,0.0	0.256,0.114	-0.185
21887	Os10g0100300		chr10	-	57632	57854	57781	57854	57365	57548	21887	2,7	4,2	7,4	1,0	262	131	0.000583729	0.0488047	0.2,0.636	0.778,1.0	-0.471
22125	Os08g0320300		chr08	+	13944310	13944457	13944310	13944444	13946524	13946583	22125	4,4	14,12	0,0	26,19	144	131	3.04245e-05	0.0070539	0.206,0.233	0.0,0.0	0.22
22129	Os08g0320300		chr08	+	13948456	13949511	13948456	13948607	13949691	13949735	22129	20,16	0,0	21,27	4,4	1017	131	9.84148e-07	0.000558687	1.0,1.0	0.403,0.465	0.566
22200	Os10g0407000		chr10	-	13934406	13934829	13934810	13934829	13934194	13934299	22200	3,11	8,1	18,10	0,0	517	131	7.94587e-07	0.000479268	0.087,0.736	1.0,1.0	-0.589
22201	Os10g0407000		chr10	-	13934716	13934829	13934810	13934829	13934194	13934299	22201	2,6	8,1	23,12	0,0	225	131	3.76288e-06	0.00172925	0.127,0.777	1.0,1.0	-0.548
22503	Os03g0729300		chr03	-	29799096	29799210	29799124	29799210	29798705	29798996	22503	4,12	2,4	2,2	0,0	159	131	0.00010215	0.0161609	0.622,0.712	1.0,1.0	-0.333
22593	Os06g0167100		chr06	+	3382686	3383163	3382686	3382839	3383414	3383519	22593	1,4	0,0	4,0	1,2	437	131	7.84861e-05	0.0135258	1.0,1.0	0.545,0.0	0.728
22687	Os06g0188500		chr06	-	4465831	4465925	4465832	4465925	4465597	4465662	22687	0,0	19,7	5,10	37,30	132	131	4.40492e-05	0.00904477	0.0,0.0	0.118,0.249	-0.183
22812	Os02g0224900		chr02	-	7014139	7014250	7014182	7014250	7012511	7013110	22812	20,17	0,0	27,25	10,3	174	131	1.05253e-05	0.00346282	1.0,1.0	0.67,0.863	0.234
22859	Os06g0230100		chr06	+	6761426	6761757	6761426	6761571	6761890	6762004	22859	5,6	0,0	21,15	8,2	299	131	1.2324e-05	0.00388909	1.0,1.0	0.535,0.767	0.349
22888	Os06g0232800		chr06	-	6907512	6908001	6907679	6908001	6907364	6907407	22888	1,6	5,10	24,12	6,3	280	131	4.57207e-05	0.00919241	0.086,0.219	0.652,0.652	-0.5
22920	Os06g0708100		chr06	-	29958688	29959079	29958990	29959079	29958489	29958630	22920	1,7	1,5	5,6	0,1	415	131	0.00029656	0.0333965	0.24,0.306	1.0,0.654	-0.554
22921	Os06g0708100		chr06	-	29958977	29959079	29958990	29959079	29958489	29958630	22921	12,10	1,5	25,36	0,1	144	131	0.000491205	0.0451472	0.916,0.645	1.0,0.97	-0.205
23072	Os03g0346800		chr03	+	12956787	12956974	12956787	12956970	12957296	12957393	23072	27,49	6,2	46,22	24,21	135	131	9.7989e-06	0.00329881	0.814,0.96	0.65,0.504	0.31
23119	Os07g0556000		chr07	-	22170441	22170572	22170450	22170572	22169521	22170084	23119	31,22	10,10	26,28	2,2	140	131	0.000489959	0.0451472	0.744,0.673	0.924,0.929	-0.218
23210	Os01g0777700		chr01	-	32913332	32913714	32913475	32913714	32912593	32912673	23210	2,5	12,4	5,3	1,0	262	131	4.48559e-05	0.00908159	0.077,0.385	0.714,1.0	-0.626
23450	Os06g0678200		chr06	-	28193942	28194068	28193976	28194068	28193680	28193752	23450	0,1	2,3	3,4	0,0	165	131	8.37951e-10	2.6956e-06	0.0,0.209	1.0,1.0	-0.895
23505	Os06g0498400		chr06	+	17499354	17499748	17499354	17499744	17499850	17499966	23505	3,3	1,0	8,4	15,5	135	131	0.000129503	0.0191295	0.744,1.0	0.341,0.437	0.483
23523	Os06g0499500		chr06	-	17589999	17590116	17590052	17590116	17589046	17589898	23523	3,9	0,1	5,4	5,2	184	131	0.000227631	0.028957	1.0,0.865	0.416,0.587	0.431
23737	Os06g0567900		chr06	+	21952865	21953270	21952865	21953192	21953407	21953683	23737	0,0	6,3	0,7	1,11	209	131	0.000371595	0.0374898	0.0,0.0	0.0,0.285	-0.142
23801	Os06g0597250		chr06	+	23524829	23526168	23524829	23525042	23526337	23526405	23801	37,69	0,0	97,71	7,0	1239	131	0.000353362	0.0366279	1.0,1.0	0.594,1.0	0.203
23915	Os06g0613500		chr06	-	24527154	24527357	24527312	24527357	24525996	24526065	23915	1,1	0,0	1,1	2,2	271	131	1.75322e-06	0.000922896	1.0,1.0	0.195,0.195	0.805
23966	Os09g0481700		chr09	-	18500083	18500532	18500368	18500532	18499444	18499922	23966	21,16	39,54	0,0	8,8	398	131	3.8501e-05	0.00819618	0.151,0.089	0.0,0.0	0.12
24026	Os06g0638200		chr06	+	25934202	25934383	25934202	25934377	25934715	25934923	24026	0,2	3,3	2,2	0,0	137	131	2.60942e-08	3.9762e-05	0.0,0.389	1.0,1.0	-0.805
24027	Os06g0638200		chr06	+	25934202	25934450	25934202	25934377	25934715	25934923	24027	4,5	3,3	2,6	0,0	204	131	1.05169e-05	0.00346282	0.461,0.517	1.0,1.0	-0.511
24137	Os06g0665500		chr06	-	27497376	27497458	27497402	27497458	27497171	27497277	24137	97,152	87,177	144,111	86,62	157	131	0.000473752	0.0442156	0.482,0.417	0.583,0.599	-0.141
24149	Os07g0662900		chr07	+	27961780	27962145	27961780	27962093	27962231	27962284	24149	1,1	2,1	3,2	0,1	183	131	0.000504285	0.0458445	0.264,0.417	1.0,0.589	-0.454
24165	Os09g0518500		chr09	+	20236498	20236756	20236498	20236726	20237095	20237871	24165	4,8	20,26	21,14	13,14	161	131	7.18391e-05	0.0130693	0.14,0.2	0.568,0.449	-0.338
24234	Os06g0676000		chr06	-	28062175	28062349	28062204	28062349	28062013	28062083	24234	0,0	3,2	4,2	4,3	160	131	2.43219e-05	0.00628722	0.0,0.0	0.45,0.353	-0.401
24518	Os09g0343200		chr09	-	10606823	10607365	10606910	10607365	10605025	10606024	24518	145,325	0,2	46,13	4,2	218	131	0.00052642	0.046449	1.0,0.99	0.874,0.796	0.16
24539	Os03g0608800		chr03	+	22932571	22933044	22932571	22932678	22936069	22936190	24539	7,15	0,0	17,16	1,4	479	131	8.71904e-05	0.0143428	1.0,1.0	0.823,0.522	0.328
24824	Os07g0139500		chr07	-	2084599	2084787	2084754	2084787	2084108	2084474	24824	37,38	0,0	56,26	3,5	268	131	0.000118547	0.0179695	1.0,1.0	0.901,0.718	0.191
24827	Os07g0139500		chr07	-	2084672	2084787	2084754	2084787	2084108	2084474	24827	45,53	0,0	72,24	3,5	213	131	0.000262126	0.03138	1.0,1.0	0.937,0.747	0.158
24830	Os07g0139500		chr07	-	2084754	2084961	2084845	2084961	2084108	2084474	24830	0,0	2,1	4,5	2,0	222	131	8.06696e-08	8.34124e-05	0.0,0.0	0.541,1.0	-0.77
24831	Os07g0139500		chr07	-	2084754	2084961	2084861	2084961	2084108	2084474	24831	0,0	8,2	7,6	16,4	238	131	2.96173e-05	0.0070111	0.0,0.0	0.194,0.452	-0.323
24976	Os07g0168000		chr07	-	3648501	3648705	3648507	3648705	3648386	3648434	24976	0,0	3,2	7,1	0,1	137	131	1.71381e-09	4.51075e-06	0.0,0.0	1.0,0.489	-0.744
25291	Os07g0236800		chr07	+	7623789	7624109	7623789	7623972	7624850	7624955	25291	4,4	2,1	1,0	7,1	262	131	3.05706e-05	0.0070539	0.5,0.667	0.067,0.0	0.55
25528	Os07g0421200		chr07	-	13529265	13529395	13529377	13529395	13528912	13529064	25528	6,7	0,0	29,13	6,3	243	131	7.78406e-05	0.0134949	1.0,1.0	0.723,0.7	0.288
25558	Os07g0434700		chr07	-	14521205	14521561	14521487	14521561	14520932	14520972	25558	21,31	0,0	36,33	5,3	395	131	3.20534e-05	0.00719387	1.0,1.0	0.705,0.785	0.255
25622	Os07g0456400		chr07	-	15870777	15871050	15870896	15871050	15870055	15870447	25622	0,0	2,8	6,6	2,2	250	131	5.58639e-08	6.98554e-05	0.0,0.0	0.611,0.611	-0.611
25687	Os07g0475900		chr07	-	17200629	17200713	17200682	17200713	17200438	17200534	25687	0,0	10,21	3,10	16,12	184	131	6.52235e-06	0.00258678	0.0,0.0	0.118,0.372	-0.245
25709	Os12g0255200		chr12	-	8731647	8731703	8731655	8731703	8730975	8731090	25709	18,50	0,0	26,34	2,6	139	131	0.000286438	0.0329085	1.0,1.0	0.925,0.842	0.117
25752	Os07g0264000		chr07	+	9345977	9346542	9345977	9346108	9346638	9348119	25752	4,16	0,0	13,11	2,2	547	131	0.000297607	0.0333965	1.0,1.0	0.609,0.568	0.411
25837	Os07g0507300		chr07	-	19261136	19261626	19261357	19261626	19260440	19260605	25837	0,2	2,2	2,1	0,0	334	131	6.57836e-08	7.61826e-05	0.0,0.282	1.0,1.0	-0.859
25840	Os07g0507300		chr07	-	19261227	19261626	19261357	19261626	19260440	19260605	25840	0,0	2,2	2,3	0,0	261	131	5.79067e-10	2.16187e-06	0.0,0.0	1.0,1.0	-1
26046	Os07g0557200		chr07	-	22240118	22240319	22240126	22240319	22239919	22240022	26046	1,0	2,7	3,5	1,0	139	131	4.63384e-08	6.38852e-05	0.32,0.0	0.739,1.0	-0.709
26200	Os05g0370600		chr05	+	17812075	17812507	17812075	17812496	17812795	17812916	26200	2,1	0,0	12,4	4,2	142	131	0.000183261	0.0253865	1.0,1.0	0.735,0.649	0.308
26216	Os11g0101200		chr11	+	40118	40308	40118	40213	42510	43499	26216	2,0	1,140	6,4	1,2	226	131	1.23582e-05	0.00388909	0.537,0.0	0.777,0.537	-0.389
26425	Os07g0630800		chr07	-	26155777	26155901	26155799	26155901	26154068	26155357	26425	0,0	3,9	4,5	3,3	153	131	3.45527e-07	0.000260096	0.0,0.0	0.533,0.588	-0.56
26555	Os07g0658400		chr07	-	27724201	27724546	27724418	27724546	27723810	27723894	26555	25,47	1,6	29,22	0,0	330	131	0.000187753	0.0258654	0.908,0.757	1.0,1.0	-0.167
26557	Os07g0658400		chr07	-	27724217	27724546	27724418	27724546	27723810	27723894	26557	25,46	1,6	30,21	0,0	314	131	0.000200372	0.0269822	0.913,0.762	1.0,1.0	-0.162
26771	Os02g0784100		chr02	-	33286090	33286233	33286112	33286233	33285799	33285968	26771	2,3	4,2	0,1	4,10	153	131	0.000520318	0.0463936	0.3,0.562	0.0,0.079	0.392
26803	Os03g0101100		chr03	+	107206	107678	107206	107227	107792	107843	26803	7,9	0,1	11,3	4,2	564	131	0.000522393	0.0463936	1.0,0.676	0.39,0.258	0.514
26844	Os02g0221500		chr02	-	6785854	6786057	6785961	6786057	6784205	6785239	26844	3,3	37,32	11,9	24,26	238	131	0.000595522	0.0491235	0.043,0.049	0.201,0.16	-0.135
26922	Os11g0202300		chr11	-	5170341	5170721	5170559	5170721	5168779	5169322	26922	26,36	64,86	25,33	25,24	331	131	8.47674e-05	0.0141045	0.139,0.142	0.284,0.352	-0.177
27175	Os08g0167800		chr08	+	3962106	3962205	3962106	3962156	3964077	3964217	27175	5,2	0,0	42,33	8,4	180	131	0.000504676	0.0458445	1.0,1.0	0.793,0.857	0.175
27366	Os01g0501800		chr01	+	17349337	17349655	17349337	17349584	17349773	17350785	27366	3,0	2,8	2,2	0,1	202	131	0.000371635	0.0374898	0.493,0.0	1.0,0.565	-0.536
27946	Os08g0447300		chr08	-	21846226	21846376	21846283	21846376	21845265	21845336	27946	10,11	0,0	24,6	6,0	188	131	0.000436995	0.0421729	1.0,1.0	0.736,1.0	0.132
27948	Os08g0447300		chr08	-	21846231	21846376	21846283	21846376	21845265	21845336	27948	4,4	0,0	9,2	6,0	183	131	0.00057959	0.0486385	1.0,1.0	0.518,1.0	0.241
28033	Os08g0480000		chr08	+	23713947	23714360	23713947	23714078	23715228	23715770	28033	0,0	2,2	4,1	0,0	395	131	3.38542e-10	2.16187e-06	0.0,0.0	1.0,1.0	-1
28060	Os08g0494300		chr08	-	24401068	24401324	24401228	24401324	24400797	24400981	28060	0,0	22,13	56,0	100,42	273	131	2.39752e-05	0.00625343	0.0,0.0	0.212,0.0	-0.106
28061	Os08g0494300		chr08	-	24401224	24401324	24401228	24401324	24400797	24400981	28061	4,4	22,13	0,0	100,42	135	131	8.27861e-06	0.00296269	0.15,0.23	0.0,0.0	0.19
28410	Os09g0131400		chr09	-	2401563	2401992	2401896	2401992	2397554	2400579	28410	37,63	0,0	124,87	4,8	446	131	6.90283e-05	0.0127416	1.0,1.0	0.901,0.762	0.168
28411	Os09g0131400		chr09	-	2401591	2401992	2401896	2401992	2397554	2400579	28411	4,2	0,0	10,4	4,8	418	131	7.7168e-08	8.2747e-05	1.0,1.0	0.439,0.135	0.713
28560	Os09g0286400		chr09	-	6380812	6380908	6380898	6380908	6379154	6379217	28560	0,2	1,2	2,2	0,0	217	131	0.000147721	0.0216199	0.0,0.376	1.0,1.0	-0.812
28828	Os12g0626400		chr12	-	26782235	26782436	26782364	26782436	26782095	26782146	28828	4,2	0,0	3,0	4,1	260	131	5.10657e-08	6.72024e-05	1.0,1.0	0.274,0.0	0.863
28829	Os12g0626400		chr12	-	26782294	26782436	26782364	26782436	26782095	26782146	28829	5,2	0,0	6,3	4,1	201	131	2.61834e-05	0.00647916	1.0,1.0	0.494,0.662	0.422
28857	Os10g0522900		chr10	+	20282366	20282781	20282366	20282605	20283059	20283160	28857	10,8	5,1	32,14	0,1	289	131	0.000240648	0.0299023	0.475,0.784	1.0,0.864	-0.302
28867	Os09g0410400		chr09	+	14556311	14556806	14556311	14556769	14556904	14557393	28867	1,5	0,0	5,2	3,1	168	131	0.000426967	0.0416335	1.0,1.0	0.565,0.609	0.413
28996	Os11g0601700		chr11	-	23137135	23137537	23137308	23137537	23136833	23136923	28996	2,5	2,3	2,7	0,0	286	131	2.06855e-06	0.00105372	0.314,0.433	1.0,1.0	-0.627
29036	Os09g0460000		chr09	+	17393992	17394142	17393992	17394043	17394758	17395622	29036	0,1	2,3	1,7	0,3	230	131	0.000244811	0.0301607	0.0,0.16	1.0,0.571	-0.706
29268	Os09g0513400		chr09	+	19981215	19981407	19981215	19981379	19981921	19982000	29268	2,8	0,2	2,0	3,7	159	131	1.82656e-05	0.00513424	1.0,0.767	0.355,0.0	0.706
29312	Os01g0733600		chr01	-	30597147	30597266	30597252	30597266	30596862	30597044	29312	11,25	4,16	17,31	1,3	236	131	0.00020362	0.0271669	0.604,0.464	0.904,0.852	-0.344
29315	Os01g0733600		chr01	-	30597151	30597266	30597252	30597266	30596862	30597044	29315	11,25	4,16	17,30	1,3	232	131	0.000239144	0.0298436	0.608,0.469	0.906,0.85	-0.34
29317	Os01g0733600		chr01	-	30597152	30597266	30597252	30597266	30596862	30597044	29317	11,25	4,16	17,30	1,3	231	131	0.000238903	0.0298436	0.609,0.47	0.906,0.85	-0.339
29932	Os10g0363100		chr10	+	11252107	11252599	11252107	11252593	11252830	11252977	29932	0,2	2,3	3,2	0,0	137	131	2.46348e-07	0.000198118	0.0,0.389	1.0,1.0	-0.805
29965	Os02g0135200		chr02	-	1856880	1857067	1857009	1857067	1854208	1854617	29965	8,15	0,0	39,19	6,2	260	131	0.000125063	0.0187607	1.0,1.0	0.766,0.827	0.204
30332	Os10g0503800		chr10	-	19246519	19246731	19246524	19246731	19246067	19246109	30332	2,10	12,5	0,0	8,5	136	131	2.60955e-05	0.00647916	0.138,0.658	0.0,0.0	0.398
30508	Os10g0561400		chr10	-	22136353	22136769	22136659	22136769	22136107	22136186	30508	4,6	2,2	0,0	4,4	419	131	3.01483e-06	0.00146632	0.385,0.484	0.0,0.0	0.434
30823	Os08g0421900		chr08	+	20206581	20206995	20206581	20206707	20207617	20207777	30823	4,2	0,0	5,6	2,4	401	131	3.50364e-07	0.000260096	1.0,1.0	0.45,0.329	0.611
31044	Os03g0441000		chr03	-	18642810	18643290	18642943	18643290	18641080	18641199	31044	0,0	3,6	7,1	11,3	262	131	0.000148511	0.0216199	0.0,0.0	0.241,0.143	-0.192
31184	Os11g0438400		chr11	-	14314300	14314641	14314401	14314641	14313761	14313848	31184	6,11	0,1	9,2	12,1	232	131	7.01422e-06	0.00268917	1.0,0.861	0.298,0.53	0.516

## Sheet: MXE
ID	GeneID	geneSymbol	chr	strand	X1stExonStart_0base	X1stExonEnd	X2ndExonStart_0base	X2ndExonEnd	upstreamES	upstreamEE	downstreamES	downstreamEE	ID.1	IJC_SAMPLE_1	SJC_SAMPLE_1	IJC_SAMPLE_2	SJC_SAMPLE_2	IncFormLen	SkipFormLen	PValue	FDR	IncLevel1	IncLevel2	IncLevelDifference
90	Os02g0700700		chr02	-	28830935	28831079	28832642	28832770	28828002	28828478	28833251	28833632	90	3,6	0,1	15,13	11,6	259	262	0.000475312	0.0139404	1.0,0.859	0.58,0.687	0.296
224	Os02g0800500		chr02	-	34117795	34117883	34118061	34118146	34117009	34117121	34118416	34118485	224	4,0	15,3	12,9	1,12	216	219	0.0019966	0.0363469	0.213,0.0	0.924,0.432	-0.572
244	Os01g0720600		chr01	-	30039585	30039661	30040263	30040532	30038485	30039488	30041039	30041425	244	44,78	4,14	64,61	32,21	382	207	0.000790099	0.0196537	0.856,0.751	0.52,0.612	0.237
260	Os02g0528200		chr02	-	19358777	19358922	19359408	19359512	19358175	19358323	19360862	19360991	260	7,15	114,169	33,46	191,198	235	262	0.000114827	0.00525495	0.064,0.09	0.162,0.206	-0.107
297	Os12g0611000		chr12	-	25817091	25817205	25818179	25818296	25816199	25816309	25818643	25818855	297	34,109	83,169	180,122	133,100	248	245	5.95325e-06	0.000724616	0.288,0.389	0.572,0.547	-0.221
323	Os07g0136800		chr07	+	1948104	1948262	1949610	1949704	1947394	1947759	1949777	1949896	323	0,0	2,4	6,1	7,2	271	225	2.13435e-05	0.00171529	0.0,0.0	0.416,0.293	-0.354
347	Os07g0475900		chr07	-	17201017	17201190	17201328	17201402	17200438	17200534	17202093	17202201	347	25,58	171,426	61,32	218,131	205	286	0.000991538	0.022763	0.169,0.16	0.281,0.254	-0.103
425	Os02g0832800		chr02	-	35814527	35814594	35815527	35815590	35814372	35814441	35815672	35815718	425	68,83	134,209	191,147	248,193	194	198	0.000453902	0.0137212	0.341,0.288	0.44,0.437	-0.124
457	Os12g0406200		chr12	-	12272125	12272250	12273191	12273529	12271547	12271685	12273988	12274094	457	4,4	0,0	19,6	5,0	451	256	0.00146961	0.0304552	1.0,1.0	0.683,1.0	0.158
484	Os12g0293100		chr12	-	11370090	11370468	11371156	11371235	11368631	11368731	11372034	11372664	484	3,2	0,1	4,2	6,7	210	491	0.000178164	0.0070729	1.0,0.824	0.609,0.4	0.407
486	Os12g0293100		chr12	-	11371156	11371235	11372190	11372664	11368631	11368731	11375317	11375497	486	17,20	0,0	22,33	6,1	587	210	0.000130817	0.00569597	1.0,1.0	0.567,0.922	0.256
496	Os12g0271700		chr12	-	9917103	9917153	9920491	9920667	9916928	9917032	9920813	9920941	496	9,14	4,2	16,7	0,1	289	181	0.00208087	0.036582	0.585,0.814	1.0,0.814	-0.208
497	Os12g0271700		chr12	-	9917103	9917153	9920491	9920700	9916928	9917032	9920813	9920941	497	8,14	4,2	14,4	0,1	322	181	0.00320232	0.048181	0.529,0.797	1.0,0.692	-0.183
498	Os12g0271700		chr12	-	9917103	9917153	9920491	9920707	9916928	9917032	9920813	9920941	498	8,14	4,2	13,4	0,1	329	181	0.00337961	0.0497134	0.524,0.794	1.0,0.688	-0.185
499	Os12g0271700		chr12	-	9917103	9917153	9920539	9920667	9916928	9917032	9920813	9920941	499	12,30	4,2	24,22	0,1	259	181	0.00258771	0.0420025	0.677,0.913	1.0,0.939	-0.174
500	Os12g0271700		chr12	-	9917103	9917153	9920539	9920700	9916928	9917032	9920813	9920941	500	12,31	4,2	24,20	0,1	274	181	0.00275201	0.0435956	0.665,0.911	1.0,0.93	-0.177
501	Os12g0271700		chr12	-	9917103	9917153	9920539	9920707	9916928	9917032	9920813	9920941	501	12,31	4,2	23,20	0,1	281	181	0.00266259	0.0427963	0.659,0.909	1.0,0.928	-0.18
557	Os12g0132800		chr12	-	1585492	1585537	1585911	1585967	1585285	1585374	1586158	1586244	557	0,1	34,20	1,6	11,20	187	176	0.000639734	0.0174209	0.0,0.045	0.079,0.22	-0.127
565	Os12g0106900		chr12	-	377547	377871	377907	377926	376704	376929	379046	379320	565	0,0	2,4	1,2	0,2	150	437	8.96542e-06	0.000923158	0.0,0.0	1.0,0.744	-0.872
585	Os11g0611600		chr11	+	23663521	23663677	23663677	23663748	23661853	23661921	23663941	23664304	585	0,2	10,11	16,5	35,9	269	202	0.000883699	0.0209447	0.0,0.12	0.256,0.294	-0.215
588	Os12g0137200		chr12	+	1805364	1805464	1805587	1805940	1805134	1805236	1806416	1806498	588	2,0	0,1	1,0	3,7	231	466	0.00149923	0.030683	1.0,0.0	0.402,0.0	0.299
589	Os12g0137200		chr12	+	1805364	1805464	1805587	1805956	1805134	1805236	1806416	1806498	589	2,0	0,1	1,0	1,4	231	482	0.00204498	0.036582	1.0,0.0	0.676,0.0	0.162
615	Os12g0137200		chr12	+	1805587	1805915	1806436	1806877	1805134	1805236	1806962	1807042	615	0,1	1,3	3,3	3,2	441	554	0.00157825	0.0315172	0.0,0.295	0.557,0.653	-0.458
629	Os12g0137200		chr12	+	1805706	1805915	1806416	1806771	1805134	1805236	1806962	1807042	629	0,0	7,17	3,2	16,18	322	468	0.00262951	0.0424717	0.0,0.0	0.214,0.139	-0.176
630	Os12g0137200		chr12	+	1805706	1805915	1806416	1806877	1805134	1805236	1806962	1807042	630	0,0	8,20	3,2	18,20	322	574	0.00198818	0.0363469	0.0,0.0	0.229,0.151	-0.19
633	Os12g0137200		chr12	+	1805706	1805915	1806436	1806877	1805134	1805236	1806962	1807042	633	0,0	1,3	3,2	3,2	322	554	8.17275e-06	0.000868684	0.0,0.0	0.632,0.632	-0.632
635	Os12g0137200		chr12	+	1805709	1805915	1806416	1806771	1805134	1805236	1806962	1807042	635	0,0	7,17	3,2	16,18	319	468	0.00256944	0.0419125	0.0,0.0	0.216,0.14	-0.178
636	Os12g0137200		chr12	+	1805709	1805915	1806416	1806877	1805134	1805236	1806962	1807042	636	0,0	8,20	3,2	18,20	319	574	0.00193844	0.0356824	0.0,0.0	0.231,0.152	-0.192
639	Os12g0137200		chr12	+	1805709	1805915	1806436	1806877	1805134	1805236	1806962	1807042	639	0,0	1,3	3,2	3,2	319	554	7.85127e-06	0.000868684	0.0,0.0	0.635,0.635	-0.635
684	Os04g0420500		chr04	-	20792919	20793026	20793026	20793109	20792700	20792829	20793224	20793443	684	6,2	9,15	1,0	14,14	214	238	0.000491279	0.0141997	0.426,0.129	0.074,0.0	0.24
685	Os04g0573000		chr04	+	28863110	28863385	28864560	28864632	28862599	28863045	28864918	28864992	685	4,5	0,0	9,5	5,2	388	203	5.22822e-06	0.000681623	1.0,1.0	0.485,0.567	0.474
686	Os04g0573000		chr04	+	28863313	28863385	28864560	28864632	28862599	28863045	28864918	28864992	686	12,11	0,0	11,7	5,2	203	203	2.63057e-05	0.00188851	1.0,1.0	0.688,0.778	0.267
698	Os04g0507000		chr04	-	25333101	25333224	25333460	25333525	25332398	25332563	25335576	25335624	698	8,3	0,0	15,13	4,8	196	254	5.45101e-05	0.00320734	1.0,1.0	0.829,0.678	0.246
710	Os04g0479200		chr04	-	23964947	23965011	23965941	23966169	23963999	23964623	23967126	23967781	710	3,10	0,0	12,7	2,2	341	195	0.00300741	0.0457618	1.0,1.0	0.774,0.667	0.279
729	Os04g0606700		chr04	-	30680261	30680358	30680536	30680626	30680041	30680133	30681303	30681789	729	1,5	2,4	8,1	0,0	221	228	6.15759e-06	0.000724616	0.34,0.563	1.0,1.0	-0.548
738	Os09g0530000		chr09	+	20753680	20753732	20753785	20754006	20753420	20753523	20754141	20754647	738	0,0	2,1	1,2	0,0	183	334	4.25935e-09	1.63029e-06	0.0,0.0	1.0,1.0	-1
740	Os04g0284500		chr04	+	12243925	12244003	12245952	12246030	12242957	12243246	12246466	12248981	740	3,9	0,0	7,2	5,3	209	209	1.32383e-06	0.00022958	1.0,1.0	0.583,0.4	0.508
777	Os02g0224800		chr02	+	7007241	7007372	7008045	7008201	7006162	7006318	7008432	7008532	777	1,3	0,0	1,2	1,4	262	269	4.99952e-06	0.000681623	1.0,1.0	0.507,0.339	0.577
783	Os02g0224800		chr02	+	7007241	7007699	7008045	7008201	7006162	7006318	7008432	7008532	783	2,11	0,0	6,2	1,4	571	269	1.23975e-05	0.00110404	1.0,1.0	0.739,0.191	0.535
785	Os02g0224800		chr02	+	7007522	7007699	7008045	7008201	7006162	7006318	7008432	7008532	785	4,12	0,0	10,3	1,4	290	269	0.000743314	0.0191646	1.0,1.0	0.903,0.41	0.344
787	Os02g0224800		chr02	+	7007522	7007850	7008045	7008201	7006162	7006318	7008432	7008532	787	2,5	0,0	9,9	1,4	441	269	0.000236747	0.00876496	1.0,1.0	0.846,0.578	0.288
794	Os09g0475400		chr09	+	18208212	18208305	18208362	18208519	18207996	18208104	18208623	18208875	794	0,1	7,9	5,2	11,11	224	270	0.00177675	0.0340371	0.0,0.118	0.354,0.18	-0.208
808	Os04g0252400		chr04	-	9948445	9948529	9948678	9948983	9948060	9948157	9949633	9949707	808	2,4	0,8	2,2	0,0	418	215	0.00112028	0.0249414	1.0,0.205	1.0,1.0	-0.397
982	Os08g0327400		chr08	+	14417232	14417344	14417695	14417707	14417053	14417128	14417791	14417843	982	234,325	43,54	479,314	29,28	243	143	1.00634e-05	0.000975258	0.762,0.78	0.907,0.868	-0.116
1004	Os06g0726400		chr06	-	30899281	30899446	30899915	30900010	30899111	30899179	30900461	30900524	1004	0,0	2,6	1,5	1,6	226	278	1.2379e-05	0.00110404	0.0,0.0	0.552,0.506	-0.529
1017	Os03g0152100		chr03	+	2873152	2873250	2874815	2874916	2872982	2873081	2875489	2875830	1017	5,5	0,0	5,6	5,2	229	232	1.34153e-05	0.00116325	1.0,1.0	0.503,0.752	0.373
1029	Os03g0125700		chr03	-	1465125	1465288	1465535	1465662	1464028	1464090	1466127	1466185	1029	2,1	0,0	0,4	4,2	258	276	4.2631e-06	0.000610735	1.0,1.0	0.0,0.681	0.659
1035	Os03g0125700		chr03	-	1465214	1465288	1465535	1465662	1464028	1464090	1466127	1466185	1035	2,1	0,0	0,4	4,2	258	205	1.06613e-06	0.00020664	1.0,1.0	0.0,0.614	0.693
1103	Os02g0793800		chr02	+	33732275	33732360	33732739	33733071	33732008	33732182	33733160	33733654	1103	1,4	0,4	1,0	10,1	216	445	7.36522e-05	0.00385213	1.0,0.673	0.171,0.0	0.751
1138	Os04g0308000		chr04	-	13920609	13920954	13921453	13921620	13920346	13920496	13925539	13925649	1138	0,0	3,2	5,2	0,2	280	458	3.02034e-10	3.31734e-07	0.0,0.0	1.0,0.621	-0.81
1140	Os04g0308000		chr04	-	13920609	13920968	13921453	13921620	13920346	13920496	13925539	13925649	1140	0,0	3,2	5,2	0,2	280	472	2.24232e-10	3.31734e-07	0.0,0.0	1.0,0.628	-0.814
1146	Os04g0308000		chr04	-	13920851	13920954	13921453	13921620	13920346	13920496	13925539	13925649	1146	0,0	9,6	5,2	8,7	280	234	5.89899e-05	0.00329444	0.0,0.0	0.343,0.193	-0.268
1148	Os04g0308000		chr04	-	13920851	13920968	13921453	13921620	13920346	13920496	13925539	13925649	1148	0,0	9,10	5,2	11,7	280	248	5.63149e-05	0.0032554	0.0,0.0	0.287,0.202	-0.244
1150	Os04g0308000		chr04	-	13920851	13921089	13921453	13921620	13920346	13920496	13925539	13925649	1150	0,0	9,8	5,2	11,7	280	351	2.48052e-05	0.00188851	0.0,0.0	0.363,0.264	-0.314
1152	Os04g0308000		chr04	-	13920851	13921092	13921453	13921620	13920346	13920496	13925539	13925649	1152	0,0	9,8	5,2	11,7	280	354	2.4409e-05	0.00188851	0.0,0.0	0.365,0.265	-0.315
1190	Os01g0645200		chr01	+	25977001	25977225	25978178	25978225	25976134	25976197	25978489	25978571	1190	16,8	27,27	23,32	18,11	337	178	0.000279233	0.0101197	0.238,0.135	0.403,0.606	-0.318
1195	Os01g0734200		chr01	+	30625933	30626033	30629677	30629766	30624302	30624416	30630589	30631012	1195	2,1	0,0	9,7	3,2	231	220	0.00159413	0.0316424	1.0,1.0	0.741,0.769	0.245
1214	Os04g0175900		chr04	+	5180610	5180903	5181619	5181844	5180241	5180555	5185539	5185604	1214	0,7	1,8	2,2	0,0	406	338	1.31606e-06	0.00022958	0.0,0.421	1.0,1.0	-0.789
1219	Os04g0175900		chr04	+	5180625	5180903	5181619	5181844	5180241	5180555	5185539	5185604	1219	0,8	1,8	2,2	0,0	391	338	4.01846e-06	0.000601856	0.0,0.464	1.0,1.0	-0.768
1224	Os04g0175900		chr04	+	5180696	5180903	5181619	5181844	5180241	5180555	5185539	5185604	1224	6,19	1,8	4,2	0,0	320	338	0.000124704	0.00562876	0.864,0.715	1.0,1.0	-0.211
1244	Os08g0537001		chr08	+	26855233	26855303	26855441	26855571	26854854	26854886	26856294	26856594	1244	11,13	2,0	11,11	12,9	201	261	7.94727e-06	0.000868684	0.877,1.0	0.543,0.613	0.36
1273	Os04g0659500		chr04	-	33651408	33651426	33651492	33651543	33651226	33651313	33651666	33651822	1273	9,13	0,0	10,12	6,1	182	149	0.000114406	0.00525495	1.0,1.0	0.577,0.908	0.258
1288	Os01g0187400		chr01	+	4677393	4677442	4677442	4677519	4677184	4677313	4678453	4678509	1288	11,21	48,87	44,34	83,53	180	208	0.000414213	0.0131234	0.209,0.218	0.38,0.426	-0.19
1360	Os04g0676700		chr04	-	34556867	34557261	34558067	34558162	34555301	34556064	34558713	34559555	1360	0,0	2,4	5,5	4,5	226	507	3.62806e-07	9.19573e-05	0.0,0.0	0.737,0.692	-0.714
1366	Os01g0629000		chr01	+	25126508	25126544	25126736	25126804	25125134	25125283	25127250	25127466	1366	0,0	3,1	3,4	1,0	167	199	1.91528e-11	6.31084e-08	0.0,0.0	0.781,1.0	-0.891
1373	Os11g0264300		chr11	-	8973515	8973719	8975354	8975676	8973012	8973054	8976314	8977206	1373	5,38	1,3	37,34	13,13	435	317	0.00268239	0.0429052	0.785,0.902	0.675,0.656	0.178
1402	Os03g0180300		chr03	+	4204223	4204304	4204958	4205065	4203529	4203803	4205499	4206145	1402	40,42	8,0	19,17	19,5	212	238	0.000426541	0.0133508	0.849,1.0	0.529,0.792	0.264
1403	Os03g0180300		chr03	+	4204228	4204304	4204958	4205065	4203529	4203803	4205499	4206145	1403	32,39	8,0	19,15	19,5	207	238	0.000686376	0.0182388	0.821,1.0	0.535,0.775	0.255
1508	Os03g0401100		chr03	+	16288729	16288769	16288823	16288887	16287692	16287780	16290026	16290478	1508	4,1	1,7	2,2	0,0	171	195	2.75053e-05	0.00188851	0.82,0.14	1.0,1.0	-0.52
1522	Os10g0473400		chr10	-	17591632	17591655	17591675	17591709	17591425	17591525	17591839	17591896	1522	25,41	6,3	32,22	13,12	165	154	0.00329237	0.0488664	0.795,0.927	0.697,0.631	0.197
1525	Os01g0185500		chr01	+	4543866	4544013	4544320	4544380	4542330	4542646	4544502	4544621	1525	3,3	0,0	4,2	3,2	262	191	2.7511e-05	0.00188851	1.0,1.0	0.493,0.422	0.542
1547	Os01g0601200		chr01	+	23624788	23624955	23625177	23625224	23624599	23624704	23625539	23625662	1547	1,2	0,0	0,1	2,0	280	178	0.00246462	0.0408087	1.0,1.0	0.0,1.0	0.5
1555	Os07g0205000		chr07	+	5652945	5653018	5653350	5653397	5652727	5652793	5653583	5653662	1555	6,4	25,32	0,1	23,30	204	178	0.000394043	0.0127291	0.173,0.098	0.0,0.028	0.122
1632	Os03g0231800		chr03	-	6961459	6961582	6961780	6961979	6959996	6960108	6962073	6962492	1632	2,0	26,31	7,2	24,10	312	254	0.00103801	0.0235879	0.059,0.0	0.192,0.14	-0.137
1691	Os02g0172600		chr02	-	3952288	3952347	3952759	3953082	3951863	3952206	3953285	3953715	1691	28,20	16,27	10,17	45,38	436	190	0.000766422	0.019379	0.433,0.244	0.088,0.163	0.213
1712	Os02g0804600		chr02	-	34322429	34322587	34322631	34322852	34311353	34311392	34322989	34323054	1712	4,9	2,3	12,8	0,1	334	271	0.00175541	0.034024	0.619,0.709	1.0,0.867	-0.27
1773	Os01g0764000		chr01	-	32150910	32151009	32151245	32151594	32149727	32149776	32151702	32152034	1773	4,3	2,2	8,2	0,0	462	230	8.4856e-05	0.00411815	0.499,0.428	1.0,1.0	-0.536
1774	Os01g0764000		chr01	-	32150910	32151009	32151437	32151594	32149727	32149776	32151702	32152034	1774	4,0	2,2	7,3	0,0	270	230	0.000140718	0.00594444	0.63,0.0	1.0,1.0	-0.685
1793	Os09g0131000		chr09	-	2365860	2365936	2366900	2367350	2364662	2365022	2367694	2367818	1793	1,4	0,4	10,3	0,0	563	207	0.0023204	0.0392088	1.0,0.269	1.0,1.0	-0.365
1807	Os07g0250300		chr07	+	8352633	8352679	8353985	8354085	8352157	8352553	8354441	8354857	1807	0,7	4,2	0,0	11,4	177	231	0.00284607	0.0444445	0.0,0.82	0.0,0.0	0.41
1825	Os01g0639900		chr01	+	25703358	25703650	25704104	25704254	25700958	25701007	25704349	25704455	1825	6,6	37,61	15,7	28,23	405	263	0.00181062	0.0344856	0.095,0.06	0.258,0.165	-0.134
1846	Os01g0144100		chr01	-	2384491	2384809	2384815	2384867	2384318	2384400	2384996	2385069	1846	0,0	1,1	2,3	0,0	183	431	4.45301e-09	1.63029e-06	0.0,0.0	1.0,1.0	-1
1847	Os01g0144100		chr01	-	2384491	2384809	2384815	2384884	2384318	2384400	2384996	2385069	1847	0,0	1,1	2,5	0,0	200	431	3.43007e-09	1.61458e-06	0.0,0.0	1.0,1.0	-1
1870	Os01g0383700		chr01	+	16050784	16050954	16051864	16052226	16049735	16049813	16052358	16052531	1870	4,2	8,0	1,3	0,0	283	475	0.0010632	0.0239947	0.456,1.0	1.0,1.0	-0.272
1882	Os01g0168100		chr01	-	3481979	3482086	3483548	3483631	3481506	3481645	3484452	3484579	1882	14,26	14,26	49,23	15,8	214	238	0.000555996	0.0157932	0.527,0.527	0.784,0.762	-0.246
1897	Os01g0281100		chr01	-	10011101	10011147	10011147	10011322	10010404	10010706	10011392	10011595	1897	0,4	1,5	2,4	1,0	288	177	0.000429493	0.0133508	0.0,0.33	0.551,1.0	-0.611
1902	Os03g0102100		chr03	+	144899	145096	145413	145469	144651	144778	145723	145836	1902	18,28	0,0	55,58	1,8	310	187	0.000793307	0.0196537	1.0,1.0	0.971,0.814	0.108
1903	Os03g0102100		chr03	+	144952	145042	145413	145469	144651	144778	145723	145836	1903	4,4	0,0	3,2	1,8	221	187	2.39635e-06	0.000394798	1.0,1.0	0.717,0.175	0.554
1907	Os07g0604000		chr07	+	24737524	24737559	24738866	24739052	24736929	24737077	24739151	24739387	1907	8,0	3,15	0,0	17,14	166	299	0.00231657	0.0392088	0.828,0.0	0.0,0.0	0.414
1908	Os07g0604000		chr07	+	24737524	24737559	24738866	24739066	24736929	24737077	24739151	24739387	1908	8,0	2,15	0,0	19,14	166	313	0.00237113	0.0398616	0.883,0.0	0.0,0.0	0.442
1949	Os01g0846000		chr01	-	36332822	36333009	36333681	36333753	36328484	36328628	36335643	36335670	1949	1,9	0,0	6,12	6,0	203	300	0.00294049	0.0452753	1.0,1.0	0.596,1.0	0.202
1959	Os03g0210400		chr03	-	5764178	5764278	5764278	5764348	5763931	5764075	5764575	5764936	1959	0,0	1,1	3,9	10,10	201	231	3.41193e-05	0.00219784	0.0,0.0	0.256,0.508	-0.382
1961	Os03g0210400		chr03	-	5764178	5764278	5764278	5764454	5763931	5764075	5764575	5764936	1961	18,28	1,1	37,29	10,10	289	231	0.000127444	0.00567469	0.935,0.957	0.747,0.699	0.223
1962	Os03g0210400		chr03	-	5764178	5764278	5764278	5764488	5763931	5764075	5764575	5764936	1962	0,0	1,1	6,5	10,10	323	231	0.000194627	0.00763447	0.0,0.0	0.3,0.263	-0.281
1964	Os03g0210400		chr03	-	5764178	5764278	5764377	5764454	5763931	5764075	5764575	5764936	1964	14,23	1,1	24,22	10,10	208	231	5.77446e-05	0.00328049	0.94,0.962	0.727,0.71	0.233
1969	Os03g0210400		chr03	-	5764180	5764236	5764278	5764348	5763931	5764075	5764575	5764936	1969	0,0	12,21	3,9	28,14	201	187	2.99715e-05	0.00201543	0.0,0.0	0.091,0.374	-0.232
1972	Os03g0210400		chr03	-	5764180	5764236	5764278	5764488	5763931	5764075	5764575	5764936	1972	0,0	12,21	6,5	28,14	323	187	7.76714e-05	0.00397491	0.0,0.0	0.11,0.171	-0.141
1976	Os03g0210400		chr03	-	5764180	5764278	5764278	5764348	5763931	5764075	5764575	5764936	1976	0,0	29,38	3,9	81,45	201	229	0.000236481	0.00876496	0.0,0.0	0.04,0.186	-0.113
1995	Os03g0210400		chr03	-	5764187	5764278	5764278	5764454	5763931	5764075	5764575	5764936	1995	18,28	1,0	37,29	6,7	289	222	0.000101103	0.00475907	0.933,1.0	0.826,0.761	0.173
1998	Os03g0210400		chr03	-	5764187	5764278	5764377	5764454	5763931	5764075	5764575	5764936	1998	14,23	1,0	24,22	6,7	208	222	6.21968e-05	0.00335965	0.937,1.0	0.81,0.77	0.178
2004	Os03g0210400		chr03	-	5764278	5764348	5764377	5764454	5763931	5764075	5764575	5764936	2004	14,23	0,0	24,22	3,9	208	201	1.64323e-05	0.00135361	1.0,1.0	0.885,0.703	0.206
2035	Os01g0944000		chr01	-	41491731	41491779	41491844	41492244	41488410	41490859	41492407	41492510	2035	157,375	23,34	370,239	7,18	513	179	0.000811115	0.019945	0.704,0.794	0.949,0.822	-0.136
2036	Os01g0944000		chr01	-	41491731	41491779	41491844	41492280	41488410	41490859	41492407	41492510	2036	154,372	23,34	360,235	7,18	549	179	0.00115075	0.0252782	0.686,0.781	0.944,0.81	-0.143
2039	Os03g0219900		chr03	+	6296378	6296408	6296466	6296512	6296121	6296273	6297259	6297596	2039	2,3	8,1	0,0	4,3	161	177	0.000131379	0.00569597	0.216,0.767	0.0,0.0	0.491
2040	Os03g0219900		chr03	+	6296378	6296408	6296466	6296580	6296121	6296273	6297259	6297596	2040	2,3	2,0	0,0	1,3	161	245	1.96883e-08	6.48728e-06	0.603,1.0	0.0,0.0	0.801
2113	Os02g0326700		chr02	+	13159857	13159883	13160150	13160473	13158057	13158172	13161182	13161353	2113	0,2	5,2	2,2	0,0	157	436	6.45944e-05	0.00343288	0.0,0.735	1.0,1.0	-0.633
2141	Os06g0491300		chr06	-	16965018	16965074	16965230	16965314	16963979	16964091	16966042	16966188	2141	12,3	0,0	8,5	3,2	215	187	0.000392614	0.0127291	1.0,1.0	0.699,0.685	0.308
2186	Os01g0541000		chr01	+	19882564	19882628	19882632	19882828	19882056	19882114	19882999	19883059	2186	0,0	7,9	5,0	11,3	195	309	0.00109152	0.0244663	0.0,0.0	0.419,0.0	-0.209
2187	Os01g0541000		chr01	+	19882564	19882628	19882632	19882833	19882056	19882114	19882999	19883059	2187	0,0	3,6	5,0	5,2	195	314	0.001837	0.0345882	0.0,0.0	0.617,0.0	-0.308
2188	Os01g0541000		chr01	+	19882564	19882628	19882694	19882828	19882056	19882114	19882999	19883059	2188	0,0	4,5	5,0	9,1	195	262	0.0009948	0.022763	0.0,0.0	0.427,0.0	-0.213
2234	Os06g0194900		chr06	-	4801673	4801736	4802224	4802344	4801162	4801273	4802439	4802509	2234	2,4	4,12	0,0	14,3	251	194	0.000472322	0.0139404	0.279,0.205	0.0,0.0	0.242
2237	Os06g0194900		chr06	-	4801673	4801756	4802044	4802332	4801162	4801273	4802439	4802509	2237	0,0	14,11	6,0	11,6	401	214	0.00177636	0.0340371	0.0,0.0	0.225,0.0	-0.113
2240	Os06g0194900		chr06	-	4801673	4801756	4802224	4802344	4801162	4801273	4802439	4802509	2240	2,4	14,11	0,0	11,6	251	214	0.000729509	0.0190772	0.109,0.237	0.0,0.0	0.173
2280	Os05g0593800		chr05	-	29573964	29573981	29573981	29574060	29573811	29573882	29574193	29574342	2280	84,107	29,19	248,209	30,21	210	148	0.00279451	0.0439317	0.671,0.799	0.854,0.875	-0.129
2307	Os08g0220600		chr08	-	7345970	7346189	7346311	7346425	7341427	7341726	7347100	7347406	2307	8,4	0,2	2,0	4,2	245	332	0.000209836	0.00813421	1.0,0.73	0.404,0.0	0.663
2349	Os02g0717400		chr02	-	29771528	29771601	29771629	29771657	29770883	29771262	29771729	29771865	2349	33,40	34,61	42,41	150,115	159	204	0.000136303	0.00583272	0.555,0.457	0.264,0.314	0.217
2364	Os09g0563800		chr09	-	22409269	22409325	22409981	22410088	22409122	22409193	22410734	22410863	2364	1,11	4,4	2,0	22,7	238	187	0.000754566	0.0192736	0.164,0.684	0.067,0.0	0.391
2429	Os02g0672200		chr02	-	27338418	27338886	27341002	27341225	27336153	27336833	27341503	27341732	2429	0,0	10,35	10,2	47,45	336	581	8.49876e-05	0.00411815	0.0,0.0	0.269,0.071	-0.17
2549	Os05g0473900		chr05	-	23279980	23280046	23280050	23280120	23279183	23279242	23280617	23280905	2549	1,5	0,0	5,5	6,0	201	197	0.00165414	0.0324427	1.0,1.0	0.45,1.0	0.275
2618	Os01g0312500		chr01	+	11748923	11749290	11749610	11749667	11741907	11742502	11749792	11750685	2618	2,0	1,4	12,2	3,0	480	188	0.0015338	0.0310053	0.439,0.0	0.61,1.0	-0.585
2619	Os01g0312500		chr01	+	11748923	11749306	11749610	11749667	11741907	11742502	11749792	11750685	2619	1,0	1,4	5,4	3,0	496	188	0.000302318	0.0107112	0.275,0.0	0.387,1.0	-0.556
2657	Os06g0348800		chr06	+	14079531	14079606	14080187	14080372	14079125	14079266	14080803	14081154	2657	0,0	14,3	4,0	0,2	206	298	0.00290554	0.0449472	0.0,0.0	1.0,0.0	-0.5
2664	Os09g0337500		chr09	-	10264920	10265114	10265173	10265341	10264488	10264617	10265946	10266738	2664	0,0	2,4	2,3	10,8	281	307	0.00114581	0.0252782	0.0,0.0	0.179,0.291	-0.235
2727	Os04g0648500		chr04	-	32997856	32997932	32998786	32998897	32996444	32996551	32999001	32999110	2727	2,5	2,2	0,0	6,2	242	207	5.00696e-07	0.000117842	0.461,0.681	0.0,0.0	0.571
2741	Os06g0689600		chr06	-	28755421	28755450	28755876	28756247	28755234	28755317	28756341	28756394	2741	7,24	1,0	24,28	4,3	484	160	0.00297391	0.0455769	0.698,1.0	0.665,0.755	0.139
2809	Os07g0244300		chr07	+	8040577	8040682	8040739	8040806	8038859	8038933	8040894	8041044	2809	2,1	0,0	0,0	2,6	236	198	6.84664e-10	5.63992e-07	1.0,1.0	0.0,0.0	1
2813	Os07g0282300		chr07	+	10754482	10754629	10756378	10756522	10748745	10749071	10757399	10759052	2813	0,0	2,4	1,3	4,4	262	262	0.00242874	0.0404177	0.0,0.0	0.2,0.429	-0.315
2830	Os04g0467100		chr04	-	23334711	23334814	23335218	23335396	23333807	23334493	23335507	23335587	2830	14,17	2,8	43,13	3,0	291	234	0.00289331	0.0449472	0.849,0.631	0.92,1.0	-0.22
2832	Os04g0467100		chr04	-	23334711	23334838	23335218	23335396	23333807	23334493	23335507	23335587	2832	14,17	0,7	43,13	1,0	291	258	0.00133629	0.028407	1.0,0.683	0.974,1.0	-0.145
2862	Os07g0475900		chr07	-	17201017	17201092	17201328	17201402	17200438	17200534	17202093	17202201	2862	25,58	69,193	61,32	79,52	205	206	0.000174223	0.0070729	0.267,0.232	0.437,0.382	-0.16
2864	Os07g0475900		chr07	-	17201017	17201131	17201328	17201402	17200438	17200534	17202093	17202201	2864	25,58	101,304	61,32	128,93	205	245	0.000667322	0.0178766	0.228,0.186	0.363,0.291	-0.12
2867	Os07g0475900		chr07	-	17201017	17201288	17201328	17201402	17200438	17200534	17202093	17202201	2867	25,58	165,401	61,32	205,121	205	384	0.000744484	0.0191646	0.221,0.213	0.358,0.331	-0.128
2869	Os07g0475900		chr07	-	17201017	17201293	17201328	17201402	17200438	17200534	17202093	17202201	2869	25,58	164,401	61,32	210,125	205	389	0.00126021	0.0271398	0.224,0.215	0.355,0.327	-0.121
2913	Os06g0105500		chr06	+	378225	378337	378410	378481	377977	378142	378965	379222	2913	6,5	1,4	2,0	4,7	243	202	0.000441935	0.0134831	0.833,0.51	0.294,0.0	0.524
2914	Os06g0105500		chr06	+	378225	378337	378410	378484	377977	378142	378965	379222	2914	6,5	0,4	2,0	6,7	243	205	8.33136e-05	0.00411815	1.0,0.513	0.219,0.0	0.647
2915	Os06g0105500		chr06	+	378225	378337	378410	378502	377977	378142	378965	379222	2915	6,5	18,27	2,0	62,52	243	223	1.22733e-05	0.00110404	0.234,0.145	0.029,0.0	0.175
2918	Os06g0105500		chr06	+	378267	378337	378410	378502	377977	378142	378965	379222	2918	4,5	18,27	2,2	62,52	201	223	0.00305507	0.0461764	0.198,0.17	0.035,0.041	0.146
2982	Os08g0122800		chr08	+	1248286	1248632	1248686	1248789	1247917	1247989	1249495	1249576	2982	37,53	7,1	107,51	1,0	459	234	0.000363729	0.0123555	0.729,0.964	0.982,1.0	-0.144
2994	Os08g0122800		chr08	+	1248314	1248632	1248686	1248789	1247917	1247989	1249495	1249576	2994	37,53	7,1	104,51	1,0	431	234	0.000409136	0.0130884	0.742,0.966	0.983,1.0	-0.138
3006	Os08g0122800		chr08	+	1248340	1248632	1248686	1248789	1247917	1247989	1249495	1249576	3006	37,53	7,1	104,51	1,0	405	234	0.000439746	0.0134831	0.753,0.968	0.984,1.0	-0.131
3018	Os08g0122800		chr08	+	1248345	1248632	1248686	1248789	1247917	1247989	1249495	1249576	3018	39,53	7,1	106,51	1,0	400	234	0.000464845	0.0139242	0.765,0.969	0.984,1.0	-0.125
3070	Os10g0127900		chr10	-	1746785	1747107	1748386	1748561	1744258	1744414	1751906	1752159	3070	12,21	7,23	5,5	15,17	288	435	0.00323373	0.0482133	0.721,0.58	0.335,0.308	0.329
3071	Os10g0127900		chr10	-	1746785	1747107	1748386	1748564	1744258	1744414	1751906	1752159	3071	3,8	7,23	0,1	15,17	291	435	3.46852e-05	0.00219784	0.39,0.342	0.0,0.081	0.326
3123	Os08g0411200		chr08	-	19674561	19674785	19675311	19675393	19674281	19674393	19675759	19675906	3123	88,135	54,74	91,88	101,90	213	337	0.000631863	0.0173499	0.721,0.743	0.588,0.607	0.135
3130	Os08g0411500		chr08	+	19696025	19696150	19697600	19697796	19694624	19694739	19697912	19698092	3130	0,0	23,23	5,2	37,17	256	309	0.000846594	0.0205112	0.0,0.0	0.14,0.124	-0.132
3131	Os08g0411500		chr08	+	19696025	19696150	19697679	19697796	19694624	19694739	19697912	19698092	3131	0,0	14,14	5,2	23,13	256	248	0.000614095	0.01721	0.0,0.0	0.174,0.13	-0.152
3178	Os09g0131400		chr09	-	2403240	2403303	2403303	2403357	2402987	2403059	2404197	2404366	3178	17,32	0,0	68,48	8,8	185	194	6.01625e-05	0.00330392	1.0,1.0	0.899,0.863	0.119
3180	Os09g0131400		chr09	-	2403240	2403303	2403303	2403516	2402987	2403059	2404197	2404366	3180	34,61	0,0	123,84	8,8	326	194	4.14958e-05	0.00248605	1.0,1.0	0.901,0.862	0.119
3181	Os09g0131400		chr09	-	2403240	2403303	2403461	2403516	2402987	2403059	2404197	2404366	3181	2,2	0,0	0,2	8,8	186	194	1.52844e-09	1.00724e-06	1.0,1.0	0.0,0.207	0.896
3183	Os09g0131400		chr09	-	2403240	2403357	2403461	2403516	2402987	2403059	2404197	2404366	3183	2,2	0,1	0,2	4,8	186	248	9.44514e-06	0.000943083	1.0,0.727	0.0,0.25	0.738
3272	Os09g0436500		chr09	+	16069362	16069609	16070187	16070230	16069211	16069290	16070554	16070656	3272	34,46	0,0	88,61	6,3	360	174	0.000550485	0.0157726	1.0,1.0	0.876,0.908	0.108
3276	Os09g0436500		chr09	+	16069377	16069609	16070187	16070230	16069211	16069290	16070554	16070656	3276	22,52	0,0	87,58	6,3	345	174	0.000616323	0.01721	1.0,1.0	0.88,0.907	0.107
3280	Os09g0436500		chr09	+	16069418	16069609	16070187	16070230	16069211	16069290	16070554	16070656	3280	16,32	0,0	68,44	6,3	304	174	0.000478079	0.0139404	1.0,1.0	0.866,0.894	0.12
3348	Os10g0477000		chr10	+	17789869	17789945	17789989	17790078	17788729	17788877	17791090	17791168	3348	6,13	36,51	2,2	59,69	207	220	2.69394e-05	0.00188851	0.15,0.213	0.035,0.03	0.149
3350	Os09g0503700		chr09	-	19479391	19479467	19479467	19479535	19478652	19479278	19479662	19480510	3350	0,5	8,9	6,4	3,1	199	207	0.00163189	0.032198	0.0,0.366	0.675,0.806	-0.558
3364	Os09g0573200		chr09	+	22935788	22935892	22936115	22936302	22934977	22935193	22936769	22936836	3364	8,13	0,2	9,5	6,3	235	300	0.00131024	0.028034	1.0,0.892	0.657,0.68	0.277
3366	Os09g0573200		chr09	+	22935788	22935892	22936130	22936302	22934977	22935193	22936769	22936836	3366	8,13	6,11	9,5	28,19	235	285	0.000859357	0.0206685	0.618,0.589	0.28,0.242	0.342
3368	Os09g0573200		chr09	+	22935788	22935896	22936115	22936302	22934977	22935193	22936769	22936836	3368	9,14	0,2	9,5	6,3	239	300	0.000912135	0.0213155	1.0,0.898	0.653,0.677	0.284
3370	Os09g0573200		chr09	+	22935788	22935896	22936130	22936302	22934977	22935193	22936769	22936836	3370	9,14	6,11	9,5	28,19	239	285	0.000320746	0.0112432	0.641,0.603	0.277,0.239	0.364
3385	Os11g0307950		chr11	-	11714795	11714926	11714987	11715082	11713982	11714065	11715720	11716306	3385	0,3	46,33	10,9	45,19	226	262	4.1497e-05	0.00248605	0.0,0.095	0.205,0.354	-0.232
3396	Os10g0132700		chr10	+	2049552	2049756	2051214	2051257	2044041	2044500	2054899	2057059	3396	4,13	0,2	6,7	8,7	317	174	0.000166925	0.00687521	1.0,0.781	0.292,0.354	0.568
3454	Os02g0741500		chr02	-	31022170	31022215	31023053	31023095	31021957	31022041	31023174	31023354	3454	70,134	12,27	147,98	53,45	173	176	0.000889168	0.0209447	0.856,0.835	0.738,0.689	0.132
3494	Os01g0531200		chr01	-	19118697	19119038	19119451	19119620	19117942	19118212	19120540	19120673	3494	5,15	0,2	12,5	7,5	282	454	0.000713623	0.0188111	1.0,0.924	0.734,0.617	0.286
3495	Os01g0531200		chr01	-	19118697	19119038	19119477	19119620	19117942	19118212	19120540	19120673	3495	4,10	0,2	10,3	7,5	262	454	0.00137504	0.0288583	1.0,0.897	0.712,0.51	0.338
3544	Os11g0242100		chr11	+	7602364	7602447	7602618	7602685	7602186	7602254	7603605	7603678	3544	1,0	0,4	5,1	0,1	214	198	0.00204174	0.036582	1.0,0.0	1.0,0.481	-0.24
3553	Os11g0250000		chr11	-	8103132	8103189	8103239	8103335	8101807	8102012	8103974	8104154	3553	20,43	0,0	50,26	3,4	227	188	0.00187033	0.0348178	1.0,1.0	0.932,0.843	0.113
3554	Os11g0250000		chr11	-	8103132	8103189	8103239	8103444	8101807	8102012	8103974	8104154	3554	20,46	0,0	48,30	3,4	318	188	0.00065724	0.0177509	1.0,1.0	0.904,0.816	0.14
3555	Os11g0250000		chr11	-	8103132	8103189	8103239	8103628	8101807	8102012	8103974	8104154	3555	22,49	0,0	56,33	3,4	502	188	0.000176282	0.0070729	1.0,1.0	0.875,0.755	0.185
3556	Os11g0250000		chr11	-	8103132	8103189	8103239	8103633	8101807	8102012	8103974	8104154	3556	28,44	0,0	61,34	3,4	507	188	0.000215057	0.00823969	1.0,1.0	0.883,0.759	0.179
3557	Os11g0251400		chr11	-	8167609	8167788	8168735	8168787	8165890	8166577	8168856	8169200	3557	16,38	10,26	17,23	1,7	183	292	0.00248109	0.0408759	0.719,0.7	0.964,0.84	-0.192
3559	Os11g0251400		chr11	-	8167609	8167854	8168735	8168787	8165890	8166577	8168856	8169200	3559	16,38	10,28	17,23	1,7	183	358	0.0013506	0.0285272	0.758,0.726	0.971,0.865	-0.176
3570	Os11g0286800		chr11	-	10355563	10355704	10355704	10355859	10355291	10355469	10357497	10357554	3570	21,59	11,12	29,21	35,15	268	262	0.00238624	0.0399119	0.651,0.828	0.448,0.578	0.227
3571	Os11g0286800		chr11	-	10355563	10355704	10355704	10355859	10355291	10355469	10360940	10361054	3571	0,0	5,2	7,0	6,8	268	262	0.00139414	0.0290739	0.0,0.0	0.533,0.0	-0.267

## Sheet: RI
ID	GeneID	geneSymbol	chr	strand	riExonStart_0base	riExonEnd	upstreamES	upstreamEE	downstreamES	downstreamEE	ID.1	IJC_SAMPLE_1	SJC_SAMPLE_1	IJC_SAMPLE_2	SJC_SAMPLE_2	IncFormLen	SkipFormLen	PValue	FDR	IncLevel1	IncLevel2	IncLevelDifference
7	Os12g0601200		chr12	+	25308072	25308713	25308072	25308146	25308626	25308713	7	45,58	81,98	137,144	119,101	593	131	7.99217e-06	0.00119817	0.109,0.116	0.203,0.24	-0.109
11	Os12g0293000		chr12	+	11357938	11359810	11357938	11359595	11359683	11359810	11	2,3	2,6	10,6	2,1	219	131	0.00152385	0.0432481	0.374,0.23	0.749,0.782	-0.464
14	Os12g0292900		chr12	+	11352169	11352901	11352169	11352481	11352838	11352901	14	36,40	87,129	93,67	59,83	470	131	4.63115e-07	0.000142204	0.103,0.08	0.305,0.184	-0.153
37	Os04g0554200		chr04	+	27733614	27734579	27733614	27733791	27734501	27734579	37	18,60	6,0	83,69	0,0	823	131	0.00114612	0.0360545	0.323,1.0	1.0,1.0	-0.339
54	Os04g0278200		chr04	+	11782758	11784170	11782758	11782804	11782936	11784170	54	8,2	0,0	14,19	6,2	262	131	2.89423e-05	0.00291551	1.0,1.0	0.538,0.826	0.318
81	Os03g0363500		chr03	-	14156015	14156695	14156015	14156100	14156602	14156695	81	8,9	0,6	14,9	0,0	615	131	0.00100355	0.0330445	1.0,0.242	1.0,1.0	-0.379
208	Os05g0178900		chr05	+	4705810	4706599	4705810	4706116	4706518	4706599	208	84,88	46,96	199,122	79,46	515	131	0.00124006	0.0378947	0.317,0.189	0.391,0.403	-0.144
228	Os02g0590700		chr02	+	22820782	22823725	22820782	22820861	22823576	22823725	228	7,30	0,0	23,14	3,1	2828	131	1.86105e-06	0.000427305	1.0,1.0	0.262,0.393	0.672
347	Os10g0391500		chr10	-	13037419	13038464	13037419	13037582	13038414	13038464	347	118,182	77,108	314,223	96,63	945	131	6.02835e-06	0.000984862	0.175,0.189	0.312,0.329	-0.139
417	Os04g0252200		chr04	-	9908140	9908906	9908140	9908263	9908591	9908906	417	1,17	0,0	11,5	2,2	441	131	0.000231401	0.0120838	1.0,1.0	0.62,0.426	0.477
546	Os01g0949400		chr01	-	41823274	41823586	41823274	41823407	41823492	41823586	546	17,31	90,114	102,74	197,143	216	131	7.77623e-05	0.0056814	0.103,0.142	0.239,0.239	-0.116
557	Os05g0563500		chr05	-	28040686	28041614	28040686	28040769	28041474	28041614	557	14,6	8,20	3,0	17,15	818	131	0.000141362	0.00879186	0.219,0.046	0.027,0.0	0.119
664	Os12g0626300		chr12	-	26772559	26772870	26772559	26772633	26772728	26772870	664	0,0	2,9	3,6	10,2	226	131	6.05841e-05	0.00496478	0.0,0.0	0.148,0.635	-0.392
674	Os12g0625000		chr12	-	26700433	26700879	26700433	26700571	26700647	26700879	674	10,9	0,0	12,3	6,0	207	131	0.000439313	0.019009	1.0,1.0	0.559,1.0	0.22
841	Os12g0566900		chr12	-	23308696	23308991	23308696	23308806	23308878	23308991	841	6,9	0,0	6,4	6,0	203	131	0.00109054	0.0350044	1.0,1.0	0.392,1.0	0.304
956	Os12g0514600		chr12	-	19932145	19932534	19932145	19932329	19932440	19932534	956	0,1	2,0	2,2	0,0	242	131	0.0015179	0.0431273	0.0,1.0	1.0,1.0	-0.5
957	Os12g0512400		chr12	+	19808588	19809656	19808588	19808838	19808958	19809656	957	0,2	1,2	6,2	0,0	251	131	7.59631e-05	0.0056413	0.0,0.343	1.0,1.0	-0.829
971	Os12g0502400		chr12	-	19148916	19149223	19148916	19148997	19149129	19149223	971	2,7	0,1	1,1	6,0	262	131	0.00152694	0.0432876	1.0,0.778	0.077,1.0	0.351
1050	Os12g0429200		chr12	-	13766464	13766799	13766464	13766570	13766688	13766799	1050	0,2	2,3	7,1	2,0	249	131	0.000997281	0.0329232	0.0,0.26	0.648,1.0	-0.694
1117	Os12g0297500		chr12	-	11733078	11733393	11733078	11733149	11733312	11733393	1117	1,2	5,10	10,10	7,9	276	131	0.000738983	0.0273612	0.087,0.087	0.404,0.345	-0.287
1150	Os12g0290100		chr12	+	11188794	11189033	11188794	11188836	11188948	11189033	1150	41,49	5,16	85,44	1,0	243	131	4.57497e-08	2.37955e-05	0.816,0.623	0.979,1.0	-0.27
1173	Os12g0267700		chr12	+	9556254	9556573	9556254	9556317	9556540	9556573	1173	10,14	0,0	24,17	6,1	336	131	4.94752e-05	0.0043035	1.0,1.0	0.609,0.869	0.261
1271	Os12g0210800		chr12	+	5806450	5806932	5806450	5806589	5806884	5806932	1271	11,6	1,0	20,6	6,10	408	131	8.29034e-05	0.00596858	0.779,1.0	0.517,0.162	0.55
1339	Os12g0182700		chr12	+	4194062	4194432	4194062	4194169	4194350	4194432	1339	2,7	6,2	2,2	0,0	294	131	1.88363e-07	7.50096e-05	0.129,0.609	1.0,1.0	-0.631
1340	Os12g0182700		chr12	+	4194062	4194432	4194062	4194169	4194370	4194432	1340	3,9	1,0	2,2	2,6	314	131	2.38283e-05	0.00250862	0.556,1.0	0.294,0.122	0.57
1344	Os12g0179800		chr12	-	4034046	4034405	4034046	4034154	4034244	4034405	1344	3,4	0,0	1,0	0,4	221	131	0.000189404	0.0108232	1.0,1.0	1.0,0.0	0.5
1369	Os12g0171200		chr12	+	3623562	3624036	3623562	3623646	3623807	3624036	1369	0,0	2,6	1,6	10,4	274	131	0.000717524	0.0267742	0.0,0.0	0.046,0.418	-0.232
1590	Os11g0708600		chr11	-	28994099	28994307	28994099	28994177	28994273	28994307	1590	10,7	6,7	36,29	6,3	227	131	0.000691063	0.0260539	0.49,0.366	0.776,0.848	-0.384
1625	Os11g0689400		chr11	+	28001411	28001847	28001411	28001515	28001701	28001847	1625	2,3	1,2	4,3	0,0	299	131	0.000271188	0.0133944	0.467,0.397	1.0,1.0	-0.568
1639	Os11g0679900		chr11	-	27492660	27493145	27492660	27492738	27492873	27493145	1639	0,0	24,17	0,8	16,12	262	131	0.000608781	0.0239066	0.0,0.0	0.0,0.25	-0.125
1710	Os11g0639000		chr11	+	25258159	25258465	25258159	25258279	25258397	25258465	1710	6,4	0,0	9,10	4,4	249	131	1.14978e-05	0.00153162	1.0,1.0	0.542,0.568	0.445
1730	Os11g0621400		chr11	-	24226744	24227209	24226744	24226950	24227064	24227209	1730	2,4	0,2	0,0	8,2	245	131	2.10653e-06	0.000466844	1.0,0.517	0.0,0.0	0.758
1742	Os11g0610900		chr11	+	23629758	23630117	23629758	23629907	23630070	23630117	1742	0,1	1,2	5,2	2,0	276	131	0.000218558	0.0117021	0.0,0.192	0.543,1.0	-0.676
1840	Os11g0572700		chr11	+	21487367	21487741	21487367	21487591	21487684	21487741	1840	1,6	2,2	8,17	0,0	224	131	0.000227974	0.0119858	0.226,0.637	1.0,1.0	-0.569
1864	Os11g0568700		chr11	+	21203934	21204362	21203934	21204002	21204272	21204362	1864	2,12	2,2	34,17	0,0	383	131	0.000245995	0.0126912	0.255,0.672	1.0,1.0	-0.536
1896	Os11g0549700		chr11	+	20428698	20428985	20428698	20428862	20428974	20428985	1896	5,0	4,2	11,2	0,0	243	131	7.81255e-08	3.82905e-05	0.403,0.0	1.0,1.0	-0.798
1927	Os11g0545800		chr11	-	20121170	20121557	20121170	20121405	20121516	20121557	1927	14,14	0,0	13,6	1,4	242	131	0.000253138	0.0128798	1.0,1.0	0.876,0.448	0.338
1990	Os05g0110800		chr05	+	575469	575941	575469	575594	575701	575941	1990	48,78	56,88	102,76	44,46	238	131	0.000117234	0.00768077	0.321,0.328	0.561,0.476	-0.194
2086	Os04g0682300		chr04	+	34830328	34831192	34830328	34830380	34830834	34831192	2086	6,16	0,0	6,5	8,2	567	131	1.93092e-10	4.65852e-07	1.0,1.0	0.148,0.366	0.743
2087	Os04g0682300		chr04	+	34830834	34831200	34830834	34830882	34830963	34831200	2087	14,10	0,0	15,7	11,2	212	131	5.05427e-07	0.000151545	1.0,1.0	0.457,0.684	0.429
2088	Os04g0682300		chr04	+	34830328	34831192	34830328	34830380	34830970	34831192	2088	31,48	0,0	69,47	6,0	703	131	0.00049011	0.0205833	1.0,1.0	0.682,1.0	0.159
2090	Os12g0137300		chr12	-	1809349	1809827	1809349	1809390	1809665	1809827	2090	8,14	1,0	6,14	2,3	388	131	0.00160019	0.0448651	0.73,1.0	0.503,0.612	0.307
2108	Os04g0677000		chr04	+	34573461	34573696	34573461	34573504	34573652	34573696	2108	4,4	0,0	8,11	2,4	262	131	1.96427e-05	0.00221511	1.0,1.0	0.667,0.579	0.377
2161	Os02g0564200		chr02	+	21419718	21420037	21419718	21419765	21419851	21420037	2161	4,7	0,0	0,2	6,0	217	131	0.000757525	0.0279396	1.0,1.0	0.0,1.0	0.5
2203	Os04g0643200		chr04	-	32736775	32737123	32736775	32736912	32737029	32737123	2203	39,25	3,6	61,32	0,0	248	131	1.33896e-05	0.00172348	0.873,0.688	1.0,1.0	-0.22
2248	Os12g0562100		chr12	-	23032356	23032683	23032356	23032475	23032574	23032683	2248	24,23	2,13	15,8	0,0	230	131	2.39188e-05	0.00250862	0.872,0.502	1.0,1.0	-0.313
2293	Os04g0512300		chr04	-	25610882	25611089	25610882	25610926	25611010	25611089	2293	7,14	0,0	6,27	8,0	215	131	0.00179771	0.0483754	1.0,1.0	0.314,1.0	0.343
2426	Os10g0465000		chr10	-	17161329	17161918	17161329	17161519	17161846	17161918	2426	2,7	0,0	15,9	3,2	440	131	0.000107023	0.00724696	1.0,1.0	0.598,0.573	0.415
2457	Os04g0420500		chr04	-	20792700	20793026	20792700	20792829	20792919	20793026	2457	0,4	7,12	13,14	6,7	221	131	2.19473e-05	0.00237012	0.0,0.165	0.562,0.542	-0.47
2465	Os03g0674300		chr03	+	26655979	26656461	26655979	26656117	26656219	26656461	2465	0,3	3,1	6,1	0,0	233	131	1.08371e-05	0.00148759	0.0,0.628	1.0,1.0	-0.686
2523	Os06g0682900		chr06	-	28465765	28466237	28465765	28465809	28466005	28466237	2523	0,0	2,3	3,5	12,7	309	131	0.000903801	0.0312541	0.0,0.0	0.096,0.232	-0.164
2551	Os04g0549300		chr04	-	27497588	27497968	27497588	27497788	27497885	27497968	2551	18,23	44,79	68,69	67,56	228	131	1.80534e-07	7.30331e-05	0.19,0.143	0.368,0.414	-0.225
2678	Os04g0497600		chr04	-	24885880	24886319	24885880	24885973	24886166	24886319	2678	1,2	0,0	0,2	1,2	306	131	2.68656e-05	0.00272788	1.0,1.0	0.0,0.3	0.85
2799	Os06g0284800		chr06	+	10121628	10122113	10121628	10121669	10121753	10122113	2799	8,23	1,0	14,19	3,5	215	131	0.000536457	0.0220163	0.83,1.0	0.74,0.698	0.196
2836	Os04g0613700		chr04	-	31111274	31111568	31111274	31111397	31111484	31111568	2836	30,38	11,21	102,64	11,8	218	131	3.1782e-05	0.00307983	0.621,0.521	0.848,0.828	-0.267
2838	Os04g0613700		chr04	-	31111921	31112216	31111921	31111961	31112064	31112216	2838	1,1	0,0	5,2	3,1	234	131	0.000178843	0.0104541	1.0,1.0	0.483,0.528	0.494
2879	Os04g0441900		chr04	-	21993445	21993791	21993445	21993555	21993644	21993791	2879	2,5	0,0	8,0	2,2	220	131	0.000175174	0.0102868	1.0,1.0	0.704,0.0	0.648
2914	Os04g0437600		chr04	-	21756312	21756567	21756312	21756400	21756471	21756567	2914	9,10	0,0	9,14	10,1	202	131	5.03333e-05	0.0043243	1.0,1.0	0.369,0.901	0.365
2942	Os04g0434800		chr04	-	21625169	21625646	21625169	21625221	21625525	21625646	2942	7,19	0,0	8,6	6,0	417	131	0.000980064	0.0327364	1.0,1.0	0.295,1.0	0.353
2961	Os12g0286600		chr12	-	10939229	10939598	10939229	10939267	10939361	10939598	2961	1,2	0,0	1,0	0,2	225	131	0.00189023	0.0498701	1.0,1.0	1.0,0.0	0.5
2983	Os04g0422000		chr04	+	20874047	20874328	20874047	20874166	20874298	20874328	2983	22,23	8,1	44,34	1,0	262	131	0.000172004	0.010124	0.579,0.92	0.957,1.0	-0.229
2985	Os04g0422000		chr04	+	20874042	20874538	20874042	20874328	20874415	20874538	2985	30,24	24,15	60,40	16,5	218	131	0.000265679	0.0132507	0.429,0.49	0.693,0.828	-0.301
3017	Os01g0614900		chr01	-	24383889	24384288	24383889	24384039	24384211	24384288	3017	28,94	0,0	46,30	6,0	285	131	0.00118869	0.036903	1.0,1.0	0.779,1.0	0.111
3066	Os04g0402300		chr04	+	19933240	19933546	19933240	19933372	19933489	19933546	3066	2,2	1,0	1,0	3,4	248	131	1.80961e-05	0.00208686	0.514,1.0	0.15,0.0	0.682
3113	Os09g0509200		chr09	+	19756525	19756882	19756525	19756669	19756843	19756882	3113	1,9	0,0	1,2	10,0	287	131	0.000490374	0.0205833	1.0,1.0	0.044,1.0	0.478
3153	Os04g0359700		chr04	+	17201757	17202246	17201757	17201974	17202154	17202246	3153	2,1	0,0	2,10	4,2	293	131	2.86953e-06	0.000599448	1.0,1.0	0.183,0.691	0.563
3197	Os05g0549000		chr05	-	27240953	27241288	27240953	27241033	27241160	27241288	3197	0,0	1,2	3,3	0,0	258	131	1.14224e-09	1.81944e-06	0.0,0.0	1.0,1.0	-1
3250	Os09g0530000		chr09	+	20752159	20752575	20752159	20752230	20752482	20752575	3250	5,10	1,0	5,8	2,4	365	131	0.000547567	0.0222218	0.642,1.0	0.473,0.418	0.375
3327	Os06g0105400		chr06	-	372849	373311	372849	373105	373255	373311	3327	22,18	4,3	52,13	0,0	263	131	3.66499e-05	0.00343404	0.733,0.749	1.0,1.0	-0.259
3358	Os03g0242200		chr03	+	7514224	7514691	7514224	7514498	7514584	7514691	3358	5,4	0,1	2,5	3,1	217	131	0.000550255	0.0222954	1.0,0.707	0.287,0.751	0.334
3381	Os11g0517800		chr11	-	18560676	18560932	18560676	18560775	18560842	18560932	3381	1,0	5,1	2,1	0,1	198	131	0.000118162	0.007702	0.117,0.0	1.0,0.398	-0.641
3382	Os11g0517800		chr11	-	18560842	18561131	18560842	18560932	18561014	18561131	3382	1,0	2,2	2,1	0,0	213	131	1.56815e-08	1.11016e-05	0.235,0.0	1.0,1.0	-0.883
3523	Os03g0146000		chr03	+	2556191	2556621	2556191	2556313	2556537	2556621	3523	1,3	0,1	1,0	0,7	337	131	0.000184751	0.0106288	1.0,0.538	1.0,0.0	0.269
3584	Os12g0101800		chr12	+	85823	86106	85823	85900	86035	86106	3584	15,15	3,7	10,4	0,0	262	131	5.34458e-06	0.000918407	0.714,0.517	1.0,1.0	-0.385
3602	Os04g0507800		chr04	-	25373167	25373468	25373167	25373267	25373375	25373468	3602	9,1	0,0	9,6	7,0	239	131	0.000770184	0.0281152	1.0,1.0	0.413,1.0	0.293
3626	Os07g0517900		chr07	-	19980580	19980784	19980580	19980637	19980730	19980784	3626	7,15	1,0	1,8	5,3	224	131	3.16166e-05	0.0030755	0.804,1.0	0.105,0.609	0.545
3776	Os03g0844700		chr03	+	35514593	35515021	35514593	35514668	35514913	35515021	3776	0,2	2,1	1,2	0,0	358	131	1.1324e-05	0.001527	0.0,0.423	1.0,1.0	-0.788
3809	Os09g0566600		chr09	+	22614030	22614203	22614030	22614093	22614168	22614203	3809	0,6	5,9	0,0	8,9	206	131	0.00104961	0.0340334	0.0,0.298	0.0,0.0	0.149
3845	Os02g0605400		chr02	+	23724340	23724718	23724340	23724513	23724602	23724718	3845	1,1	7,11	11,11	12,12	220	131	0.000102896	0.00708758	0.078,0.051	0.353,0.353	-0.288
3861	Os04g0540500		chr04	-	27035635	27036039	27035635	27035858	27035977	27036039	3861	31,70	73,79	25,19	129,63	250	131	0.000115102	0.00765903	0.182,0.317	0.092,0.136	0.136
3868	Os08g0300100		chr08	+	12311812	12312274	12311812	12311893	12312020	12312274	3868	0,1	2,0	5,4	1,0	258	131	0.00141252	0.0411893	0.0,1.0	0.717,1.0	-0.359
3881	Os03g0389900		chr03	+	15618050	15618390	15618050	15618205	15618309	15618390	3881	1,1	4,2	10,9	1,6	235	131	0.0017271	0.0471493	0.122,0.218	0.848,0.455	-0.481
3911	Os01g0232700		chr01	+	7349696	7349954	7349696	7349798	7349896	7349954	3911	6,2	0,0	6,3	8,2	229	131	5.12749e-08	2.61358e-05	1.0,1.0	0.3,0.462	0.619
3931	Os03g0820100		chr03	+	34413680	34414131	34413680	34413853	34413957	34414131	3931	8,13	0,0	10,10	2,3	235	131	0.000300801	0.0144974	1.0,1.0	0.736,0.65	0.307
4012	Os04g0544500		chr04	-	27261221	27261534	27261221	27261318	27261461	27261534	4012	6,8	0,0	21,6	5,2	262	131	3.5784e-05	0.0033903	1.0,1.0	0.677,0.6	0.361
4043	Os10g0481450		chr10	-	18155205	18155459	18155205	18155248	18155324	18155459	4043	0,1	2,1	6,5	1,0	207	131	3.0807e-06	0.000632467	0.0,0.388	0.792,1.0	-0.702
4150	Os06g0671000		chr06	+	27822328	27822768	27822328	27822589	27822671	27822768	4150	0,8	27,56	16,7	38,25	213	131	0.00104495	0.033969	0.0,0.081	0.206,0.147	-0.136
4345	Os03g0112800		chr03	-	722744	723206	722744	722984	723108	723206	4345	1,1	1,1	5,4	0,0	255	131	0.00170377	0.0467914	0.339,0.339	1.0,1.0	-0.661
4377	Os03g0737000		chr03	-	30207984	30210377	30207984	30208243	30210222	30210377	4377	141,189	2,8	199,131	1,0	2092	131	0.000104799	0.00719921	0.815,0.597	0.926,1.0	-0.257
4421	Os03g0710700		chr03	-	28655739	28656146	28655739	28655885	28655956	28656146	4421	21,20	8,1	24,38	0,0	202	131	3.24245e-05	0.0031302	0.63,0.928	1.0,1.0	-0.221
4457	Os01g0604700		chr01	-	23817287	23817532	23817287	23817394	23817490	23817532	4457	5,10	0,0	4,7	7,0	227	131	0.00177201	0.0479932	1.0,1.0	0.248,1.0	0.376
4677	Os05g0368300		chr05	+	17693100	17693396	17693100	17693200	17693319	17693396	4677	0,1	4,1	5,7	6,0	250	131	0.000378622	0.0170331	0.0,0.344	0.304,1.0	-0.48
4683	Os03g0761000		chr03	-	31471316	31471769	31471316	31471337	31471400	31471769	4683	4,4	0,8	4,5	0,0	194	131	0.0013648	0.0403518	1.0,0.252	1.0,1.0	-0.374
4710	Os01g0722100		chr01	+	30104808	30105111	30104808	30104892	30104991	30105111	4710	0,1	2,0	3,5	0,0	230	131	0.00176907	0.0479645	0.0,1.0	1.0,1.0	-0.5
4754	Os03g0611200		chr03	+	23086813	23087105	23086813	23086901	23087009	23087105	4754	4,4	4,2	1,2	0,0	239	131	9.08307e-07	0.000238651	0.354,0.523	1.0,1.0	-0.561
4800	Os04g0559400		chr04	-	28028366	28028754	28028366	28028483	28028574	28028754	4800	2,6	0,0	11,4	6,0	222	131	0.000607815	0.0239055	1.0,1.0	0.52,1.0	0.24
4802	Os04g0559400		chr04	-	28028366	28028754	28028366	28028483	28028651	28028754	4802	2,6	1,6	12,4	1,0	281	131	4.35799e-05	0.00389711	0.483,0.318	0.848,1.0	-0.523
4861	Os06g0647400		chr06	-	26457116	26457445	26457116	26457196	26457286	26457445	4861	8,6	0,0	15,16	5,1	221	131	0.000194196	0.0109497	1.0,1.0	0.64,0.905	0.228
4923	Os01g0175700		chr01	-	3896322	3896777	3896322	3896363	3896603	3896777	4923	2,0	2,1	3,2	0,0	353	131	1.32282e-05	0.00171134	0.271,0.0	1.0,1.0	-0.865
4980	Os03g0363500		chr03	-	14157408	14157847	14157408	14157518	14157781	14157847	4980	0,2	3,2	5,2	0,0	376	131	2.01066e-10	4.65852e-07	0.0,0.258	1.0,1.0	-0.871
5006	Os03g0413100		chr03	+	17094234	17094494	17094234	17094339	17094413	17094494	5006	4,3	0,0	0,1	1,1	205	131	0.000585497	0.0231349	1.0,1.0	0.0,0.39	0.805
5020	Os04g0296700		chr04	-	13088111	13088371	13088111	13088177	13088299	13088371	5020	14,14	10,12	35,42	8,7	253	131	0.000376131	0.0169665	0.42,0.377	0.694,0.756	-0.327
5055	Os04g0409200		chr04	-	20242064	20242491	20242064	20242336	20242433	20242491	5055	6,0	3,1	6,8	0,1	228	131	0.000987586	0.0328671	0.535,0.0	1.0,0.821	-0.643
5137	Os06g0151200		chr06	-	2638390	2638636	2638390	2638439	2638590	2638636	5137	57,91	109,185	150,102	190,105	264	131	0.00116802	0.0363915	0.206,0.196	0.281,0.325	-0.102
5162	Os04g0448600		chr04	-	22355832	22356073	22355832	22355903	22356001	22356073	5162	63,102	0,0	58,61	0,11	229	131	6.40052e-05	0.00505524	1.0,1.0	1.0,0.76	0.12
5194	Os01g0976450		chr01	+	43144444	43144749	43144444	43144504	43144602	43144749	5194	4,9	1,0	8,3	13,1	229	131	0.000116636	0.00767641	0.696,1.0	0.26,0.632	0.402
5366	Os06g0670000		chr06	+	27750496	27750800	27750496	27750525	27750639	27750800	5366	5,2	2,4	15,1	0,0	245	131	3.5874e-07	0.000115732	0.572,0.211	1.0,1.0	-0.609
5389	Os06g0609700		chr06	-	24278848	24279044	24278848	24278919	24279006	24279044	5389	10,5	5,4	0,2	7,11	218	131	1.12068e-05	0.00152313	0.546,0.429	0.0,0.098	0.439
5493	Os03g0319400		chr03	-	11531625	11531969	11531625	11531790	11531880	11531969	5493	4,7	4,0	0,1	4,3	221	131	6.33627e-05	0.00505524	0.372,1.0	0.0,0.165	0.603
5524	Os03g0804400		chr03	+	33582455	33584058	33582455	33582968	33583884	33584058	5524	86,63	7,0	134,111	0,0	1029	131	0.000196851	0.0110014	0.61,1.0	1.0,1.0	-0.195
5568	Os03g0308800		chr03	-	10995269	10995745	10995269	10995275	10995682	10995745	5568	0,1	4,0	2,2	0,0	520	131	1.74374e-05	0.00204296	0.0,1.0	1.0,1.0	-0.5
5571	Os03g0307800		chr03	-	10957058	10957557	10957058	10957344	10957472	10957557	5571	0,1	2,0	3,2	0,0	259	131	0.0012377	0.0378917	0.0,1.0	1.0,1.0	-0.5
5712	Os03g0278000		chr03	+	9439590	9440030	9439590	9439863	9439989	9440030	5712	33,64	0,0	53,39	7,0	257	131	0.000655308	0.0252284	1.0,1.0	0.794,1.0	0.103
5743	Os03g0293900		chr03	-	10244236	10244544	10244236	10244369	10244451	10244544	5743	10,14	0,0	39,31	8,4	213	131	6.69019e-05	0.00519836	1.0,1.0	0.75,0.827	0.212
5758	Os03g0268100		chr03	-	8893551	8893993	8893551	8893705	8893824	8893993	5758	3,1	0,7	4,8	0,0	250	131	0.00171815	0.0470848	1.0,0.07	1.0,1.0	-0.465
5921	Os03g0239400		chr03	-	7362209	7362702	7362209	7362360	7362642	7362702	5921	0,2	2,3	6,8	0,0	395	131	1.90149e-10	4.65852e-07	0.0,0.181	1.0,1.0	-0.909
5962	Os01g0500825		chr01	+	17305285	17305607	17305285	17305385	17305522	17305607	5962	0,0	3,4	4,4	2,4	262	131	1.07241e-05	0.00148541	0.0,0.0	0.5,0.333	-0.416
5965	Os03g0773100		chr03	-	32037206	32037568	32037206	32037310	32037409	32037568	5965	3,3	1,0	4,0	1,6	230	131	0.000485121	0.0205833	0.631,1.0	0.695,0.0	0.468
6015	Os02g0276400		chr02	-	10154454	10154936	10154454	10154503	10154816	10154936	6015	3,4	0,0	10,0	0,6	426	131	0.000558043	0.0223973	1.0,1.0	1.0,0.0	0.5
6054	Os11g0152700		chr11	-	2463125	2463456	2463125	2463216	2463313	2463456	6054	13,22	0,0	24,43	6,6	228	131	2.1288e-05	0.00233399	1.0,1.0	0.697,0.805	0.249
6091	Os10g0580300		chr10	-	23151016	23151413	23151016	23151094	23151182	23151413	6091	4,6	2,6	14,23	0,0	219	131	3.62682e-08	2.10075e-05	0.545,0.374	1.0,1.0	-0.54
6161	Os04g0339800		chr04	-	16022789	16023032	16022789	16022849	16022956	16023032	6161	1,1	0,0	1,1	11,2	238	131	2.836e-10	5.55986e-07	1.0,1.0	0.048,0.216	0.868
6199	Os03g0193300		chr03	-	4874598	4875078	4874598	4874714	4874819	4875078	6199	3,0	25,19	15,14	41,26	236	131	5.16353e-05	0.00440126	0.062,0.0	0.169,0.23	-0.169
6259	Os03g0184000		chr03	+	4412420	4412821	4412420	4412540	4412731	4412821	6259	0,1	2,0	2,2	0,0	304	131	0.000765892	0.0281152	0.0,1.0	1.0,1.0	-0.5
6444	Os03g0161800		chr03	+	3339369	3339670	3339369	3339481	3339544	3339670	6444	2,1	0,0	5,1	2,2	194	131	0.000262453	0.0131442	1.0,1.0	0.628,0.252	0.56
6565	Os07g0418000		chr07	-	13291004	13291393	13291004	13291188	13291303	13291393	6565	0,5	5,9	2,1	0,0	246	131	2.80552e-08	1.74394e-05	0.0,0.228	1.0,1.0	-0.886
6583	Os04g0403500		chr04	+	20017582	20017907	20017582	20017729	20017834	20017907	6583	8,24	0,0	6,8	2,2	236	131	0.000452698	0.0194889	1.0,1.0	0.625,0.689	0.343
6609	Os07g0188800		chr07	+	4737779	4738085	4737779	4737830	4737911	4738085	6609	2,1	2,1	1,3	0,0	212	131	0.000165284	0.00981921	0.382,0.382	1.0,1.0	-0.618
6667	Os03g0127950		chr03	-	1574749	1574973	1574749	1574793	1574909	1574973	6667	6,8	0,0	25,34	4,2	247	131	0.000736026	0.0273612	1.0,1.0	0.768,0.9	0.166
6681	Os03g0125800		chr03	+	1478405	1478657	1478405	1478496	1478569	1478657	6681	6,12	104,197	26,30	104,85	204	131	9.62721e-09	7.91481e-06	0.036,0.038	0.138,0.185	-0.124
6790	Os03g0117100		chr03	-	958568	958885	958568	958685	958810	958885	6790	3,6	0,0	5,2	5,1	256	131	3.28117e-07	0.000109344	1.0,1.0	0.339,0.506	0.578
6802	Os03g0117100		chr03	-	959351	959742	959351	959426	959586	959742	6802	10,6	1,0	1,8	3,2	273	131	0.000380604	0.0170776	0.828,1.0	0.138,0.657	0.516
6824	Os06g0607200		chr06	-	24146769	24147127	24146769	24146893	24147098	24147127	6824	4,2	0,0	1,2	4,5	318	131	1.017e-08	8.09974e-06	1.0,1.0	0.093,0.141	0.883
6953	Os02g0833100		chr02	+	35826969	35827464	35826969	35827116	35827367	35827464	6953	61,82	45,46	84,48	116,63	364	131	0.000198463	0.011011	0.328,0.391	0.207,0.215	0.149
6974	Os02g0829600		chr02	-	35668422	35668660	35668422	35668515	35668613	35668660	6974	2,1	0,0	4,0	0,6	229	131	0.00138688	0.0407213	1.0,1.0	1.0,0.0	0.5
7067	Os02g0822300		chr02	+	35301130	35301444	35301130	35301256	35301395	35301444	7067	4,9	2,4	14,5	0,0	262	131	8.75341e-06	0.00128212	0.5,0.529	1.0,1.0	-0.486
7147	Os11g0545300		chr11	+	20071478	20071926	20071478	20071557	20071611	20071926	7147	5,10	0,0	13,4	2,3	185	131	0.000269907	0.013383	1.0,1.0	0.822,0.486	0.346
7160	Os02g0816900		chr02	+	35030991	35031245	35030991	35031039	35031143	35031245	7160	99,177	88,158	151,148	321,239	235	131	1.18118e-06	0.0002867	0.385,0.384	0.208,0.257	0.152
7162	Os02g0816900		chr02	+	35031761	35032132	35031761	35031888	35031968	35032132	7162	99,177	90,182	151,148	258,254	211	131	0.000212084	0.0114274	0.406,0.376	0.267,0.266	0.124
7205	Os03g0212800		chr03	-	5880707	5880939	5880707	5880774	5880849	5880939	7205	8,5	0,0	13,27	8,1	206	131	0.000234258	0.0121843	1.0,1.0	0.508,0.945	0.274
7268	Os04g0677400		chr04	-	34603266	34603653	34603266	34603447	34603520	34603653	7268	3,0	2,5	4,7	1,1	204	131	0.00166436	0.0461565	0.491,0.0	0.72,0.818	-0.523
7271	Os04g0677400		chr04	-	34603520	34604007	34603520	34603682	34603837	34604007	7271	0,0	7,34	4,7	27,17	268	131	9.63002e-05	0.00675368	0.0,0.0	0.068,0.168	-0.118
7312	Os12g0459300		chr12	+	16099735	16100223	16099735	16100028	16100120	16100223	7312	4,7	0,0	13,6	13,4	223	131	5.19865e-07	0.000154062	1.0,1.0	0.37,0.468	0.581
7320	Os02g0801300		chr02	-	34152629	34152969	34152629	34152732	34152828	34152969	7320	4,0	2,4	3,1	0,0	227	131	8.51273e-08	3.94465e-05	0.536,0.0	1.0,1.0	-0.732
7348	Os02g0798000		chr02	+	33968124	33968603	33968124	33968436	33968563	33968603	7348	2,8	0,0	11,5	2,3	258	131	5.51037e-05	0.00465024	1.0,1.0	0.736,0.458	0.403
7381	Os03g0346700		chr03	+	12947212	12947607	12947212	12947324	12947507	12947607	7381	8,2	2,4	25,10	1,1	296	131	0.0012586	0.0382778	0.639,0.181	0.917,0.816	-0.457
7384	Os03g0358000		chr03	-	13844468	13844847	13844468	13844576	13844665	13844847	7384	2,4	0,1	18,6	19,3	220	131	0.000987844	0.0328671	1.0,0.704	0.361,0.544	0.399
7433	Os02g0815400		chr02	+	34927237	34927721	34927237	34927285	34927400	34927721	7433	20,8	7,0	10,12	0,0	246	131	0.000304941	0.0146636	0.603,1.0	1.0,1.0	-0.199
7507	Os02g0777400		chr02	+	32884677	32885061	32884677	32884901	32884989	32885061	7507	0,0	1,1	5,1	1,0	219	131	1.50137e-08	1.10813e-05	0.0,0.0	0.749,1.0	-0.875
7524	Os02g0777100		chr02	-	32861241	32861550	32861241	32861349	32861492	32861550	7524	0,2	4,2	6,1	0,0	262	131	2.33118e-10	4.95104e-07	0.0,0.333	1.0,1.0	-0.834
7648	Os09g0128600		chr09	-	2217509	2218344	2217509	2217605	2218222	2218344	7648	9,11	4,1	18,19	0,1	730	131	0.000432262	0.0188319	0.288,0.664	1.0,0.773	-0.411
7696	Os08g0154900		chr08	+	3162917	3163239	3162917	3162953	3163071	3163239	7696	2,8	0,1	6,6	6,2	249	131	0.000583996	0.0231114	1.0,0.808	0.345,0.612	0.426
7701	Os03g0776900		chr03	+	32210006	32210365	32210006	32210057	32210186	32210365	7701	0,0	13,14	19,2	46,12	260	131	9.78785e-06	0.00140372	0.0,0.0	0.172,0.077	-0.124
7778	Os02g0739000		chr02	+	30875352	30875756	30875352	30875461	30875562	30875756	7778	13,25	0,0	29,27	10,0	232	131	0.000334847	0.0154853	1.0,1.0	0.621,1.0	0.19
7846	Os01g0846800		chr01	+	36384287	36384743	36384287	36384359	36384699	36384743	7846	5,2	0,0	0,0	6,2	453	131	2.70572e-11	1.10195e-07	1.0,1.0	0.0,0.0	1
7892	Os01g0837900		chr01	-	35925936	35926315	35925936	35926042	35926217	35926315	7892	36,59	0,0	75,29	9,0	288	131	0.000209534	0.0113752	1.0,1.0	0.791,1.0	0.105
7936	Os01g0830100		chr01	+	35511214	35511769	35511214	35511378	35511528	35511769	7936	44,49	1,0	32,47	6,3	263	131	0.000211713	0.0114274	0.956,1.0	0.727,0.886	0.171
7938	Os01g0830100		chr01	+	35511214	35511769	35511214	35511378	35511631	35511769	7938	44,49	0,0	32,47	0,7	366	131	0.000321834	0.0150777	1.0,1.0	1.0,0.706	0.147
7945	Os02g0232500		chr02	+	7507848	7508282	7507848	7507898	7508121	7508282	7945	1,0	9,8	8,2	14,2	336	131	0.00027712	0.0136609	0.042,0.0	0.182,0.281	-0.211
7960	Os06g0571100		chr06	-	22126120	22126600	22126120	22126287	22126514	22126600	7960	7,12	0,0	21,15	6,3	340	131	6.98174e-06	0.00109837	1.0,1.0	0.574,0.658	0.384
8045	Os03g0782500		chr03	+	32434600	32435052	32434600	32434783	32434914	32435052	8045	48,80	3,10	46,49	2,0	262	131	0.00167343	0.0462576	0.889,0.8	0.92,1.0	-0.115
8089	Os03g0127900		chr03	-	1570633	1571080	1570633	1570784	1571019	1571080	8089	26,32	1,2	49,35	11,9	348	131	0.00149451	0.0428661	0.907,0.858	0.626,0.594	0.273
8221	Os04g0610700		chr04	-	30953527	30954706	30953527	30953620	30954451	30954706	8221	39,107	2,4	125,55	1,0	944	131	0.00132222	0.0396447	0.73,0.788	0.945,1.0	-0.213
8250	Os01g0764600		chr01	-	32187500	32187759	32187500	32187571	32187697	32187759	8250	0,0	2,4	6,0	10,2	257	131	0.000931549	0.0317824	0.0,0.0	0.234,0.0	-0.117
8262	Os01g0931100		chr01	-	40860609	40860970	40860609	40860802	40860888	40860970	8262	0,0	8,13	6,2	1,4	217	131	9.9248e-06	0.00141309	0.0,0.0	0.784,0.232	-0.508
8271	Os01g0761000		chr01	+	32014806	32015066	32014806	32014901	32014999	32015066	8271	2,8	3,8	17,8	0,0	229	131	4.03433e-09	3.6721e-06	0.276,0.364	1.0,1.0	-0.68
8352	Os01g0742500		chr01	-	31012389	31012725	31012389	31012492	31012574	31012725	8352	2,4	5,8	14,6	0,4	213	131	0.00145543	0.0422028	0.197,0.235	1.0,0.48	-0.524
8423	Os07g0632600		chr07	+	26237749	26238140	26237749	26237905	26237990	26238140	8423	6,10	0,0	13,7	4,2	216	131	9.73484e-05	0.00677875	1.0,1.0	0.663,0.68	0.329
8483	Os01g0645200		chr01	+	25978175	25978571	25978175	25978225	25978489	25978571	8483	4,3	51,42	11,26	31,27	377	131	2.40706e-07	8.89078e-05	0.027,0.024	0.11,0.251	-0.155
8489	Os07g0541700		chr07	-	21396301	21396704	21396301	21396532	21396650	21396704	8489	0,0	11,19	2,10	35,19	249	131	0.000295786	0.0143588	0.0,0.0	0.029,0.217	-0.123
8535	Os01g0833800		chr01	-	35711095	35712207	35711095	35711334	35711817	35712207	8535	2,7	4,1	5,4	0,0	596	131	1.48794e-07	6.11638e-05	0.099,0.606	1.0,1.0	-0.647
8573	Os03g0836500		chr03	-	35148706	35149161	35148706	35148889	35149010	35149161	8573	18,15	2,3	33,23	0,0	252	131	0.000767361	0.0281152	0.824,0.722	1.0,1.0	-0.227
8627	Os01g0715400		chr01	+	29761381	29762750	29761381	29761502	29762630	29762750	8627	37,69	0,8	109,106	0,0	1241	131	0.000206932	0.0112931	1.0,0.477	1.0,1.0	-0.262
8897	Os02g0762300		chr02	-	32099915	32100265	32099915	32100057	32100198	32100265	8897	0,0	2,1	1,2	0,0	262	131	3.9232e-09	3.6721e-06	0.0,0.0	1.0,1.0	-1
8969	Os05g0258400		chr05	+	9652768	9653103	9652768	9652910	9653052	9653103	8969	3,1	0,0	0,3	2,1	262	131	0.000297207	0.0144004	1.0,1.0	0.0,0.6	0.7
9004	Os01g0796400		chr01	+	33730776	33731264	33730776	33730998	33731211	33731264	9004	34,54	4,3	36,33	0,0	326	131	0.000197607	0.0110014	0.774,0.879	1.0,1.0	-0.173
9037	Os06g0712300		chr06	+	30126665	30127096	30126665	30126736	30126899	30127096	9037	15,12	0,6	11,14	0,0	276	131	0.00102175	0.033428	1.0,0.487	1.0,1.0	-0.256
9059	Os01g0667700		chr01	-	27306017	27306470	27306017	27306358	27306454	27306470	9059	10,17	1,0	20,17	5,3	227	131	0.000951386	0.0321578	0.852,1.0	0.698,0.766	0.194
9244	Os02g0664000		chr02	+	26929769	26930226	26929769	26930027	26930099	26930226	9244	0,0	4,2	4,4	11,6	203	131	0.000197556	0.0110014	0.0,0.0	0.19,0.301	-0.245
9245	Os02g0664000		chr02	+	26929769	26930226	26929769	26930027	26930102	26930226	9245	0,0	6,10	4,4	8,2	206	131	1.40464e-05	0.00177417	0.0,0.0	0.241,0.56	-0.401
9314	Os03g0736400		chr03	-	30188774	30189040	30188774	30188869	30188983	30189040	9314	1,0	0,2	2,2	0,0	245	131	0.00146267	0.0423459	1.0,0.0	1.0,1.0	-0.5
9347	Os06g0136700		chr06	+	1940955	1941278	1940955	1941025	1941096	1941278	9347	0,0	2,2	5,1	1,3	202	131	0.000138351	0.00872777	0.0,0.0	0.764,0.178	-0.471
9381	Os02g0435400		chr02	+	13864437	13865812	13864437	13864718	13865380	13865812	9381	98,112	0,1	173,130	5,8	775	131	9.24809e-05	0.00654713	1.0,0.95	0.854,0.733	0.181
9382	Os02g0435400		chr02	+	13864437	13865812	13864437	13864718	13865497	13865812	9382	98,112	0,2	173,130	15,4	892	131	0.000313845	0.0149232	1.0,0.892	0.629,0.827	0.218
9394	Os03g0344300		chr03	-	12824786	12825269	12824786	12824874	12825149	12825269	9394	30,60	0,0	73,56	7,3	388	131	3.88506e-05	0.00358748	1.0,1.0	0.779,0.863	0.179
9410	Os03g0836200		chr03	-	35136392	35137259	35136392	35136505	35136872	35137259	9410	0,3	2,1	6,1	0,0	480	131	2.03103e-05	0.00228031	0.0,0.45	1.0,1.0	-0.775
9549	Os01g0805600		chr01	-	34150849	34151304	34150849	34150975	34151124	34151304	9549	2,0	2,1	1,7	0,1	262	131	7.38233e-05	0.00556645	0.333,0.0	1.0,0.778	-0.723
9576	Os06g0703500		chr06	-	29707328	29707903	29707328	29707690	29707864	29707903	9576	9,7	0,0	8,12	2,2	287	131	0.00164983	0.0458781	1.0,1.0	0.646,0.733	0.31
9755	Os02g0329600		chr02	-	13361496	13361835	13361496	13361597	13361799	13361835	9755	32,29	1,18	43,35	0,1	315	131	0.0001888	0.0108129	0.93,0.401	1.0,0.936	-0.302
9863	Os03g0834000		chr03	+	35047575	35048064	35047575	35047772	35048010	35048064	9863	12,3	0,0	9,6	2,5	351	131	3.38871e-07	0.000110724	1.0,1.0	0.627,0.309	0.532
9868	Os03g0834000		chr03	+	35047983	35048354	35047983	35048211	35048306	35048354	9868	0,0	7,13	14,6	16,6	226	131	8.31368e-08	3.92375e-05	0.0,0.0	0.337,0.367	-0.352
9869	Os03g0834000		chr03	+	35047983	35048354	35047983	35048214	35048306	35048354	9869	0,0	4,7	14,6	7,5	223	131	1.30822e-07	5.73271e-05	0.0,0.0	0.54,0.413	-0.477
9871	Os03g0834000		chr03	+	35049734	35050153	35049734	35049819	35050052	35050153	9871	13,17	0,0	26,21	1,4	346	131	0.000853866	0.0302744	1.0,1.0	0.908,0.665	0.214
9872	Os03g0834000		chr03	+	35049734	35050323	35049734	35050153	35050241	35050323	9872	1,9	0,0	10,13	6,2	219	131	1.46832e-05	0.00181399	1.0,1.0	0.499,0.795	0.353
9911	Os02g0277600		chr02	+	10211260	10211758	10211260	10211467	10211690	10211758	9911	0,0	1,2	4,2	4,0	336	131	0.000816499	0.0293502	0.0,0.0	0.281,1.0	-0.641
9948	Os07g0300900		chr07	-	11867516	11867797	11867516	11867633	11867750	11867797	9948	0,0	4,10	4,2	9,4	248	131	0.000869613	0.0305696	0.0,0.0	0.19,0.209	-0.2
9949	Os07g0300900		chr07	-	11867516	11867797	11867516	11867633	11867754	11867797	9949	0,0	2,1	4,2	6,4	252	131	0.00103154	0.0336617	0.0,0.0	0.257,0.206	-0.231
10032	Os03g0337200		chr03	-	12517450	12518238	12517450	12517827	12518200	12518238	10032	25,31	6,0	90,73	0,0	486	131	0.000561841	0.0224789	0.529,1.0	1.0,1.0	-0.236
10034	Os02g0669700		chr02	-	27191599	27191898	27191599	27191736	27191825	27191898	10034	0,0	8,14	11,7	26,28	220	131	2.09986e-05	0.00233399	0.0,0.0	0.201,0.13	-0.166
10096	Os04g0655600		chr04	+	33433615	33434014	33433615	33433704	33433922	33434014	10096	9,3	0,0	7,7	2,8	331	131	1.32712e-07	5.73271e-05	1.0,1.0	0.581,0.257	0.581
10104	Os01g0559200		chr01	+	21182757	21183221	21182757	21182864	21183077	21183221	10104	0,0	18,11	12,4	26,15	326	131	1.15385e-05	0.00153162	0.0,0.0	0.156,0.097	-0.127
10184	Os01g0544200		chr01	+	20154945	20155386	20154945	20155081	20155162	20155386	10184	49,67	0,1	69,55	6,4	212	131	0.000534343	0.0219649	1.0,0.976	0.877,0.895	0.102
10193	Os06g0355800		chr06	-	14604855	14605100	14604855	14604907	14605018	14605100	10193	13,13	17,38	74,78	63,44	242	131	0.000556522	0.0223973	0.293,0.156	0.389,0.49	-0.215
10333	Os01g0773600		chr01	+	32705259	32705671	32705259	32705341	32705428	32705671	10333	5,3	0,0	6,5	2,2	218	131	0.000623376	0.0242926	1.0,1.0	0.643,0.6	0.379
10362	Os01g0871200		chr01	+	37774062	37775902	37774062	37774093	37775629	37775902	10362	2,9	0,3	9,10	0,0	1649	131	0.00131372	0.0395296	1.0,0.192	1.0,1.0	-0.404
10402	Os01g0772700		chr01	+	32636149	32636520	32636149	32636236	32636345	32636520	10402	33,50	44,77	51,40	140,130	240	131	0.000835824	0.0298736	0.29,0.262	0.166,0.144	0.121
10600	Os01g0777200		chr01	+	32888834	32889310	32888834	32889054	32889180	32889310	10600	2,20	2,5	19,11	0,0	257	131	8.47494e-06	0.00124851	0.338,0.671	1.0,1.0	-0.495
10748	Os10g0473400		chr10	-	17588275	17588684	17588275	17588417	17588503	17588684	10748	2,6	0,0	3,2	2,1	217	131	0.000769853	0.0281152	1.0,1.0	0.475,0.547	0.489
10809	Os04g0459900		chr04	+	22959702	22959971	22959702	22959784	22959863	22959971	10809	1,0	1,2	1,3	0,0	210	131	3.18485e-06	0.0006442	0.384,0.0	1.0,1.0	-0.808
10829	Os12g0583900		chr12	+	24246552	24246878	24246552	24246614	24246797	24246878	10829	0,2	4,0	2,3	0,0	296	131	0.000732823	0.0273051	0.0,1.0	1.0,1.0	-0.5
10839	Os06g0708200		chr06	+	29962779	29963030	29962779	29962891	29962970	29963030	10839	0,0	9,8	14,4	33,4	210	131	1.02798e-05	0.0014395	0.0,0.0	0.209,0.384	-0.296
10857	Os03g0322800		chr03	+	11695690	11696147	11695690	11695788	11695872	11696147	10857	0,0	1,2	2,4	6,4	215	131	0.000200632	0.0110918	0.0,0.0	0.169,0.379	-0.274
11012	Os08g0265500		chr08	+	10101529	10101952	10101529	10101616	10101677	10101952	11012	0,2	2,2	4,2	0,1	192	131	0.000102436	0.00707501	0.0,0.406	1.0,0.577	-0.585
11036	Os04g0502900		chr04	+	25112071	25112426	25112071	25112139	25112211	25112426	11036	2,7	1,4	6,9	0,0	203	131	4.66104e-05	0.00413906	0.563,0.53	1.0,1.0	-0.454
11186	Os06g0215300		chr06	-	5865756	5866004	5865756	5865884	5865995	5866004	11186	2,9	0,0	4,0	3,1	242	131	2.94404e-05	0.00295401	1.0,1.0	0.419,0.0	0.79
11215	Os01g0363900		chr01	+	14810405	14810881	14810405	14810532	14810779	14810881	11215	2,8	0,0	7,3	5,0	360	131	0.00136188	0.0403122	1.0,1.0	0.338,1.0	0.331
11234	Os02g0139500		chr02	-	2111802	2112065	2111802	2111883	2111979	2112065	11234	7,1	1,0	6,11	8,5	227	131	0.000566758	0.0226401	0.802,1.0	0.302,0.559	0.471
11253	Os02g0208200		chr02	+	6066061	6066264	6066061	6066130	6066205	6066264	11253	4,1	4,1	9,4	0,1	206	131	0.000148271	0.00912763	0.389,0.389	1.0,0.718	-0.47
11254	Os02g0208200		chr02	+	6066205	6066703	6066205	6066264	6066347	6066703	11254	9,10	6,4	14,7	0,1	214	131	7.65765e-05	0.00565472	0.479,0.605	1.0,0.811	-0.363
11264	Os01g0619000		chr01	-	24637804	24638209	24637804	24637861	24637999	24638209	11264	11,14	25,59	37,35	47,37	262	131	0.000215922	0.0115852	0.18,0.106	0.282,0.321	-0.159
11272	Os10g0142900		chr10	+	2615958	2616442	2615958	2616136	2616240	2616442	11272	1,1	0,0	2,0	2,3	235	131	5.79415e-09	5.09206e-06	1.0,1.0	0.358,0.0	0.821
11359	Os05g0114000		chr05	-	741166	741384	741166	741232	741328	741384	11359	12,7	0,0	18,16	0,6	227	131	0.000960366	0.0322901	1.0,1.0	1.0,0.606	0.197
11361	Os05g0114000		chr05	-	741169	741498	741169	741384	741469	741498	11361	18,11	0,0	7,9	0,6	216	131	0.000856895	0.0302825	1.0,1.0	1.0,0.476	0.262
11395	Os08g0205900		chr08	-	6171530	6171933	6171530	6171786	6171885	6171933	11395	19,23	0,0	48,26	12,0	230	131	0.000209777	0.0113752	1.0,1.0	0.695,1.0	0.153
11412	Os02g0574500		chr02	-	22041315	22041732	22041315	22041414	22041565	22041732	11412	3,11	1,4	13,10	0,1	264	131	0.000685378	0.0259547	0.598,0.577	1.0,0.832	-0.329
11513	Os01g0768200		chr01	-	32382571	32383053	32382571	32382840	32382964	32383053	11513	35,63	0,1	53,20	1,6	255	131	0.0011373	0.0359286	1.0,0.97	0.965,0.631	0.187
11527	Os01g0158500		chr01	+	3061354	3061616	3061354	3061436	3061575	3061616	11527	2,1	0,0	18,1	14,0	262	131	0.000207718	0.0113118	1.0,1.0	0.391,1.0	0.304
11600	Os07g0676200		chr07	-	28632325	28632563	28632325	28632417	28632495	28632563	11600	36,32	27,55	57,53	25,19	209	131	0.000898459	0.0311116	0.455,0.267	0.588,0.636	-0.251
11608	Os07g0676200		chr07	-	28635958	28636829	28635958	28636051	28636771	28636829	11608	45,42	6,0	42,43	0,0	833	131	0.000542973	0.0221624	0.541,1.0	1.0,1.0	-0.23
11630	Os04g0407300		chr04	-	20189039	20189403	20189039	20189152	20189338	20189403	11630	1,3	0,6	5,6	0,0	299	131	0.000911458	0.0314205	1.0,0.18	1.0,1.0	-0.41
11681	Os12g0143900		chr12	-	2164536	2164845	2164536	2164625	2164721	2164845	11681	6,15	0,5	23,15	0,0	227	131	0.00131749	0.0395496	1.0,0.634	1.0,1.0	-0.183
11689	Os12g0143900		chr12	-	2167448	2167781	2167448	2167493	2167590	2167781	11689	0,2	4,3	6,2	1,0	228	131	2.67041e-06	0.00056715	0.0,0.277	0.775,1.0	-0.749
11703	Os01g0147900		chr01	-	2591423	2591685	2591423	2591543	2591600	2591685	11703	7,15	0,0	16,18	0,7	188	131	0.000568562	0.0226766	1.0,1.0	1.0,0.642	0.179
11775	Os01g0189700		chr01	+	4790499	4790982	4790499	4790638	4790832	4790982	11775	6,5	0,0	6,4	7,2	307	131	1.34731e-08	1.04053e-05	1.0,1.0	0.268,0.46	0.636
11794	Os03g0855700		chr03	+	36095653	36095878	36095653	36095724	36095804	36095878	11794	41,73	172,202	202,131	305,253	211	131	2.38611e-05	0.00250862	0.129,0.183	0.291,0.243	-0.111
11798	Os03g0855700		chr03	+	36095653	36096044	36095653	36095878	36095958	36096044	11798	72,64	128,205	212,173	251,221	211	131	0.000130259	0.00833831	0.259,0.162	0.344,0.327	-0.125
11805	Os04g0692700		chr04	-	35446910	35447276	35446910	35446959	35447169	35447276	11805	1,2	0,0	9,3	2,7	323	131	4.22803e-07	0.000132675	1.0,1.0	0.646,0.148	0.603
11811	Os04g0692700		chr04	-	35450495	35450783	35450495	35450550	35450673	35450783	11811	6,11	0,0	15,21	7,0	254	131	0.000797195	0.028942	1.0,1.0	0.525,1.0	0.238
11859	Os01g0578700		chr01	+	22382453	22382876	22382453	22382546	22382639	22382876	11859	19,16	48,40	8,8	91,52	224	131	0.000114428	0.00763432	0.188,0.19	0.049,0.083	0.123
12006	Os01g0571700		chr01	+	21958301	21958538	21958301	21958363	21958450	21958538	12006	0,0	1,1	3,2	2,5	218	131	0.000520319	0.0215274	0.0,0.0	0.474,0.194	-0.334
12013	Os01g0571700		chr01	+	21961890	21962342	21961890	21961955	21962265	21962342	12013	1,1	6,3	11,8	1,0	423	131	3.23267e-09	3.16876e-06	0.049,0.094	0.773,1.0	-0.815
12128	Os03g0751600		chr03	+	30989986	30990224	30989986	30990086	30990220	30990224	12128	5,5	0,0	26,10	3,5	262	131	3.06418e-05	0.0030152	1.0,1.0	0.812,0.5	0.344
12173	Os04g0685800		chr04	+	35035216	35035715	35035216	35035269	35035618	35035715	12173	23,4	2,2	16,17	0,0	462	131	0.00107571	0.0346156	0.765,0.362	1.0,1.0	-0.436
12227	Os01g0214400		chr01	+	6256472	6256906	6256472	6256499	6256619	6256906	12227	14,8	2,6	23,16	0,0	251	131	3.74859e-06	0.000716788	0.785,0.41	1.0,1.0	-0.402
12248	Os10g0388500		chr10	+	12835211	12835568	12835211	12835293	12835383	12835568	12248	1,5	0,1	11,4	5,6	221	131	0.00138016	0.0406644	1.0,0.748	0.566,0.283	0.45
12383	Os02g0741100		chr02	+	30995612	30995865	30995612	30995724	30995846	30995865	12383	27,40	1,0	81,30	6,4	253	131	0.000935058	0.0318308	0.933,1.0	0.875,0.795	0.132
12432	Os07g0477000		chr07	-	17271444	17271709	17271444	17271514	17271608	17271709	12432	5,11	1,0	3,3	9,2	225	131	4.90706e-06	0.000868482	0.744,1.0	0.163,0.466	0.557
12536	Os01g0906600		chr01	-	39471860	39472227	39471860	39471915	39472062	39472227	12536	12,26	0,0	24,26	6,0	262	131	0.000923352	0.0316278	1.0,1.0	0.667,1.0	0.166
12631	Os07g0511000		chr07	+	19503377	19503760	19503377	19503611	19503713	19503760	12631	1,1	0,0	9,5	5,1	233	131	1.46789e-05	0.00181399	1.0,1.0	0.503,0.738	0.379
12659	Os02g0780500		chr02	+	33060862	33061337	33060862	33060936	33061140	33061337	12659	1,0	0,2	4,2	0,0	317	131	0.000675848	0.0258106	1.0,0.0	1.0,1.0	-0.5
12817	Os01g0723400		chr01	+	30167251	30167717	30167251	30167372	30167461	30167717	12817	1,3	0,0	3,9	2,6	220	131	8.21457e-06	0.00121719	1.0,1.0	0.472,0.472	0.528
12836	Os02g0661500		chr02	+	26784533	26784977	26784533	26784680	26784802	26784977	12836	1,1	6,2	4,10	2,0	253	131	4.15573e-05	0.00375578	0.079,0.206	0.509,1.0	-0.612
12916	Os03g0381200		chr03	+	15115434	15115800	15115434	15115660	15115729	15115800	12916	2,7	0,0	14,7	0,6	200	131	0.00182888	0.0489611	1.0,1.0	1.0,0.433	0.283
12923	Os01g0221100		chr01	-	6629587	6630462	6629587	6629923	6630300	6630462	12923	12,15	6,2	23,12	0,0	490	131	3.30358e-07	0.000109344	0.348,0.667	1.0,1.0	-0.492
12950	Os01g0305200		chr01	+	11319039	11319363	11319039	11319087	11319198	11319363	12950	21,41	0,0	53,20	5,1	242	131	0.00178216	0.0480776	1.0,1.0	0.852,0.915	0.117
13005	Os09g0513800		chr09	+	20005098	20005290	20005098	20005170	20005260	20005290	13005	6,18	0,1	6,8	2,3	221	131	0.000739694	0.0273612	1.0,0.914	0.64,0.613	0.331
13051	Os05g0468600		chr05	+	22999231	22999542	22999231	22999374	22999475	22999542	13051	0,0	1,12	4,5	15,13	232	131	0.000324322	0.015115	0.0,0.0	0.131,0.178	-0.154
13237	Os01g0495900		chr01	+	17014671	17015052	17014671	17014816	17014924	17015052	13237	6,3	0,1	10,5	8,8	239	131	0.000228561	0.0119858	1.0,0.622	0.407,0.255	0.48
13345	Os03g0286200		chr03	+	9866837	9867074	9866837	9866911	9866983	9867074	13345	0,0	1,4	2,2	1,0	203	131	2.28083e-06	0.000495109	0.0,0.0	0.563,1.0	-0.781
13384	Os03g0107800		chr03	-	472402	472735	472402	472597	472675	472735	13384	7,19	0,1	13,16	4,2	209	131	0.00179941	0.0483754	1.0,0.923	0.671,0.834	0.209
13395	Os09g0567366		chr09	+	22650850	22651102	22650850	22650939	22651014	22651102	13395	6,6	0,0	9,26	5,1	206	131	0.00032557	0.015115	1.0,1.0	0.534,0.943	0.262
13405	Os03g0752200		chr03	+	31011955	31012248	31011955	31012097	31012189	31012248	13405	0,0	11,22	5,8	33,22	223	131	7.52004e-05	0.00560397	0.0,0.0	0.082,0.176	-0.129
13406	Os03g0752200		chr03	+	31011955	31012367	31011955	31012097	31012337	31012367	13406	11,4	0,0	16,9	0,6	353	131	0.00129712	0.0391689	1.0,1.0	1.0,0.358	0.321
13442	Os01g0221700		chr01	+	6664704	6665133	6664704	6665008	6665081	6665133	13442	270,342	137,157	355,260	262,205	204	131	0.000813952	0.0293502	0.559,0.583	0.465,0.449	0.114
13482	Os01g0931400		chr01	-	40870327	40871327	40870327	40870400	40870998	40871327	13482	1,5	0,0	4,2	4,0	711	131	0.00115644	0.036119	1.0,1.0	0.156,1.0	0.422
13509	Os01g0228400		chr01	+	7092678	7093068	7092678	7092835	7092937	7093068	13509	88,97	0,2	74,82	7,6	233	131	0.000139909	0.00878255	1.0,0.965	0.856,0.885	0.112
13574	Os03g0108200		chr03	+	490668	491132	490668	491013	491092	491132	13574	1,0	14,41	10,3	20,16	210	131	9.80389e-06	0.00140372	0.043,0.0	0.238,0.105	-0.15
13611	Os05g0481500		chr05	-	23676421	23676693	23676421	23676471	23676604	23676693	13611	1,0	0,4	4,1	0,0	262	131	0.000116866	0.00767641	1.0,0.0	1.0,1.0	-0.5
13701	Os01g0361500		chr01	-	14736131	14736556	14736131	14736290	14736483	14736556	13701	36,34	4,3	41,57	1,0	306	131	0.000638485	0.0246883	0.794,0.829	0.946,1.0	-0.161
13711	Os01g0306900		chr01	-	11427384	11427678	11427384	11427470	11427565	11427678	13711	3,5	28,61	25,24	72,59	226	131	4.10063e-05	0.00371917	0.058,0.045	0.168,0.191	-0.128
13787	Os02g0803250		chr02	+	34243510	34243718	34243510	34243562	34243650	34243718	13787	22,14	0,0	37,35	7,1	219	131	0.000461631	0.0198217	1.0,1.0	0.76,0.954	0.143
13805	Os04g0531100		chr04	+	26559296	26559621	26559296	26559362	26559548	26559621	13805	14,15	0,0	25,16	4,1	299	131	0.000954345	0.0322151	1.0,1.0	0.732,0.875	0.197
13818	Os09g0554300		chr09	+	21966324	21966770	21966324	21966561	21966657	21966770	13818	2,3	5,3	7,4	0,1	227	131	2.99124e-05	0.00297734	0.188,0.366	1.0,0.698	-0.572
13888	Os02g0209000		chr02	-	6119779	6120136	6119779	6119936	6120015	6120136	13888	49,78	3,0	78,35	3,12	210	131	0.00181794	0.0487576	0.911,1.0	0.942,0.645	0.162
13985	Os02g0537700		chr02	+	19884477	19884806	19884477	19884591	19884699	19884806	13985	2,0	2,2	16,7	1,0	239	131	2.03031e-06	0.000457916	0.354,0.0	0.898,1.0	-0.772
14031	Os03g0815200		chr03	-	34171096	34171552	34171096	34171179	34171535	34171552	14031	5,11	0,6	16,16	0,0	469	131	0.000681664	0.0259297	1.0,0.339	1.0,1.0	-0.331
14041	Os11g0580800		chr11	-	21920788	21921205	21920788	21920943	21921076	21921205	14041	3,7	0,0	10,3	2,2	262	131	0.000857881	0.0302825	1.0,1.0	0.714,0.429	0.428
14071	Os04g0644600		chr04	-	32805438	32805890	32805438	32805566	32805803	32805890	14071	28,22	2,5	36,14	1,0	350	131	0.000697398	0.0261766	0.84,0.622	0.931,1.0	-0.235
14081	Os01g0273500		chr01	+	9472558	9472885	9472558	9472637	9472735	9472885	14081	6,4	7,0	4,4	0,0	229	131	0.000962573	0.0323217	0.329,1.0	1.0,1.0	-0.336
14105	Os02g0602800		chr02	+	23599201	23599440	23599201	23599273	23599362	23599440	14105	2,9	0,5	1,1	4,7	220	131	0.00105774	0.034206	1.0,0.517	0.13,0.078	0.654
14130	Os04g0530400		chr04	+	26529336	26529736	26529336	26529418	26529589	26529736	14130	3,6	0,5	30,10	0,0	284	131	0.0016045	0.0449213	1.0,0.356	1.0,1.0	-0.322
14168	Os02g0782800		chr02	+	33218191	33218621	33218191	33218312	33218470	33218621	14168	3,6	13,13	0,0	25,10	271	131	8.32256e-05	0.0059749	0.1,0.182	0.0,0.0	0.141
14174	Os08g0238700		chr08	-	8416478	8416739	8416478	8416548	8416645	8416739	14174	0,0	28,16	8,3	23,13	228	131	1.88123e-05	0.0021404	0.0,0.0	0.167,0.117	-0.142
14246	Os04g0573900		chr04	+	28893603	28894277	28893603	28893939	28894031	28894277	14246	1,2	2,1	4,6	0,0	223	131	0.00143311	0.0417421	0.227,0.54	1.0,1.0	-0.617
14295	Os01g0393000		chr01	+	16717219	16717606	16717219	16717302	16717587	16717606	14295	0,0	3,7	6,3	3,3	398	131	1.47334e-05	0.00181399	0.0,0.0	0.397,0.248	-0.323
14296	Os01g0393000		chr01	+	16717219	16717606	16717219	16717302	16717597	16717606	14296	0,0	2,3	6,3	5,4	408	131	0.000141038	0.00879186	0.0,0.0	0.278,0.194	-0.236
14332	Os04g0320100		chr04	+	14713559	14713820	14713559	14713644	14713741	14713820	14332	2,8	5,23	1,0	28,2	228	131	0.000243698	0.0126337	0.187,0.167	0.02,0.0	0.167
14473	Os02g0127000		chr02	+	1413014	1413869	1413014	1413059	1413774	1413869	14473	9,9	0,0	8,17	2,2	828	131	9.37091e-05	0.0066025	1.0,1.0	0.388,0.574	0.519
14590	Os04g0450600		chr04	+	22448684	22449180	22448684	22448752	22448868	22449180	14590	6,23	0,0	16,21	4,1	247	131	0.00124758	0.0380332	1.0,1.0	0.68,0.918	0.201
14602	Os01g0150500		chr01	+	2728083	2728362	2728083	2728205	2728284	2728362	14602	0,1	6,2	2,4	0,2	210	131	5.34452e-05	0.00452526	0.0,0.238	1.0,0.555	-0.659
14603	Os01g0150500		chr01	+	2728083	2728362	2728083	2728205	2728287	2728362	14603	0,1	2,8	2,4	6,4	213	131	0.0018672	0.0494159	0.0,0.071	0.17,0.381	-0.24
14707	Os05g0437300		chr05	-	21417191	21417366	21417191	21417240	21417342	21417366	14707	1,0	0,4	8,1	0,0	233	131	0.000162925	0.00981632	1.0,0.0	1.0,1.0	-0.5
14783	Os04g0555900		chr04	-	27826321	27826495	27826321	27826370	27826453	27826495	14783	1,1	0,0	4,3	2,2	214	131	0.000243889	0.0126337	1.0,1.0	0.55,0.479	0.486
14837	Os04g0416100		chr04	-	20552118	20552498	20552118	20552204	20552447	20552498	14837	0,4	4,0	7,6	0,0	356	131	0.00112992	0.0358227	0.0,1.0	1.0,1.0	-0.5
14977	Os06g0206700		chr06	+	5400869	5401177	5400869	5400988	5401069	5401177	14977	1,1	6,16	8,9	11,9	212	131	7.17495e-05	0.00545853	0.093,0.037	0.31,0.382	-0.281
14978	Os06g0206700		chr06	+	5401613	5402080	5401613	5401790	5402000	5402080	14978	6,6	4,3	25,21	2,1	323	131	0.0008678	0.0305696	0.378,0.448	0.835,0.895	-0.452
14984	Os01g0338600		chr01	-	13321655	13321997	13321655	13321850	13321955	13321997	14984	34,31	9,14	44,29	3,3	236	131	0.000919579	0.0315984	0.677,0.551	0.891,0.843	-0.253
15034	Os01g0383700		chr01	+	16052033	16052531	16052033	16052226	16052358	16052531	15034	14,35	8,0	45,26	0,0	262	131	0.000801816	0.0290657	0.467,1.0	1.0,1.0	-0.266
15053	Os02g0245200		chr02	+	8215280	8216077	8215280	8215536	8215985	8216077	15053	0,2	8,6	13,17	8,12	562	131	1.4062e-05	0.00177417	0.0,0.072	0.275,0.248	-0.226
15076	Os07g0265600		chr07	-	9461818	9462073	9461818	9461882	9461982	9462073	15076	2,4	0,0	11,6	6,4	231	131	6.28956e-06	0.00101938	1.0,1.0	0.51,0.46	0.515
15080	Os01g0559000		chr01	+	21169560	21170660	21169560	21169610	21170407	21170660	15080	23,20	0,0	37,34	2,2	910	131	0.00145556	0.0422028	1.0,1.0	0.727,0.71	0.282
15121	Os07g0123300		chr07	-	1200672	1201093	1200672	1200735	1201021	1201093	15121	2,6	0,0	3,7	2,2	399	131	6.47423e-05	0.00507699	1.0,1.0	0.33,0.535	0.568
15202	Os04g0408600		chr04	-	20222114	20222542	20222114	20222225	20222408	20222542	15202	1,4	4,1	13,7	0,0	296	131	1.10109e-06	0.000275449	0.1,0.639	1.0,1.0	-0.631
15221	Os01g0865100		chr01	-	37442276	37442601	37442276	37442368	37442540	37442601	15221	1,0	8,11	7,4	19,3	285	131	0.000341595	0.0156978	0.054,0.0	0.145,0.38	-0.236
15224	Os05g0253200		chr05	+	9324622	9324798	9324622	9324694	9324772	9324798	15224	2,0	1,3	1,3	0,1	209	131	0.000319135	0.0150064	0.556,0.0	1.0,0.653	-0.548
15318	Os01g0872800		chr01	-	37856060	37856502	37856060	37856360	37856449	37856502	15318	0,0	5,10	6,4	2,2	220	131	4.26246e-08	2.31134e-05	0.0,0.0	0.641,0.544	-0.593
15354	Os01g0878700		chr01	-	38135042	38135419	38135042	38135276	38135378	38135419	15354	1,0	1,1	8,2	0,1	233	131	0.000391499	0.0174132	0.36,0.0	1.0,0.529	-0.585
15433	Os03g0817700		chr03	+	34307034	34307501	34307034	34307141	34307298	34307501	15433	2,4	2,5	10,17	2,0	270	131	8.06324e-05	0.00585469	0.327,0.28	0.708,1.0	-0.55
15439	Os01g0281100		chr01	-	10011101	10011595	10011101	10011147	10011392	10011595	15439	15,13	1,5	13,18	0,0	358	131	3.65629e-05	0.00343404	0.846,0.488	1.0,1.0	-0.333
15475	Os07g0576000		chr07	+	23305588	23305815	23305588	23305681	23305777	23305815	15475	38,59	0,0	69,60	6,4	227	131	0.000151234	0.00926525	1.0,1.0	0.869,0.896	0.117
15506	Os03g0102100		chr03	+	145413	145836	145413	145469	145723	145836	15506	16,24	0,1	60,43	3,10	367	131	0.000994001	0.0329001	1.0,0.895	0.877,0.606	0.206
15547	Os03g0179400		chr03	+	4177721	4178045	4177721	4177845	4177988	4178045	15547	8,19	8,5	3,2	15,15	262	131	3.47748e-05	0.00330698	0.333,0.655	0.091,0.062	0.417
15554	Os02g0522800		chr02	+	19069932	19070305	19069932	19070103	19070202	19070305	15554	0,0	10,5	8,1	14,7	230	131	0.000164128	0.00981917	0.0,0.0	0.246,0.075	-0.161
15673	Os01g0909100		chr01	+	39590505	39590917	39590505	39590559	39590706	39590917	15673	9,11	0,7	13,12	0,0	262	131	0.000674503	0.0258106	1.0,0.44	1.0,1.0	-0.28
15679	Os12g0133300		chr12	-	1639505	1639858	1639505	1639581	1639800	1639858	15679	1,1	2,15	13,12	13,10	332	131	3.99588e-05	0.00365015	0.165,0.026	0.283,0.321	-0.206
15682	Os12g0133300		chr12	-	1640084	1640337	1640084	1640187	1640256	1640337	15682	11,4	0,0	7,19	5,3	200	131	2.11638e-05	0.00233399	1.0,1.0	0.478,0.806	0.358
15696	Os06g0256500		chr06	+	8152690	8152887	8152690	8152727	8152827	8152887	15696	2,0	0,6	14,3	0,0	231	131	0.000629639	0.0244992	1.0,0.0	1.0,1.0	-0.5
15724	Os01g0911800		chr01	+	39734088	39734467	39734088	39734229	39734390	39734467	15724	1,4	7,3	17,8	2,0	274	131	8.20614e-06	0.00121719	0.064,0.389	0.803,1.0	-0.675
15784	Os04g0249600		chr04	-	9672643	9672884	9672643	9672697	9672816	9672884	15784	2,0	2,7	2,4	0,0	250	131	2.35914e-11	1.10195e-07	0.344,0.0	1.0,1.0	-0.828
15864	Os03g0754200		chr03	+	31095476	31096000	31095476	31095699	31095840	31096000	15864	6,21	0,0	11,28	6,1	262	131	0.000193086	0.0109497	1.0,1.0	0.478,0.933	0.294
15939	Os01g0961600		chr01	-	42396002	42396480	42396002	42396080	42396433	42396480	15939	3,3	0,0	4,3	2,2	466	131	1.06943e-05	0.00148541	1.0,1.0	0.36,0.297	0.671
15980	Os01g0934600		chr01	-	41000210	41000599	41000210	41000394	41000509	41000599	15980	9,16	46,88	55,38	112,72	246	131	7.6144e-05	0.0056413	0.094,0.088	0.207,0.219	-0.122
15982	Os04g0434300		chr04	-	21593267	21593644	21593267	21593476	21593572	21593644	15982	8,5	19,28	3,2	66,34	227	131	0.000912311	0.0314205	0.195,0.093	0.026,0.033	0.115
16000	Os03g0210400		chr03	-	5763931	5764348	5763931	5764075	5764278	5764348	16000	23,15	0,0	36,20	4,8	316	131	5.69057e-06	0.000947908	1.0,1.0	0.789,0.509	0.351
16003	Os01g0936200		chr01	-	41103052	41103204	41103052	41103125	41103185	41103204	16003	2,6	0,5	8,3	0,0	191	131	0.00154066	0.0435313	1.0,0.451	1.0,1.0	-0.274
16018	Os02g0834700		chr02	+	35926911	35927351	35926911	35926956	35927019	35927351	16018	1,13	9,8	12,7	3,0	194	131	0.00135929	0.0403122	0.07,0.523	0.73,1.0	-0.569
16127	Os02g0805800		chr02	-	34373906	34374256	34373906	34374007	34374162	34374256	16127	40,50	0,0	42,58	5,2	268	131	0.000468629	0.0200394	1.0,1.0	0.804,0.934	0.131
16160	Os03g0340900		chr03	+	12703067	12703378	12703067	12703212	12703291	12703378	16160	1,3	0,0	12,4	2,5	210	131	1.74626e-05	0.00204296	1.0,1.0	0.789,0.333	0.439
16212	Os02g0702800		chr02	-	28968290	28968617	28968290	28968448	28968526	28968617	16212	1,1	2,4	7,5	3,0	209	131	0.00069268	0.0260763	0.239,0.135	0.594,1.0	-0.61
16311	Os01g0960500		chr01	-	42352344	42352831	42352344	42352375	42352754	42352831	16311	16,21	8,1	14,13	1,0	492	131	0.00165072	0.0458781	0.347,0.848	0.788,1.0	-0.297
16312	Os01g0960500		chr01	-	42352344	42352831	42352344	42352580	42352754	42352831	16312	15,20	6,2	14,13	1,0	287	131	0.000928219	0.0317113	0.533,0.82	0.865,1.0	-0.256
16321	Os11g0151500		chr11	-	2415144	2415578	2415144	2415420	2415502	2415578	16321	0,0	3,7	10,0	6,10	213	131	0.00111355	0.0354306	0.0,0.0	0.506,0.0	-0.253
16378	Os04g0560500		chr04	+	28080676	28081147	28080676	28080844	28080931	28081147	16378	7,9	6,4	0,1	2,1	218	131	0.00140187	0.0409963	0.412,0.575	0.0,0.375	0.306
16395	Os01g0974800		chr01	-	43076026	43076466	43076026	43076182	43076317	43076466	16395	33,60	2,4	94,79	0,0	262	131	0.00139326	0.0408613	0.892,0.882	1.0,1.0	-0.113
16416	Os02g0599700		chr02	+	23434280	23434717	23434280	23434391	23434627	23434717	16416	8,20	0,0	17,6	2,3	349	131	5.72779e-05	0.00481777	1.0,1.0	0.761,0.429	0.405
16417	Os02g0599700		chr02	+	23440798	23441154	23440798	23440903	23441077	23441154	16417	22,42	5,4	26,34	1,0	287	131	0.000290201	0.0141687	0.668,0.827	0.922,1.0	-0.214
16505	Os08g0224300		chr08	-	7571530	7571995	7571530	7571645	7571789	7571995	16505	9,40	74,159	80,67	158,85	262	131	3.09707e-07	0.000105242	0.057,0.112	0.202,0.283	-0.158
16519	Os02g0183900		chr02	-	4658810	4659079	4658810	4658876	4658956	4659079	16519	0,1	4,5	73,2	206,3	211	131	0.00167345	0.0462576	0.0,0.11	0.18,0.293	-0.181
16821	Os02g0180200		chr02	+	4462950	4463261	4462950	4463022	4463158	4463261	16821	0,2	4,4	15,6	3,5	262	131	0.000444372	0.0191629	0.0,0.2	0.714,0.375	-0.445
16873	Os03g0704200		chr03	-	28309818	28310276	28309818	28309897	28310211	28310276	16873	6,9	0,0	11,18	5,0	427	131	0.00169436	0.0466334	1.0,1.0	0.403,1.0	0.298
16964	Os08g0117000		chr08	+	949499	949861	949499	949587	949831	949861	16964	21,7	0,0	26,31	13,2	357	131	1.55904e-05	0.00188311	1.0,1.0	0.423,0.85	0.364
16995	Os10g0181200		chr10	-	5580708	5581127	5580708	5580940	5581055	5581127	16995	1,8	0,0	5,7	4,2	246	131	3.50974e-06	0.000688071	1.0,1.0	0.4,0.651	0.474
17004	Os10g0181200		chr10	-	5583705	5584039	5583705	5583822	5583923	5584039	17004	27,42	1,1	23,35	8,3	232	131	0.00143615	0.0417828	0.938,0.96	0.619,0.868	0.205
17176	Os04g0485300		chr04	+	24265679	24266010	24265679	24265754	24265867	24266010	17176	0,0	6,1	12,0	12,7	244	131	0.00049172	0.0205833	0.0,0.0	0.349,0.0	-0.174
17234	Os03g0374575		chr03	-	14752280	14752749	14752280	14752445	14752640	14752749	17234	4,10	19,34	20,23	32,19	308	131	0.00134054	0.039959	0.082,0.111	0.21,0.34	-0.179
17396	Os04g0529500		chr04	+	26489919	26490186	26489919	26490039	26490132	26490186	17396	1,2	0,0	2,0	0,6	224	131	0.000690277	0.0260539	1.0,1.0	1.0,0.0	0.5
17447	Os07g0558500		chr07	-	22319739	22320166	22319739	22319855	22319994	22320166	17447	27,41	6,2	32,41	0,0	262	131	7.74841e-05	0.0056814	0.692,0.911	1.0,1.0	-0.199
17626	Os05g0289400		chr05	-	12602216	12602639	12602216	12602433	12602535	12602639	17626	1,6	0,0	3,2	7,0	233	131	0.00160572	0.0449213	1.0,1.0	0.194,1.0	0.403
17690	Os02g0229600		chr02	-	7281555	7282010	7281555	7281662	7281817	7282010	17690	3,5	1,0	4,2	8,5	268	131	4.86544e-05	0.00426747	0.595,1.0	0.196,0.164	0.617
17701	Os04g0649100		chr04	+	33073631	33074022	33073631	33073727	33073819	33074022	17701	14,25	9,11	47,23	6,3	223	131	0.00119229	0.036922	0.477,0.572	0.821,0.818	-0.295
17792	Os01g0867200		chr01	+	37555676	37555931	37555676	37555738	37555853	37555931	17792	0,0	1,4	2,4	7,3	246	131	0.000251221	0.0128567	0.0,0.0	0.132,0.415	-0.273
17800	Os09g0121050		chr09	+	1644816	1645110	1644816	1644893	1644968	1645110	17800	63,70	95,156	71,54	253,173	206	131	0.00113334	0.0358813	0.297,0.222	0.151,0.166	0.101
17802	Os09g0121050		chr09	+	1646087	1646360	1646087	1646162	1646258	1646360	17802	63,70	70,76	71,54	158,95	227	131	0.00147951	0.0426067	0.342,0.347	0.206,0.247	0.118
17821	Os02g0721800		chr02	-	29953412	29953690	29953412	29953532	29953645	29953690	17821	4,16	0,6	20,17	0,0	244	131	0.000335396	0.0154853	1.0,0.589	1.0,1.0	-0.206
17822	Os02g0721800		chr02	-	29953624	29953925	29953624	29953723	29953836	29953925	17822	0,1	26,75	24,11	98,58	244	131	8.02843e-08	3.86061e-05	0.0,0.007	0.116,0.092	-0.101
17824	Os02g0721800		chr02	-	29953645	29954078	29953645	29953925	29954028	29954078	17824	3,2	2,2	7,2	0,0	234	131	5.0393e-05	0.0043243	0.456,0.359	1.0,1.0	-0.593
17869	Os02g0832200		chr02	-	35787230	35787721	35787230	35787433	35787595	35787721	17869	17,23	0,0	46,21	6,0	275	131	0.000956672	0.032251	1.0,1.0	0.785,1.0	0.107
17902	Os04g0634400		chr04	-	32274677	32275005	32274677	32274802	32274885	32275005	17902	1,3	3,1	3,6	0,0	214	131	7.10777e-05	0.00543533	0.169,0.647	1.0,1.0	-0.592
17936	Os01g0908700		chr01	-	39567461	39567784	39567461	39567541	39567736	39567784	17936	7,10	0,0	8,2	3,2	308	131	3.6536e-06	0.000705421	1.0,1.0	0.531,0.298	0.586
18003	Os01g0231500		chr01	+	7267486	7267714	7267486	7267567	7267650	7267714	18003	7,12	0,0	2,7	2,4	214	131	1.39784e-06	0.000332946	1.0,1.0	0.38,0.517	0.551
18029	Os02g0287700		chr02	-	10853023	10853428	10853023	10853271	10853363	10853428	18029	4,8	2,3	26,26	2,0	223	131	0.0015131	0.0430871	0.54,0.61	0.884,1.0	-0.367
18043	Os03g0395900		chr03	+	15988431	15988909	15988431	15988507	15988868	15988909	18043	0,0	6,3	4,5	6,4	474	131	0.000123025	0.00795794	0.0,0.0	0.156,0.257	-0.207
18051	Os02g0238500		chr02	-	7849463	7849820	7849463	7849550	7849703	7849820	18051	0,4	5,3	8,3	0,0	266	131	6.142e-10	1.04357e-06	0.0,0.396	1.0,1.0	-0.802
18058	Os07g0571100		chr07	-	23053628	23053977	23053628	23053872	23053972	23053977	18058	36,61	0,1	57,69	6,4	231	131	0.000739139	0.0273612	1.0,0.972	0.843,0.907	0.111
18170	Os01g0332800		chr01	-	12918041	12918532	12918041	12918134	12918234	12918532	18170	9,5	3,8	6,4	1,0	231	131	0.000405977	0.0179319	0.63,0.262	0.773,1.0	-0.441
18220	Os02g0553200		chr02	-	20870642	20870922	20870642	20870729	20870819	20870922	18220	1,1	0,0	0,2	1,2	221	131	0.000134896	0.00855212	1.0,1.0	0.0,0.372	0.814
18237	Os02g0696600		chr02	-	28625912	28626396	28625912	28625996	28626133	28626396	18237	39,83	0,2	48,62	4,6	262	131	0.00190256	0.0499884	1.0,0.954	0.857,0.838	0.13
18250	Os02g0445700		chr02	-	14360713	14361084	14360713	14360804	14360893	14361084	18250	5,4	2,1	2,0	5,6	220	131	9.3781e-05	0.0066025	0.598,0.704	0.192,0.0	0.555
18277	Os07g0301200		chr07	-	11889156	11889501	11889156	11889225	11889474	11889501	18277	12,4	0,0	48,37	2,5	362	131	0.000435868	0.0189118	1.0,1.0	0.897,0.728	0.188
18311	Os04g0498600		chr04	+	24915053	24915447	24915053	24915285	24915348	24915447	18311	42,81	1,0	41,28	5,7	194	131	3.37735e-06	0.000675492	0.966,1.0	0.847,0.73	0.195
18354	Os05g0593800		chr05	-	29573811	29574097	29573811	29573882	29573981	29574097	18354	27,30	3,4	83,46	0,0	230	131	7.05027e-05	0.00541214	0.837,0.81	1.0,1.0	-0.176
18565	Os11g0191300		chr11	+	4618934	4619597	4618934	4619028	4619465	4619597	18565	4,2	0,0	3,1	3,1	550	131	6.59868e-07	0.000182798	1.0,1.0	0.192,0.192	0.808
18587	Os07g0622100		chr07	+	25723099	25723577	25723099	25723164	25723503	25723577	18587	5,3	2,1	6,14	0,0	452	131	0.000154017	0.00937816	0.42,0.465	1.0,1.0	-0.557
18603	Os02g0670700		chr02	-	27238110	27238537	27238110	27238138	27238402	27238537	18603	3,5	5,14	16,11	8,5	377	131	0.00113009	0.0358227	0.173,0.11	0.41,0.433	-0.28
18680	Os01g0607200		chr01	+	23931159	23931634	23931159	23931338	23931414	23931634	18680	3,5	33,60	21,20	48,78	207	131	0.00018314	0.0106288	0.054,0.05	0.217,0.14	-0.127
18767	Os12g0133600		chr12	-	1651285	1651487	1651285	1651342	1651409	1651487	18767	37,26	0,3	38,33	9,17	198	131	6.40682e-05	0.00505524	1.0,0.851	0.736,0.562	0.276
18770	Os02g0600000		chr02	+	23452768	23453015	23452768	23452859	23452942	23453015	18770	1,0	2,4	2,8	0,0	214	131	1.36169e-11	8.676e-08	0.234,0.0	1.0,1.0	-0.883
18836	Os09g0509300		chr09	+	19762302	19762705	19762302	19762377	19762638	19762705	18836	1,15	5,6	8,5	0,0	374	131	2.99307e-08	1.81622e-05	0.065,0.467	1.0,1.0	-0.734
18898	Os07g0647800		chr07	-	27054053	27054439	27054053	27054160	27054386	27054439	18898	8,6	2,2	18,12	0,0	339	131	0.000204979	0.0112346	0.607,0.537	1.0,1.0	-0.428
18968	Os02g0806600		chr02	-	34433498	34433850	34433498	34433603	34433687	34433850	18968	35,17	0,0	46,42	3,4	215	131	0.00177788	0.0480776	1.0,1.0	0.903,0.865	0.116
18980	Os05g0145000		chr05	-	2600160	2600518	2600160	2600313	2600401	2600518	18980	4,2	1,0	1,1	3,7	219	131	5.85269e-06	0.000968581	0.705,1.0	0.166,0.079	0.73
19024	Os09g0249700		chr09	-	3760114	3760566	3760114	3760297	3760429	3760566	19024	0,2	1,2	3,1	0,0	262	131	6.12539e-05	0.00497095	0.0,0.333	1.0,1.0	-0.834
19033	Os07g0191650		chr07	+	4947650	4948013	4947650	4947779	4947879	4948013	19033	11,14	0,0	17,3	6,4	231	131	4.82766e-07	0.000146474	1.0,1.0	0.616,0.298	0.543
19166	Os02g0448400		chr02	-	14531106	14531465	14531106	14531191	14531336	14531465	19166	11,8	0,0	15,5	2,6	262	131	7.52335e-06	0.0011443	1.0,1.0	0.789,0.294	0.459
19190	Os07g0486100		chr07	-	17883643	17884984	17883643	17883748	17884829	17884984	19190	44,36	5,2	87,74	0,0	1194	131	6.04253e-07	0.000171111	0.491,0.664	1.0,1.0	-0.422
19196	Os02g0672100		chr02	+	27316156	27316508	27316156	27316240	27316440	27316508	19196	0,1	13,5	4,11	25,4	313	131	0.000576764	0.0228963	0.0,0.077	0.063,0.535	-0.261
19222	Os07g0588000		chr07	+	23930402	23930698	23930402	23930471	23930554	23930698	19222	12,23	0,0	11,1	5,0	214	131	0.000814954	0.0293502	1.0,1.0	0.574,1.0	0.213
19332	Os02g0700600		chr02	+	28823638	28824136	28823638	28823777	28824045	28824136	19332	18,40	0,0	44,35	6,0	381	131	0.000766108	0.0281152	1.0,1.0	0.716,1.0	0.142
19418	Os04g0679800		chr04	+	34715137	34715488	34715137	34715217	34715337	34715488	19418	40,56	5,6	105,70	2,0	251	131	6.3734e-05	0.00505524	0.807,0.83	0.965,1.0	-0.164
19525	Os06g0715100		chr06	-	30359609	30359972	30359609	30359773	30359934	30359972	19525	8,6	0,0	13,11	5,1	274	131	5.8238e-05	0.00485153	1.0,1.0	0.554,0.84	0.303
19569	Os05g0121000		chr05	+	1116417	1116710	1116417	1116515	1116655	1116710	19569	5,6	1,3	4,4	0,0	262	131	0.000555003	0.0223973	0.714,0.5	1.0,1.0	-0.393
19582	Os05g0122600		chr05	+	1240357	1240600	1240357	1240452	1240585	1240600	19582	2,1	0,0	4,0	0,6	262	131	0.000995601	0.0329104	1.0,1.0	1.0,0.0	0.5
19611	Os01g0933200		chr01	-	40932155	40932359	40932155	40932221	40932326	40932359	19611	8,7	13,12	6,7	57,56	236	131	0.000416084	0.0183466	0.255,0.245	0.055,0.065	0.19
19703	Os05g0144100		chr05	+	2538772	2539263	2538772	2538786	2539090	2539263	19703	5,3	0,0	4,7	3,2	417	131	1.1034e-06	0.000275449	1.0,1.0	0.295,0.524	0.591
19758	Os05g0148700		chr05	+	2789164	2789613	2789164	2789468	2789544	2789613	19758	25,23	0,8	22,32	0,0	207	131	0.000345709	0.0157899	1.0,0.645	1.0,1.0	-0.177
19785	Os05g0153000		chr05	+	3053968	3054256	3053968	3054069	3054187	3054256	19785	0,0	10,14	7,2	10,18	249	131	0.000231851	0.0120838	0.0,0.0	0.269,0.055	-0.162
19906	Os02g0297600		chr02	+	11401826	11402163	11401826	11401961	11402061	11402163	19906	4,8	1,1	7,3	8,11	231	131	0.000282942	0.0138942	0.694,0.819	0.332,0.134	0.523
20005	Os05g0188500		chr05	+	5430690	5431090	5430690	5430835	5430970	5431090	20005	2,8	0,0	9,9	2,2	262	131	0.0013473	0.0400669	1.0,1.0	0.692,0.692	0.308
20008	Os05g0188500		chr05	+	5430960	5431357	5430960	5431100	5431216	5431357	20008	2,2	0,0	0,2	4,0	247	131	0.00129314	0.0391414	1.0,1.0	0.0,1.0	0.5
20045	Os05g0195700		chr05	-	5871169	5871476	5871169	5871366	5871467	5871476	20045	6,9	0,0	5,6	4,1	232	131	4.33615e-05	0.00389124	1.0,1.0	0.414,0.772	0.407
20072	Os05g0199500		chr05	-	6193274	6193765	6193274	6193604	6193682	6193765	20072	1,4	0,0	0,0	1,2	209	131	1.76674e-09	2.25135e-06	1.0,1.0	0.0,0.0	1
20081	Os05g0202500		chr05	-	6361226	6361498	6361226	6361310	6361405	6361498	20081	121,106	1,1	125,86	7,10	226	131	1.84937e-05	0.00211936	0.986,0.984	0.912,0.833	0.112
20094	Os11g0127800		chr11	+	1280641	1280893	1280641	1280706	1280833	1280893	20094	3,8	10,0	3,6	0,0	258	131	0.00146381	0.0423459	0.132,1.0	1.0,1.0	-0.434
20335	Os05g0277300		chr05	-	11438614	11438971	11438614	11438745	11438872	11438971	20335	3,4	0,0	21,14	2,3	258	131	0.000990765	0.0328784	1.0,1.0	0.842,0.703	0.228
20337	Os05g0279600		chr05	+	11677473	11677882	11677473	11677569	11677665	11677882	20337	0,0	12,16	2,5	18,8	227	131	0.000488047	0.0205833	0.0,0.0	0.06,0.265	-0.163
20444	Os03g0195200		chr03	-	4944338	4944697	4944338	4944372	4944659	4944697	20444	2,4	0,0	17,9	0,6	400	131	0.00130221	0.0392759	1.0,1.0	1.0,0.329	0.336
20483	Os05g0322900		chr05	+	14991578	14992206	14991578	14992000	14992075	14992206	20483	5,25	0,0	19,21	11,2	206	131	1.49368e-05	0.00183019	1.0,1.0	0.523,0.87	0.303
20526	Os05g0335401		chr05	-	15682793	15683206	15682793	15682958	15683094	15683206	20526	21,27	0,0	38,31	0,7	262	131	0.000703121	0.0263525	1.0,1.0	1.0,0.689	0.155
20532	Os06g0724400		chr06	-	30776060	30776378	30776060	30776138	30776283	30776378	20532	2,0	12,16	10,4	2,13	262	131	0.000461983	0.0198217	0.077,0.0	0.714,0.133	-0.385
20548	Os05g0376300		chr05	-	18162833	18163248	18162833	18162926	18163020	18163248	20548	4,2	0,0	4,1	3,1	225	131	5.86551e-05	0.00486933	1.0,1.0	0.437,0.368	0.598
20610	Os06g0638000		chr06	+	25925978	25926370	25925978	25926252	25926327	25926370	20610	19,25	50,105	74,51	69,64	206	131	1.94231e-07	7.61566e-05	0.195,0.131	0.405,0.336	-0.208
20620	Os05g0358400		chr05	+	17015643	17015874	17015643	17015721	17015837	17015874	20620	10,18	0,0	31,14	3,3	247	131	0.000256191	0.0130065	1.0,1.0	0.846,0.712	0.221
20623	Os05g0358400		chr05	+	17015830	17016231	17015830	17015875	17016057	17016231	20623	6,8	1,0	2,3	5,3	295	131	7.40978e-06	0.0011443	0.727,1.0	0.151,0.308	0.634
20625	Os05g0358400		chr05	+	17016047	17016231	17016047	17016092	17016212	17016231	20625	21,28	3,3	43,43	1,0	251	131	0.000944731	0.0320605	0.785,0.83	0.957,1.0	-0.171
20653	Os05g0361900		chr05	-	17278508	17278916	17278508	17278609	17278825	17278916	20653	9,1	8,22	27,16	9,9	329	131	0.000252988	0.0128798	0.309,0.018	0.544,0.414	-0.316
20744	Os03g0284100		chr03	-	9768101	9768407	9768101	9768203	9768282	9768407	20744	2,7	0,1	3,2	2,2	210	131	0.000876945	0.0307049	1.0,0.814	0.483,0.384	0.474
20760	Os08g0101400		chr08	+	79187	79654	79187	79276	79403	79654	20760	1,3	0,0	5,6	3,4	258	131	7.20542e-06	0.00112661	1.0,1.0	0.458,0.432	0.555
20763	Os08g0101400		chr08	+	80942	81434	80942	81229	81317	81434	20763	0,0	2,8	1,5	3,0	219	131	0.000434452	0.018895	0.0,0.0	0.166,1.0	-0.583
20766	Os08g0101400		chr08	+	82515	82896	82515	82567	82765	82896	20766	14,6	1,3	1,4	4,9	311	131	0.000487176	0.0205833	0.855,0.457	0.095,0.158	0.53
20805	Os08g0193100		chr08	+	5435575	5435915	5435575	5435747	5435836	5435915	20805	2,5	0,0	4,1	1,3	220	131	0.000139227	0.00876134	1.0,1.0	0.704,0.166	0.565
20871	Os05g0419200		chr05	-	20549153	20549560	20549153	20549339	20549418	20549560	20871	6,3	0,0	1,2	4,4	210	131	2.21548e-09	2.56653e-06	1.0,1.0	0.135,0.238	0.814
20893	Os01g0581300		chr01	+	22537184	22537532	22537184	22537328	22537413	22537532	20893	1,0	10,1	6,5	4,3	216	131	1.20591e-05	0.00158421	0.057,0.0	0.476,0.503	-0.461
20988	Os05g0443900		chr05	+	21720611	21720914	21720611	21720710	21720831	21720914	20988	12,20	9,21	39,18	11,4	252	131	0.000816115	0.0293502	0.409,0.331	0.648,0.701	-0.304
21015	Os08g0148267		chr08	-	2762307	2762771	2762307	2762442	2762565	2762771	21015	1,3	0,0	6,0	3,2	254	131	1.20469e-06	0.000289647	1.0,1.0	0.508,0.0	0.746
21020	Os08g0148267		chr08	-	2762872	2763276	2762872	2763037	2763186	2763276	21020	5,3	0,0	2,3	4,2	262	131	3.87559e-08	2.14725e-05	1.0,1.0	0.2,0.429	0.685
21052	Os05g0125500		chr05	-	1472215	1472397	1472215	1472292	1472377	1472397	21052	5,12	0,0	14,1	6,0	216	131	0.000286007	0.0139907	1.0,1.0	0.586,1.0	0.207
21105	Os05g0462600		chr05	-	22728477	22728895	22728477	22728537	22728765	22728895	21105	2,6	0,0	1,0	0,2	341	131	0.000543665	0.0221624	1.0,1.0	1.0,0.0	0.5
21200	Os05g0489000		chr05	+	24035425	24035685	24035425	24035485	24035601	24035685	21200	2,3	0,0	1,0	2,2	247	131	7.25481e-09	6.1632e-06	1.0,1.0	0.21,0.0	0.895
21297	Os04g0444800		chr04	+	22184024	22184490	22184024	22184137	22184255	22184490	21297	7,0	4,4	0,0	5,1	249	131	0.00165844	0.0460426	0.479,0.0	0.0,0.0	0.239
21356	Os05g0519200		chr05	+	25774129	25774931	25774129	25774195	25774475	25774931	21356	1,2	3,18	16,13	7,2	393	131	2.86395e-07	9.86359e-05	0.1,0.036	0.432,0.684	-0.49
21420	Os05g0533600		chr05	+	26486868	26487225	26486868	26487052	26487149	26487225	21420	1,2	3,2	2,1	0,0	228	131	9.32386e-08	4.24335e-05	0.161,0.365	1.0,1.0	-0.737
21633	Os11g0160500		chr11	+	2940111	2942080	2940111	2940295	2941995	2942080	21633	26,35	5,0	29,25	0,0	1813	131	0.00105896	0.034206	0.273,1.0	1.0,1.0	-0.363
21634	Os11g0160500		chr11	+	2940111	2942080	2940111	2940244	2942027	2942080	21634	195,248	0,0	284,296	0,6	1896	131	0.00150991	0.0430444	1.0,1.0	1.0,0.773	0.113
21713	Os04g0683600		chr04	+	34906061	34906505	34906061	34906162	34906283	34906505	21713	2,10	0,0	6,3	8,1	252	131	1.42162e-07	5.93957e-05	1.0,1.0	0.281,0.609	0.555
21852	Os05g0585400		chr05	+	29137859	29138249	29137859	29137942	29138115	29138249	21852	0,0	2,2	4,1	0,2	286	131	0.00150627	0.0429886	0.0,0.0	1.0,0.186	-0.593
21875	Os05g0588200		chr05	-	29302533	29302719	29302533	29302573	29302678	29302719	21875	4,11	6,3	2,2	0,0	236	131	1.72819e-06	0.000400407	0.27,0.671	1.0,1.0	-0.529
21899	Os05g0592500		chr05	+	29525379	29525683	29525379	29525450	29525541	29525683	21899	1,2	0,1	0,1	1,1	222	131	0.000244507	0.01264	1.0,0.541	0.0,0.371	0.585
21997	Os08g0320300		chr08	+	13949814	13950262	13949814	13950013	13950142	13950262	21997	9,8	0,0	22,24	7,0	260	131	0.000684992	0.0259547	1.0,1.0	0.613,1.0	0.194
21999	Os08g0320300		chr08	+	13949814	13950262	13949814	13950070	13950142	13950262	21999	0,0	7,5	12,9	6,13	203	131	8.50438e-07	0.000225774	0.0,0.0	0.563,0.309	-0.436
22010	Os07g0469100		chr07	+	16743835	16744318	16743835	16743930	16744012	16744318	22010	8,15	0,0	21,21	2,4	213	131	0.000509752	0.021228	1.0,1.0	0.866,0.764	0.185
22165	Os06g0129300		chr06	-	1547848	1548200	1547848	1547964	1548126	1548200	22165	5,3	2,1	5,3	0,0	275	131	0.000993366	0.0329001	0.544,0.588	1.0,1.0	-0.434
22262	Os06g0146300		chr06	-	2434728	2435178	2434728	2434872	2435086	2435178	22262	87,117	5,5	101,91	15,17	327	131	0.000392334	0.0174199	0.875,0.904	0.73,0.682	0.183
22353	Os06g0166000		chr06	-	3321318	3321690	3321318	3321459	3321554	3321690	22353	1,2	0,0	1,2	2,9	226	131	2.32336e-09	2.57449e-06	1.0,1.0	0.225,0.114	0.831
22441	Os05g0291700		chr05	-	12838031	12838354	12838031	12838195	12838285	12838354	22441	16,16	2,4	16,6	0,0	221	131	0.000126567	0.00814566	0.826,0.703	1.0,1.0	-0.236
22516	Os04g0525000		chr04	-	26258614	26259106	26258614	26258913	26259016	26259106	22516	12,6	4,4	8,4	0,0	234	131	1.88563e-06	0.000429081	0.627,0.456	1.0,1.0	-0.459
22539	Os12g0502200		chr12	+	19129926	19130111	19129926	19129967	19130104	19130111	22539	0,0	1,1	8,4	4,0	262	131	1.08221e-06	0.000275449	0.0,0.0	0.5,1.0	-0.75
22680	Os02g0828100		chr02	-	35580498	35580742	35580498	35580555	35580645	35580742	22680	0,0	4,3	4,4	4,8	221	131	6.36987e-05	0.00505524	0.0,0.0	0.372,0.229	-0.3
22841	Os03g0364700		chr03	+	14234135	14234619	14234135	14234390	14234497	14234619	22841	8,7	2,2	7,1	0,0	238	131	0.00114171	0.0359675	0.688,0.658	1.0,1.0	-0.327
22885	Os10g0553800		chr10	-	21726056	21726396	21726056	21726127	21726316	21726396	22885	4,4	0,0	9,12	4,5	302	131	6.31963e-06	0.00101938	1.0,1.0	0.494,0.51	0.498
22934	Os06g0311000		chr06	-	11842598	11842852	11842598	11842655	11842795	11842852	22934	0,0	3,2	10,7	20,13	262	131	0.000183646	0.0106288	0.0,0.0	0.2,0.212	-0.206
22941	Os01g0743300		chr01	+	31067832	31068185	31067832	31067926	31068097	31068185	22941	2,8	4,1	10,14	0,0	284	131	3.01147e-05	0.00297734	0.187,0.787	1.0,1.0	-0.513
22965	Os06g0318600		chr06	+	12346828	12347062	12346828	12346915	12347018	12347062	22965	82,135	9,22	48,60	1,2	234	131	0.000170774	0.0100749	0.836,0.775	0.964,0.944	-0.148
22973	Os06g0318600		chr06	+	12347968	12348352	12347968	12348069	12348232	12348352	22973	22,17	1,4	12,22	0,0	276	131	0.00101502	0.0332505	0.913,0.669	1.0,1.0	-0.209
23023	Os01g0834200		chr01	+	35735987	35736379	35735987	35736101	35736193	35736379	23023	7,2	0,1	2,2	8,2	223	131	4.79532e-05	0.00422884	1.0,0.54	0.128,0.37	0.521
23038	Os06g0348800		chr06	+	14081273	14081574	14081273	14081333	14081417	14081574	23038	2,12	2,4	5,6	0,1	215	131	0.00174227	0.0474213	0.379,0.646	1.0,0.785	-0.38
23063	Os09g0337500		chr09	-	10264920	10265295	10264920	10265015	10265173	10265295	23063	0,0	4,2	10,5	13,7	271	131	4.88935e-05	0.00426747	0.0,0.0	0.271,0.257	-0.264
23064	Os09g0337500		chr09	-	10264920	10265295	10264920	10265093	10265173	10265295	23064	0,0	2,5	10,5	15,10	211	131	4.61925e-05	0.0041163	0.0,0.0	0.293,0.237	-0.265
23085	Os07g0575800		chr07	+	23295722	23296115	23295722	23295910	23295989	23296115	23085	1,7	4,14	7,6	2,0	210	131	6.14396e-05	0.00497095	0.135,0.238	0.686,1.0	-0.656
23095	Os02g0312700		chr02	-	12336922	12337142	12336922	12337011	12337083	12337142	23095	0,1	2,6	2,1	1,0	203	131	9.70942e-05	0.00677875	0.0,0.097	0.563,1.0	-0.733
23111	Os06g0488600		chr06	-	16795098	16795537	16795098	16795364	16795438	16795537	23111	8,6	42,55	31,30	91,73	205	131	0.00148407	0.0426895	0.109,0.065	0.179,0.208	-0.107
23129	Os04g0102700		chr04	-	190196	190540	190196	190360	190471	190540	23129	4,7	0,0	10,17	1,6	242	131	4.2523e-05	0.00382947	1.0,1.0	0.844,0.605	0.276
23163	Os06g0498400		chr06	+	17495413	17495757	17495413	17495581	17495673	17495757	23163	2,1	0,0	1,1	2,2	223	131	4.25475e-06	0.000791508	1.0,1.0	0.227,0.227	0.773
23269	Os03g0820900		chr03	-	34440354	34440774	34440354	34440470	34440553	34440774	23269	6,4	0,0	6,11	6,0	214	131	0.00169763	0.046673	1.0,1.0	0.38,1.0	0.31
23349	Os06g0561200		chr06	+	21495243	21495517	21495243	21495319	21495447	21495517	23349	1,2	7,3	24,3	3,3	259	131	0.00161901	0.0451447	0.067,0.252	0.802,0.336	-0.41
23392	Os12g0528400		chr12	+	20838520	20839540	20838520	20838757	20839370	20839540	23392	3,0	0,3	5,7	1,0	726	131	0.00161817	0.0451447	1.0,0.0	0.474,1.0	-0.237
23393	Os12g0528400		chr12	+	20838520	20839540	20838520	20838812	20839370	20839540	23393	3,0	0,3	5,7	1,0	671	131	0.00185384	0.0491644	1.0,0.0	0.494,1.0	-0.247
23429	Os02g0167500		chr02	-	3626703	3627170	3626703	3626874	3626976	3627170	23429	9,6	2,3	16,11	0,1	233	131	0.00109611	0.0351249	0.717,0.529	1.0,0.861	-0.307
23486	Os09g0475700		chr09	-	18224932	18225509	18224932	18225150	18225220	18225509	23486	6,4	0,1	10,4	7,7	201	131	0.000123004	0.00795794	1.0,0.723	0.482,0.271	0.485
23589	Os09g0516600		chr09	-	20123697	20123958	20123697	20123815	20123883	20123958	23589	1,0	3,2	7,8	7,1	199	131	0.000206803	0.0112931	0.18,0.0	0.397,0.84	-0.529
23612	Os06g0644100		chr06	+	26265170	26265489	26265170	26265287	26265386	26265489	23612	9,5	1,0	15,0	5,2	230	131	0.000331378	0.0153555	0.837,1.0	0.631,0.0	0.603
23635	Os06g0651600		chr06	-	26665883	26666134	26665883	26665977	26666081	26666134	23635	4,9	0,0	12,7	9,1	235	131	6.8642e-06	0.00108659	1.0,1.0	0.426,0.796	0.389
23743	Os07g0662900		chr07	+	27966030	27966381	27966030	27966117	27966221	27966381	23743	3,0	2,4	9,11	2,0	235	131	0.000116616	0.00767641	0.455,0.0	0.715,1.0	-0.63
23776	Os06g0669275		chr06	-	27710777	27710986	27710777	27710843	27710926	27710986	23776	3,1	0,0	6,7	2,2	214	131	0.00121581	0.0374682	1.0,1.0	0.647,0.682	0.335
23802	Os07g0558300		chr07	-	22311644	22312075	22311644	22311845	22311972	22312075	23802	6,1	0,0	12,2	2,2	258	131	0.00113766	0.0359286	1.0,1.0	0.753,0.337	0.455
23872	Os06g0684000		chr06	-	28507439	28508108	28507439	28507646	28507785	28508108	23872	16,20	4,5	27,11	25,14	262	131	0.000526913	0.0217296	0.667,0.667	0.351,0.282	0.351
23898	Os06g0687800		chr06	+	28690012	28690274	28690012	28690074	28690217	28690274	23898	3,6	3,4	1,5	0,0	262	131	5.91307e-07	0.000171111	0.333,0.429	1.0,1.0	-0.619
23900	Os06g0687800		chr06	+	28690217	28690680	28690217	28690274	28690566	28690680	23900	2,3	2,2	3,6	0,0	405	131	4.34214e-06	0.000796142	0.244,0.327	1.0,1.0	-0.715
23968	Os01g0540800		chr01	+	19875995	19876482	19875995	19876285	19876361	19876482	23968	34,91	17,49	225,156	52,46	207	131	0.00110929	0.0354279	0.559,0.54	0.732,0.682	-0.157
23973	Os01g0540800		chr01	+	19877497	19877986	19877497	19877553	19877929	19877986	23973	2,1	8,9	15,13	17,5	489	131	0.000226615	0.0119858	0.063,0.029	0.191,0.411	-0.255
23974	Os01g0540800		chr01	+	19877929	19878262	19877929	19877986	19878227	19878262	23974	2,1	8,4	15,13	5,3	354	131	8.97592e-06	0.00129977	0.085,0.085	0.526,0.616	-0.486
23991	Os11g0153600		chr11	+	2514062	2514412	2514062	2514246	2514308	2514412	23991	2,1	20,37	18,8	35,27	193	131	1.30322e-05	0.00169458	0.064,0.018	0.259,0.167	-0.172
23999	Os04g0485000		chr04	+	24242083	24242401	24242083	24242174	24242263	24242401	23999	0,3	2,2	3,8	0,0	220	131	7.54306e-06	0.0011443	0.0,0.472	1.0,1.0	-0.764
24020	Os07g0501900		chr07	-	18930361	18930669	18930361	18930431	18930555	18930669	24020	33,44	10,9	25,37	16,29	255	131	0.000990108	0.0328784	0.629,0.715	0.445,0.396	0.251
24182	Os08g0433100		chr08	-	21001828	21002054	21001828	21001861	21001965	21002054	24182	10,15	0,1	29,16	5,3	235	131	0.00178294	0.0480776	1.0,0.893	0.764,0.748	0.191
24309	Os01g0900900		chr01	-	39216993	39217346	39216993	39217141	39217247	39217346	24309	12,48	4,2	12,6	0,0	237	131	0.000539776	0.0221169	0.624,0.93	1.0,1.0	-0.223
24366	Os07g0295000		chr07	-	11507621	11507881	11507621	11507711	11507810	11507881	24366	1,0	11,10	3,3	10,3	230	131	0.00154848	0.0437039	0.049,0.0	0.146,0.363	-0.23
24498	Os07g0168000		chr07	-	3648386	3648705	3648386	3648434	3648501	3648705	24498	2,4	0,0	14,15	7,1	198	131	0.000128658	0.00825937	1.0,1.0	0.57,0.908	0.261
24544	Os07g0177000		chr07	-	4073937	4074240	4073937	4074007	4074197	4074240	24544	0,0	2,8	7,1	4,10	303	131	0.000582467	0.0230867	0.0,0.0	0.431,0.041	-0.236
24659	Os06g0608100		chr06	-	24202596	24202896	24202596	24202711	24202808	24202896	24659	24,34	0,0	41,46	1,10	228	131	0.000101022	0.00699632	1.0,1.0	0.959,0.725	0.158
24668	Os07g0205700		chr07	-	5698898	5699382	5698898	5699024	5699292	5699382	24668	1,9	2,4	16,4	0,1	381	131	0.000249331	0.0127856	0.147,0.436	1.0,0.579	-0.498
24690	Os03g0606600		chr03	-	22801467	22801927	22801467	22801765	22801849	22801927	24690	2,4	1,5	0,0	12,1	215	131	2.08788e-05	0.00233385	0.549,0.328	0.0,0.0	0.439
24722	Os10g0546300		chr10	+	21355928	21356258	21355928	21355991	21356106	21356258	24722	7,4	4,4	20,1	2,0	246	131	0.0011473	0.0360545	0.482,0.347	0.842,1.0	-0.507
24733	Os01g0927900		chr01	-	40710572	40710925	40710572	40710689	40710835	40710925	24733	11,19	0,0	15,7	6,3	262	131	7.73437e-07	0.0002097	1.0,1.0	0.556,0.538	0.453
24759	Os08g0482100		chr08	+	23837272	23837630	23837272	23837446	23837528	23837630	24759	3,5	7,13	14,11	5,7	213	131	0.00119955	0.0371017	0.209,0.191	0.633,0.491	-0.362
24774	Os01g0687300		chr01	+	28346526	28347003	28346526	28346787	28346886	28347003	24774	6,18	0,0	4,8	3,1	230	131	0.00133844	0.0399432	1.0,1.0	0.432,0.82	0.374
24782	Os02g0130100		chr02	-	1567581	1567870	1567581	1567643	1567796	1567870	24782	0,2	4,0	2,1	0,0	266	131	0.00102399	0.0334582	0.0,1.0	1.0,1.0	-0.5
24804	Os07g0246200		chr07	+	8139587	8140005	8139587	8139816	8139909	8140005	24804	0,3	1,9	5,1	0,0	224	131	4.84137e-10	8.81337e-07	0.0,0.163	1.0,1.0	-0.918
24819	Os01g0919700		chr01	+	40133522	40133954	40133522	40133578	40133816	40133954	24819	107,78	156,202	208,147	160,160	351	131	5.63709e-06	0.000945177	0.204,0.126	0.327,0.255	-0.126
24820	Os01g0919700		chr01	+	40133522	40133954	40133522	40133578	40133823	40133954	24820	79,55	1,8	160,116	2,0	358	131	0.000506852	0.0211418	0.967,0.716	0.967,1.0	-0.142
24835	Os07g0252000		chr07	+	8481328	8481626	8481328	8481422	8481556	8481626	24835	4,2	0,1	2,0	8,5	262	131	6.41528e-06	0.0010283	1.0,0.5	0.111,0.0	0.695
24891	Os12g0291000		chr12	+	11250405	11250832	11250405	11250567	11250656	11250832	24891	50,50	16,11	57,46	44,32	220	131	0.000253188	0.0128798	0.65,0.73	0.435,0.461	0.242
24922	Os04g0619400		chr04	-	31464951	31465221	31464951	31465063	31465143	31465221	24922	2,3	0,0	5,2	6,0	211	131	0.00113991	0.0359551	1.0,1.0	0.341,1.0	0.33
24979	Os07g0420000		chr07	+	13445247	13445654	13445247	13445291	13445436	13445654	24979	57,82	76,113	160,114	84,93	262	131	0.000264541	0.0132198	0.273,0.266	0.488,0.38	-0.164
24988	Os07g0421200		chr07	-	13528912	13529395	13528912	13529064	13529377	13529395	24988	13,10	0,0	23,18	6,3	426	131	3.10203e-06	0.000632467	1.0,1.0	0.541,0.649	0.405
25010	Os05g0509300		chr05	+	25220697	25220898	25220697	25220760	25220849	25220898	25010	54,73	0,3	100,58	16,7	220	131	6.2525e-05	0.00501891	1.0,0.935	0.788,0.831	0.158
25019	Os07g0490400		chr07	+	18228843	18229274	18228843	18228930	18229044	18229274	25019	10,6	0,0	10,4	8,0	245	131	0.000519781	0.0215274	1.0,1.0	0.401,1.0	0.299
25120	Os07g0467800		chr07	+	16655533	16655893	16655533	16655619	16655807	16655893	25120	5,4	0,0	2,5	6,4	301	131	1.63613e-09	2.25135e-06	1.0,1.0	0.127,0.352	0.76
25144	Os07g0475900		chr07	-	17200438	17200713	17200438	17200534	17200629	17200713	25144	35,58	0,0	37,23	3,10	226	131	1.45306e-06	0.000342895	1.0,1.0	0.877,0.571	0.276
25184	Os07g0485000		chr07	+	17819038	17819311	17819038	17819167	17819298	17819311	25184	1,0	2,2	7,2	1,0	262	131	4.16685e-07	0.000132675	0.2,0.0	0.778,1.0	-0.789
25195	Os07g0486000		chr07	+	17874643	17875046	17874643	17874783	17874960	17875046	25195	4,5	2,18	0,0	3,18	290	131	0.000141437	0.00879186	0.475,0.111	0.0,0.0	0.293
25206	Os07g0264000		chr07	+	9345977	9348119	9345977	9346108	9346638	9348119	25206	16,25	0,0	30,25	2,2	643	131	0.00174346	0.0474213	1.0,1.0	0.753,0.718	0.264
25253	Os10g0518300		chr10	+	20035131	20035384	20035131	20035214	20035318	20035384	25253	4,2	0,0	10,0	5,2	235	131	1.14675e-06	0.00028102	1.0,1.0	0.527,0.0	0.736
25266	Os07g0506700		chr07	-	19232201	19232426	19232201	19232225	19232368	19232426	25266	17,39	0,0	68,29	3,6	262	131	0.00018436	0.0106288	1.0,1.0	0.919,0.707	0.187
25491	Os07g0570100		chr07	-	22948895	22949356	22948895	22949012	22949193	22949356	25491	2,0	2,1	1,1	0,0	294	131	3.28192e-05	0.00315634	0.308,0.0	1.0,1.0	-0.846
25531	Os07g0573800		chr07	-	23198265	23198564	23198265	23198400	23198498	23198564	25531	10,15	2,4	22,13	0,0	229	131	9.22001e-05	0.00654544	0.741,0.682	1.0,1.0	-0.288
25548	Os07g0574800		chr07	+	23244945	23245440	23244945	23245160	23245259	23245440	25548	2,3	0,8	7,1	0,0	230	131	0.00140195	0.0409963	1.0,0.176	1.0,1.0	-0.412
25593	Os07g0584000		chr07	+	23675945	23676367	23675945	23676006	23676133	23676367	25593	25,21	4,4	25,17	1,0	258	131	0.000557882	0.0223973	0.76,0.727	0.927,1.0	-0.22
25619	Os06g0225800		chr06	-	6496875	6497295	6496875	6496922	6497220	6497295	25619	0,0	2,19	2,7	5,4	411	131	2.77883e-05	0.00281037	0.0,0.0	0.113,0.358	-0.235
25738	Os07g0573700		chr07	-	23190186	23190489	23190186	23190286	23190413	23190489	25738	5,1	0,0	8,8	1,3	258	131	0.00172791	0.0471493	1.0,1.0	0.802,0.575	0.311
25775	Os07g0630800		chr07	-	26154068	26155901	26154068	26155357	26155777	26155901	25775	35,21	0,0	25,37	4,5	533	131	3.55169e-06	0.00069098	1.0,1.0	0.606,0.645	0.375
25796	Os07g0634400		chr07	-	26328929	26329181	26328929	26328995	26329102	26329181	25796	2,6	5,4	21,29	6,1	238	131	0.00178456	0.0480776	0.18,0.452	0.658,0.941	-0.483
25917	Os07g0658400		chr07	-	27726860	27727352	27726860	27726959	27727200	27727352	25917	14,11	4,2	16,9	0,0	354	131	7.52106e-06	0.0011443	0.564,0.671	1.0,1.0	-0.383
25981	Os07g0668700		chr07	+	28243309	28243758	28243309	28243613	28243685	28243758	25981	1,0	55,78	6,19	70,60	203	131	2.10052e-07	8.01321e-05	0.012,0.0	0.052,0.17	-0.105
26070	Os07g0685000		chr07	-	29080746	29081176	29080746	29080846	29081018	29081176	26070	0,0	2,2	4,4	4,0	285	131	2.14828e-05	0.00233399	0.0,0.0	0.315,1.0	-0.657
26103	Os07g0687700		chr07	+	29215492	29215716	29215492	29215570	29215640	29215716	26103	21,10	0,1	20,14	6,1	201	131	0.00185189	0.0491638	1.0,0.867	0.685,0.901	0.14
26126	Os07g0691200		chr07	+	29395026	29395612	29395026	29395089	29395493	29395612	26126	12,15	5,2	7,14	0,0	517	131	5.95193e-07	0.000171111	0.378,0.655	1.0,1.0	-0.484
26136	Os07g0691200		chr07	+	29395871	29396196	29395871	29395991	29396127	29396196	26136	11,12	0,1	16,19	5,4	262	131	0.000614161	0.0240069	1.0,0.857	0.615,0.704	0.269
26160	Os07g0693700		chr07	+	29526006	29526439	29526006	29526266	29526366	29526439	26160	0,0	4,2	2,5	1,2	231	131	5.28253e-06	0.000918407	0.0,0.0	0.531,0.586	-0.558
26178	Os07g0694700		chr07	-	29584997	29585494	29584997	29585369	29585445	29585494	26178	13,14	0,0	25,17	4,3	207	131	0.000261359	0.0131442	1.0,1.0	0.798,0.782	0.21
26199	Os07g0695100		chr07	+	29616704	29617189	29616704	29616865	29617006	29617189	26199	56,87	44,75	153,152	49,55	262	131	4.39241e-06	0.000799607	0.389,0.367	0.61,0.58	-0.217
26236	Os08g0170100		chr08	+	4105459	4105785	4105459	4105545	4105651	4105785	26236	2,2	9,19	7,7	2,7	237	131	0.000203269	0.0111649	0.109,0.055	0.659,0.356	-0.426
26500	Os04g0635900		chr04	+	32345415	32345621	32345415	32345493	32345575	32345621	26500	0,1	1,1	4,8	0,0	213	131	0.000518414	0.0215184	0.0,0.381	1.0,1.0	-0.809
26525	Os08g0163400		chr08	+	3734385	3734842	3734385	3734472	3734788	3734842	26525	14,15	4,1	30,24	0,0	429	131	8.42534e-05	0.00603169	0.517,0.821	1.0,1.0	-0.331
26561	Os08g0178800		chr08	-	4611456	4611916	4611456	4611510	4611671	4611916	26561	34,78	14,18	81,67	8,2	274	131	0.000147008	0.00909381	0.537,0.674	0.829,0.941	-0.279
26606	Os12g0433700		chr12	+	14054516	14054730	14054516	14054578	14054689	14054730	26606	3,6	0,0	10,0	3,4	242	131	5.99743e-07	0.000171111	1.0,1.0	0.643,0.0	0.678
26641	Os04g0659100		chr04	-	33629492	33629967	33629492	33629775	33629863	33629967	26641	6,11	0,0	5,4	2,2	219	131	0.000227981	0.0119858	1.0,1.0	0.599,0.545	0.428
26797	Os10g0438000		chr10	-	15692510	15692941	15692510	15692815	15692913	15692941	26797	6,2	4,2	0,2	6,13	229	131	0.000325154	0.015115	0.462,0.364	0.0,0.081	0.373
26833	Os08g0243100		chr08	+	8704184	8704514	8704184	8704226	8704338	8704514	26833	17,30	8,2	54,22	1,0	243	131	7.77999e-05	0.0056814	0.534,0.89	0.967,1.0	-0.272
26923	Os08g0282200		chr08	+	11075445	11075727	11075445	11075564	11075714	11075727	26923	5,0	9,4	13,12	7,0	263	131	0.000767066	0.0281152	0.217,0.0	0.481,1.0	-0.632
27010	Os08g0308700		chr08	-	13002115	13002513	13002115	13002230	13002452	13002513	27010	1,2	0,4	1,2	0,0	335	131	0.00156832	0.0442147	1.0,0.164	1.0,1.0	-0.418
27040	Os01g0970600		chr01	-	42823916	42824191	42823916	42824012	42824095	42824191	27040	0,1	3,0	16,2	0,0	214	131	0.000443772	0.0191629	0.0,1.0	1.0,1.0	-0.5
27041	Os01g0970600		chr01	-	42823916	42824402	42823916	42824163	42824288	42824402	27041	21,41	2,4	43,25	0,0	256	131	0.000854017	0.0302744	0.843,0.84	1.0,1.0	-0.159
27059	Os08g0332700		chr08	-	14726645	14726949	14726645	14726707	14726881	14726949	27059	9,14	7,1	8,12	0,0	287	131	3.11226e-05	0.00305073	0.37,0.865	1.0,1.0	-0.383
27094	Os08g0430500		chr08	-	20814107	20815511	20814107	20814519	20815206	20815511	27094	5,3	0,4	11,10	0,0	800	131	0.00157129	0.0442495	1.0,0.109	1.0,1.0	-0.446
27116	Os11g0110066		chr11	-	482535	482993	482535	482685	482942	482993	27116	2,1	0,0	4,0	4,1	370	131	2.14495e-08	1.43858e-05	1.0,1.0	0.261,0.0	0.869
27195	Os05g0103100		chr05	-	183421	183724	183421	183530	183612	183724	27195	2,6	0,4	1,0	2,3	213	131	0.000382463	0.0171198	1.0,0.48	0.235,0.0	0.623
27200	Os08g0411500		chr08	+	19697600	19698092	19697600	19697796	19697912	19698092	27200	0,2	24,31	23,8	47,22	247	131	2.80394e-07	9.7892e-05	0.0,0.033	0.206,0.162	-0.167
27240	Os09g0133700		chr09	+	2559998	2560364	2559998	2560138	2560233	2560364	27240	8,14	0,0	28,7	2,4	226	131	0.000147769	0.00911872	1.0,1.0	0.89,0.504	0.303
27250	Os08g0430300		chr08	-	20803739	20804032	20803739	20803825	20803945	20804032	27250	9,19	22,32	10,2	58,43	251	131	7.12313e-05	0.00543533	0.176,0.237	0.083,0.024	0.153
27278	Os08g0440800		chr08	+	21446709	21447119	21446709	21446903	21446978	21447119	27278	0,0	1,2	11,3	0,0	206	131	1.80399e-10	4.65852e-07	0.0,0.0	1.0,1.0	-1
27279	Os08g0440800		chr08	+	21446709	21447119	21446709	21446903	21447000	21447119	27279	0,0	4,12	11,3	17,4	228	131	4.03746e-06	0.000756607	0.0,0.0	0.271,0.301	-0.286
27295	Os08g0447300		chr08	-	21844904	21845336	21844904	21844990	21845265	21845336	27295	1,0	0,2	4,13	0,0	388	131	0.000370372	0.0167661	1.0,0.0	1.0,1.0	-0.5
27296	Os08g0447300		chr08	-	21845265	21845561	21845265	21845336	21845467	21845561	27296	26,29	3,1	43,29	16,8	262	131	0.00100622	0.0330471	0.812,0.935	0.573,0.644	0.265
27302	Os08g0449500		chr08	-	21954203	21954493	21954203	21954376	21954467	21954493	27302	74,95	160,265	269,192	269,200	222	131	1.87496e-09	2.27549e-06	0.214,0.175	0.371,0.362	-0.172
27427	Os08g0515700		chr08	+	25587955	25588428	25587955	25588206	25588299	25588428	27427	1,4	0,8	13,9	0,0	224	131	0.000924411	0.0316278	1.0,0.226	1.0,1.0	-0.387
27439	Os08g0517200		chr08	-	25660958	25661406	25660958	25661188	25661336	25661406	27439	9,11	0,6	38,17	0,0	262	131	0.000709341	0.0265077	1.0,0.478	1.0,1.0	-0.261
27530	Os09g0123500		chr09	-	1814974	1815208	1814974	1814999	1815106	1815208	27530	7,8	1,5	10,12	1,0	238	131	0.000832147	0.0297866	0.794,0.468	0.846,1.0	-0.292
27570	Os10g0546600		chr10	+	21371118	21371453	21371118	21371186	21371345	21371453	27570	222,385	10,16	439,258	45,30	272	131	0.000106074	0.0072155	0.914,0.921	0.825,0.806	0.102
27587	Os08g0558200		chr08	+	27939332	27939641	27939332	27939452	27939618	27939641	27587	6,11	0,0	4,5	5,2	279	131	6.83242e-08	3.41433e-05	1.0,1.0	0.273,0.54	0.593
27620	Os03g0701800		chr03	+	28183672	28184532	28183672	28183860	28184362	28184532	27620	7,11	0,0	24,19	4,1	615	131	7.67689e-05	0.00565472	1.0,1.0	0.561,0.802	0.319
27695	Os09g0131400		chr09	-	2402987	2403303	2402987	2403059	2403240	2403303	27695	4,13	0,0	38,9	7,9	294	131	4.31768e-06	0.000796142	1.0,1.0	0.708,0.308	0.492
27750	Os02g0736500		chr02	-	30754755	30755160	30754755	30754827	30755115	30755160	27750	2,4	0,0	22,6	6,0	401	131	0.000385308	0.0171978	1.0,1.0	0.545,1.0	0.228
27786	Os03g0119500		chr03	+	1067790	1068114	1067790	1067941	1068030	1068114	27786	4,8	0,0	5,3	2,2	220	131	0.000317309	0.0149612	1.0,1.0	0.598,0.472	0.465
27909	Os09g0325000		chr09	-	9514882	9515091	9514882	9514951	9515029	9515091	27909	1,1	0,0	5,0	4,6	209	131	1.5218e-08	1.10813e-05	1.0,1.0	0.439,0.0	0.78
27937	Os09g0346600		chr09	-	10851564	10851886	10851564	10851777	10851857	10851886	27937	1,0	6,31	7,11	6,14	211	131	4.39814e-08	2.33523e-05	0.094,0.0	0.42,0.328	-0.327
27999	Os05g0554000		chr05	+	27543875	27544111	27543875	27543962	27544038	27544111	27999	3,4	0,0	7,8	4,2	207	131	2.15212e-05	0.00233399	1.0,1.0	0.526,0.717	0.379
28010	Os09g0362800		chr09	+	11863537	11863918	11863537	11863635	11863751	11863918	28010	5,13	5,4	38,50	2,1	247	131	4.88216e-05	0.00426747	0.347,0.633	0.91,0.964	-0.447
28083	Os06g0643900		chr06	-	26255088	26255528	26255088	26255210	26255458	26255528	28083	11,5	0,0	6,7	3,1	361	131	0.000322472	0.0150799	1.0,1.0	0.421,0.718	0.43
28101	Os09g0394500		chr09	+	13669680	13670027	13669680	13669772	13669938	13670027	28101	12,33	2,11	9,18	1,0	279	131	0.00022382	0.0119336	0.738,0.585	0.809,1.0	-0.243
28104	Os12g0626400		chr12	-	26782095	26782436	26782095	26782146	26782294	26782436	28104	23,30	1,0	13,27	6,3	262	131	0.000111077	0.00744973	0.92,1.0	0.52,0.818	0.291
28105	Os12g0626400		chr12	-	26782095	26782436	26782095	26782146	26782364	26782436	28105	27,32	0,0	13,27	4,1	331	131	0.000633509	0.0246122	1.0,1.0	0.563,0.914	0.262
28144	Os09g0408600		chr09	-	14455799	14456031	14455799	14455822	14455943	14456031	28144	65,87	4,7	97,56	0,0	252	131	3.65643e-05	0.00343404	0.894,0.866	1.0,1.0	-0.12
28190	Os09g0421166		chr09	-	15210555	15211005	15210555	15210675	15210932	15211005	28190	12,9	25,24	6,2	52,44	370	131	0.000115399	0.00765903	0.145,0.117	0.039,0.016	0.104
28192	Os09g0424300		chr09	-	15387489	15388367	15387489	15387649	15388332	15388367	28192	2,1	0,0	6,3	0,4	796	131	0.00168094	0.0463989	1.0,1.0	1.0,0.11	0.445
28223	Os09g0436500		chr09	+	16060219	16060651	16060219	16060294	16060543	16060651	28223	32,22	0,0	55,36	17,4	362	131	6.29867e-07	0.000176404	1.0,1.0	0.539,0.765	0.348
28232	Os09g0436500		chr09	+	16069211	16069609	16069211	16069290	16069377	16069609	28232	12,16	17,35	64,45	34,24	218	131	2.46058e-05	0.0025596	0.298,0.216	0.531,0.53	-0.273
28234	Os09g0436500		chr09	+	16069211	16069609	16069211	16069290	16069537	16069609	28234	22,28	0,0	82,55	8,7	360	131	1.85442e-05	0.00211936	1.0,1.0	0.789,0.741	0.235
28241	Os09g0436500		chr09	+	16070983	16071248	16070983	16071054	16071154	16071248	28241	13,14	0,0	30,22	7,0	231	131	0.000683269	0.025952	1.0,1.0	0.708,1.0	0.146
28333	Os09g0464000		chr09	-	17570701	17571163	17570701	17570805	17571110	17571163	28333	15,11	0,0	13,9	3,2	418	131	6.26231e-05	0.00501891	1.0,1.0	0.576,0.585	0.419
28470	Os09g0510700		chr09	-	19826252	19826750	19826252	19826594	19826663	19826750	28470	6,1	0,0	3,2	1,6	200	131	1.03962e-06	0.000267635	1.0,1.0	0.663,0.179	0.579
28518	Os09g0513000		chr09	+	19962444	19962825	19962444	19962580	19962653	19962825	28518	6,2	0,0	2,1	7,0	204	131	0.00123848	0.0378917	1.0,1.0	0.155,1.0	0.422
28535	Os09g0515400		chr09	+	20074999	20075334	20074999	20075076	20075225	20075334	28535	45,39	117,212	120,102	250,138	262	131	1.74749e-05	0.00204296	0.161,0.084	0.194,0.27	-0.11
28550	Os09g0518700		chr09	-	20244577	20244914	20244577	20244714	20244793	20244914	28550	0,0	1,2	3,8	6,4	210	131	2.22859e-05	0.00239653	0.0,0.0	0.238,0.555	-0.397
28559	Os01g0733600		chr01	-	30596862	30597266	30596862	30597044	30597252	30597266	28559	11,28	4,16	21,28	1,3	321	131	0.000261469	0.0131442	0.529,0.417	0.896,0.792	-0.371
28566	Os09g0525400		chr09	-	20529503	20529768	20529503	20529612	20529728	20529768	28566	1,3	2,11	7,7	1,3	247	131	0.00036234	0.0164347	0.21,0.126	0.788,0.553	-0.503
28580	Os09g0525700		chr09	-	20544004	20544355	20544004	20544198	20544274	20544355	28580	3,2	2,3	0,0	5,3	207	131	0.000164028	0.00981917	0.487,0.297	0.0,0.0	0.392
28584	Os09g0525700		chr09	-	20547728	20548192	20547728	20547842	20547973	20548192	28584	0,0	2,6	1,5	2,3	262	131	5.30259e-05	0.00450473	0.0,0.0	0.2,0.455	-0.328
28613	Os09g0531100		chr09	-	20799863	20800134	20799863	20800019	20800086	20800134	28613	0,0	9,16	3,3	10,2	198	131	0.000137203	0.00867684	0.0,0.0	0.166,0.498	-0.332
28624	Os09g0532700		chr09	+	20902720	20903142	20902720	20902973	20903102	20903142	28624	210,294	186,233	224,241	85,86	260	131	3.22605e-08	1.91207e-05	0.363,0.389	0.57,0.585	-0.201
28731	Os09g0556000		chr09	-	22094105	22094516	22094105	22094159	22094435	22094516	28731	6,2	0,0	8,8	6,0	389	131	0.00105765	0.034206	1.0,1.0	0.31,1.0	0.345
28760	Os11g0162700		chr11	-	3059780	3060129	3059780	3059935	3060014	3060129	28760	16,19	0,0	72,45	6,4	210	131	0.000542604	0.0221624	1.0,1.0	0.882,0.875	0.121
28789	Os09g0573100		chr09	-	22927742	22928191	22927742	22927852	22928103	22928191	28789	0,1	2,4	2,8	0,0	364	131	3.02662e-11	1.10195e-07	0.0,0.083	1.0,1.0	-0.959
28805	Os10g0101100		chr10	-	102286	102575	102286	102372	102473	102575	28805	6,8	2,4	3,13	0,0	232	131	6.47013e-06	0.00103061	0.629,0.53	1.0,1.0	-0.42
28913	Os01g0807900		chr01	+	34304606	34305093	34304606	34304960	34305052	34305093	28913	1,2	0,1	0,0	2,3	223	131	0.000211038	0.0114194	1.0,0.54	0.0,0.0	0.77
28992	Os11g0706100		chr11	-	28902745	28903697	28902745	28903059	28903625	28903697	28992	26,52	29,68	62,37	23,27	679	131	0.00183575	0.0490418	0.147,0.129	0.342,0.209	-0.138
29012	Os11g0140700		chr11	+	1880798	1881075	1880798	1880862	1880977	1881075	29012	3,0	23,24	3,19	36,19	246	131	0.00184259	0.0491474	0.065,0.0	0.042,0.347	-0.162
29053	Os03g0283800		chr03	+	9749198	9749530	9749198	9749268	9749448	9749530	29053	1,0	0,2	3,4	0,0	293	131	0.000855139	0.0302744	1.0,0.0	1.0,1.0	-0.5
29086	Os10g0339600		chr10	-	9923509	9923826	9923509	9923645	9923735	9923826	29086	5,13	1,4	2,3	0,0	221	131	0.000321806	0.0150777	0.748,0.658	1.0,1.0	-0.297
29165	Os10g0500600		chr10	+	19094867	19095164	19094867	19094990	19095091	19095164	29165	13,25	1,5	23,22	0,1	232	131	0.0017273	0.0471493	0.88,0.738	1.0,0.925	-0.154
29273	Os10g0421500		chr10	-	14870662	14870944	14870662	14870788	14870884	14870944	29273	0,0	4,1	16,6	1,4	227	131	1.38817e-07	5.89648e-05	0.0,0.0	0.902,0.464	-0.683
29342	Os10g0437000		chr10	+	15622238	15622627	15622238	15622292	15622491	15622627	29342	8,6	22,50	23,14	24,33	312	131	0.00146869	0.0423907	0.132,0.048	0.287,0.151	-0.129
29356	Os08g0526300		chr08	+	26183893	26184344	26183893	26183991	26184081	26184344	29356	10,17	0,6	31,31	0,1	221	131	0.00184766	0.0491638	1.0,0.627	1.0,0.948	-0.16
29357	Os08g0526300		chr08	+	26183893	26184344	26183893	26183991	26184084	26184344	29357	16,19	1,12	38,31	0,1	224	131	5.79154e-05	0.00485153	0.903,0.481	1.0,0.948	-0.282
29471	Os10g0477900		chr10	-	17873384	17873706	17873384	17873563	17873664	17873706	29471	2,4	0,0	1,2	2,6	232	131	3.80801e-08	2.14725e-05	1.0,1.0	0.22,0.158	0.811
29667	Os01g0266200		chr01	+	9096725	9097170	9096725	9096875	9096974	9097170	29667	25,30	13,14	86,67	11,9	230	131	0.000105798	0.0072155	0.523,0.55	0.817,0.809	-0.276
29689	Os02g0664700		chr02	-	26985060	26985306	26985060	26985115	26985191	26985306	29689	21,24	0,1	43,33	11,1	207	131	0.000817946	0.0293608	1.0,0.938	0.712,0.954	0.136
29806	Os10g0574700		chr10	-	22830434	22830892	22830434	22830677	22830767	22830892	29806	7,13	0,0	15,8	2,3	221	131	0.000362407	0.0164347	1.0,1.0	0.816,0.613	0.286
29813	Os10g0577700		chr10	+	23034040	23034484	23034040	23034159	23034234	23034484	29813	1,2	1,4	3,4	0,0	206	131	2.68152e-07	9.49182e-05	0.389,0.241	1.0,1.0	-0.685
29816	Os10g0577700		chr10	+	23034040	23034484	23034040	23034159	23034308	23034484	29816	1,1	0,0	3,9	4,8	262	131	2.18196e-06	0.000479392	1.0,1.0	0.273,0.36	0.683
29847	Os10g0579600		chr10	+	23114931	23115157	23114931	23114936	23115090	23115157	29847	17,49	0,1	22,36	4,6	267	131	4.75193e-05	0.00420513	1.0,0.96	0.73,0.746	0.242
29849	Os10g0579600		chr10	+	23115433	23116362	23115433	23115651	23115890	23116362	29849	5,12	9,12	34,15	11,2	352	131	0.000935466	0.0318308	0.171,0.271	0.535,0.736	-0.414
29853	Os02g0827200		chr02	+	35549816	35550080	35549816	35549875	35549981	35550080	29853	9,11	45,75	58,30	150,65	237	131	0.000619148	0.0241648	0.1,0.075	0.176,0.203	-0.102
29854	Os02g0827200		chr02	+	35549816	35550223	35549816	35550080	35550158	35550223	29854	9,14	41,37	65,34	82,60	209	131	0.0016382	0.0456296	0.121,0.192	0.332,0.262	-0.141
29855	Os02g0827200		chr02	+	35550183	35550393	35550183	35550223	35550308	35550393	29855	9,11	35,68	58,31	91,62	216	131	5.91293e-05	0.00487693	0.135,0.089	0.279,0.233	-0.144
29856	Os02g0827200		chr02	+	35550183	35550568	35550183	35550393	35550534	35550568	29856	9,11	43,85	58,30	102,61	262	131	3.98316e-06	0.000751962	0.095,0.061	0.221,0.197	-0.131
29857	Os02g0827200		chr02	+	35550319	35550753	35550319	35550568	35550653	35550753	29857	9,11	60,86	59,30	110,66	216	131	8.14792e-07	0.000218587	0.083,0.072	0.245,0.216	-0.153
29921	Os05g0511400		chr05	-	25333832	25334256	25333832	25333962	25334171	25334256	29921	6,1	5,12	9,14	2,1	322	131	2.62859e-05	0.00269045	0.328,0.033	0.647,0.851	-0.569
29954	Os11g0128800		chr11	-	1329966	1330167	1329966	1330029	1330097	1330167	29954	4,3	0,1	9,3	9,7	199	131	0.000222845	0.0119066	1.0,0.664	0.397,0.22	0.524
30059	Os05g0150600		chr05	-	2909554	2909815	2909554	2909640	2909734	2909815	30059	1,4	3,4	7,5	2,0	225	131	0.00186589	0.0494159	0.163,0.368	0.671,1.0	-0.57
30186	Os11g0438000		chr11	+	14301762	14302151	14301762	14301869	14302096	14302151	30186	18,31	4,2	29,25	0,1	340	131	0.00149793	0.0428815	0.634,0.857	1.0,0.906	-0.208
30212	Os01g0103900		chr01	+	205043	205378	205043	205149	205289	205378	30212	0,0	1,6	6,6	4,4	262	131	3.76872e-06	0.000716788	0.0,0.0	0.429,0.429	-0.429
30226	Os11g0257800		chr11	-	8552636	8553492	8552636	8553107	8553296	8553492	30226	14,47	2,4	4,11	0,0	302	131	0.000868945	0.0305696	0.752,0.836	1.0,1.0	-0.206
30245	Os11g0276000		chr11	+	9805985	9806281	9805985	9806054	9806177	9806281	30245	4,3	0,0	0,3	2,1	254	131	0.000339567	0.0156496	1.0,1.0	0.0,0.607	0.697
30290	Os11g0296500		chr11	+	10891657	10892139	10891657	10891726	10891968	10892139	30290	21,17	0,0	14,12	2,2	355	131	0.000894941	0.0310742	1.0,1.0	0.721,0.689	0.295
30298	Os11g0296800		chr11	+	10913036	10913323	10913036	10913111	10913188	10913323	30298	0,0	7,3	5,6	10,4	208	131	1.24066e-05	0.00162151	0.0,0.0	0.239,0.486	-0.362
30335	Os01g0144200		chr01	+	2387176	2387553	2387176	2387320	2387472	2387553	30335	2,3	0,0	0,1	2,0	265	131	0.00115547	0.036119	1.0,1.0	0.0,1.0	0.5
30355	Os11g0425300		chr11	-	13463822	13464148	13463822	13463978	13464088	13464148	30355	4,3	9,6	12,18	4,3	241	131	6.63516e-05	0.00517137	0.195,0.214	0.62,0.765	-0.488
30386	Os05g0512200		chr05	+	25383911	25384344	25383911	25383925	25384201	25384344	30386	9,13	2,4	38,7	0,0	389	131	4.55301e-06	0.000817169	0.602,0.523	1.0,1.0	-0.438

## Sheet: SE
ID	GeneID	geneSymbol	chr	strand	exonStart_0base	exonEnd	upstreamES	upstreamEE	downstreamES	downstreamEE	ID.1	IJC_SAMPLE_1	SJC_SAMPLE_1	IJC_SAMPLE_2	SJC_SAMPLE_2	IncFormLen	SkipFormLen	PValue	FDR	IncLevel1	IncLevel2	IncLevelDifference
113	Os12g0293100		chr12	-	11372034	11372664	11371108	11371235	11375317	11375497	113	57,72	0,0	151,116	6,1	743	131	0.000750555	0.0385017	1.0,1.0	0.816,0.953	0.116
134	Os12g0278800		chr12	-	10442505	10442568	10441421	10441466	10443164	10443245	134	22,29	0,1	44,35	8,6	194	131	7.94236e-05	0.00919165	1.0,0.951	0.788,0.798	0.182
147	Os12g0263800		chr12	-	9309540	9309664	9308903	9308988	9309746	9309841	147	132,168	190,320	421,282	402,290	255	131	8.25985e-05	0.00942252	0.263,0.212	0.35,0.333	-0.104
262	Os11g0635000		chr11	-	25008166	25008190	25004866	25007147	25008673	25009215	262	10,26	0,0	8,9	2,4	155	131	4.75218e-05	0.00681696	1.0,1.0	0.772,0.655	0.286
572	Os04g0359700		chr04	+	17201762	17201912	17201223	17201400	17202154	17202246	572	4,12	0,0	10,17	4,1	263	131	0.000443064	0.028524	1.0,1.0	0.555,0.894	0.275
633	Os04g0228300		chr04	+	8593015	8593099	8592181	8592269	8593287	8593413	633	60,69	9,7	70,49	49,24	215	131	9.7242e-08	7.27978e-05	0.802,0.857	0.465,0.554	0.32
822	Os02g0555200		chr02	-	20972865	20973015	20972106	20972145	20975103	20975209	822	8,10	0,0	17,24	4,4	263	131	6.14387e-05	0.00791304	1.0,1.0	0.679,0.749	0.286
863	Os11g0303800		chr11	-	11441058	11442099	11439227	11440192	11442362	11442653	863	9,45	0,0	73,23	9,0	1154	131	0.000211908	0.0178122	1.0,1.0	0.479,1.0	0.26
883	Os03g0690600		chr03	-	27589129	27589375	27588601	27588715	27589855	27592166	883	69,133	12,24	160,100	6,7	359	131	8.97028e-05	0.0099487	0.677,0.669	0.907,0.839	-0.2
972	Os03g0562000		chr03	-	20182961	20183000	20182430	20182588	20183101	20183170	972	82,107	52,94	115,86	169,112	170	131	0.0010499	0.0469089	0.549,0.467	0.344,0.372	0.15
1161	Os09g0332600		chr09	+	9977096	9977191	9976210	9976382	9977825	9978234	1161	22,10	0,0	28,10	2,8	226	131	3.58391e-05	0.00539976	1.0,1.0	0.89,0.42	0.345
1163	Os04g0183300		chr04	+	5674272	5674471	5673040	5673280	5675114	5675737	1163	10,17	3,4	20,13	0,0	312	131	8.89483e-06	0.00206878	0.583,0.641	1.0,1.0	-0.388
1241	Os03g0195500		chr03	-	4958387	4958436	4958064	4958272	4958750	4959448	1241	40,53	4,5	85,142	0,0	180	131	3.05416e-05	0.00482918	0.879,0.885	1.0,1.0	-0.118
1316	Os11g0125900		chr11	+	1178260	1178444	1177834	1178049	1178652	1179106	1316	29,40	0,6	32,36	0,0	297	131	0.000906306	0.0433151	1.0,0.746	1.0,1.0	-0.127
1944	Os11g0170400		chr11	+	3429272	3429397	3427508	3427715	3430751	3430809	1944	8,4	0,0	24,5	3,4	256	131	2.90382e-05	0.00466872	1.0,1.0	0.804,0.39	0.403
1975	Os01g0629000		chr01	+	25126508	25126544	25125134	25125283	25127250	25127466	1975	0,0	5,5	3,4	13,7	167	131	0.000242325	0.0192861	0.0,0.0	0.153,0.31	-0.231
2155	Os03g0861900		chr03	+	36389236	36389312	36387915	36388043	36389448	36389761	2155	2,9	2,4	8,3	1,0	207	131	0.000889984	0.0431075	0.388,0.587	0.835,1.0	-0.43
2177	Os01g0268600		chr01	+	9250801	9250957	9249232	9249448	9251295	9251979	2177	50,141	0,0	20,8	3,3	269	131	1.24904e-05	0.00267161	1.0,1.0	0.765,0.565	0.335
2212	Os03g0325400		chr03	-	11839825	11839897	11836593	11837006	11841741	11841914	2212	29,24	3,0	24,9	14,7	203	131	2.13354e-06	0.000762853	0.862,1.0	0.525,0.453	0.442
2470	Os01g0683550		chr01	-	28169253	28169370	28168417	28168483	28169460	28169540	2470	8,10	0,6	32,10	0,0	248	131	0.000778335	0.0395038	1.0,0.468	1.0,1.0	-0.266
2535	Os07g0493100		chr07	+	18413277	18413382	18412068	18412654	18413489	18414214	2535	27,30	7,5	99,41	3,1	236	131	0.000164601	0.0147133	0.682,0.769	0.948,0.958	-0.227
2555	Os06g0307900		chr06	-	11670989	11671208	11670797	11670892	11671735	11671908	2555	28,31	0,0	56,34	2,4	332	131	0.000892318	0.0431075	1.0,1.0	0.917,0.77	0.156
2596	Os03g0265600		chr03	-	8768776	8768874	8768595	8768659	8768981	8769131	2596	123,207	16,20	340,215	145,52	229	131	4.79549e-06	0.00133582	0.815,0.856	0.573,0.703	0.198
2674	Os02g0833200		chr02	-	35834505	35834620	35833128	35833243	35834732	35836364	2674	1,11	6,1	2,4	0,0	246	131	3.10442e-05	0.00482918	0.082,0.854	1.0,1.0	-0.532
2677	Os12g0576900		chr12	-	23827110	23828245	23826404	23826771	23829306	23829525	2677	274,443	4,4	613,409	0,0	1248	131	0.000368626	0.0252309	0.878,0.921	1.0,1.0	-0.101
2731	Os04g0546000		chr04	-	27343109	27343175	27342932	27342999	27343299	27343531	2731	22,61	0,0	34,44	9,3	197	131	8.30669e-06	0.00198995	1.0,1.0	0.715,0.907	0.189
2850	Os02g0197800		chr02	-	5479517	5479582	5478758	5479335	5479933	5480041	2850	56,65	1,2	39,27	9,2	196	131	0.000945796	0.044258	0.974,0.956	0.743,0.9	0.143
2851	Os01g0113300		chr01	+	724541	724711	723692	724459	724791	726099	2851	10,16	0,0	43,8	12,0	283	131	0.000134102	0.0133892	1.0,1.0	0.624,1.0	0.188
3367	Os02g0131050		chr02	-	1617567	1617768	1616641	1616727	1618991	1619101	3367	22,18	2,0	17,15	4,9	314	131	0.000335867	0.0238754	0.821,1.0	0.639,0.41	0.386
3843	Os01g0210700		chr01	-	6020746	6021064	6020041	6020281	6021196	6021254	3843	21,24	0,6	38,47	0,0	431	131	0.000530472	0.0318496	1.0,0.549	1.0,1.0	-0.226
4190	Os01g0337700		chr01	+	13266184	13266252	13264940	13265889	13267114	13267193	4190	9,38	5,15	27,27	3,2	199	131	0.000919625	0.043604	0.542,0.625	0.856,0.899	-0.294
4299	Os04g0478600		chr04	-	23940402	23940489	23940174	23940306	23941093	23941246	4299	25,21	0,0	48,41	3,5	218	131	0.000490508	0.0301881	1.0,1.0	0.906,0.831	0.131
4403	Os05g0148000		chr05	-	2749488	2749555	2749086	2749177	2749858	2751498	4403	22,26	17,10	9,7	30,33	198	131	6.32412e-07	0.000322341	0.461,0.632	0.166,0.123	0.402
4613	Os05g0367400		chr05	-	17646622	17646695	17645654	17645756	17649155	17649252	4613	33,66	6,3	101,59	0,0	204	131	5.17242e-05	0.00708059	0.779,0.934	1.0,1.0	-0.143
4726	Os05g0466000		chr05	+	22872501	22872627	22870779	22872127	22872731	22873087	4726	14,11	0,0	15,16	1,4	257	131	0.000635594	0.03519	1.0,1.0	0.884,0.671	0.222
4766	Os05g0498800		chr05	+	24562495	24563009	24561847	24561944	24563935	24564049	4766	187,321	6,6	322,227	29,12	627	131	0.000448351	0.0287185	0.867,0.918	0.699,0.798	0.144
5061	Os10g0111700		chr10	-	808780	808883	806036	806989	809714	809751	5061	16,23	0,0	27,24	0,6	234	131	0.00110779	0.0487833	1.0,1.0	1.0,0.691	0.155
5132	Os01g0777700		chr01	-	32913336	32913381	32912593	32912673	32913475	32913714	5132	55,57	12,4	49,43	1,0	176	131	2.49618e-05	0.00423742	0.773,0.914	0.973,1.0	-0.143
5201	Os06g0483900		chr06	-	16480816	16480888	16475406	16475458	16481014	16481720	5201	12,14	0,6	29,15	0,0	203	131	0.000696998	0.0370157	1.0,0.601	1.0,1.0	-0.2
5223	Os06g0509100		chr06	-	18163774	18163813	18163478	18163625	18163982	18164007	5223	57,77	23,30	106,59	75,68	170	131	0.000963089	0.0443911	0.656,0.664	0.521,0.401	0.199
5617	Os11g0609500		chr11	-	23545391	23545535	23543501	23543735	23548529	23548581	5617	4,21	0,0	12,18	3,2	262	131	0.000509945	0.0309272	1.0,1.0	0.667,0.818	0.258
5678	Os07g0436700		chr07	+	14609903	14610508	14609055	14609138	14613128	14613196	5678	6,41	0,0	36,35	1,4	718	131	0.000262301	0.0200144	1.0,1.0	0.868,0.615	0.258
5679	Os07g0436700		chr07	+	14611591	14611832	14609055	14609138	14613128	14613196	5679	2,17	0,0	20,9	1,4	354	131	0.000222589	0.018451	1.0,1.0	0.881,0.454	0.333
6086	Os10g0127900		chr10	-	1745678	1746068	1744258	1744414	1751906	1752158	6086	136,228	42,90	260,120	49,16	503	131	0.000185014	0.0160575	0.458,0.398	0.58,0.661	-0.193
6088	Os10g0127900		chr10	-	1745678	1746612	1744258	1744414	1751906	1752159	6088	296,491	42,90	573,274	49,16	1047	131	6.83002e-05	0.00856649	0.469,0.406	0.594,0.682	-0.201
6090	Os08g0236866		chr08	+	8304180	8304353	8303869	8304060	8304893	8305230	6090	18,18	0,0	36,28	3,8	286	131	2.24811e-05	0.00401909	1.0,1.0	0.846,0.616	0.269
6211	Os08g0451700		chr08	-	22089297	22089386	22088953	22089206	22089830	22089884	6211	32,48	2,6	61,40	28,15	220	131	7.2792e-05	0.0088677	0.905,0.826	0.565,0.614	0.276
6269	Os12g0614900		chr12	-	26084717	26085353	26083993	26084043	26086455	26086820	6269	17,45	2,3	60,56	0,0	749	131	0.000130623	0.0131479	0.598,0.724	1.0,1.0	-0.339
6305	Os09g0131400		chr09	-	2401591	2401651	2397554	2400579	2401896	2401997	6305	16,23	0,0	38,26	4,8	191	131	2.45792e-05	0.00420584	1.0,1.0	0.867,0.69	0.222
6399	Os05g0563500		chr05	-	28040686	28040769	28040182	28040611	28041474	28041614	6399	13,33	0,1	26,37	7,3	214	131	0.00046306	0.0291157	1.0,0.953	0.695,0.883	0.188
6426	Os07g0622700		chr07	-	25754382	25754475	25754234	25754302	25759804	25760619	6426	13,34	0,0	40,32	0,8	224	131	0.000644643	0.0354199	1.0,1.0	1.0,0.701	0.149
6918	Os11g0251400		chr11	-	8168856	8169200	8165632	8166577	8169738	8169942	6918	2208,4841	90,252	2880,1869	294,191	457	131	6.81082e-10	1.6316e-06	0.876,0.846	0.737,0.737	0.124
6934	Os11g0286800		chr11	-	10355812	10355859	10355560	10355704	10357497	10357554	6934	103,180	10,10	107,92	29,12	178	131	0.000813567	0.0408928	0.883,0.93	0.731,0.849	0.117
6981	Os11g0477400		chr11	+	16730202	16730341	16709703	16709755	16731885	16732840	6981	2,4	0,0	10,6	4,3	262	131	1.68451e-05	0.00333504	1.0,1.0	0.556,0.5	0.472
7092	Os12g0582800		chr12	+	24192446	24192824	24191896	24192052	24193111	24193321	7092	25,28	0,0	24,29	3,4	491	131	1.79287e-05	0.00343599	1.0,1.0	0.681,0.659	0.33
7150	Os12g0516200		chr12	-	20058701	20058819	20058130	20058361	20059458	20059545	7150	419,649	7,22	420,358	73,25	249	131	1.0408e-08	1.13333e-05	0.969,0.939	0.752,0.883	0.136
7247	Os12g0404400		chr12	-	12132280	12132355	12124557	12124704	12132839	12133440	7247	8,11	2,4	28,15	0,1	206	131	0.000246292	0.0194725	0.718,0.636	1.0,0.905	-0.275
7294	Os12g0293100		chr12	-	11370090	11370468	11368631	11368731	11372034	11372664	7294	0,1	6,17	6,7	18,10	491	131	0.000291732	0.0213723	0.0,0.015	0.082,0.157	-0.112
7296	Os12g0293100		chr12	-	11371156	11371235	11368631	11368731	11375317	11375497	7296	0,0	9,6	6,1	6,4	210	131	6.82029e-05	0.00856649	0.0,0.0	0.384,0.135	-0.26
7429	Os12g0210800		chr12	+	5806713	5806775	5806490	5806589	5806884	5806932	7429	56,48	1,0	71,63	6,10	193	131	2.29139e-05	0.00403448	0.974,1.0	0.889,0.81	0.137
7544	Os12g0133100		chr12	-	1613086	1613463	1611010	1611051	1616329	1616744	7544	47,95	11,30	116,79	140,82	490	131	9.22838e-10	1.84229e-06	0.533,0.458	0.181,0.205	0.303
7657	Os11g0668300		chr11	+	26976614	26976704	26976344	26976537	26976799	26976894	7657	1,6	0,0	16,8	6,0	221	131	0.00056414	0.0326142	1.0,1.0	0.613,1.0	0.194
7667	Os11g0664500		chr11	+	26778729	26779074	26777815	26778256	26779402	26779517	7667	11,15	0,1	16,5	3,2	458	131	0.00104978	0.0469089	1.0,0.811	0.604,0.417	0.395
7691	Os11g0635000		chr11	-	25008081	25008190	25004866	25007147	25008673	25009215	7691	8,19	0,0	10,4	2,4	240	131	7.63709e-06	0.00186688	1.0,1.0	0.732,0.353	0.458
7720	Os11g0608300		chr11	+	23490402	23490562	23488662	23488791	23492058	23492317	7720	40,13	3,3	14,28	0,0	273	131	0.00022819	0.018721	0.865,0.675	1.0,1.0	-0.23
7798	Os11g0588400		chr11	+	22314641	22314733	22310965	22311088	22315251	22316053	7798	0,0	1,6	5,5	7,4	223	131	1.54237e-05	0.00315804	0.0,0.0	0.296,0.423	-0.359
7805	Os12g0228900		chr12	-	7020706	7020726	7020506	7020549	7020838	7020932	7805	0,0	12,21	0,12	49,31	151	131	0.000688817	0.0366696	0.0,0.0	0.0,0.251	-0.126
7945	Os03g0407000		chr03	-	16699240	16699365	16698247	16698322	16699869	16699970	7945	6,2	1,0	1,1	7,2	256	131	1.0932e-06	0.000484974	0.754,1.0	0.068,0.204	0.741
7965	Os01g0386700		chr01	+	16232945	16233063	16232157	16232583	16234056	16234453	7965	8,20	0,0	23,34	0,6	249	131	0.000966065	0.0443911	1.0,1.0	1.0,0.749	0.125
7989	Os02g0826200		chr02	+	35508933	35509093	35507200	35507429	35509153	35509224	7989	19,52	0,0	47,33	7,2	273	131	4.87255e-05	0.00692381	1.0,1.0	0.763,0.888	0.174
8006	Os04g0512300		chr04	-	25610723	25610903	25610373	25610581	25611010	25611089	8006	21,14	0,0	16,22	0,7	293	131	0.000349297	0.0245545	1.0,1.0	1.0,0.584	0.208
8007	Os04g0512300		chr04	-	25610723	25610926	25610373	25610581	25611010	25611089	8007	21,14	0,0	24,22	0,7	316	131	0.000479196	0.0297399	1.0,1.0	1.0,0.566	0.217
8034	Os04g0613800		chr04	-	31122478	31122608	31122270	31122375	31123699	31123960	8034	1,0	8,4	8,2	5,5	261	131	0.000236836	0.0191032	0.059,0.0	0.445,0.167	-0.276
8035	Os04g0613800		chr04	-	31122478	31122612	31122270	31122375	31123699	31123960	8035	0,0	8,4	8,3	5,5	262	131	5.5071e-06	0.00144976	0.0,0.0	0.444,0.231	-0.338
8150	Os04g0544900		chr04	-	27281290	27281464	27281126	27281213	27281583	27281625	8150	1,0	1,6	11,2	2,0	287	131	2.01342e-06	0.000730809	0.313,0.0	0.715,1.0	-0.701
8292	Os04g0637000		chr04	+	32404046	32404386	32403356	32403478	32405539	32405709	8292	4,4	0,0	9,3	2,2	453	131	7.47735e-05	0.0088677	1.0,1.0	0.565,0.303	0.566
8293	Os04g0637000		chr04	+	32404046	32404411	32403356	32403478	32405539	32405709	8293	4,4	0,0	9,3	2,2	478	131	5.88004e-05	0.00765555	1.0,1.0	0.552,0.291	0.579
8443	Os05g0301600		chr05	+	13538272	13538426	13536336	13536507	13539321	13539437	8443	15,12	0,1	7,14	4,4	267	131	0.000122514	0.0124362	1.0,0.855	0.462,0.632	0.38
8489	Os04g0359700		chr04	+	17201757	17201912	17201223	17201400	17202154	17202246	8489	3,21	0,0	18,16	4,1	268	131	0.000734722	0.0380151	1.0,1.0	0.687,0.887	0.213
8493	Os04g0359700		chr04	+	17201773	17201974	17201223	17201400	17202154	17202246	8493	2,12	0,0	15,14	4,1	314	131	0.0002594	0.0200144	1.0,1.0	0.61,0.854	0.268
8498	Os03g0377500		chr03	+	14922146	14922190	14921988	14922061	14922281	14922405	8498	5,5	2,5	19,3	0,0	175	131	1.14017e-06	0.000496619	0.652,0.428	1.0,1.0	-0.46
8532	Os04g0319600		chr04	+	14677238	14677478	14675325	14676205	14678169	14678431	8532	9,11	2,8	34,23	0,2	353	131	7.43726e-05	0.0088677	0.625,0.338	1.0,0.81	-0.423
8612	Os04g0269800		chr04	+	11256223	11256552	11255675	11256136	11256644	11256745	8612	4,2	0,0	16,6	6,1	442	131	8.07507e-07	0.000381748	1.0,1.0	0.441,0.64	0.46
8615	Os04g0269800		chr04	+	11256225	11256552	11255675	11256136	11256644	11256745	8615	4,2	0,0	25,7	6,1	440	131	6.99219e-06	0.00176321	1.0,1.0	0.554,0.676	0.385
8618	Os04g0269800		chr04	+	11256253	11256552	11255675	11256136	11256644	11256745	8618	6,13	0,0	35,10	6,1	412	131	3.0659e-05	0.00482918	1.0,1.0	0.65,0.761	0.294
8621	Os04g0269800		chr04	+	11256261	11256552	11255675	11256136	11256644	11256745	8621	6,2	0,0	15,6	6,1	404	131	1.05308e-06	0.000475993	1.0,1.0	0.448,0.661	0.446
8623	Os04g0269800		chr04	+	11256315	11256552	11255675	11256136	11256644	11256745	8623	4,2	0,0	17,6	6,1	350	131	3.55654e-06	0.00107849	1.0,1.0	0.515,0.692	0.397
8694	Os04g0194800		chr04	+	6501578	6501618	6500525	6500677	6501820	6501921	8694	2,0	16,24	4,7	22,13	171	131	0.00103424	0.0465721	0.087,0.0	0.122,0.292	-0.163
8827	Os04g0507800		chr04	-	25373375	25373468	25373167	25373267	25373620	25373754	8827	0,2	6,6	11,5	11,2	224	131	0.00055699	0.0324653	0.0,0.163	0.369,0.594	-0.4
8881	Os03g0248000		chr03	-	7824478	7824539	7824096	7824276	7825362	7825683	8881	26,59	0,1	75,45	3,9	192	131	0.000383925	0.0259079	1.0,0.976	0.945,0.773	0.129
8909	Os03g0851400		chr03	+	35842770	35843005	35841634	35841807	35843132	35843776	8909	7,7	13,23	25,16	14,14	348	131	0.000707077	0.0371464	0.169,0.103	0.402,0.301	-0.216
8915	Os03g0851400		chr03	+	35842873	35843005	35841634	35841807	35843132	35843776	8915	7,5	13,23	25,14	14,14	262	131	0.000839839	0.0417411	0.212,0.098	0.472,0.333	-0.247
8956	Os04g0401100		chr04	-	19842588	19842637	19841572	19842260	19844123	19844276	8956	12,13	0,0	9,17	5,3	180	131	1.71645e-05	0.00334304	1.0,1.0	0.567,0.805	0.314
8957	Os04g0401100		chr04	-	19842588	19842698	19841572	19842260	19844123	19844276	8957	14,38	0,0	23,30	5,3	241	131	4.65083e-05	0.00671176	1.0,1.0	0.714,0.845	0.221
8973	Os06g0601000		chr06	+	23733138	23733484	23732554	23732753	23733654	23733954	8973	1,3	0,0	0,1	3,0	459	131	5.03345e-05	0.00702776	1.0,1.0	0.0,1.0	0.5
9043	Os02g0456500		chr02	-	15154132	15154178	15153795	15154037	15154355	15154439	9043	0,0	14,22	5,2	15,14	177	131	0.000341557	0.0241367	0.0,0.0	0.198,0.096	-0.147
9135	Os03g0743200		chr03	+	30505931	30506009	30505664	30505814	30506450	30507060	9135	8,25	20,57	7,2	42,28	209	131	0.00105057	0.0469089	0.2,0.216	0.095,0.043	0.139
9138	Os04g0252400		chr04	-	9948445	9948529	9948060	9948157	9949633	9949707	9138	0,8	11,7	0,0	12,17	215	131	0.000748016	0.0384538	0.0,0.41	0.0,0.0	0.205
9166	Os05g0107300		chr05	+	414916	414945	414049	414826	415101	415164	9166	5,9	2,4	7,16	0,1	160	131	0.00051466	0.0310559	0.672,0.648	1.0,0.929	-0.304
9185	Os08g0485600		chr08	+	24009260	24009397	24007936	24009140	24010553	24011116	9185	2,4	45,69	9,16	60,30	262	131	8.6998e-05	0.00980384	0.022,0.028	0.07,0.211	-0.116
9258	Os03g0690600		chr03	-	27588941	27589375	27588601	27588715	27589855	27592166	9258	70,135	12,24	162,105	6,7	547	131	9.54951e-05	0.0103986	0.583,0.574	0.866,0.782	-0.246
9396	Os03g0604600		chr03	-	22674644	22674750	22673880	22674042	22675537	22675791	9396	0,0	16,9	10,3	25,22	237	131	9.93993e-05	0.0107747	0.0,0.0	0.181,0.07	-0.126
9416	Os11g0146550		chr11	-	2107844	2107884	2107343	2107744	2108246	2108353	9416	0,0	3,9	1,7	14,13	171	131	0.000452257	0.0288146	0.0,0.0	0.052,0.292	-0.172
9418	Os05g0415600		chr05	-	20316532	20316671	20315694	20316173	20316886	20320190	9418	0,0	7,6	6,3	9,3	262	131	2.32409e-05	0.00403448	0.0,0.0	0.25,0.333	-0.291
9431	Os03g0583000		chr03	-	21459532	21459697	21458176	21458479	21460049	21460152	9431	1,0	3,1	4,6	0,0	278	131	3.917e-09	5.22401e-06	0.136,0.0	1.0,1.0	-0.932
9474	Os03g0562000		chr03	-	20182961	20183005	20182430	20182588	20183101	20183170	9474	33,33	52,94	36,20	169,112	175	131	0.000882767	0.0429829	0.322,0.208	0.138,0.118	0.137
9526	Os03g0431500		chr03	-	18111612	18111661	18111436	18111525	18111739	18111789	9526	0,2	27,62	15,7	51,47	180	131	5.17335e-06	0.00137703	0.0,0.023	0.176,0.098	-0.126
9589	Os04g0296700		chr04	-	13087136	13087203	13086353	13086579	13087952	13088184	9589	1,4	6,3	5,2	0,1	198	131	0.000238933	0.0192077	0.099,0.469	1.0,0.57	-0.501
9619	Os04g0113000		chr04	-	796013	796225	794958	795935	798986	799310	9619	1,1	2,8	10,2	7,1	325	131	0.00097245	0.0443911	0.168,0.048	0.365,0.446	-0.297
9623	Os04g0113000		chr04	-	796063	796225	794958	795935	798986	799310	9623	1,0	2,8	5,4	7,1	275	131	0.000467568	0.0292456	0.192,0.0	0.254,0.656	-0.359
9631	Os03g0396900		chr03	+	16044181	16044319	16043484	16043620	16044489	16044584	9631	5,14	14,17	3,0	19,23	262	131	5.27775e-05	0.00715327	0.152,0.292	0.073,0.0	0.185
9717	Os12g0601800		chr12	+	25335183	25335415	25334748	25334874	25335798	25336208	9717	2,3	12,20	18,9	31,8	345	131	0.000965267	0.0443911	0.06,0.054	0.181,0.299	-0.183
9801	Os02g0734400		chr02	+	30631732	30631882	30631323	30631648	30632017	30632112	9801	0,3	1,2	5,2	0,0	263	131	0.000491457	0.0301881	0.0,0.428	1.0,1.0	-0.786
9843	Os02g0518100		chr02	-	18829459	18829527	18829276	18829350	18829903	18829965	9843	1,1	0,0	2,0	1,2	199	131	0.000204101	0.0173822	1.0,1.0	0.568,0.0	0.716
9874	Os03g0311300		chr03	+	11118934	11119388	11118649	11118809	11119525	11119633	9874	621,902	55,114	452,518	91,91	567	131	0.00060004	0.0340629	0.723,0.646	0.534,0.568	0.134
9875	Os03g0311300		chr03	+	11119079	11119388	11118649	11118809	11119525	11119633	9875	621,902	55,114	453,519	91,91	422	131	0.000440843	0.0284659	0.778,0.711	0.607,0.639	0.121
9876	Os03g0311300		chr03	+	11119136	11119388	11118649	11118809	11119525	11119633	9876	761,1144	55,114	542,658	91,91	365	131	0.000244057	0.0193597	0.832,0.783	0.681,0.722	0.106
9916	Os04g0127200		chr04	+	1708146	1708186	1707373	1707993	1708278	1708681	9916	15,62	1,2	22,16	9,3	171	131	0.00026147	0.0200144	0.92,0.96	0.652,0.803	0.212
10513	Os04g0379400		chr04	-	18535865	18536044	18535471	18535581	18536926	18537005	10513	14,1	4,0	0,1	6,2	292	131	2.07925e-05	0.00377352	0.611,1.0	0.0,0.183	0.714
10602	Os03g0118800		chr03	+	1017761	1017832	1017443	1017587	1017905	1018064	10602	4,0	35,66	12,19	57,60	202	131	6.96971e-06	0.00176321	0.069,0.0	0.12,0.17	-0.111
10643	Os02g0528500		chr02	+	19383273	19383389	19377010	19377061	19383471	19383808	10643	19,16	0,0	44,51	5,2	247	131	0.000967398	0.0443911	1.0,1.0	0.824,0.931	0.123
10747	Os02g0822000		chr02	+	35281493	35281619	35281146	35281412	35282687	35284478	10747	0,0	4,8	6,2	3,6	257	131	6.09094e-05	0.00788727	0.0,0.0	0.505,0.145	-0.325
10992	Os01g0610300		chr01	+	24142490	24142773	24141624	24141717	24142867	24142952	10992	44,44	0,0	47,53	5,2	396	131	0.000167863	0.0149492	1.0,1.0	0.757,0.898	0.172
11029	Os03g0608700		chr03	-	22913610	22913639	22913293	22913519	22914213	22914414	11029	9,14	0,1	17,5	6,1	160	131	0.000662178	0.0357938	1.0,0.92	0.699,0.804	0.208
11142	Os03g0216700		chr03	-	6141021	6141073	6136130	6136539	6142635	6142781	11142	31,80	23,43	38,43	87,51	183	131	0.000184438	0.0160575	0.491,0.571	0.238,0.376	0.224
11221	Os01g0837900		chr01	-	35927314	35927377	35927119	35927234	35927445	35927599	11221	76,88	4,1	121,78	22,9	194	131	3.98264e-05	0.00585326	0.928,0.983	0.788,0.854	0.135
11281	Os06g0571100		chr06	-	22126358	22126388	22126120	22126287	22126514	22126577	11281	17,32	0,0	18,21	6,3	161	131	1.70534e-05	0.00334304	1.0,1.0	0.709,0.851	0.22
11522	Os01g0737800		chr01	-	30778357	30778636	30777864	30777900	30778951	30779239	11522	0,1	2,0	7,7	0,0	392	131	0.000359276	0.0250198	0.0,1.0	1.0,1.0	-0.5
11824	Os01g0382700		chr01	+	15976014	15976064	15975355	15975596	15976550	15976645	11824	10,1	2,3	0,0	2,3	181	131	1.95657e-05	0.00360552	0.783,0.194	0.0,0.0	0.489
11864	Os10g0542800		chr10	+	21202401	21202491	21201221	21201355	21202822	21203011	11864	4,6	4,3	8,3	0,0	221	131	4.74754e-07	0.000255188	0.372,0.542	1.0,1.0	-0.543
11874	Os09g0515800		chr09	-	20087749	20087912	20087311	20087397	20088495	20088587	11874	2,13	2,3	4,7	0,0	276	131	3.77542e-05	0.0056181	0.322,0.673	1.0,1.0	-0.502
11875	Os09g0515800		chr09	-	20087749	20087975	20087311	20087397	20088495	20088587	11875	1,13	2,3	6,1	0,0	339	131	1.12921e-05	0.00250476	0.162,0.626	1.0,1.0	-0.606
11877	Os09g0515800		chr09	-	20087804	20087912	20087311	20087397	20088495	20088587	11877	3,3	2,3	2,5	0,0	239	131	4.12802e-06	0.00117727	0.451,0.354	1.0,1.0	-0.598
11958	Os06g0622000		chr06	-	24988149	24988263	24987857	24988065	24988378	24988491	11958	2,0	30,30	7,3	18,20	245	131	0.000542963	0.0321166	0.034,0.0	0.172,0.074	-0.106
11965	Os01g0100500		chr01	+	17382	17425	16398	16976	17557	18258	11965	21,35	5,6	33,47	0,1	174	131	1.87959e-05	0.00351776	0.76,0.815	1.0,0.973	-0.199
11967	Os01g0100500		chr01	+	17391	17474	16398	16976	17557	18258	11967	51,93	5,6	133,91	0,1	214	131	5.31516e-05	0.00715337	0.862,0.905	1.0,0.982	-0.108
12088	Os11g0170400		chr11	+	3428798	3428886	3427508	3427715	3430751	3430809	12088	9,8	0,0	13,3	3,4	219	131	4.85736e-06	0.00133612	1.0,1.0	0.722,0.31	0.484
12094	Os11g0170400		chr11	+	3429349	3429397	3428753	3428886	3430746	3430809	12094	5,2	0,1	2,0	1,2	179	131	0.000402784	0.0266294	1.0,0.594	0.594,0.0	0.5
12098	Os11g0170400		chr11	+	3430272	3430576	3427508	3427715	3430751	3430809	12098	14,8	0,0	16,15	3,4	417	131	8.23945e-06	0.00198995	1.0,1.0	0.626,0.541	0.416
12101	Os11g0170400		chr11	+	3430272	3430598	3427508	3427715	3430751	3430809	12101	13,8	0,0	12,12	3,4	439	131	3.47917e-06	0.00106855	1.0,1.0	0.544,0.472	0.492
12105	Os11g0170400		chr11	+	3430272	3430637	3427508	3427715	3430751	3430809	12105	24,18	0,0	27,37	3,4	478	131	5.28522e-05	0.00715327	1.0,1.0	0.712,0.717	0.286
12128	Os11g0170400		chr11	+	3430545	3430637	3429272	3429397	3430746	3430809	12128	0,1	4,0	1,3	0,0	223	131	0.000184609	0.0160575	0.0,1.0	1.0,1.0	-0.5
12131	Os11g0170400		chr11	+	3430545	3430637	3430272	3430402	3430751	3430809	12131	17,30	70,100	54,50	104,75	223	131	0.000704204	0.0370767	0.125,0.15	0.234,0.281	-0.12
12142	Os01g0636700		chr01	-	25526188	25526221	25526001	25526113	25527102	25527183	12142	35,40	8,5	36,37	1,0	164	131	3.32481e-05	0.00510572	0.778,0.865	0.966,1.0	-0.161
12143	Os01g0636700		chr01	-	25526188	25526246	25526001	25526113	25527102	25527183	12143	51,55	8,5	61,66	1,0	189	131	1.49982e-05	0.00309738	0.815,0.884	0.977,1.0	-0.139
12144	Os01g0636700		chr01	-	25526188	25526296	25526001	25526113	25527102	25527183	12144	78,117	8,5	145,112	1,0	239	131	2.10427e-05	0.00379021	0.842,0.928	0.988,1.0	-0.109
12335	Os03g0180300		chr03	+	4204958	4205065	4204228	4204304	4205499	4206145	12335	6,4	47,52	26,14	31,30	238	131	4.79356e-07	0.000255188	0.066,0.041	0.316,0.204	-0.207
12457	Os01g0310500		chr01	+	11658975	11659217	11655891	11657957	11659318	11659448	12457	18,45	10,17	20,29	52,35	355	131	1.6242e-05	0.00329739	0.399,0.494	0.124,0.234	0.268
12636	Os03g0861900		chr03	+	36389236	36389363	36387915	36388043	36389448	36389761	12636	4,6	2,4	7,7	1,0	258	131	0.000290757	0.0213662	0.504,0.432	0.78,1.0	-0.422
12772	Os07g0618700		chr07	+	25536640	25537007	25536171	25536265	25537527	25537725	12772	8,10	8,23	2,5	56,32	480	131	2.84054e-05	0.00462912	0.214,0.106	0.01,0.041	0.135
12773	Os07g0618700		chr07	+	25536858	25537007	25536171	25536265	25537527	25537725	12773	12,16	8,23	13,6	56,32	262	131	0.000336951	0.0238817	0.429,0.258	0.104,0.086	0.249
12805	Os02g0480200		chr02	-	16497957	16498134	16497821	16497884	16498631	16498760	12805	17,39	1,3	27,11	11,4	290	131	0.000716639	0.0374026	0.885,0.854	0.526,0.554	0.329
12871	Os01g0269900		chr01	-	9322591	9322854	9320831	9321613	9323053	9323339	12871	4,0	2,1	5,3	0,0	376	131	0.000298569	0.0217402	0.411,0.0	1.0,1.0	-0.794
12872	Os01g0269900		chr01	-	9322591	9322936	9320831	9321613	9323053	9323339	12872	4,0	2,1	6,3	0,0	458	131	0.000123753	0.012509	0.364,0.0	1.0,1.0	-0.818
13100	Os01g0185500		chr01	+	4544320	4544380	4542330	4542646	4544502	4544621	13100	0,0	4,12	3,2	4,3	191	131	0.000231588	0.018743	0.0,0.0	0.34,0.314	-0.327
13157	Os04g0354600		chr04	+	16950138	16950154	16949524	16949686	16950231	16950498	13157	11,23	0,2	58,45	18,9	147	131	0.00106955	0.0475364	1.0,0.911	0.742,0.817	0.176
13207	Os02g0105500		chr02	+	301460	301722	300108	300907	302346	302799	13207	129,155	1,4	188,155	12,11	375	131	0.000933376	0.0440157	0.978,0.931	0.846,0.831	0.116
13298	Os10g0547900		chr10	-	21438231	21438350	21437930	21438129	21438720	21438827	13298	9,8	2,2	3,15	0,0	250	131	0.00102642	0.0463942	0.702,0.677	1.0,1.0	-0.31
13299	Os10g0547900		chr10	-	21438231	21438474	21437930	21438129	21438720	21438827	13299	5,10	2,2	4,10	0,0	356	131	0.000416428	0.0271824	0.479,0.648	1.0,1.0	-0.436
13300	Os10g0547900		chr10	-	21438231	21438526	21437930	21438129	21438720	21438827	13300	5,8	2,2	5,10	0,0	408	131	0.000141134	0.0136331	0.445,0.562	1.0,1.0	-0.496
13353	Os01g0683550		chr01	-	28169055	28169316	28168417	28168483	28169460	28169540	13353	7,21	0,6	33,14	0,0	374	131	0.00035514	0.0248039	1.0,0.551	1.0,1.0	-0.224
13354	Os01g0683550		chr01	-	28169055	28169370	28168417	28168483	28169460	28169540	13354	15,29	0,6	65,24	0,0	428	131	0.000352938	0.0247222	1.0,0.597	1.0,1.0	-0.202
13412	Os01g0167700		chr01	-	3463934	3464359	3463314	3463419	3464453	3464965	13412	10,9	0,0	13,9	2,7	538	131	1.29465e-07	8.63199e-05	1.0,1.0	0.613,0.238	0.575
13418	Os07g0205000		chr07	+	5653347	5653397	5652935	5653018	5653583	5653662	13418	25,33	8,5	24,31	0,0	181	131	2.45648e-06	0.00084843	0.693,0.827	1.0,1.0	-0.24
13478	Os01g0248600		chr01	-	8182692	8182749	8181682	8181779	8182850	8183108	13478	6,3	34,29	19,11	35,25	188	131	0.00101582	0.0460018	0.11,0.067	0.274,0.235	-0.166
13495	Os09g0525600		chr09	-	20536084	20536295	20535358	20535737	20536360	20536504	13495	101,147	1,2	128,119	11,5	324	131	0.000498343	0.0304549	0.976,0.967	0.825,0.906	0.106
13505	Os07g0493100		chr07	+	18412954	18413382	18412068	18412654	18413489	18414214	13505	39,34	7,5	106,47	3,1	541	131	0.000382991	0.0259079	0.574,0.622	0.895,0.919	-0.309
13507	Os07g0493100		chr07	+	18413105	18413382	18412068	18412654	18413489	18414214	13507	31,35	7,5	96,46	3,1	390	131	0.000364088	0.0251357	0.598,0.702	0.915,0.939	-0.277
13510	Os07g0493100		chr07	+	18413115	18413382	18412068	18412654	18413489	18414214	13510	31,31	7,5	95,45	3,1	380	131	0.000254875	0.0199885	0.604,0.681	0.916,0.939	-0.285
13511	Os07g0493100		chr07	+	18413265	18413382	18412068	18412654	18413489	18414214	13511	27,32	7,5	90,44	3,1	248	131	0.00028868	0.0213517	0.671,0.772	0.941,0.959	-0.228
13512	Os07g0493100		chr07	+	18413302	18413382	18412068	18412654	18413489	18414214	13512	19,27	7,5	69,27	3,1	211	131	0.000679272	0.0363229	0.628,0.77	0.935,0.944	-0.24
13697	Os03g0265600		chr03	-	8768737	8768874	8768595	8768659	8768981	8769131	13697	59,102	16,20	188,111	145,52	262	131	5.48895e-05	0.00734599	0.648,0.718	0.393,0.516	0.229
13702	Os03g0265600		chr03	-	8768773	8768874	8768595	8768659	8768981	8769131	13702	52,92	16,20	145,93	145,52	232	131	2.97309e-05	0.00474822	0.647,0.722	0.361,0.502	0.253
13703	Os03g0265600		chr03	-	8768776	8768817	8768595	8768659	8768981	8769131	13703	24,55	16,20	43,36	145,52	172	131	2.40113e-06	0.000845905	0.533,0.677	0.184,0.345	0.341
13704	Os03g0265600		chr03	-	8768776	8768855	8768595	8768659	8768981	8769131	13704	46,98	16,20	124,85	145,52	210	131	3.19878e-05	0.00494387	0.642,0.753	0.348,0.505	0.271
13705	Os03g0265600		chr03	-	8768776	8768858	8768595	8768659	8768981	8769131	13705	52,100	16,20	139,91	145,52	213	131	1.40862e-05	0.00296008	0.667,0.755	0.371,0.518	0.267
13706	Os03g0265600		chr03	-	8768776	8768861	8768595	8768659	8768981	8769131	13706	47,105	16,20	134,90	145,52	216	131	4.45735e-05	0.00647154	0.64,0.761	0.359,0.512	0.265
13800	Os01g0332500		chr01	+	12912336	12912465	12898776	12898925	12914388	12914484	13800	0,1	11,5	8,5	18,14	260	131	0.000726382	0.0377467	0.0,0.092	0.183,0.153	-0.122
13893	Os08g0461100		chr08	-	22648469	22648735	22647736	22647998	22649526	22649819	13893	0,1	2,3	4,8	7,0	379	131	0.000636614	0.03519	0.0,0.103	0.165,1.0	-0.531
13945	Os02g0833200		chr02	-	35834591	35834620	35833128	35833243	35834732	35836364	13945	0,0	6,1	2,1	0,0	160	131	8.81042e-10	1.84229e-06	0.0,0.0	1.0,1.0	-1
14114	Os04g0558400		chr04	+	27985912	27985935	27985692	27985778	27986068	27986194	14114	22,43	3,6	39,20	1,0	154	131	0.000814237	0.0408928	0.862,0.859	0.971,1.0	-0.125
14144	Os05g0381500		chr05	+	18436537	18436566	18436202	18436295	18436954	18437048	14144	68,146	10,12	65,59	39,18	160	131	3.96598e-06	0.00115865	0.848,0.909	0.577,0.729	0.226
14193	Os01g0906600		chr01	-	39471363	39471799	39471110	39471292	39471869	39471958	14193	44,70	5,6	99,80	0,0	549	131	2.95488e-07	0.000173584	0.677,0.736	1.0,1.0	-0.293
14225	Os01g0708600		chr01	+	29444657	29444744	29442651	29442835	29445252	29445316	14225	0,5	2,7	15,2	2,0	218	131	0.000100521	0.0107986	0.0,0.3	0.818,1.0	-0.759
14287	Os02g0221600		chr02	+	6791366	6791488	6791166	6791266	6793162	6793284	14287	4,7	0,2	11,2	19,5	253	131	0.00060184	0.0340843	1.0,0.644	0.231,0.172	0.621
14490	Os02g0804600		chr02	-	34322429	34322871	34311353	34311392	34322989	34323054	14490	5,10	5,9	11,13	0,0	555	131	1.455e-09	2.68123e-06	0.191,0.208	1.0,1.0	-0.8
14491	Os02g0804600		chr02	-	34322631	34322852	34311353	34311392	34322989	34323054	14491	4,9	5,9	12,8	0,0	334	131	3.9252e-09	5.22401e-06	0.239,0.282	1.0,1.0	-0.74
14665	Os02g0316900		chr02	+	12572835	12573152	12572673	12572745	12573535	12573721	14665	27,54	3,7	46,25	0,1	430	131	0.000142951	0.0136981	0.733,0.702	1.0,0.884	-0.224
14922	Os05g0335100		chr05	-	15659982	15660349	15659478	15659660	15662151	15662427	14922	51,105	5,10	120,87	4,0	480	131	0.000726083	0.0377467	0.736,0.741	0.891,1.0	-0.207
15019	Os05g0267900		chr05	-	10721972	10722129	10721534	10721622	10722950	10723175	15019	14,40	2,0	48,26	17,7	270	131	5.80585e-05	0.00760863	0.773,1.0	0.578,0.643	0.276
15327	Os01g0639900		chr01	+	25703358	25703469	25700958	25701007	25703596	25703650	15327	0,1	5,1	1,2	1,0	242	131	0.000393705	0.0264511	0.0,0.351	0.351,1.0	-0.5
15329	Os01g0639900		chr01	+	25703358	25703489	25700958	25701007	25703596	25703650	15329	0,3	5,1	2,2	1,0	262	131	0.00114735	0.0498835	0.0,0.6	0.5,1.0	-0.45
15561	Os02g0245200		chr02	+	8213193	8213343	8210793	8211850	8214787	8214960	15561	67,115	8,12	157,173	7,2	263	131	0.000416393	0.0271824	0.807,0.827	0.918,0.977	-0.131
15622	Os07g0180700		chr07	+	4250620	4250707	4250453	4250539	4251136	4251181	15622	19,10	6,9	24,30	4,0	218	131	0.000899306	0.043277	0.656,0.4	0.783,1.0	-0.363
15734	Os09g0248000		chr09	+	3624190	3624505	3622272	3623689	3626152	3626205	15734	0,0	3,3	4,6	2,2	428	131	6.43627e-06	0.00165793	0.0,0.0	0.38,0.479	-0.429
15782	Os02g0151800		chr02	-	2859022	2859036	2857794	2857905	2859164	2859227	15782	3,1	0,0	10,13	5,4	145	131	7.22696e-05	0.0088677	1.0,1.0	0.644,0.746	0.305
15783	Os02g0151800		chr02	-	2859022	2859048	2857794	2857905	2859164	2859227	15783	4,12	0,0	29,24	5,4	157	131	0.000308297	0.0223303	1.0,1.0	0.829,0.834	0.169
15911	Os04g0461300		chr04	+	23047273	23047365	23046756	23046818	23047548	23047648	15911	6,1	8,10	0,1	44,24	223	131	0.000288778	0.0213517	0.306,0.055	0.0,0.024	0.168
15948	Os04g0615000		chr04	+	31211690	31211760	31205266	31205865	31211853	31211997	15948	68,56	39,39	51,56	97,76	201	131	1.0508e-05	0.0023526	0.532,0.483	0.255,0.324	0.218
15950	Os04g0615000		chr04	+	31211708	31211760	31205266	31205865	31211853	31211997	15950	36,37	39,39	35,32	97,76	183	131	0.000204616	0.0173822	0.398,0.404	0.205,0.232	0.183
15965	Os06g0295500		chr06	-	10915088	10915413	10913349	10914709	10918344	10918688	15965	1,1	12,12	9,11	26,17	438	131	0.00058181	0.0332645	0.024,0.024	0.094,0.162	-0.104
16054	Os01g0920300		chr01	+	40179860	40179926	40178918	40179037	40180004	40180135	16054	1,2	0,0	1,1	3,2	197	131	5.78052e-07	0.000301039	1.0,1.0	0.181,0.25	0.784
16128	Os01g0961600		chr01	-	42396814	42396876	42396652	42396742	42397004	42397046	16128	2,13	0,0	18,13	10,5	193	131	2.94065e-06	0.000951977	1.0,1.0	0.55,0.638	0.406
16254	Os01g0944000		chr01	-	41491731	41491767	41488410	41490859	41491844	41492084	16254	17,26	0,0	8,8	2,6	167	131	1.66608e-06	0.000643751	1.0,1.0	0.758,0.511	0.365
16255	Os01g0944000		chr01	-	41491731	41491779	41488410	41490859	41491844	41492084	16255	31,48	0,0	15,28	2,6	179	131	2.43336e-05	0.00419378	1.0,1.0	0.846,0.774	0.19
16264	Os01g0944000		chr01	-	41491857	41492280	41491731	41491776	41492407	41492510	16264	14,8	7,6	5,0	18,6	536	131	5.14489e-05	0.00708059	0.328,0.246	0.064,0.0	0.255
16313	Os09g0419100		chr09	+	15069698	15069859	15065809	15066109	15070522	15070596	16313	4,3	0,0	12,5	10,12	274	131	1.19267e-06	0.000510207	1.0,1.0	0.365,0.166	0.734
16357	Os01g0960500		chr01	-	42352580	42352599	42352247	42352375	42352754	42352831	16357	20,15	8,1	13,39	1,0	150	131	0.000256156	0.0199885	0.686,0.929	0.919,1.0	-0.152
16434	Os02g0100300		chr02	+	15577	15703	14979	15044	15994	16237	16434	18,10	0,0	19,10	7,2	257	131	2.79583e-06	0.000917693	1.0,1.0	0.58,0.718	0.351
16435	Os02g0100300		chr02	+	15577	15751	14979	15044	15994	16237	16435	27,13	0,0	25,13	7,2	287	131	3.72751e-06	0.0011162	1.0,1.0	0.62,0.748	0.316
16504	Os02g0671400		chr02	-	27277794	27277851	27274620	27277201	27279328	27279473	16504	3,1	0,0	6,4	2,7	188	131	1.57983e-06	0.000620433	1.0,1.0	0.676,0.285	0.519
16580	Os02g0326700		chr02	+	13160150	13160473	13158057	13158172	13161182	13161353	16580	5,2	3,7	0,0	1,4	436	131	0.000833095	0.041492	0.334,0.079	0.0,0.0	0.207
16667	Os06g0491300		chr06	-	16963849	16963904	16963478	16963753	16963979	16964091	16667	11,5	0,0	22,13	4,2	186	131	0.000964661	0.0443911	1.0,1.0	0.795,0.821	0.192
16707	Os09g0125900		chr09	-	2010859	2011252	2010059	2010188	2013131	2013211	16707	3,13	2,13	6,3	32,16	506	131	0.000698409	0.0370157	0.28,0.206	0.046,0.046	0.197
16925	Os07g0206700		chr07	-	5754128	5754241	5753556	5753611	5754332	5754406	16925	2,9	1,3	4,3	0,0	244	131	0.000610491	0.0343308	0.518,0.617	1.0,1.0	-0.432
16964	Os01g0210700		chr01	-	6020746	6020868	6020041	6020281	6021196	6021254	16964	8,9	0,6	10,16	0,0	253	131	0.000947752	0.044258	1.0,0.437	1.0,1.0	-0.281
16965	Os01g0210700		chr01	-	6020746	6020994	6020041	6020281	6021196	6021254	16965	10,9	0,6	11,17	0,0	361	131	0.000997672	0.0452656	1.0,0.352	1.0,1.0	-0.324
16966	Os01g0210700		chr01	-	6020746	6021015	6020041	6020281	6021196	6021254	16966	8,9	0,6	12,17	0,0	382	131	0.00090948	0.0433151	1.0,0.34	1.0,1.0	-0.33
17494	Os04g0359100		chr04	+	17180578	17180865	17180206	17180351	17182647	17183428	17494	54,68	0,0	121,109	10,0	400	131	0.000547827	0.0323245	1.0,1.0	0.798,1.0	0.101
17624	Os02g0802301		chr02	+	34206008	34206033	34205826	34205926	34206278	34206620	17624	2,1	37,56	6,23	96,60	156	131	0.000279847	0.0209926	0.043,0.015	0.05,0.244	-0.118
17627	Os02g0635700		chr02	+	25492292	25492479	25491957	25492100	25493542	25493981	17627	2,7	4,7	0,1	6,6	300	131	0.000364035	0.0251357	0.179,0.304	0.0,0.068	0.207
17877	Os01g0337700		chr01	+	13266129	13266252	13264940	13265889	13267114	13267193	17877	5,12	5,15	16,13	3,2	254	131	0.000156601	0.0143054	0.34,0.292	0.733,0.77	-0.436
17878	Os01g0337700		chr01	+	13266138	13266252	13264940	13265889	13267114	13267193	17878	5,10	5,15	10,12	3,2	245	131	0.0011427	0.0497719	0.348,0.263	0.641,0.762	-0.396
18076	Os02g0658900		chr02	-	26666370	26666493	26665826	26666118	26667096	26667646	18076	0,0	8,33	6,6	36,22	254	131	0.000157878	0.0143054	0.0,0.0	0.079,0.123	-0.101
18130	Os07g0486100		chr07	-	17883914	17884033	17883480	17883748	17884829	17884984	18130	25,35	5,2	64,39	0,0	250	131	7.28109e-05	0.0088677	0.724,0.902	1.0,1.0	-0.187
18165	Os01g0266800		chr01	-	9138082	9138114	9137899	9137998	9138606	9138649	18165	30,49	2,11	68,35	0,1	163	131	1.82162e-05	0.0034634	0.923,0.782	1.0,0.966	-0.13
18168	Os01g0266800		chr01	-	9138087	9138206	9137899	9137998	9138606	9138649	18168	32,48	2,11	83,57	0,1	250	131	4.06964e-06	0.00117461	0.893,0.696	1.0,0.968	-0.19
18247	Os12g0628400		chr12	+	26903912	26904123	26902164	26902310	26904356	26904449	18247	4,3	0,0	2,0	0,4	324	131	0.000556201	0.0324653	1.0,1.0	1.0,0.0	0.5
18345	Os05g0119300		chr05	-	1001901	1001999	1000597	1001101	1002677	1002757	18345	4,12	0,0	12,7	2,5	229	131	9.81374e-06	0.00226056	1.0,1.0	0.774,0.445	0.39
18355	Os05g0119350		chr05	+	1005599	1005664	1003798	1004055	1006139	1007803	18355	0,0	15,4	0,15	12,9	196	131	0.000553317	0.0324089	0.0,0.0	0.0,0.527	-0.264
18485	Os05g0148000		chr05	-	2751784	2751985	2751590	2751701	2752133	2752314	18485	21,12	0,0	22,25	0,7	314	131	0.000437058	0.0282977	1.0,1.0	1.0,0.598	0.201
18488	Os05g0148000		chr05	-	2751800	2751838	2751590	2751701	2752133	2752314	18488	2,8	0,0	17,12	0,7	169	131	0.000901454	0.043277	1.0,1.0	1.0,0.571	0.215
18489	Os05g0148000		chr05	-	2751800	2751915	2751590	2751701	2752133	2752314	18489	2,8	0,0	9,15	0,7	246	131	0.00045087	0.0288027	1.0,1.0	1.0,0.533	0.234
18490	Os05g0148000		chr05	-	2751800	2751985	2751590	2751701	2752133	2752314	18490	23,20	0,0	31,40	0,7	298	131	0.000631565	0.0351855	1.0,1.0	1.0,0.715	0.143
18491	Os05g0148000		chr05	-	2751800	2752022	2751590	2751701	2752133	2752314	18491	7,23	0,0	31,26	0,7	335	131	0.000570689	0.0327852	1.0,1.0	1.0,0.592	0.204
18492	Os05g0148000		chr05	-	2751800	2752064	2751590	2751701	2752133	2752314	18492	2,8	0,0	10,15	0,7	377	131	0.000622887	0.0349296	1.0,1.0	1.0,0.427	0.286
18494	Os05g0148000		chr05	-	2751887	2752022	2751590	2751701	2752133	2752314	18494	11,33	0,0	52,28	0,7	262	131	0.000997268	0.0452656	1.0,1.0	1.0,0.667	0.166
18495	Os05g0148000		chr05	-	2751887	2752064	2751590	2751701	2752133	2752314	18495	6,18	0,0	31,17	0,7	290	131	0.000920499	0.043604	1.0,1.0	1.0,0.523	0.238
18496	Os05g0148000		chr05	-	2751985	2752022	2751590	2751701	2752133	2752314	18496	5,17	0,0	17,13	0,7	168	131	0.000708682	0.0371492	1.0,1.0	1.0,0.592	0.204
19072	Os05g0367400		chr05	-	17646617	17646695	17645654	17645756	17649155	17649252	19072	7,21	6,3	19,13	0,0	209	131	8.66002e-06	0.00204429	0.422,0.814	1.0,1.0	-0.382
19114	Os05g0374000		chr05	-	18035449	18035592	18034155	18034703	18038934	18039129	19114	1,0	0,7	2,4	1,0	262	131	0.000290304	0.0213662	1.0,0.0	0.5,1.0	-0.25
19184	Os05g0400800		chr05	+	19495494	19495877	19491489	19491697	19496091	19496140	19184	34,25	2,12	69,33	1,0	496	131	2.27212e-05	0.00403191	0.818,0.355	0.948,1.0	-0.387
19331	Os04g0367400		chr04	+	17838570	17838822	17838309	17838490	17838999	17839211	19331	5,19	78,150	46,41	115,79	365	131	4.67081e-09	5.88916e-06	0.022,0.043	0.126,0.157	-0.109
19382	Os05g0466000		chr05	+	22872501	22872625	22870779	22872127	22872731	22873087	19382	5,2	0,0	5,4	1,4	255	131	1.46107e-05	0.00304359	1.0,1.0	0.72,0.339	0.471
19450	Os05g0494100		chr05	+	24278125	24278335	24277398	24277471	24278733	24278827	19450	30,82	16,55	19,27	62,41	323	131	1.4274e-06	0.000579574	0.432,0.377	0.111,0.211	0.243
19451	Os05g0494100		chr05	+	24278125	24278401	24277398	24277471	24278733	24278827	19451	41,111	16,55	40,36	62,41	389	131	2.79644e-06	0.000917693	0.463,0.405	0.178,0.228	0.231
19452	Os05g0494100		chr05	+	24278125	24278461	24277398	24277471	24278733	24278827	19452	28,82	16,55	22,29	62,41	449	131	5.10408e-06	0.00137386	0.338,0.303	0.094,0.171	0.188
19486	Os05g0364600		chr05	+	17451855	17452045	17451333	17451375	17452489	17452523	19486	68,130	78,102	105,82	231,123	303	131	0.000102433	0.0109243	0.274,0.355	0.164,0.224	0.12
19548	Os05g0533600		chr05	+	26491007	26491070	26490532	26490742	26492389	26492539	19548	1,15	0,1	5,10	6,2	194	131	0.000444124	0.028524	1.0,0.91	0.36,0.771	0.39
19563	Os05g0539500		chr05	+	26804358	26804401	26803602	26803724	26804605	26804699	19563	23,20	6,4	24,23	1,0	174	131	8.76439e-05	0.00981021	0.743,0.79	0.948,1.0	-0.208
19602	Os09g0536000		chr09	-	21066721	21067055	21066312	21066393	21067272	21067358	19602	3,4	0,0	4,2	1,2	447	131	0.000875003	0.0428324	1.0,1.0	0.54,0.227	0.617
19679	Os11g0621500		chr11	+	24230969	24231407	24230430	24230522	24232467	24233404	19679	57,53	102,100	105,91	81,89	551	131	4.88447e-05	0.00692381	0.117,0.112	0.236,0.196	-0.101
19681	Os11g0621500		chr11	+	24231197	24231407	24230430	24230522	24232467	24233404	19681	58,53	102,100	103,93	81,89	323	131	5.78213e-05	0.00760863	0.187,0.177	0.34,0.298	-0.137
20009	Os06g0153600		chr06	-	2768821	2768899	2766133	2766411	2769157	2769221	20009	27,33	0,0	80,46	5,8	209	131	7.16567e-05	0.0088677	1.0,1.0	0.909,0.783	0.154
20236	Os10g0111700		chr10	-	808469	808876	806036	806989	809714	809751	20236	21,12	0,0	34,29	0,6	520	131	0.000754685	0.0386308	1.0,1.0	1.0,0.549	0.226
20240	Os06g0708100		chr06	-	29958688	29958783	29958489	29958630	29958977	29959079	20240	1,6	12,10	0,1	25,36	226	131	0.000466048	0.0292269	0.046,0.258	0.0,0.016	0.144
20294	Os11g0217300		chr11	+	6111627	6111915	6110364	6110588	6112161	6112350	20294	8,7	2,2	13,11	0,0	401	131	0.000152127	0.0141254	0.566,0.533	1.0,1.0	-0.451
20297	Os11g0217300		chr11	+	6111632	6111915	6110364	6110588	6112161	6112350	20297	8,6	2,2	10,11	0,0	396	131	0.000153763	0.0142222	0.57,0.498	1.0,1.0	-0.466
20365	Os01g0777700		chr01	-	32913332	32913381	32912593	32912673	32913475	32913714	20365	33,46	12,4	31,27	1,0	180	131	4.94473e-05	0.006968	0.667,0.893	0.958,1.0	-0.199
20372	Os01g0743300		chr01	+	31066990	31067012	31066350	31066418	31067080	31067173	20372	23,11	0,2	23,18	10,6	153	131	0.000323989	0.0231916	1.0,0.825	0.663,0.72	0.221
20471	Os09g0337500		chr09	-	10265173	10265341	10264780	10265114	10265946	10266738	20471	0,0	1,2	3,4	10,4	281	131	0.00070354	0.0370767	0.0,0.0	0.123,0.318	-0.221
20600	Os12g0123500		chr12	+	1109728	1109812	1109314	1109529	1110080	1110538	20600	4,4	4,0	0,0	2,2	215	131	4.54123e-06	0.00127988	0.379,1.0	0.0,0.0	0.69
20801	Os08g0564900		chr08	+	28314237	28314426	28313933	28314156	28314632	28314709	20801	29,36	0,0	46,28	2,4	302	131	0.000580048	0.0332431	1.0,1.0	0.909,0.752	0.169
20803	Os08g0564900		chr08	+	28314287	28314426	28313933	28314156	28314632	28314709	20803	30,29	0,0	39,26	2,4	262	131	0.000663401	0.0357938	1.0,1.0	0.907,0.765	0.164
20914	Os06g0246000		chr06	-	7593046	7593145	7591679	7592062	7593221	7593322	20914	1,6	2,2	7,12	1,0	230	131	0.000954073	0.0443109	0.222,0.631	0.799,1.0	-0.473
21107	Os09g0124200		chr09	+	1863109	1863347	1861983	1862469	1863457	1863511	21107	2,5	1,2	9,4	0,0	351	131	0.000261594	0.0200144	0.427,0.483	1.0,1.0	-0.545
21266	Os07g0163000		chr07	-	3366501	3366705	3366163	3366272	3367210	3367307	21266	30,34	0,0	51,26	6,0	317	131	0.000922826	0.043604	1.0,1.0	0.778,1.0	0.111
21333	Os07g0608900		chr07	+	25046626	25046762	25045352	25046171	25046886	25047091	21333	3,12	32,78	30,33	62,49	262	131	1.70839e-06	0.000649621	0.045,0.071	0.195,0.252	-0.166
21334	Os07g0608900		chr07	+	25046626	25046790	25045352	25046171	25046886	25047091	21334	11,20	32,78	39,40	62,49	277	131	0.000349519	0.0245545	0.14,0.108	0.229,0.279	-0.13
21488	Os07g0585600		chr07	-	23788394	23788541	23787786	23788195	23789381	23789590	21488	34,69	0,10	72,49	0,0	262	131	9.50572e-05	0.0103986	1.0,0.775	1.0,1.0	-0.113
21557	Os07g0296100		chr07	-	11583834	11583963	11582602	11583196	11584817	11584937	21557	0,0	16,13	8,4	32,17	260	131	0.000151147	0.0141254	0.0,0.0	0.112,0.106	-0.109
21558	Os07g0296100		chr07	-	11584301	11584405	11582602	11583196	11584817	11584937	21558	2,0	16,13	16,11	32,17	235	131	3.4416e-05	0.00521817	0.065,0.0	0.218,0.265	-0.209
21669	Os07g0434700		chr07	-	14521205	14521574	14520932	14520972	14521766	14521808	21669	24,48	2,6	77,54	0,2	482	131	0.000773109	0.0393219	0.765,0.685	1.0,0.88	-0.215
21670	Os07g0434700		chr07	-	14521205	14521596	14520932	14520972	14521766	14521808	21670	30,50	2,6	83,63	0,2	504	131	0.000868637	0.0427291	0.796,0.684	1.0,0.891	-0.206
21831	Os04g0645600		chr04	-	32857632	32857952	32857375	32857493	32858020	32858091	21831	88,121	0,0	121,84	0,11	433	131	0.000140331	0.0136104	1.0,1.0	1.0,0.698	0.151
21973	Os04g0492900		chr04	+	24644879	24645173	24644198	24644519	24645783	24646191	21973	16,30	0,0	56,43	2,6	407	131	0.000149884	0.0141254	1.0,1.0	0.9,0.698	0.201
22071	Os07g0601100		chr07	-	24526737	24526790	24519161	24519377	24527528	24527698	22071	0,0	11,13	7,5	54,25	184	131	0.000627849	0.03506	0.0,0.0	0.084,0.125	-0.105
22239	Os07g0658400		chr07	-	27724201	27724320	27723810	27723894	27724418	27724657	22239	2,2	1,6	2,2	0,0	250	131	1.85228e-08	1.77493e-05	0.512,0.149	1.0,1.0	-0.669
22240	Os07g0658400		chr07	-	27724201	27724338	27723810	27723894	27724418	27724657	22240	1,2	1,6	2,2	0,0	262	131	5.53646e-10	1.47368e-06	0.333,0.143	1.0,1.0	-0.762
22243	Os07g0658400		chr07	-	27724217	27724338	27723810	27723894	27724418	27724657	22243	1,1	1,6	3,1	0,0	252	131	6.32323e-11	2.16399e-07	0.342,0.08	1.0,1.0	-0.789
22317	Os11g0310100		chr11	-	11876930	11877048	11876140	11876431	11878594	11879058	22317	2,3	5,7	14,20	2,7	249	131	0.0001382	0.0135748	0.174,0.184	0.786,0.601	-0.514
22352	Os07g0686700		chr07	+	29175445	29175544	29174363	29174527	29175696	29178326	22352	16,26	3,1	37,19	21,9	230	131	0.000395286	0.0264511	0.752,0.937	0.501,0.546	0.321
22353	Os07g0686700		chr07	+	29175445	29175598	29174363	29174527	29175696	29178326	22353	7,9	3,1	9,3	21,9	266	131	0.000280983	0.0209926	0.535,0.816	0.174,0.141	0.518
22472	Os11g0202300		chr11	-	5170168	5170472	5168779	5169322	5170559	5170721	22472	295,314	64,86	219,191	25,24	417	131	0.000224905	0.0185787	0.592,0.534	0.733,0.714	-0.161
22473	Os11g0202300		chr11	-	5170341	5170472	5168779	5169322	5170559	5170721	22473	270,301	64,86	202,191	25,24	262	131	0.000138264	0.0135748	0.678,0.636	0.802,0.799	-0.143
22474	Os11g0202300		chr11	-	5170358	5170472	5168779	5169322	5170559	5170721	22474	244,260	64,86	183,166	25,24	245	131	0.000137636	0.0135748	0.671,0.618	0.796,0.787	-0.147
22475	Os11g0202300		chr11	-	5170370	5170472	5168779	5169322	5170559	5170721	22475	210,223	64,86	156,131	25,24	233	131	0.000400395	0.0265703	0.648,0.593	0.778,0.754	-0.145
22780	Os05g0519600		chr05	+	25800333	25800692	25799996	25800074	25801609	25801747	22780	0,1	3,4	1,5	1,0	472	131	0.000193951	0.0167133	0.0,0.065	0.217,1.0	-0.576
22821	Os10g0438000		chr10	-	15691387	15691458	15690878	15690938	15691579	15691653	22821	23,35	0,0	30,26	5,2	202	131	0.0002261	0.0186133	1.0,1.0	0.796,0.894	0.155
23118	Os08g0411500		chr08	+	19694624	19694739	19693447	19693601	19697600	19697796	23118	9,7	0,0	4,7	2,2	246	131	0.000564989	0.0326142	1.0,1.0	0.516,0.651	0.416
23122	Os08g0411500		chr08	+	19696025	19696150	19694624	19694739	19697912	19698092	23122	0,0	4,12	5,2	6,3	256	131	6.80705e-05	0.00856649	0.0,0.0	0.299,0.254	-0.276
23154	Os08g0430300		chr08	-	20803945	20804032	20803739	20803825	20804128	20805096	23154	26,21	1,0	38,30	12,2	218	131	0.000177623	0.0155866	0.94,1.0	0.656,0.9	0.192
23155	Os08g0430300		chr08	-	20803945	20804048	20803739	20803825	20804128	20805096	23155	32,56	1,0	83,62	12,2	234	131	0.000281291	0.0209926	0.947,1.0	0.795,0.946	0.103
23169	Os08g0431800		chr08	+	20895039	20895136	20894924	20894980	20899228	20899442	23169	1,2	0,0	1,3	10,10	228	131	3.59202e-07	0.000204882	1.0,1.0	0.054,0.147	0.899
23170	Os08g0431800		chr08	+	20895039	20895138	20894924	20894980	20899228	20899442	23170	1,4	0,0	4,4	10,10	230	131	3.76731e-07	0.000209883	1.0,1.0	0.186,0.186	0.814
23171	Os08g0431800		chr08	+	20895049	20895136	20894924	20894980	20899228	20899442	23171	2,6	0,0	5,5	10,10	218	131	7.33345e-08	5.85601e-05	1.0,1.0	0.231,0.231	0.769
23172	Os08g0431800		chr08	+	20895049	20895138	20894924	20894980	20899228	20899442	23172	2,8	0,0	9,8	10,10	220	131	2.22228e-07	0.000140098	1.0,1.0	0.349,0.323	0.664
23233	Os02g0727500		chr02	-	30278348	30278713	30276457	30276896	30279119	30279263	23233	5,1	0,0	4,4	6,7	478	131	1.17905e-07	8.5592e-05	1.0,1.0	0.154,0.135	0.855
23237	Os02g0727500		chr02	-	30278348	30278767	30276457	30276896	30279119	30279263	23237	25,33	0,0	42,50	6,7	532	131	1.77975e-06	0.000655935	1.0,1.0	0.633,0.638	0.365
23238	Os02g0727500		chr02	-	30278348	30278794	30276457	30276896	30279119	30279263	23238	14,13	0,0	6,18	6,7	559	131	1.21733e-08	1.26793e-05	1.0,1.0	0.19,0.376	0.717
23271	Os01g0668700		chr01	-	27388581	27388917	27386338	27387529	27389139	27390395	23271	1,2	0,0	2,0	0,4	449	131	0.000204105	0.0173822	1.0,1.0	1.0,0.0	0.5
23408	Os08g0566000		chr08	-	28349185	28349434	28348006	28348798	28349556	28349968	23408	13,4	4,4	13,7	0,1	362	131	0.000194771	0.0167238	0.54,0.266	1.0,0.717	-0.456
23451	Os09g0131400		chr09	-	2397220	2397262	2396779	2397017	2397554	2400579	23451	0,1	8,7	5,6	10,8	173	131	0.000151464	0.0141254	0.0,0.098	0.275,0.362	-0.27
23455	Os09g0131400		chr09	-	2397220	2397458	2396779	2397017	2397554	2400579	23455	1,1	8,7	20,7	10,8	351	131	3.86644e-05	0.00571756	0.045,0.051	0.427,0.246	-0.289
23459	Os09g0131400		chr09	-	2401381	2401651	2397554	2400579	2401896	2401997	23459	39,90	0,0	120,113	4,8	383	131	7.45739e-05	0.0088677	1.0,1.0	0.911,0.829	0.13
23464	Os09g0131400		chr09	-	2403240	2403303	2402987	2403059	2404197	2404366	23464	0,0	13,21	8,8	30,27	194	131	1.02671e-05	0.00234246	0.0,0.0	0.153,0.167	-0.16
23586	Os02g0789400		chr02	-	33542423	33542618	33541861	33542247	33542734	33542860	23586	25,20	6,15	9,3	20,8	308	131	0.000852287	0.0421847	0.639,0.362	0.161,0.138	0.351
23891	Os09g0436500		chr09	+	16072145	16072274	16071334	16071435	16072625	16072771	23891	5,4	0,0	18,8	6,0	260	131	0.000487628	0.0301073	1.0,1.0	0.602,1.0	0.199
23893	Os09g0436500		chr09	+	16072159	16072274	16071334	16071435	16072625	16072771	23893	11,5	0,0	28,9	6,0	246	131	0.000420268	0.0272844	1.0,1.0	0.713,1.0	0.143
23895	Os09g0436500		chr09	+	16072159	16072442	16071334	16071435	16072625	16072771	23895	16,8	0,0	31,10	6,0	396	131	0.000317728	0.0229262	1.0,1.0	0.631,1.0	0.184
23896	Os09g0436500		chr09	+	16072201	16072274	16071334	16071435	16072625	16072771	23896	2,5	0,0	7,5	6,0	204	131	0.00110003	0.0485698	1.0,1.0	0.428,1.0	0.286
23898	Os09g0436500		chr09	+	16072201	16072442	16071334	16071435	16072625	16072771	23898	12,13	0,0	13,7	6,0	354	131	0.0006605	0.0357938	1.0,1.0	0.445,1.0	0.277
23939	Os09g0513500		chr09	-	19982416	19982459	19981182	19981399	19983476	19983517	23939	12,10	13,19	16,19	154,159	174	131	2.47913e-06	0.00084843	0.41,0.284	0.073,0.083	0.269
23946	Os10g0486000		chr10	+	18386986	18387045	18386864	18386895	18388085	18388186	23946	10,22	7,13	35,36	4,4	190	131	8.65682e-05	0.00980384	0.496,0.538	0.858,0.861	-0.342
23972	Os09g0478100		chr09	-	18312280	18312327	18310754	18311073	18312620	18312736	23972	0,1	12,20	5,6	33,17	178	131	0.000703775	0.0370767	0.0,0.035	0.1,0.206	-0.136
24098	Os09g0517200		chr09	-	20165427	20165808	20163093	20164938	20166729	20167803	24098	6,2	0,0	36,9	42,13	494	131	1.28971e-06	0.000532694	1.0,1.0	0.185,0.155	0.83
24099	Os09g0517200		chr09	-	20165427	20165867	20163093	20164938	20166729	20167803	24099	6,2	0,0	34,9	42,13	553	131	1.28797e-06	0.000532694	1.0,1.0	0.161,0.141	0.849
24277	Os10g0128400		chr10	+	1769490	1769598	1769087	1769231	1770140	1771280	24277	0,0	3,1	1,5	2,4	239	131	7.52458e-05	0.00887975	0.0,0.0	0.215,0.407	-0.311
24345	Os10g0183000		chr10	-	5697487	5697690	5694449	5697288	5697768	5697936	24345	0,1	3,22	5,10	19,16	316	131	0.000116039	0.0118796	0.0,0.018	0.098,0.206	-0.143
24436	Os11g0432900		chr11	-	13972310	13972520	13971703	13972030	13972630	13972744	24436	0,1	2,0	2,4	0,0	323	131	0.000639065	0.0351941	0.0,1.0	1.0,1.0	-0.5
24540	Os10g0400900		chr10	+	13544383	13544478	13543441	13543708	13545510	13545595	24540	35,73	2,0	84,64	7,8	226	131	0.000562669	0.0326142	0.91,1.0	0.874,0.823	0.107
24587	Os06g0331300		chr06	-	13102957	13103133	13101544	13101985	13103226	13103485	24587	22,33	4,2	52,23	1,0	289	131	0.00111957	0.0490318	0.714,0.882	0.959,1.0	-0.181
24603	Os08g0526300		chr08	+	26180735	26180825	26179289	26179346	26180992	26181044	24603	0,2	2,3	1,1	0,0	221	131	7.88538e-09	8.99534e-06	0.0,0.283	1.0,1.0	-0.859
24658	Os04g0659900		chr04	+	33669907	33669939	33669753	33669829	33670022	33670091	24658	8,12	4,5	20,14	2,0	163	131	0.000570036	0.0327852	0.616,0.659	0.889,1.0	-0.307
24847	Os10g0572500		chr10	-	22705984	22706305	22704442	22705552	22706775	22707110	24847	5,16	0,0	25,30	2,4	434	131	0.000102603	0.0109243	1.0,1.0	0.79,0.694	0.258
24849	Os10g0572500		chr10	-	22705996	22706305	22704442	22705552	22706775	22707110	24849	7,21	0,0	26,32	2,4	422	131	0.000163027	0.0146272	1.0,1.0	0.801,0.713	0.243
24901	Os10g0578800		chr10	-	23078574	23078765	23077613	23077729	23078924	23079074	24901	8,21	25,29	9,9	68,47	304	131	0.000972838	0.0443911	0.121,0.238	0.054,0.076	0.114
25151	Os11g0251400		chr11	-	8168735	8169200	8165890	8166577	8169738	8169942	25151	1869,4094	90,252	2476,1638	294,191	578	131	2.52214e-09	4.02803e-06	0.825,0.786	0.656,0.66	0.147
25154	Os11g0251400		chr11	-	8168739	8169200	8165890	8166577	8169738	8169942	25154	1865,4080	90,252	2456,1622	294,191	574	131	1.88436e-09	3.22441e-06	0.825,0.787	0.656,0.66	0.148
25155	Os11g0251400		chr11	-	8168856	8169190	8165632	8166577	8169738	8170110	25155	381,887	90,252	501,292	294,191	447	131	1.43326e-10	4.2919e-07	0.554,0.508	0.333,0.309	0.21
25157	Os11g0251400		chr11	-	8169115	8169200	8165890	8166577	8169738	8169942	25157	189,380	90,252	240,199	294,191	216	131	2.52944e-05	0.00423742	0.56,0.478	0.331,0.387	0.16
25159	Os11g0256900		chr11	+	8467316	8467648	8466831	8466997	8467840	8468104	25159	5,25	4,18	3,2	0,0	445	131	1.74367e-05	0.00336867	0.269,0.29	1.0,1.0	-0.721
25160	Os11g0256900		chr11	+	8467316	8467728	8466831	8466997	8467840	8468104	25160	46,120	4,18	10,5	0,0	525	131	7.81961e-05	0.00913788	0.742,0.625	1.0,1.0	-0.317
25211	Os01g0650200		chr01	+	26272785	26272916	26272130	26272281	26273538	26274184	25211	48,134	7,12	41,65	0,2	262	131	0.000404621	0.0266294	0.774,0.848	1.0,0.942	-0.16
25222	Os11g0303200		chr11	+	11397797	11398228	11397509	11397648	11398550	11400230	25222	2,6	2,9	0,2	12,17	544	131	0.000938348	0.0441632	0.194,0.138	0.0,0.028	0.152
25224	Os11g0303200		chr11	+	11397839	11398118	11397509	11397648	11400036	11400230	25224	6,10	1,4	35,16	0,1	392	131	0.000207686	0.0175807	0.667,0.455	1.0,0.842	-0.36
25227	Os11g0303200		chr11	+	11397881	11398118	11397509	11397648	11400036	11400230	25227	3,2	1,4	6,9	0,1	350	131	9.54084e-05	0.0103986	0.529,0.158	1.0,0.771	-0.542
25230	Os11g0303200		chr11	+	11397928	11398118	11397509	11397648	11400036	11400230	25230	0,0	1,4	6,2	0,1	303	131	4.23639e-08	3.49955e-05	0.0,0.0	1.0,0.464	-0.732
25233	Os11g0303200		chr11	+	11398032	11398118	11397509	11397648	11400036	11400230	25233	1,0	1,4	2,1	0,1	217	131	0.000241615	0.0192861	0.376,0.0	1.0,0.376	-0.5
25242	Os10g0577900		chr10	+	23049133	23049283	23048248	23048362	23050034	23050189	25242	2,6	0,1	1,0	6,1	263	131	7.82111e-08	6.04396e-05	1.0,0.749	0.077,0.0	0.836
