# Supplementary material for: SCR106 splicing factor modulates abiotic stress responses by maintaining RNA splicing in rice
Source: J Exp Bot. 2023 Oct 31;75(3):802–18. doi: 10.1093/jxb/erad433 (PMC10837019; doi:10.1093/jxb/erad433)
Supplement: erad433_suppl_Supplementary_Datasets_S6 [file erad433_suppl_supplementary_datasets_s6.xlsx]

## Sheet: A3SS
	ID	GeneID	geneSymbol	chr	strand	longExonStart_0base	longExonEnd	shortES	shortEE	flankingES	flankingEE	ID.1	IJC_SAMPLE_1	SJC_SAMPLE_1	IJC_SAMPLE_2	SJC_SAMPLE_2	IncFormLen	SkipFormLen	PValue	FDR	IncLevel1	IncLevel2	IncLevelDifference
1	164	Os02g0245200	#N/A	chr02	+	8215280	8216077	8215985	8216077	8213193	8213343	164	62,42	0,0	86,31,68	7,4,3	818	131	4.06521e-06	0.00163156	1.0,1.0	0.663,0.554,0.784	0.333
2	269	Os07g0413300	#N/A	chr07	-	12991934	12991988	12991934	12991985	12992057	12992532	269	19,19	24,30	5,2,4	18,18,27	134	131	7.23312e-05	0.0105351	0.436,0.382	0.214,0.098,0.127	0.263
3	377	Os12g0637300	#N/A	chr12	+	27314639	27315000	27314785	27315000	27313226	27314521	377	41,32	8,2	25,6,27	0,0,1	262	131	3.34931e-05	0.00657508	0.719,0.889	1.0,1.0,0.931	-0.173
4	379	Os12g0637300	#N/A	chr12	+	27314649	27315000	27314785	27315000	27313226	27314521	379	25,36	8,2	39,10,18	0,0,1	262	131	2.56559e-05	0.00574417	0.61,0.9	1.0,1.0,0.9	-0.212
5	380	Os12g0637300	#N/A	chr12	+	27314782	27315000	27314785	27315000	27313226	27314521	380	9,1	8,2	2,1,1	0,0,1	134	131	8.07682e-05	0.0112023	0.524,0.328	1.0,1.0,0.494	-0.405
6	432	Os12g0630700	#N/A	chr12	-	26999802	27000139	26999802	27000118	27000346	27000410	432	6,2	5,0	0,0,2	5,1,4	152	131	0.000107993	0.0136393	0.508,1.0	0.0,0.0,0.301	0.654
7	618	Os12g0600400	#N/A	chr12	+	25272538	25272795	25272690	25272795	25271758	25272010	618	3,1	0,0	0,1,0	1,0,3	265	131	5.26506e-07	0.000358213	1.0,1.0	0.0,1.0,0.0	0.667
8	706	Os12g0577100	#N/A	chr12	+	23842818	23842909	23842844	23842909	23842660	23842741	706	6,8	4,0	0,1,0	3,0,2	157	131	8.49979e-05	0.0116887	0.556,1.0	0.0,1.0,0.0	0.445
9	826	Os12g0544600	#N/A	chr12	-	21965107	21965151	21965107	21965145	21965524	21966254	826	25,21	0,0	7,14,11	2,6,0	137	131	0.000193664	0.0202179	1.0,1.0	0.77,0.691,1.0	0.18
10	834	Os12g0544600	#N/A	chr12	-	21969293	21969437	21969293	21969386	21969697	21970027	834	4,2	12,5	0,0,0	5,6,10	182	131	0.000163006	0.0180465	0.194,0.224	0.0,0.0,0.0	0.209
11	882	Os12g0533600	#N/A	chr12	-	21217868	21218365	21217868	21217978	21218771	21218986	882	5,0	0,4	16,3,6	0,0,0	500	131	0.00056335	0.0405789	1.0,0.0	1.0,1.0,1.0	-0.5
12	1467	Os12g0263800	#N/A	chr12	-	9309540	9309664	9309540	9309644	9309746	9309841	1467	83,73	31,22	144,26,181	13,8,21	151	131	0.000307223	0.0275165	0.699,0.742	0.906,0.738,0.882	-0.122
13	1483	Os12g0263800	#N/A	chr12	-	9310274	9310682	9310274	9310663	9317729	9318122	1483	12,8	0,0	17,12,18	3,4,8	150	131	1.87473e-05	0.00479719	1.0,1.0	0.832,0.724,0.663	0.26
14	1484	Os12g0263800	#N/A	chr12	-	9310274	9310733	9310274	9310663	9317729	9318122	1484	8,8	0,0	21,7,10	3,4,8	201	131	8.14039e-06	0.00272261	1.0,1.0	0.82,0.533,0.449	0.399
15	1487	Os12g0263800	#N/A	chr12	-	9310483	9310852	9310483	9310663	9317729	9318122	1487	8,8	0,0	20,6,14	3,4,8	302	131	3.7391e-06	0.00156428	1.0,1.0	0.743,0.394,0.432	0.477
16	1567	Os12g0238100	#N/A	chr12	-	7633115	7633431	7633115	7633292	7635216	7635307	1567	1,3	3,1	2,1,2	0,0,0	262	131	2.24629e-05	0.00526876	0.143,0.6	1.0,1.0,1.0	-0.629
17	1619	Os12g0227400	#N/A	chr12	+	6935554	6935705	6935575	6935705	6932586	6932890	1619	2,3	0,1	1,0,0	0,1,2	152	131	3.57524e-05	0.00694314	1.0,0.721	1.0,0.0,0.0	0.527
18	1632	Os12g0226700	#N/A	chr12	+	6912256	6912425	6912283	6912425	6911275	6911537	1632	35,37	13,7	12,10,3	0,0,0	158	131	4.50467e-07	0.000316976	0.691,0.814	1.0,1.0,1.0	-0.248
19	1692	Os12g0203100	#N/A	chr12	-	5393685	5393750	5393685	5393745	5393839	5393909	1692	101,98	30,32	108,43,118	63,30,90	136	131	5.02417e-05	0.008376	0.764,0.747	0.623,0.58,0.558	0.169
20	1741	Os12g0189400	#N/A	chr12	+	4507145	4507307	4507185	4507307	4506778	4507060	1741	18,11	3,3	10,1,3	0,0,0	171	131	0.000139454	0.0161772	0.821,0.737	1.0,1.0,1.0	-0.221
21	1794	Os12g0182700	#N/A	chr12	+	4194247	4194432	4194370	4194432	4194062	4194169	1794	4,6	29,15	0,0,0	18,5,1	254	131	8.89401e-05	0.0120474	0.066,0.171	0.0,0.0,0.0	0.119
22	1866	Os12g0171801	#N/A	chr12	-	3651706	3652106	3651706	3651802	3653076	3653211	1866	0,1	4,0	3,3,1	0,0,0	417	131	3.16277e-05	0.00651767	0.0,1.0	1.0,1.0,1.0	-0.5
23	1889	Os12g0170300	#N/A	chr12	-	3575030	3575194	3575030	3575186	3576289	3576430	1889	6,1	30,28	15,4,6	19,8,10	139	131	0.000123811	0.0150411	0.159,0.033	0.427,0.32,0.361	-0.273
24	1918	Os12g0166500	#N/A	chr12	+	3364551	3364662	3364561	3364662	3364307	3364482	1918	43,37	7,7	81,43,112	3,1,4	141	131	0.00018317	0.0195524	0.851,0.831	0.962,0.976,0.963	-0.126
25	1945	Os12g0163800	#N/A	chr12	-	3236585	3236865	3236585	3236726	3236994	3237075	1945	14,15	2,0	6,1,11	5,6,6	262	131	1.48541e-05	0.00414858	0.778,1.0	0.375,0.077,0.478	0.579
26	2103	Os12g0132800	#N/A	chr12	-	1584175	1584666	1584175	1584499	1584879	1584923	2103	150,86	44,35	30,20,48	23,21,42	280	131	1.4735e-05	0.00414387	0.615,0.535	0.379,0.308,0.348	0.23
27	2415	Os11g0693800	#N/A	chr11	-	28335895	28336367	28335895	28336346	28336577	28336659	2415	3,2	2,2	4,2,7	0,0,0	152	131	0.000358952	0.0303886	0.564,0.463	1.0,1.0,1.0	-0.487
28	2462	Os11g0664500	#N/A	chr11	+	26779396	26779517	26779402	26779517	26777815	26778256	2462	0,5	2,3	10,3,13	0,0,1	137	131	3.79197e-05	0.0070847	0.0,0.614	1.0,1.0,0.926	-0.668
29	2536	Os11g0645200	#N/A	chr11	+	25616082	25616183	25616087	25616183	25615891	25616000	2536	109,95	18,16	97,50,90	36,31,30	136	131	0.000191946	0.0200772	0.854,0.851	0.722,0.608,0.743	0.162
30	2620	Os12g0573900	#N/A	chr12	+	23675790	23676237	23676053	23676237	23674544	23674785	2620	4,3	0,0	2,2,7	2,4,0	376	131	2.40267e-05	0.00547734	1.0,1.0	0.258,0.148,1.0	0.531
31	2907	Os11g0552100	#N/A	chr11	-	20534993	20535110	20534993	20535104	20535203	20535899	2907	10,4	0,0	25,5,19	8,0,10	137	131	6.70569e-05	0.0100645	1.0,1.0	0.749,1.0,0.645	0.202
32	2992	Os11g0545700	#N/A	chr11	-	20113074	20113172	20113074	20113167	20113343	20113395	2992	47,43	60,32	14,15,19	62,35,38	136	131	0.000316286	0.0280475	0.43,0.564	0.179,0.292,0.325	0.232
33	3034	Os11g0536800	#N/A	chr11	-	19573970	19574284	19573970	19574125	19574762	19574863	3034	0,3	14,9	20,2,9	9,10,9	272	131	0.000706697	0.0472719	0.0,0.138	0.517,0.088,0.325	-0.241
34	3420	Os03g0334700	#N/A	chr03	+	12379825	12380262	12379897	12380262	12379429	12379719	3420	2,3	3,2	4,5,8	0,0,2	203	131	0.000144325	0.0164281	0.301,0.492	1.0,1.0,0.721	-0.511
35	3432	Os01g0232300	#N/A	chr01	+	7327087	7327142	7327121	7327142	7326937	7326982	3432	66,46	0,0	45,26,51	5,4,1	165	131	0.000500523	0.0378233	1.0,1.0	0.877,0.838,0.976	0.103
36	3542	Os07g0642100	#N/A	chr07	-	26723899	26724012	26723899	26724010	26725076	26725232	3542	2,2	0,0	0,2,0	4,0,1	133	131	8.04241e-05	0.0112023	1.0,1.0	0.0,1.0,0.0	0.667
37	3652	Os05g0444300	#N/A	chr05	+	21751538	21751687	21751544	21751687	21751405	21751463	3652	5,1	7,0	2,4,11	0,0,0	137	131	0.000549872	0.0400446	0.406,1.0	1.0,1.0,1.0	-0.297
38	3746	Os04g0614300	#N/A	chr04	+	31162850	31162895	31162853	31162895	31162738	31162761	3746	1,3	1,0	0,0,9	4,6,0	134	131	0.000548975	0.0400331	0.494,1.0	0.0,0.0,1.0	0.414
39	3902	Os04g0588200	#N/A	chr04	+	29720236	29720416	29720239	29720416	29719936	29720071	3902	5,1	0,0	29,4,12	6,1,3	134	131	0.000676271	0.0460902	1.0,1.0	0.825,0.796,0.796	0.194
40	3933	Os04g0420500	#N/A	chr04	-	20792919	20793109	20792919	20793026	20793224	20793443	3933	2,3	2,3	19,3,11	0,0,2	214	131	2.0504e-05	0.00496752	0.38,0.38	1.0,1.0,0.771	-0.544
41	3939	Os04g0583700	#N/A	chr04	+	29495157	29495234	29495167	29495234	29494986	29495076	3939	0,0	12,4	11,0,2	31,2,20	141	131	0.000350571	0.0299964	0.0,0.0	0.248,0.0,0.085	-0.111
42	4129	Os04g0544900	#N/A	chr04	-	27281126	27281464	27281126	27281213	27281583	27281625	4129	12,9	0,0	16,0,6	5,1,1	364	131	4.74563e-05	0.00807599	1.0,1.0	0.535,0.0,0.683	0.594
43	4165	Os04g0631800	#N/A	chr04	-	32175275	32175392	32175275	32175377	32176081	32177352	4165	0,0	29,13	3,8,2	33,31,28	146	131	0.000263591	0.0249247	0.0,0.0	0.075,0.188,0.06	-0.108
44	4216	Os04g0533300	#N/A	chr04	-	26665617	26665833	26665617	26665705	26667897	26668216	4216	63,79	0,1	94,30,55	11,4,2	259	131	2.32605e-05	0.00537005	1.0,0.976	0.812,0.791,0.933	0.143
45	4217	Os04g0533300	#N/A	chr04	-	26665617	26665840	26665617	26665705	26667897	26668216	4217	63,79	0,1	95,28,55	11,4,2	262	131	2.29507e-05	0.00533756	1.0,0.975	0.812,0.778,0.932	0.147
46	4218	Os04g0533300	#N/A	chr04	-	26665617	26665919	26665617	26665705	26667897	26668216	4218	124,98	0,1	115,37,101	11,4,2	327	131	1.75169e-05	0.00462976	1.0,0.975	0.807,0.787,0.953	0.138
47	4304	Os04g0509200	#N/A	chr04	-	25469789	25469857	25469789	25469854	25469933	25470059	4304	64,37	52,51	46,23,49	126,70,117	134	131	6.33761e-05	0.00975524	0.546,0.415	0.263,0.243,0.29	0.215
48	4869	Os04g0422000	#N/A	chr04	+	20874264	20874538	20874405	20874538	20874047	20874166	4869	13,14	19,19	5,0,0	26,13,13	262	131	9.91097e-07	0.000583692	0.255,0.269	0.088,0.0,0.0	0.233
49	5031	Os04g0403400	#N/A	chr04	+	20014523	20014653	20014537	20014653	20014136	20014265	5031	3,1	0,0	4,0,2	1,1,4	145	131	0.000130289	0.0155491	1.0,1.0	0.783,0.0,0.311	0.635
50	5106	Os09g0509200	#N/A	chr09	+	19756525	19756882	19756850	19756882	19756372	19756438	5106	6,15	0,0	7,1,8	0,2,5	438	131	2.90852e-05	0.00627641	1.0,1.0	1.0,0.13,0.324	0.515
51	5141	Os04g0376700	#N/A	chr04	-	18415641	18416083	18415641	18415757	18417491	18417621	5141	5,4	9,2	2,0,0	15,6,13	439	131	4.56988e-05	0.00796159	0.142,0.374	0.038,0.0,0.0	0.245
52	5363	Os09g0530000	#N/A	chr09	+	20753320	20753523	20753397	20753523	20752963	20753102	5363	5,5	4,1	8,2,8	0,0,0	208	131	3.77843e-05	0.0070847	0.44,0.759	1.0,1.0,1.0	-0.4
53	5454	Os04g0401800	#N/A	chr04	-	19894751	19894818	19894751	19894809	19894894	19895029	5454	22,28	4,3	22,1,22	0,0,0	140	131	0.000289763	0.0267094	0.837,0.897	1.0,1.0,1.0	-0.133
54	5508	Os04g0282000	#N/A	chr04	-	12034913	12035715	12034913	12035053	12037543	12037970	5508	19,22	2,4	26,9,44	0,0,0	775	131	2.74247e-07	0.000228604	0.616,0.482	1.0,1.0,1.0	-0.451
55	5636	Os04g0228300	#N/A	chr04	+	8593015	8593417	8593287	8593417	8592181	8592269	5636	27,22	50,29	68,42,42	41,21,27	385	131	2.02742e-05	0.00494819	0.155,0.205	0.361,0.405,0.346	-0.191
56	5660	Os04g0224600	#N/A	chr04	-	8281940	8282065	8281940	8282058	8283783	8283846	5660	68,53	29,17	98,53,87	14,5,18	138	131	0.000539482	0.0397066	0.69,0.747	0.869,0.91,0.821	-0.148
57	5938	Os06g0690200	#N/A	chr06	-	28771402	28771661	28771402	28771590	28772017	28772219	5938	8,4	5,5	0,0,0	1,1,7	202	131	1.90238e-08	3.55429e-05	0.509,0.342	0.0,0.0,0.0	0.425
58	5939	Os06g0690200	#N/A	chr06	-	28771402	28771661	28771402	28771634	28772017	28772219	5939	8,4	23,21	0,0,0	10,2,13	158	131	3.54873e-06	0.00152601	0.224,0.136	0.0,0.0,0.0	0.18
59	5941	Os06g0690200	#N/A	chr06	-	28772313	28772518	28772313	28772495	28773072	28773158	5941	7,2	0,1	0,2,6	5,2,2	154	131	0.000321961	0.0283608	1.0,0.63	0.0,0.46,0.718	0.422
60	6137	Os07g0517900	#N/A	chr07	-	19980543	19980784	19980543	19980637	19981214	19981363	6137	6,4	0,1	11,6,10	5,17,8	262	131	0.000133573	0.0158631	1.0,0.667	0.524,0.15,0.385	0.48
61	6258	Os03g0858700	#N/A	chr03	-	36243765	36244231	36243765	36243881	36244358	36244434	6258	18,7	5,0	17,6,17	0,0,0	463	131	0.000750153	0.0489697	0.505,1.0	1.0,1.0,1.0	-0.248
62	6305	Os03g0857200	#N/A	chr03	-	36178396	36179073	36178396	36178550	36179317	36180182	6305	0,1	3,6	6,3,9	8,2,4	636	131	0.000163539	0.0180465	0.0,0.033	0.134,0.236,0.317	-0.213
63	6410	Os12g0574900	#N/A	chr12	-	23732290	23732371	23732290	23732348	23732595	23732710	6410	1,6	4,2	7,7,1	0,1,0	154	131	2.34249e-05	0.005378	0.175,0.718	1.0,0.856,1.0	-0.505
64	6412	Os12g0574900	#N/A	chr12	-	23732290	23732415	23732290	23732348	23732595	23732710	6412	14,20	4,2	19,18,14	0,1,0	198	131	0.00028439	0.026385	0.698,0.869	1.0,0.923,1.0	-0.191
65	6499	Os09g0558900	#N/A	chr09	-	22213734	22213807	22213734	22213802	22213890	22214040	6499	0,0	2,1	0,2,2	2,0,0	136	131	4.15551e-05	0.0074802	0.0,0.0	0.0,1.0,1.0	-0.667
66	6675	Os02g0101800	#N/A	chr02	-	100540	100993	100540	100914	101063	101143	6675	0,0	19,18	8,6,1	24,8,14	210	131	1.94336e-05	0.004808	0.0,0.0	0.172,0.319,0.043	-0.178
67	6765	Os05g0399200	#N/A	chr05	+	19422770	19423234	19422775	19423234	19417806	19417907	6765	15,7	0,0	14,10,15	12,2,1	136	131	5.50069e-05	0.00887019	1.0,1.0	0.529,0.828,0.935	0.236
68	6769	Os05g0399200	#N/A	chr05	+	19422775	19423234	19422854	19423234	19417806	19417907	6769	0,0	1,1	12,2,1	0,2,3	210	131	8.25029e-06	0.00272851	0.0,0.0	1.0,0.384,0.172	-0.519
69	6847	Os03g0624800	#N/A	chr03	+	23743104	23743371	23743109	23743371	23740487	23742257	6847	34,20	14,4	32,18,34	0,1,3	136	131	1.73026e-05	0.00459554	0.701,0.828	1.0,0.945,0.916	-0.189
70	6897	Os02g0781600	#N/A	chr02	+	33120390	33120561	33120505	33120561	33119867	33119967	6897	9,3	0,0	9,3,17	5,2,5	246	131	3.7532e-06	0.00156428	1.0,1.0	0.489,0.444,0.644	0.474
71	6898	Os02g0781600	#N/A	chr02	+	33120417	33120561	33120505	33120561	33119867	33119967	6898	19,29	0,0	27,12,30	5,2,5	219	131	1.51805e-05	0.00421799	1.0,1.0	0.764,0.782,0.782	0.224
72	6980	Os10g0327800	#N/A	chr10	+	9160835	9161071	9160840	9161071	9159320	9159550	6980	8,7	9,9	28,16,22	6,2,7	136	131	0.000139117	0.0161772	0.461,0.428	0.818,0.885,0.752	-0.374
73	7114	Os10g0374700	#N/A	chr10	-	11883874	11884256	11883874	11884212	11885216	11885455	7114	17,11	0,0	25,2,15	3,0,4	175	131	0.000699486	0.0471822	1.0,1.0	0.862,1.0,0.737	0.134
74	7292	Os03g0129000	#N/A	chr03	+	1642920	1642954	1642924	1642954	1642746	1642812	7292	3,1	0,0	0,0,1	2,1,0	135	131	5.16912e-05	0.00851286	1.0,1.0	0.0,0.0,1.0	0.667
75	7460	Os04g0650500	#N/A	chr04	+	33147773	33147949	33147776	33147949	33147438	33147695	7460	8,12	0,0	15,9,7	4,0,4	134	131	0.000390753	0.0320299	1.0,1.0	0.786,1.0,0.631	0.194
76	7543	Os01g0684800	#N/A	chr01	+	28233261	28233420	28233351	28233420	28233089	28233180	7543	2,3	0,0	9,6,16	4,2,3	221	131	4.05462e-05	0.00734741	1.0,1.0	0.571,0.64,0.76	0.343
77	7545	Os01g0684800	#N/A	chr01	+	28233264	28233420	28233351	28233420	28233089	28233180	7545	5,4	0,0	21,8,41	4,2,3	218	131	0.000704505	0.0471836	1.0,1.0	0.759,0.706,0.891	0.215
78	7546	Os01g0684800	#N/A	chr01	+	28233307	28233420	28233351	28233420	28233089	28233180	7546	1,4	0,0	10,8,3	4,2,3	175	131	1.67287e-05	0.00450942	1.0,1.0	0.652,0.75,0.428	0.39
79	7771	Os03g0684400	#N/A	chr03	+	27290049	27290361	27290270	27290361	27289478	27289549	7771	40,23	28,17	22,12,7	5,1,1	334	131	0.000563647	0.0405789	0.359,0.347	0.633,0.825,0.733	-0.377
80	8011	Os05g0235300	#N/A	chr05	+	8288975	8289165	8289092	8289165	8288785	8288869	8011	2,6	0,0	1,0,0	0,2,2	248	131	7.32249e-08	9.01698e-05	1.0,1.0	1.0,0.0,0.0	0.667
81	8194	Os01g0590900	#N/A	chr01	+	23092670	23092815	23092760	23092815	23092480	23092572	8194	83,60	5,5	76,35,63	0,0,0	221	131	2.94148e-05	0.00629922	0.908,0.877	1.0,1.0,1.0	-0.107
82	8336	Os03g0581800	#N/A	chr03	+	21380391	21380471	21380395	21380471	21378586	21378657	8336	0,0	15,6	2,4,2	7,3,9	135	131	5.63001e-05	0.00897192	0.0,0.0	0.217,0.564,0.177	-0.319
83	8376	Os06g0647400	#N/A	chr06	-	26456947	26457046	26456947	26457040	26457116	26457196	8376	9,17	0,0	31,16,28	10,3,4	137	131	3.78328e-05	0.0070847	1.0,1.0	0.748,0.836,0.87	0.182
84	8497	Os03g0439700	#N/A	chr03	-	18576132	18576520	18576132	18576425	18576600	18576678	8497	30,0	4,6	26,10,15	0,2,0	226	131	5.05502e-05	0.00840157	0.813,0.0	1.0,0.743,1.0	-0.508
85	8498	Os03g0439700	#N/A	chr03	-	18576132	18576532	18576132	18576425	18576600	18576678	8498	10,4	4,6	9,16,4	0,2,0	238	131	9.75513e-06	0.00307298	0.579,0.268	1.0,0.815,1.0	-0.515
86	8596	Os03g0424500	#N/A	chr03	+	17716362	17716765	17716378	17716765	17716094	17716278	8596	2,8	0,0	11,6,7	8,0,1	147	131	0.000491374	0.0374981	1.0,1.0	0.551,1.0,0.862	0.196
87	8717	Os10g0212100	#N/A	chr10	+	8074211	8074370	8074262	8074370	8072615	8073586	8717	4,7	1,5	10,2,4	0,0,0	182	131	2.70526e-06	0.00124666	0.742,0.502	1.0,1.0,1.0	-0.378
88	9079	Os12g0552300	#N/A	chr12	-	22423372	22423577	22423372	22423573	22423825	22424062	9079	5,5	4,3	4,2,6	0,0,0	135	131	8.18874e-07	0.000504185	0.548,0.618	1.0,1.0,1.0	-0.417
89	9105	Os06g0163000	#N/A	chr06	-	3175805	3176379	3175805	3176060	3177021	3177337	9105	5,3	0,0	18,9,21	7,2,3	432	131	7.85679e-06	0.0026606	1.0,1.0	0.438,0.577,0.68	0.435
90	9162	Os03g0111700	#N/A	chr03	+	669505	669766	669654	669766	669262	669342	9162	6,3	3,1	21,6,27	0,0,0	262	131	0.000258738	0.0246378	0.5,0.6	1.0,1.0,1.0	-0.45
91	9330	Os08g0307400	#N/A	chr08	-	12854497	12855120	12854497	12854822	12856349	12856488	9330	446,301	20,22	242,145,287	3,2,4	411	131	2.71504e-06	0.00124666	0.877,0.813	0.963,0.959,0.958	-0.115
92	9357	Os03g0205000	#N/A	chr03	-	5487245	5487615	5487245	5487604	5487725	5487787	9357	17,24	6,2	68,8,41	0,0,1	142	131	2.05958e-05	0.00496752	0.723,0.917	1.0,1.0,0.974	-0.171
93	9584	Os03g0319400	#N/A	chr03	-	11529559	11529979	11529559	11529688	11530114	11530306	9584	0,0	11,11	9,5,1	4,9,14	404	131	7.77529e-05	0.0109523	0.0,0.0	0.422,0.153,0.023	-0.199
94	9636	Os03g0804400	#N/A	chr03	+	33583892	33584054	33583912	33584054	33582455	33582968	9636	7,0	16,11	0,0,0	10,8,9	151	131	0.000232563	0.0231461	0.275,0.0	0.0,0.0,0.0	0.138
95	9698	Os03g0311300	#N/A	chr03	+	11106200	11106621	11106525	11106621	11104553	11104992	9698	7,8	2,2	5,5,6	0,0,0	438	131	2.66883e-05	0.00590215	0.511,0.545	1.0,1.0,1.0	-0.472
96	9733	Os03g0311300	#N/A	chr03	+	11119136	11119633	11119525	11119633	11118649	11118809	9733	1878,1031	854,430	326,138,158	229,129,129	502	131	1.6462e-07	0.000159275	0.365,0.385	0.271,0.218,0.242	0.131
97	9802	Os01g0132700	#N/A	chr01	-	1789628	1789832	1789628	1789768	1791134	1791200	9802	11,8	7,7	16,19,26	0,2,4	195	131	3.92921e-05	0.0072434	0.514,0.434	1.0,0.865,0.814	-0.419
98	9855	Os03g0294200	#N/A	chr03	+	10262317	10262413	10262330	10262413	10261322	10261463	9855	6,8	0,0	8,2,18	5,1,2	144	131	0.000199836	0.0206632	1.0,1.0	0.593,0.645,0.891	0.29
99	10038	Os03g0275300	#N/A	chr03	-	9298680	9299069	9298680	9299053	9299168	9299290	10038	0,2	20,26	14,5,14	31,18,59	147	131	5.35435e-05	0.00869039	0.0,0.064	0.287,0.198,0.175	-0.188
100	10073	Os03g0293900	#N/A	chr03	-	10244236	10244369	10244236	10244276	10244451	10244544	10073	5,2	0,0	3,1,15	1,7,9	224	131	5.28904e-07	0.000358213	1.0,1.0	0.637,0.077,0.494	0.597
101	10297	Os03g0239400	#N/A	chr03	-	7362798	7363279	7362798	7363241	7363347	7363407	10297	22,13	0,0	9,6,13	10,0,4	169	131	1.93571e-05	0.004808	1.0,1.0	0.411,1.0,0.716	0.291
102	10514	Os03g0215000	#N/A	chr03	-	6016232	6016421	6016232	6016401	6016747	6017199	10514	6,1	12,5	0,0,0	24,6,21	151	131	6.93216e-06	0.00242322	0.303,0.148	0.0,0.0,0.0	0.225
103	10627	Os11g0181400	#N/A	chr11	+	4087870	4088234	4088148	4088234	4087643	4087735	10627	3,4	0,0	4,5,4	0,3,5	391	131	1.09241e-05	0.00336302	1.0,1.0	1.0,0.358,0.211	0.477
104	10656	Os03g0205500	#N/A	chr03	+	5519267	5519493	5519464	5519493	5518811	5518849	10656	18,14	0,0	22,3,10	3,3,2	310	131	9.32755e-06	0.00295547	1.0,1.0	0.756,0.297,0.679	0.423
105	10852	Os03g0778000	#N/A	chr03	+	32271377	32271521	32271393	32271521	32271026	32271149	10852	1,0	28,12	8,6,2	19,15,11	147	131	1.56486e-05	0.00430393	0.031,0.0	0.273,0.263,0.139	-0.21
106	10894	Os08g0365900	#N/A	chr08	-	16957851	16958176	16957851	16958085	16959723	16959993	10894	6,11	0,0	14,10,18	0,4,4	222	131	0.000255092	0.0243873	1.0,1.0	1.0,0.596,0.726	0.226
107	10901	Os08g0477800	#N/A	chr08	+	23562720	23562765	23562723	23562765	23562221	23562381	10901	0,0	6,2	2,2,2	1,0,2	134	131	3.00357e-07	0.000233786	0.0,0.0	0.662,1.0,0.494	-0.719
108	11287	Os03g0163100	#N/A	chr03	+	3422378	3422541	3422384	3422541	3421847	3421928	11287	2,2	3,0	0,0,0	5,1,2	137	131	0.000163492	0.0180465	0.389,1.0	0.0,0.0,0.0	0.695
109	11288	Os03g0163100	#N/A	chr03	+	3423065	3423203	3423076	3423203	3422862	3422955	11288	0,1	86,77	7,6,4	52,23,37	142	131	1.41775e-06	0.000791922	0.0,0.012	0.11,0.194,0.091	-0.126
110	11541	Os03g0141700	#N/A	chr03	+	2297389	2297581	2297392	2297581	2295349	2295790	11541	6,4	0,0	18,8,18	6,0,4	134	131	0.00050007	0.0378233	1.0,1.0	0.746,1.0,0.815	0.146
111	11663	Os03g0133300	#N/A	chr03	+	1875054	1875366	1875284	1875366	1874402	1874596	11663	21,4	6,1	2,2,5	0,1,0	343	131	0.000203229	0.0209022	0.572,0.604	1.0,0.433,1.0	-0.223
112	11717	Os03g0132200	#N/A	chr03	+	1832181	1832474	1832342	1832474	1831884	1832063	11717	385,216	395,377	63,46,55	209,114,173	274	131	5.70421e-07	0.000376909	0.318,0.215	0.126,0.162,0.132	0.127
113	11780	Os03g0127950	#N/A	chr03	-	1574745	1574980	1574745	1574973	1575051	1575496	11780	10,4	0,0	10,4,5	4,0,4	138	131	0.000150138	0.0170101	1.0,1.0	0.704,1.0,0.543	0.251
114	11808	Os03g0125800	#N/A	chr03	+	1478080	1478496	1478405	1478496	1477896	1477983	11808	74,40	6,2	50,20,44	0,0,0	438	131	1.08404e-05	0.00336302	0.787,0.857	1.0,1.0,1.0	-0.178
115	12033	Os07g0623300	#N/A	chr07	+	25796053	25796305	25796074	25796305	25795888	25795972	12033	185,95	223,144	238,135,155	172,104,117	152	131	3.17571e-05	0.00651767	0.417,0.362	0.544,0.528,0.533	-0.146
116	12133	Os02g0528500	#N/A	chr02	+	19383102	19383389	19383203	19383389	19377494	19377743	12133	4,3	0,0	21,5,12	3,0,8	232	131	0.000150379	0.0170101	1.0,1.0	0.798,1.0,0.459	0.248
117	12338	Os02g0831500	#N/A	chr02	+	35760475	35760634	35760512	35760634	35760048	35760293	12338	7,4	1,4	5,4,4	0,0,0	168	131	0.000185899	0.0197055	0.845,0.438	1.0,1.0,1.0	-0.359
118	12477	Os02g0825600	#N/A	chr02	-	35456335	35456512	35456335	35456419	35456701	35456752	12477	4,5	1,0	2,1,1	4,2,4	224	131	2.9635e-06	0.00131613	0.701,1.0	0.226,0.226,0.128	0.657
119	12725	Os11g0545300	#N/A	chr11	+	20071096	20071557	20071478	20071557	20067940	20068141	12725	44,50	0,0	74,45,80	5,5,7	495	131	4.37365e-06	0.00174245	1.0,1.0	0.797,0.704,0.752	0.249
120	12727	Os11g0545300	#N/A	chr11	+	20071136	20071557	20071478	20071557	20067940	20068141	12727	48,52	0,0	77,45,83	5,5,7	455	131	4.95978e-06	0.00187924	1.0,1.0	0.816,0.722,0.773	0.23
121	13118	Os02g0798700	#N/A	chr02	+	34001931	34001997	34001951	34001997	34001441	34001578	13118	1,0	2,1	4,3,3	0,0,4	151	131	0.000174335	0.0190056	0.303,0.0	1.0,1.0,0.394	-0.647
122	13125	Os02g0798700	#N/A	chr02	+	34005371	34005471	34005426	34005471	34005195	34005285	13125	37,28	10,0	38,24,49	0,0,0	186	131	1.71052e-05	0.00458809	0.723,1.0	1.0,1.0,1.0	-0.139
123	13198	Os02g0793900	#N/A	chr02	-	33736779	33736946	33736779	33736901	33737068	33737329	13198	14,9	7,5	1,12,4	0,0,0	176	131	3.73169e-08	5.61641e-05	0.598,0.573	1.0,1.0,1.0	-0.415
124	13208	Os03g0191400	#N/A	chr03	+	4764645	4764815	4764722	4764815	4764260	4764331	13208	43,22	36,19	20,23,25	51,34,54	208	131	0.000546492	0.0399596	0.429,0.422	0.198,0.299,0.226	0.184
125	13544	Os06g0502900	#N/A	chr06	+	17815727	17816172	17815734	17816172	17815409	17815475	13544	9,5	0,0	12,4,6	8,2,3	138	131	3.93793e-06	0.00160425	1.0,1.0	0.587,0.655,0.655	0.368
126	13576	Os01g0780400	#N/A	chr01	+	33057573	33057647	33057586	33057647	33057128	33057241	13576	7,4	7,0	3,2,8	0,0,0	144	131	0.000396272	0.0324332	0.476,1.0	1.0,1.0,1.0	-0.262
127	13637	Os07g0546600	#N/A	chr07	-	21671248	21671342	21671248	21671326	21671592	21671885	13637	12,16	101,122	14,16,21	50,37,49	147	131	5.90845e-05	0.00929876	0.096,0.105	0.2,0.278,0.276	-0.151
128	13714	Os04g0640500	#N/A	chr04	+	32577276	32577340	32577296	32577340	32576453	32576489	13714	449,216	581,319	202,90,109	160,45,93	151	131	4.40127e-05	0.00776773	0.401,0.37	0.523,0.634,0.504	-0.168
129	13846	Os04g0531300	#N/A	chr04	+	26567386	26567731	26567594	26567731	26567029	26567168	13846	2,0	13,16	7,2,5	13,6,7	321	131	0.000457916	0.0357845	0.059,0.0	0.18,0.12,0.226	-0.146
130	13848	Os04g0531300	#N/A	chr04	+	26567424	26567731	26567594	26567731	26567029	26567168	13848	1,0	13,16	3,4,5	13,6,7	283	131	0.000133798	0.0158631	0.034,0.0	0.097,0.236,0.248	-0.177
131	13923	Os04g0639300	#N/A	chr04	-	32483831	32484057	32483831	32483961	32484390	32484417	13923	34,13	14,7	7,6,2	0,0,0	227	131	5.29127e-08	6.99248e-05	0.584,0.517	1.0,1.0,1.0	-0.45
132	13924	Os04g0639300	#N/A	chr04	-	32483831	32484071	32483831	32483961	32484390	32484417	13924	28,13	14,7	7,4,2	0,0,0	241	131	3.59568e-08	5.56632e-05	0.521,0.502	1.0,1.0,1.0	-0.488
133	14027	Os01g0892500	#N/A	chr01	-	38807759	38808141	38807759	38808122	38808349	38808427	14027	7,3	10,5	0,0,0	1,12,1	150	131	2.37371e-07	0.000204147	0.379,0.344	0.0,0.0,0.0	0.361
134	14246	Os03g0703100	#N/A	chr03	-	28249900	28250314	28249900	28250118	28251358	28251602	14246	3,5	0,0	13,0,10	3,3,0	309	131	0.000197327	0.0205213	1.0,1.0	0.648,0.0,1.0	0.451
135	14477	Os06g0517500	#N/A	chr06	-	18946323	18946494	18946323	18946363	18952969	18953051	14477	3,8	2,4	0,0,2	3,2,2	262	131	0.000120128	0.0147592	0.429,0.5	0.0,0.0,0.333	0.354
136	14612	Os04g0509100	#N/A	chr04	+	25461592	25461691	25461621	25461691	25461359	25461427	14612	55,24	109,54	44,15,24	44,13,21	160	131	0.000530345	0.0394512	0.292,0.267	0.45,0.486,0.483	-0.194
137	14613	Os04g0509100	#N/A	chr04	+	25461605	25461691	25461621	25461691	25461359	25461427	14613	2,4	109,54	21,2,0	44,13,21	147	131	0.000562308	0.0405789	0.016,0.062	0.298,0.121,0.0	-0.101
138	14682	Os03g0162900	#N/A	chr03	+	3413642	3413958	3413686	3413958	3408239	3410971	14682	2,6	3,3	0,0,0	1,2,3	175	131	1.11652e-07	0.000126032	0.333,0.6	0.0,0.0,0.0	0.467
139	14784	Os08g0484400	#N/A	chr08	-	23930969	23931234	23930969	23931223	23931422	23931508	14784	0,0	39,25	2,3,5	19,9,41	142	131	0.000238506	0.0234108	0.0,0.0	0.089,0.235,0.101	-0.142
140	14850	Os08g0290000	#N/A	chr08	-	11551803	11551989	11551803	11551985	11552226	11554951	14850	12,2	64,33	22,14,25	53,22,46	135	131	7.12425e-05	0.010437	0.154,0.056	0.287,0.382,0.345	-0.233
141	14855	Os08g0290000	#N/A	chr08	-	11551803	11552067	11551803	11551989	11552226	11554951	14855	24,16	12,2	14,8,3	22,14,25	209	131	3.14616e-05	0.00651767	0.556,0.834	0.285,0.264,0.07	0.489
142	15252	Os03g0730500	#N/A	chr03	+	29874694	29874960	29874920	29874960	29874417	29874489	15252	281,298	12,20	196,73,177	1,0,1	339	131	1.169e-08	2.53356e-05	0.9,0.852	0.987,1.0,0.986	-0.115
143	15343	Os01g0730800	#N/A	chr01	+	30489519	30489872	30489764	30489872	30489288	30489421	15343	24,20	0,0	1,1,8	2,2,0	358	131	0.000382705	0.0316094	1.0,1.0	0.155,0.155,1.0	0.563
144	15346	Os01g0739200	#N/A	chr01	+	30869764	30869939	30869831	30869939	30869443	30869566	15346	2,0	1,2	5,2,1	0,0,0	198	131	0.000210482	0.0215176	0.57,0.0	1.0,1.0,1.0	-0.715
145	15417	Os07g0464200	#N/A	chr07	-	16346964	16347339	16346964	16347152	16348732	16349480	15417	409,236	20,28	60,19,24	0,0,1	300	131	4.72912e-06	0.00184341	0.899,0.786	1.0,1.0,0.913	-0.129
146	15455	Os02g0110600	#N/A	chr02	-	567622	568116	567622	567880	568172	568298	15455	16,14	2,3	15,9,25	0,0,1	349	131	0.000229053	0.0230251	0.75,0.637	1.0,1.0,0.904	-0.274
147	15647	Os07g0236200	#N/A	chr07	-	7581081	7582256	7581081	7581373	7582557	7582633	15647	41,21	6,1	30,35,26	0,0,1	996	131	1.12706e-05	0.00339333	0.473,0.734	1.0,1.0,0.774	-0.321
148	15987	Os09g0449600	#N/A	chr09	+	16835244	16836503	16836139	16836503	16834609	16834801	15987	184,75	11,5	67,23,68	0,0,0	1008	131	2.42752e-08	3.98569e-05	0.685,0.661	1.0,1.0,1.0	-0.327
149	16122	Os01g0913400	#N/A	chr01	-	39815761	39815897	39815761	39815868	39816814	39819008	16122	3,1	1,0	0,4,2	2,4,8	160	131	0.000307457	0.0275165	0.711,1.0	0.0,0.45,0.17	0.649
150	16236	Os01g0682500	#N/A	chr01	+	28128740	28128911	28128843	28128911	28128491	28128570	16236	162,76	0,1	31,28,17	1,8,0	234	131	0.000255153	0.0243873	1.0,0.977	0.946,0.662,1.0	0.119
151	16249	Os06g0594100	#N/A	chr06	+	23345220	23345495	23345442	23345495	23344994	23345096	16249	663,519	121,113	263,133,217	123,58,124	335	131	1.58166e-11	1.71395e-07	0.682,0.642	0.455,0.473,0.406	0.217
152	16396	Os01g0673600	#N/A	chr01	-	27669348	27669538	27669348	27669422	27670332	27670391	16396	13,1	1,4	13,6,17	0,0,2	247	131	0.00073901	0.0485935	0.873,0.117	1.0,1.0,0.818	-0.444
153	16397	Os01g0673600	#N/A	chr01	-	27669348	27669572	27669348	27669422	27670332	27670391	16397	10,2	1,4	14,7,18	0,0,2	263	131	0.000463049	0.0359956	0.833,0.199	1.0,1.0,0.818	-0.423
154	16491	Os03g0848600	#N/A	chr03	+	35691363	35691577	35691369	35691577	35690788	35691289	16491	0,1	2,2	4,3,7	0,0,1	137	131	1.24e-07	0.000134371	0.0,0.323	1.0,1.0,0.87	-0.795
155	16495	Os03g0848600	#N/A	chr03	+	35691369	35691577	35691396	35691577	35690788	35691289	16495	2,2	3,0	0,0,1	4,2,4	158	131	0.000341781	0.0293943	0.356,1.0	0.0,0.0,0.172	0.621
156	16621	Os01g0655300	#N/A	chr01	+	26593476	26593618	26593537	26593618	26593242	26593298	16621	2,0	23,17	14,1,2	27,6,10	192	131	0.000329342	0.0287813	0.056,0.0	0.261,0.102,0.12	-0.133
157	16880	Os01g0805800	#N/A	chr01	-	34165131	34165519	34165131	34165420	34166053	34166383	16880	5,3	5,1	10,4,4	0,2,0	230	131	0.000495388	0.0376982	0.363,0.631	1.0,0.533,1.0	-0.347
158	16933	Os01g0113000	#N/A	chr01	-	701297	701469	701297	701465	701546	702373	16933	36,34	1,0	26,26,61	8,3,8	135	131	3.59581e-05	0.00695815	0.972,1.0	0.759,0.894,0.881	0.141
159	17041	Os01g0636700	#N/A	chr01	-	25526001	25526221	25526001	25526113	25527102	25527183	17041	2,2	3,1	8,2,0	0,0,1	239	131	0.000564367	0.0405789	0.268,0.523	1.0,1.0,0.0	-0.271
160	17042	Os01g0636700	#N/A	chr01	-	25526001	25526246	25526001	25526113	25527102	25527183	17042	4,1	3,1	7,3,3	0,0,1	262	131	1.71907e-05	0.0045883	0.4,0.333	1.0,1.0,0.6	-0.5
161	17175	Os02g0435400	#N/A	chr02	+	13865376	13865812	13865380	13865812	13864437	13864718	17175	24,36	0,0	38,13,43	0,5,9	135	131	9.23412e-05	0.012293	1.0,1.0	1.0,0.716,0.823	0.154
162	17324	Os01g0321300	#N/A	chr01	-	12243708	12243843	12243708	12243821	12244426	12244645	17324	1,0	6,7	9,0,7	4,5,4	153	131	0.000368399	0.0309162	0.125,0.0	0.658,0.0,0.6	-0.357
163	17331	Os11g0533800	#N/A	chr11	-	19452706	19453202	19452706	19453194	19453300	19453577	17331	77,58	2,0	31,8,14	4,2,5	139	131	3.37963e-05	0.00661065	0.973,1.0	0.88,0.79,0.725	0.188
164	17332	Os11g0533800	#N/A	chr11	-	19453101	19453218	19453101	19453194	19453300	19453577	17332	17,5	2,0	2,1,5	4,2,5	155	131	2.00863e-05	0.00494177	0.878,1.0	0.297,0.297,0.458	0.588
165	17400	Os01g0617500	#N/A	chr01	-	24536713	24536897	24536713	24536772	24537715	24537772	17400	5,6	0,1	5,0,1	0,3,2	256	131	0.000470015	0.0363286	1.0,0.754	1.0,0.0,0.204	0.476
166	17467	Os06g0703500	#N/A	chr06	-	29707328	29707594	29707328	29707378	29707864	29707903	17467	38,32	0,0	57,33,83	8,6,7	329	131	2.86349e-06	0.00128223	1.0,1.0	0.739,0.687,0.825	0.25
167	17468	Os06g0703500	#N/A	chr06	-	29707328	29707675	29707328	29707378	29707864	29707903	17468	55,54	0,0	146,49,179	8,6,7	410	131	2.95622e-05	0.00629922	1.0,1.0	0.854,0.723,0.891	0.177
168	17469	Os06g0703500	#N/A	chr06	-	29707328	29707690	29707328	29707378	29707864	29707903	17469	37,32	0,0	62,34,81	8,6,7	425	131	2.11176e-06	0.00105944	1.0,1.0	0.705,0.636,0.781	0.293
169	17470	Os06g0703500	#N/A	chr06	-	29707328	29707710	29707328	29707378	29707864	29707903	17470	37,32	0,0	59,38,83	8,6,7	445	131	2.08719e-06	0.0010569	1.0,1.0	0.685,0.651,0.777	0.296
170	17593	Os11g0460800	#N/A	chr11	+	15690047	15690190	15690087	15690190	15685339	15685462	17593	59,65	212,300	51,20,52	93,47,100	171	131	3.34338e-05	0.00657508	0.176,0.142	0.296,0.246,0.285	-0.117
171	17600	Os11g0460800	#N/A	chr11	+	15692709	15692880	15692743	15692880	15692560	15692632	17600	0,0	2,3	1,3,2	4,0,0	165	131	2.76859e-06	0.00126057	0.0,0.0	0.166,1.0,1.0	-0.722
172	17637	Os02g0564400	#N/A	chr02	+	21427316	21427633	21427532	21427633	21425671	21426471	17637	30,10	6,0	4,2,3	0,0,0	329	131	0.000214528	0.0217669	0.666,1.0	1.0,1.0,1.0	-0.167
173	17708	Os04g0474432	#N/A	chr04	+	23730969	23731096	23731059	23731096	23727464	23727769	17708	1,1	0,0	0,1,4	2,0,3	221	131	0.000109132	0.0137511	1.0,1.0	0.0,1.0,0.441	0.52
174	17776	Os05g0417300	#N/A	chr05	+	20444755	20444878	20444804	20444878	20444364	20444578	17776	5,5	0,2	0,0,3	4,2,1	180	131	9.16047e-05	0.0122551	1.0,0.645	0.0,0.0,0.686	0.594
175	18025	Os02g0473000	#N/A	chr02	-	16109779	16109910	16109779	16109882	16110288	16110335	18025	50,47	2,0	47,14,45	7,2,5	159	131	0.000686922	0.0466401	0.954,1.0	0.847,0.852,0.881	0.117
176	18027	Os02g0473000	#N/A	chr02	-	16109779	16110136	16109779	16109882	16110288	16110335	18027	38,33	2,0	24,13,26	7,2,5	367	131	0.00014029	0.0161772	0.871,1.0	0.55,0.699,0.65	0.302
177	18139	Os07g0300900	#N/A	chr07	-	11866004	11866420	11866004	11866404	11866817	11866940	18139	4,2	9,1	0,0,0	2,2,2	147	131	2.52431e-05	0.00567519	0.284,0.641	0.0,0.0,0.0	0.463
178	18185	Os01g0182600	#N/A	chr01	-	4336350	4336757	4336350	4336455	4338299	4338486	18185	32,38	0,0	86,26,47	4,4,2	415	131	0.000237914	0.0234108	1.0,1.0	0.872,0.672,0.881	0.192
179	18202	Os02g0244700	#N/A	chr02	-	8179289	8179479	8179289	8179320	8179617	8180616	18202	9,1	7,0	12,3,3	0,0,0	272	131	0.000289367	0.0267094	0.382,1.0	1.0,1.0,1.0	-0.309
180	18234	Os04g0592700	#N/A	chr04	-	29985812	29986015	29985812	29985924	29986535	29986685	18234	36,38	3,0	79,18,59	16,3,11	222	131	0.000547236	0.0399601	0.876,1.0	0.744,0.78,0.76	0.177
181	18329	Os03g0414400	#N/A	chr03	-	17173889	17174032	17173889	17174026	17174116	17174177	18329	5,5	3,7	6,2,2	0,0,0	137	131	4.20305e-09	1.13865e-05	0.614,0.406	1.0,1.0,1.0	-0.49
182	18468	Os01g0559200	#N/A	chr01	+	21182757	21183221	21183063	21183221	21182424	21182530	18468	2,2	2,2	10,4,6	2,0,0	419	131	4.23694e-05	0.00756666	0.238,0.238	0.61,1.0,1.0	-0.632
183	18521	Os02g0731300	#N/A	chr02	-	30459802	30459917	30459802	30459869	30464063	30464135	18521	68,55	10,8	78,45,84	4,0,4	179	131	0.000500132	0.0378233	0.833,0.834	0.935,1.0,0.939	-0.125
184	18522	Os02g0731300	#N/A	chr02	-	30459802	30459921	30459802	30459869	30464063	30464135	18522	70,57	10,8	78,48,90	4,0,4	183	131	0.000454507	0.0356849	0.834,0.836	0.933,1.0,0.942	-0.123
185	18523	Os02g0731300	#N/A	chr02	-	30459802	30459929	30459802	30459869	30464063	30464135	18523	84,59	10,8	87,54,90	4,0,4	191	131	0.000662404	0.0455828	0.852,0.835	0.937,1.0,0.939	-0.115
186	18524	Os02g0731300	#N/A	chr02	-	30459802	30461254	30459802	30459869	30464063	30464135	18524	148,108	10,8	234,126,222	4,0,4	1498	131	4.72544e-05	0.00807599	0.564,0.541	0.836,1.0,0.829	-0.336
187	18541	Os02g0675800	#N/A	chr02	+	27550524	27550652	27550584	27550652	27549672	27549791	18541	7,4	1,0	3,0,0	2,4,2	191	131	2.8401e-07	0.000233155	0.828,1.0	0.507,0.0,0.0	0.745
188	18542	Os02g0675800	#N/A	chr02	+	27550533	27550652	27550584	27550652	27549672	27549791	18542	4,6	1,0	7,0,4	2,4,2	182	131	0.000507516	0.0382532	0.742,1.0	0.716,0.0,0.59	0.436
189	18885	Os01g0221900	#N/A	chr01	-	6668678	6668887	6668678	6668849	6668962	6669079	18885	1,0	14,23	1,5,7	9,11,36	169	131	0.000455101	0.0356849	0.052,0.0	0.079,0.261,0.131	-0.131
190	18895	Os07g0618700	#N/A	chr07	+	25538428	25539056	25538729	25539056	25537821	25538044	18895	58,41	0,0	83,27,87	16,2,4	414	131	2.182e-06	0.00108464	1.0,1.0	0.621,0.81,0.873	0.232
191	18918	Os01g0614700	#N/A	chr01	+	24376411	24376859	24376759	24376859	24375876	24376217	18918	185,237	12,8	228,142,249	4,2,1	461	131	0.000140606	0.0161772	0.814,0.894	0.942,0.953,0.986	-0.106
192	18972	Os01g0655800	#N/A	chr01	+	26636005	26636186	26636063	26636186	26635697	26635837	18972	60,31	0,0	41,49,47	3,0,9	189	131	0.000240324	0.0234628	1.0,1.0	0.905,1.0,0.784	0.104
193	19018	Os02g0480200	#N/A	chr02	-	16499100	16499507	16499100	16499493	16499635	16499737	19018	4,1	45,35	12,7,3	22,15,17	145	131	9.56186e-05	0.0126054	0.074,0.025	0.33,0.297,0.138	-0.206
194	19107	Os05g0165400	#N/A	chr05	+	3840726	3841180	3840996	3841180	3839685	3840062	19107	1,1	4,0	4,1,10	0,0,0	383	131	0.000290218	0.0267094	0.079,1.0	1.0,1.0,1.0	-0.461
195	19120	Os05g0165400	#N/A	chr05	+	3842484	3842653	3842498	3842653	3841794	3841849	19120	19,3	2,1	13,9,10	9,5,20	145	131	0.000498022	0.0378233	0.896,0.73	0.566,0.619,0.311	0.314
196	19412	Os05g0535300	#N/A	chr05	+	26580914	26581139	26581032	26581139	26580140	26580442	19412	0,0	2,4	3,0,4	1,5,1	249	131	0.000639656	0.0444332	0.0,0.0	0.612,0.0,0.678	-0.43
197	19554	Os01g0846900	#N/A	chr01	-	36387135	36387199	36387135	36387163	36387274	36387353	19554	37,27	0,0	18,16,20	1,1,6	167	131	0.000299863	0.0272147	1.0,1.0	0.934,0.926,0.723	0.139
198	19656	Os03g0176700	#N/A	chr03	-	4071182	4071655	4071182	4071272	4071818	4071889	19656	1,0	0,7	5,7,6	0,0,0	496	131	5.73161e-06	0.00207247	1.0,0.0	1.0,1.0,1.0	-0.5
199	19692	Os01g0709500	#N/A	chr01	-	29490599	29490951	29490599	29490689	29491804	29492494	19692	46,32	1,0	65,21,41	7,6,4	375	131	3.03938e-05	0.00643279	0.941,1.0	0.764,0.55,0.782	0.272
200	19777	Os02g0751100	#N/A	chr02	+	31567092	31567359	31567126	31567359	31564813	31565254	19777	16,4	0,2	5,3,9	20,1,12	165	131	0.000231482	0.0231406	1.0,0.614	0.166,0.704,0.373	0.393
201	19779	Os02g0751100	#N/A	chr02	+	31567092	31567359	31567126	31567359	31565601	31565737	19779	2,0	25,24	11,7,11	32,9,50	165	131	3.66065e-05	0.00703338	0.06,0.0	0.214,0.382,0.149	-0.218
202	19808	Os02g0305600	#N/A	chr02	-	11938050	11938177	11938050	11938158	11938708	11938762	19808	4,1	4,1	0,0,1	1,1,5	150	131	6.40575e-05	0.00980442	0.466,0.466	0.0,0.0,0.149	0.416
203	19892	Os01g0193600	#N/A	chr01	-	5022949	5023392	5022949	5023376	5023569	5023678	19892	5,4	0,0	6,1,2	7,2,0	147	131	9.69755e-05	0.012661	1.0,1.0	0.433,0.308,1.0	0.42
204	19976	Os08g0172200	#N/A	chr08	+	4239846	4240055	4239963	4240055	4239178	4239599	19976	22,27	4,4	15,6,14	1,0,0	248	131	0.000101128	0.0129535	0.744,0.781	0.888,1.0,1.0	-0.2
205	20223	Os01g0510100	#N/A	chr01	+	17907343	17907588	17907362	17907588	17907066	17907249	20223	7,6	4,2	15,21,14	2,0,0	150	131	0.000111198	0.0139144	0.604,0.724	0.868,1.0,1.0	-0.292
206	20304	Os03g0435200	#N/A	chr03	+	18359299	18359407	18359335	18359407	18355627	18357860	20304	0,0	10,7	5,2,5	2,2,10	167	131	1.52708e-06	0.000844286	0.0,0.0	0.662,0.44,0.282	-0.461
207	20404	Os01g0276800	#N/A	chr01	-	9703872	9704300	9703872	9704119	9704918	9705021	20404	3,4	0,0	3,2,1	2,2,3	294	131	5.93677e-09	1.34028e-05	1.0,1.0	0.401,0.308,0.129	0.721
208	20513	Os05g0487600	#N/A	chr05	-	23992822	23993156	23992822	23993152	23993299	23993392	20513	7,2	1,2	1,2,0	10,3,4	135	131	8.53177e-05	0.011703	0.872,0.492	0.088,0.393,0.0	0.522
209	20653	Os04g0653200	#N/A	chr04	+	33317154	33317338	33317262	33317338	33316720	33316855	20653	65,51	1,8	65,30,50	0,0,0	239	131	3.21545e-05	0.00653009	0.973,0.777	1.0,1.0,1.0	-0.125
210	20785	Os03g0344900	#N/A	chr03	-	12854763	12855261	12854763	12855231	12855317	12855371	20785	5,2	0,1	0,0,3	1,2,3	161	131	1.10771e-05	0.00339084	1.0,0.619	0.0,0.0,0.449	0.66
211	20803	Os04g0620000	#N/A	chr04	-	31504899	31505119	31504899	31505109	31505458	31505580	20803	27,20	4,9	19,11,12	1,0,0	141	131	5.53673e-06	0.00202697	0.862,0.674	0.946,1.0,1.0	-0.214
212	21007	Os01g0118700	#N/A	chr01	-	1073869	1073998	1073869	1073990	1074155	1074242	21007	2,8	0,0	0,1,3	6,1,0	139	131	0.000663778	0.0455828	1.0,1.0	0.0,0.485,1.0	0.505
213	21143	Os01g0158500	#N/A	chr01	+	3062614	3062695	3062654	3062695	3062326	3062542	21143	32,12	6,1	36,121,20	2,1,0	171	131	0.000341203	0.0293912	0.803,0.902	0.932,0.989,1.0	-0.121
214	21144	Os01g0158500	#N/A	chr01	+	3062630	3062695	3062654	3062695	3062326	3062542	21144	15,3	6,1	12,35,2	2,1,0	155	131	0.000675745	0.0460902	0.679,0.717	0.835,0.967,1.0	-0.236
215	21259	Os07g0676200	#N/A	chr07	-	28635830	28636227	28635830	28636056	28636687	28636816	21259	16,25	5,1	13,2,26	0,0,0	284	131	9.503e-05	0.0125583	0.596,0.92	1.0,1.0,1.0	-0.242
216	21378	Os01g0894700	#N/A	chr01	-	38901981	38902181	38901981	38902122	38902274	38902333	21378	15,13	0,6	4,5,11	0,0,0	190	131	0.000651191	0.0451187	1.0,0.599	1.0,1.0,1.0	-0.201
217	21586	Os01g0104600	#N/A	chr01	-	250859	251090	250859	250940	251315	251384	21586	34,8	5,5	11,1,10	0,0,0	263	131	2.27429e-07	0.000202009	0.772,0.444	1.0,1.0,1.0	-0.392
218	21690	Os01g0224500	#N/A	chr01	-	6842975	6843410	6842975	6843374	6843484	6843524	21690	0,0	2,6	10,2,0	6,2,7	167	131	0.000140926	0.0161772	0.0,0.0	0.567,0.44,0.0	-0.336
219	21753	Os01g0332500	#N/A	chr01	+	12914388	12914484	12914403	12914484	12898776	12898925	21753	24,11	8,0	32,22,49	1,0,0	146	131	7.80259e-05	0.0109523	0.729,1.0	0.966,1.0,1.0	-0.124
220	21759	Os01g0332500	#N/A	chr01	+	12914653	12914811	12914705	12914811	12914388	12914484	21759	1,0	10,10	17,2,12	55,16,33	183	131	0.000349966	0.0299964	0.067,0.0	0.181,0.082,0.207	-0.123
221	21901	Os03g0738400	#N/A	chr03	+	30302588	30302773	30302697	30302773	30302422	30302488	21901	170,112	10,13	35,27,24	1,0,0	240	131	1.8999e-05	0.00479719	0.903,0.825	0.95,1.0,1.0	-0.119
222	21906	Os03g0738400	#N/A	chr03	+	30302697	30303143	30303031	30303143	30302422	30302488	21906	301,214	25,14	42,27,56	0,0,2	447	131	1.60025e-05	0.00437383	0.779,0.818	1.0,1.0,0.891	-0.165
223	21907	Os03g0738400	#N/A	chr03	+	30302705	30303143	30303031	30303143	30302422	30302488	21907	291,201	25,14	41,27,57	0,0,2	439	131	1.15859e-05	0.00343032	0.776,0.811	1.0,1.0,0.895	-0.171
224	22214	Os01g0534900	#N/A	chr01	-	19402913	19403193	19402913	19403157	19405072	19405480	22214	0,0	8,6	5,0,7	16,4,5	167	131	0.000143832	0.0164184	0.0,0.0	0.197,0.0,0.523	-0.24
225	22223	Os01g0534900	#N/A	chr01	-	19402913	19403234	19402913	19403193	19405072	19405480	22223	22,17	0,0	19,10,20	5,0,7	172	131	3.68415e-05	0.00703993	1.0,1.0	0.743,1.0,0.685	0.191
226	22459	Os01g0214400	#N/A	chr01	+	6255729	6255811	6255734	6255811	6255601	6255647	22459	4,4	2,2	3,1,4	0,0,0	136	131	0.000343928	0.029532	0.658,0.658	1.0,1.0,1.0	-0.342
227	22538	Os01g0640800	#N/A	chr01	-	25754242	25754383	25754242	25754373	25754447	25754545	22538	8,6	65,63	19,8,10	25,18,26	141	131	8.4655e-06	0.00274657	0.103,0.081	0.414,0.292,0.263	-0.231
228	22606	Os02g0518400	#N/A	chr02	+	18841789	18841982	18841897	18841982	18839444	18839580	22606	12,10	25,13	3,0,0	29,15,22	239	131	2.07215e-08	3.71199e-05	0.208,0.297	0.054,0.0,0.0	0.235
229	22607	Os02g0518400	#N/A	chr02	+	18841870	18841982	18841897	18841982	18839444	18839580	22607	3,8	25,13	1,0,0	29,15,22	158	131	5.27528e-06	0.00195771	0.09,0.338	0.028,0.0,0.0	0.205
230	22631	Os02g0749300	#N/A	chr02	+	31493556	31493980	31493915	31493980	31493347	31493477	22631	52,15	6,0	11,4,15	0,0,0	472	131	0.000215478	0.0218195	0.706,1.0	1.0,1.0,1.0	-0.147
231	22634	Os02g0749300	#N/A	chr02	+	31493565	31493980	31493915	31493980	31493347	31493477	22634	51,17	6,0	11,4,15	0,0,0	463	131	0.000238261	0.0234108	0.706,1.0	1.0,1.0,1.0	-0.147
232	22636	Os02g0749300	#N/A	chr02	+	31493584	31493980	31493915	31493980	31493347	31493477	22636	59,17	6,0	12,4,15	0,0,0	444	131	0.000302644	0.0273298	0.744,1.0	1.0,1.0,1.0	-0.128
233	22715	Os03g0202001	#N/A	chr03	-	5342166	5342614	5342166	5342611	5342685	5342835	22715	4,1	0,1	0,0,1	1,2,1	134	131	3.01957e-07	0.000233786	1.0,0.494	0.0,0.0,0.494	0.582
234	23001	Os03g0363900	#N/A	chr03	+	14185914	14186002	14185934	14186002	14185496	14185664	23001	2,4	0,0	0,0,2	2,1,0	151	131	0.000718656	0.0478945	1.0,1.0	0.0,0.0,1.0	0.667
235	23331	Os02g0785900	#N/A	chr02	+	33369970	33370177	33369973	33370177	33369529	33369668	23331	26,6	24,7	2,0,4	19,7,12	134	131	1.90358e-05	0.00479719	0.514,0.456	0.093,0.0,0.246	0.372
236	23408	Os01g0899500	#N/A	chr01	-	39130466	39130908	39130466	39130828	39131013	39131123	23408	6,4	6,1	5,1,2	0,0,0	211	131	1.01452e-07	0.000117185	0.383,0.713	1.0,1.0,1.0	-0.452
237	23420	Os01g0899500	#N/A	chr01	-	39131607	39131985	39131607	39131969	39132141	39132237	23420	14,12	4,2	9,2,2	0,0,0	147	131	0.000172457	0.0188388	0.757,0.842	1.0,1.0,1.0	-0.201
238	23531	Os07g0264900	#N/A	chr07	+	9399579	9399715	9399607	9399715	9399350	9399492	23531	25,22	2,0	35,9,26	14,0,8	159	131	0.00067155	0.0459999	0.911,1.0	0.673,1.0,0.728	0.155
239	23581	Os09g0565500	#N/A	chr09	+	22532660	22532824	22532694	22532824	22532477	22532585	23581	0,0	8,5	5,1,2	10,1,5	165	131	9.07859e-05	0.0121756	0.0,0.0	0.284,0.443,0.241	-0.323
240	23700	Os03g0241600	#N/A	chr03	-	7486096	7486412	7486096	7486391	7486537	7487296	23700	10,12	0,6	10,11,13	0,0,0	152	131	0.000593241	0.042072	1.0,0.633	1.0,1.0,1.0	-0.183
241	23763	Os01g0144000	#N/A	chr01	-	2381922	2382185	2381922	2381962	2382411	2382584	23763	3,2	3,2	3,2,3	0,0,0	336	131	7.10729e-08	8.95552e-05	0.281,0.281	1.0,1.0,1.0	-0.719
242	23772	Os01g0100600	#N/A	chr01	+	23420	23847	23571	23847	22840	23281	23772	5,3	2,2	0,1,0	1,6,4	264	131	1.85392e-06	0.000994548	0.554,0.427	0.0,0.076,0.0	0.465
243	23816	Os01g0115100	#N/A	chr01	-	805598	806412	805598	805702	806487	806564	23816	8,1	9,10	13,13,9	4,3,2	823	131	4.24544e-05	0.00756666	0.124,0.016	0.341,0.408,0.417	-0.319
244	24054	Os09g0513800	#N/A	chr09	+	20005107	20005170	20005132	20005170	20004872	20004920	24054	25,10	23,17	19,2,5	2,0,2	156	131	6.92509e-05	0.0102239	0.477,0.331	0.889,1.0,0.677	-0.451
245	24147	Os11g0587500	#N/A	chr11	-	22269306	22269584	22269306	22269440	22270103	22270207	24147	29,19	13,1	25,7,15	2,0,0	262	131	0.000290352	0.0267094	0.527,0.905	0.862,1.0,1.0	-0.238
246	24192	Os01g0106900	#N/A	chr01	-	374727	375172	374727	375123	376002	376149	24192	6,9	6,1	3,2,4	0,0,0	180	131	7.62259e-06	0.00259753	0.421,0.868	1.0,1.0,1.0	-0.356
247	24254	Os05g0390500	#N/A	chr05	+	18930125	18930347	18930137	18930347	18929743	18929817	24254	2,2	2,5	1,4,5	1,0,0	143	131	6.16851e-06	0.00221339	0.478,0.268	0.478,1.0,1.0	-0.453
248	24259	Os05g0390500	#N/A	chr05	+	18930137	18930347	18930199	18930347	18929743	18929817	24259	2,5	5,2	1,0,0	2,4,4	193	131	5.72689e-05	0.00909953	0.214,0.629	0.253,0.0,0.0	0.337
249	24385	Os02g0741300	#N/A	chr02	+	31005597	31005697	31005611	31005697	31005379	31005441	24385	116,75	8,7	63,12,31	21,2,14	145	131	3.22035e-05	0.00653009	0.929,0.906	0.73,0.844,0.667	0.171
250	24456	Os03g0359100	#N/A	chr03	-	13945276	13945504	13945276	13945492	13945610	13945799	24456	20,18	7,2	21,10,23	1,0,0	143	131	1.89462e-05	0.00479719	0.724,0.892	0.951,1.0,1.0	-0.176
251	24527	Os04g0614100	#N/A	chr04	+	31144058	31144202	31144067	31144202	31143799	31143961	24527	2,0	2,2	3,2,2	0,0,1	140	131	1.60642e-05	0.00437383	0.483,0.0	1.0,1.0,0.652	-0.643
252	24837	Os02g0119800	#N/A	chr02	+	1042931	1043229	1043160	1043229	1042443	1042544	24837	4,2	0,0	0,0,2	4,2,0	342	131	2.18276e-08	3.71199e-05	1.0,1.0	0.0,0.0,1.0	0.667
253	25012	Os01g0688200	#N/A	chr01	-	28384499	28384776	28384499	28384598	28385438	28385569	25012	0,1	1,2	5,1,2	0,1,0	291	131	2.09788e-07	0.000189446	0.0,0.184	1.0,0.31,1.0	-0.678
254	25013	Os01g0688200	#N/A	chr01	-	28384499	28384985	28384499	28384598	28385438	28385569	25013	3,2	1,2	6,1,3	0,1,0	500	131	0.000131002	0.0155999	0.44,0.208	1.0,0.208,1.0	-0.412
255	25053	Os01g0784600	#N/A	chr01	+	33245804	33246063	33245809	33246063	33245462	33245710	25053	80,72	26,29	96,30,46	11,5,5	136	131	5.18861e-05	0.00851906	0.748,0.705	0.894,0.852,0.899	-0.155
256	25133	Os01g0231800	#N/A	chr01	+	7282223	7282572	7282459	7282572	7282050	7282083	25133	8,4	0,0	18,6,17	4,3,0	349	131	0.00014866	0.0168861	1.0,1.0	0.628,0.429,1.0	0.314
257	25183	Os04g0290800	#N/A	chr04	+	12647753	12647810	12647764	12647810	12646749	12647025	25183	14,16	7,5	29,29,34	0,4,1	142	131	6.7021e-05	0.0100645	0.649,0.747	1.0,0.87,0.969	-0.248
258	25203	Os03g0108800	#N/A	chr03	+	513587	513761	513708	513761	512205	512326	25203	44,43	10,10	38,13,48	35,15,28	252	131	3.93038e-05	0.0072434	0.696,0.691	0.361,0.311,0.471	0.313
259	25410	Os01g0361500	#N/A	chr01	-	14736127	14736564	14736127	14736363	14736679	14736735	25410	27,26	6,0	29,12,16	0,0,0	314	131	0.000477314	0.0367698	0.652,1.0	1.0,1.0,1.0	-0.174
260	25452	Os03g0183100	#N/A	chr03	-	4356628	4357059	4356628	4357052	4357605	4357780	25452	17,17	7,1	15,14,2	0,0,0	138	131	1.92085e-05	0.004808	0.697,0.942	1.0,1.0,1.0	-0.181
261	25497	Os02g0313500	#N/A	chr02	+	12382985	12383173	12383041	12383173	12382695	12382882	25497	4,10	7,2	23,3,22	2,0,1	187	131	0.000408272	0.0331153	0.286,0.778	0.89,1.0,0.939	-0.411
262	26128	Os01g0937300	#N/A	chr01	-	41153214	41154304	41153214	41153648	41154451	41154666	26128	2,11	0,0	15,7,28	1,0,6	769	131	9.99681e-05	0.0129271	1.0,1.0	0.719,1.0,0.443	0.279
263	26355	Os03g0133900	#N/A	chr03	-	1894947	1895438	1894947	1895132	1895538	1895634	26355	10,10	2,2	2,2,5	0,0,0	419	131	9.89284e-05	0.0128233	0.61,0.61	1.0,1.0,1.0	-0.39
264	26356	Os03g0133900	#N/A	chr03	-	1894947	1895447	1894947	1895132	1895538	1895634	26356	9,10	2,2	2,2,5	0,0,0	428	131	7.64099e-05	0.0108378	0.579,0.605	1.0,1.0,1.0	-0.408
265	26422	Os12g0144000	#N/A	chr12	+	2172233	2172374	2172270	2172374	2171950	2172024	26422	3,4	0,0	0,3,0	1,2,2	168	131	8.35133e-07	0.000508418	1.0,1.0	0.0,0.539,0.0	0.82
266	26425	Os12g0144000	#N/A	chr12	+	2172248	2172374	2172270	2172374	2171950	2172024	26425	2,1	0,0	3,0,0	1,2,2	153	131	8.48288e-07	0.000510689	1.0,1.0	0.72,0.0,0.0	0.76
267	26492	Os01g0287700	#N/A	chr01	-	10346286	10347089	10346286	10346752	10347397	10347488	26492	5,3	3,2	6,1,11	0,0,0	450	131	9.15907e-08	0.000110279	0.327,0.304	1.0,1.0,1.0	-0.684
268	26555	Os01g0393000	#N/A	chr01	+	16717731	16717950	16717749	16717950	16717219	16717606	26555	28,33	0,1	22,9,25	9,0,3	149	131	0.000265679	0.0250785	1.0,0.967	0.682,1.0,0.88	0.13
269	26571	Os01g0912700	#N/A	chr01	+	39779188	39779565	39779217	39779565	39778905	39778986	26571	37,10	3,4	1,3,4	0,0,0	160	131	0.000101079	0.0129535	0.91,0.672	1.0,1.0,1.0	-0.209
270	26690	Os01g0295900	#N/A	chr01	-	10815788	10816051	10815788	10816047	10816150	10816229	26690	6,6	3,6	6,4,4	0,0,0	135	131	2.79543e-08	4.45477e-05	0.66,0.492	1.0,1.0,1.0	-0.424
271	26745	Os02g0117600	#N/A	chr02	+	925478	925631	925495	925631	925302	925389	26745	39,27	1,6	17,15,25	0,0,0	148	131	0.000682872	0.0464817	0.972,0.799	1.0,1.0,1.0	-0.115
272	26842	Os02g0307200	#N/A	chr02	+	12055069	12055402	12055157	12055402	12054770	12054985	26842	0,0	5,13	1,5,3	9,5,10	219	131	0.000294065	0.0268946	0.0,0.0	0.062,0.374,0.152	-0.196
273	26929	Os08g0103400	#N/A	chr08	-	192412	192741	192412	192654	193502	193688	26929	1,3	0,1	0,0,0	1,2,1	218	131	3.82327e-06	0.00158132	1.0,0.643	0.0,0.0,0.0	0.822
274	27177	Os06g0649500	#N/A	chr06	+	26533611	26533751	26533626	26533751	26532888	26533040	27177	1,0	2,2	7,1,2	1,2,0	146	131	4.98721e-05	0.00834004	0.31,0.0	0.863,0.31,1.0	-0.569
275	27191	Os06g0649500	#N/A	chr06	+	26537155	26537417	26537349	26537417	26536556	26536822	27191	7,11	0,1	7,3,5	2,2,2	307	131	0.000737401	0.0485466	1.0,0.824	0.599,0.39,0.516	0.41
276	27282	Os03g0844450	#N/A	chr03	+	35496779	35497047	35496958	35497047	35496509	35496630	27282	8,6	21,37	35,16,16	24,12,31	292	131	0.00010794	0.0136393	0.146,0.068	0.395,0.374,0.188	-0.212
277	27383	Os01g0144100	#N/A	chr01	-	2383610	2384084	2383610	2384044	2384318	2384400	27383	24,11	1,6	4,14,14	0,0,0	171	131	7.1523e-05	0.0104454	0.948,0.584	1.0,1.0,1.0	-0.234
278	27484	Os01g0773100	#N/A	chr01	+	32671224	32671366	32671229	32671366	32670991	32671121	27484	78,66	20,11	89,26,120	10,2,5	136	131	0.000418717	0.0338106	0.79,0.852	0.896,0.926,0.959	-0.106
279	27503	Os04g0513400	#N/A	chr04	+	25662786	25662999	25662924	25662999	25661562	25661624	27503	16,7	7,2	21,21,54	1,0,1	262	131	2.58309e-07	0.000218683	0.533,0.636	0.913,1.0,0.964	-0.374
280	27581	Os02g0596900	#N/A	chr02	+	23181128	23181218	23181139	23181218	23180909	23181020	27581	2,2	2,2	2,1,1	1,0,0	142	131	5.76772e-05	0.00913762	0.48,0.48	0.649,1.0,1.0	-0.403
281	27603	Os05g0120800	#N/A	chr05	+	1104957	1105229	1104968	1105229	1104774	1104872	27603	84,37	1,0	39,24,30	19,0,6	142	131	1.06837e-06	0.000622434	0.987,1.0	0.654,1.0,0.822	0.168
282	27707	Os01g0106700	#N/A	chr01	+	368116	368558	368479	368558	367274	367383	27707	3,1	4,2	5,1,11	1,0,0	476	131	3.20088e-07	0.000244268	0.171,0.121	0.579,1.0,1.0	-0.714
283	27769	Os06g0609600	#N/A	chr06	-	24273955	24274162	24273955	24274127	24274381	24274581	27769	2,8	1,1	0,1,0	2,0,1	166	131	7.12725e-05	0.010437	0.612,0.863	0.0,1.0,0.0	0.404
284	27835	Os01g0763700	#N/A	chr01	+	32138199	32138470	32138296	32138470	32137365	32137462	27835	0,0	1,4	0,6,1	1,0,0	228	131	1.24545e-05	0.00362802	0.0,0.0	0.0,1.0,1.0	-0.667
285	28059	Os07g0420700	#N/A	chr07	+	13496410	13496782	13496626	13496782	13496121	13496315	28059	12,5	1,0	9,8,8	2,4,3	329	131	0.000490246	0.0374648	0.827,1.0	0.642,0.443,0.515	0.38
286	28060	Os07g0420700	#N/A	chr07	+	13496466	13496782	13496626	13496782	13496121	13496315	28060	11,5	1,0	7,8,5	2,4,3	273	131	0.000308775	0.0275165	0.841,1.0	0.627,0.49,0.444	0.4
287	28175	Os11g0533500	#N/A	chr11	+	19438750	19439038	19438925	19439038	19438474	19438588	28175	8,2	3,4	4,2,5	0,0,0	288	131	5.82238e-09	1.34028e-05	0.548,0.185	1.0,1.0,1.0	-0.633
288	28365	Os02g0698000	#N/A	chr02	+	28703289	28703470	28703308	28703470	28703026	28703111	28365	9,2	21,19	0,0,0	2,1,7	150	131	1.18506e-05	0.00348341	0.272,0.084	0.0,0.0,0.0	0.178
289	28385	Os09g0103200	#N/A	chr09	+	426522	426727	426661	426727	424946	426420	28385	80,59	15,12	76,80,92	3,5,1	262	131	1.96964e-06	0.00102614	0.727,0.711	0.927,0.889,0.979	-0.213
290	28406	Os05g0411200	#N/A	chr05	-	20106069	20106490	20106069	20106481	20107179	20107227	28406	2,1	0,0	3,0,1	5,4,2	140	131	5.24881e-09	1.34028e-05	1.0,1.0	0.36,0.0,0.319	0.774
291	28410	Os05g0411200	#N/A	chr05	-	20108845	20108920	20108845	20108907	20109767	20110199	28410	6,9	15,21	3,0,1	23,9,26	144	131	7.49787e-05	0.010774	0.267,0.281	0.106,0.0,0.034	0.227
292	28481	Os03g0841900	#N/A	chr03	-	35396510	35396798	35396510	35396773	35397103	35397157	28481	459,272	27,17	120,36,39	21,8,5	156	131	0.000189556	0.0199428	0.935,0.931	0.828,0.791,0.868	0.104
293	28549	Os02g0197700	#N/A	chr02	-	5472459	5472658	5472459	5472652	5472781	5472849	28549	6,6	14,10	2,0,1	17,4,28	137	131	1.93186e-05	0.004808	0.291,0.365	0.101,0.0,0.033	0.283
294	28582	Os12g0294100	#N/A	chr12	+	11421215	11421419	11421273	11421419	11419983	11420400	28582	2,4	1,0	0,4,0	7,0,3	189	131	8.80143e-05	0.0119519	0.581,1.0	0.0,1.0,0.0	0.457
295	28974	Os02g0198300	#N/A	chr02	+	5505892	5506049	5505969	5506049	5505315	5505654	28974	2,6	2,2	2,4,6	0,0,0	208	131	0.000458087	0.0357845	0.386,0.654	1.0,1.0,1.0	-0.48
296	29134	Os01g0897200	#N/A	chr01	-	38992476	38992726	38992476	38992572	38992865	38992967	29134	0,1	525,342	0,0,368	327,215,0	267	131	0.000586701	0.0418823	0.0,0.001	0.0,0.0,1.0	-0.333
297	29144	Os02g0712000	#N/A	chr02	-	29485777	29486161	29485777	29485841	29486228	29486308	29144	11,12	1,4	22,10,31	0,0,0	433	131	2.81331e-05	0.00612171	0.769,0.476	1.0,1.0,1.0	-0.377
298	29203	Os01g0901900	#N/A	chr01	-	39271686	39272131	39271686	39272075	39272229	39272296	29203	39,51	1,0	27,19,21	5,3,2	187	131	0.000183683	0.0195524	0.965,1.0	0.791,0.816,0.88	0.153
299	29257	Os01g0904200	#N/A	chr01	-	39359028	39359285	39359028	39359266	39359790	39359901	29257	97,42	43,18	46,22,28	5,3,7	150	131	0.000466413	0.0361539	0.663,0.671	0.889,0.865,0.777	-0.177
300	29408	Os02g0122900	#N/A	chr02	-	1200728	1201975	1200728	1200821	1202083	1202290	29408	41,33	0,0	18,9,14	0,2,6	1267	131	8.98341e-06	0.00286317	1.0,1.0	1.0,0.318,0.194	0.496
301	29409	Os02g0281200	#N/A	chr02	+	10444728	10444834	10444771	10444834	10444567	10444643	29409	4,1	4,6	0,0,0	6,6,13	174	131	0.000735955	0.0485466	0.43,0.111	0.0,0.0,0.0	0.271
302	29577	Os01g0971700	#N/A	chr01	-	42870982	42871093	42870982	42871057	42871307	42871490	29577	143,96	425,245	83,77,75	135,128,98	167	131	4.5446e-05	0.00795078	0.209,0.235	0.325,0.321,0.375	-0.118
303	29607	Os01g0174500	#N/A	chr01	-	3827757	3828171	3827757	3828042	3828425	3828497	29607	16,32	7,0	18,12,13	0,0,0	260	131	0.000381502	0.0316063	0.535,1.0	1.0,1.0,1.0	-0.232
304	29699	Os07g0694000	#N/A	chr07	-	29547463	29547888	29547463	29547876	29547996	29548978	29699	6,2	7,11	0,0,0	14,7,11	143	131	2.23358e-06	0.00109027	0.44,0.143	0.0,0.0,0.0	0.291
305	29702	Os07g0694000	#N/A	chr07	-	29547463	29547921	29547463	29547888	29547996	29548978	29702	36,16	6,2	18,7,15	0,0,0	164	131	4.72846e-05	0.00807599	0.827,0.865	1.0,1.0,1.0	-0.154
306	29837	Os01g0933400	#N/A	chr01	-	40939587	40939768	40939587	40939742	40940072	40940188	29837	2,6	4,11	0,0,0	17,13,19	157	131	5.37533e-07	0.000359563	0.294,0.313	0.0,0.0,0.0	0.303
307	29839	Os01g0933400	#N/A	chr01	-	40939587	40939987	40939587	40939768	40940072	40940188	29839	1,4	2,6	12,8,8	0,0,0	332	131	9.10838e-12	1.23378e-07	0.165,0.208	1.0,1.0,1.0	-0.814
308	30005	Os02g0834700	#N/A	chr02	+	35924280	35924365	35924284	35924365	35924011	35924189	30005	7,5	11,3	0,3,2	1,0,0	135	131	0.000670721	0.0459999	0.382,0.618	0.0,1.0,1.0	-0.167
309	30044	Os01g0687500	#N/A	chr01	+	28367230	28367371	28367246	28367371	28367114	28367174	30044	132,151	14,29	85,44,79	26,17,27	147	131	0.000589178	0.0419484	0.894,0.823	0.744,0.698,0.723	0.137
310	30205	Os02g0748100	#N/A	chr02	-	31434749	31434864	31434749	31434847	31437418	31437523	30205	0,0	12,21	2,0,9	23,8,24	148	131	0.00035495	0.0302865	0.0,0.0	0.071,0.0,0.249	-0.107
311	30381	Os06g0103600	#N/A	chr06	+	235423	235506	235435	235506	235132	235207	30381	44,30	80,65	43,4,35	21,2,25	143	131	1.27579e-06	0.000732956	0.335,0.297	0.652,0.647,0.562	-0.304
312	30488	Os01g0960400	#N/A	chr01	-	42340124	42340526	42340124	42340351	42341556	42342047	30488	3,2	1,0	1,0,2	1,1,3	288	131	9.83449e-05	0.0128089	0.577,1.0	0.313,0.0,0.233	0.606
313	30533	Os11g0151500	#N/A	chr11	-	2415144	2415578	2415144	2415229	2415822	2415998	30533	36,39	5,1	18,26,24	0,1,0	462	131	0.000408139	0.0331153	0.671,0.917	1.0,0.881,1.0	-0.166
314	30656	Os01g0974800	#N/A	chr01	-	43075048	43076203	43075048	43075111	43076317	43076466	30656	379,353	9,21	628,345,507	6,4,8	1205	131	0.000488715	0.0374344	0.821,0.646	0.919,0.904,0.873	-0.165
315	30748	Os12g0285600	#N/A	chr12	-	10870922	10871334	10870922	10871279	10871650	10872221	30748	2,3	7,1	5,3,3	0,0,1	186	131	8.85557e-06	0.00283913	0.168,0.679	1.0,1.0,0.679	-0.47
316	30838	Os02g0145600	#N/A	chr02	+	2521675	2521767	2521694	2521767	2521403	2521595	30838	20,6	0,0	39,10,32	0,5,8	150	131	0.000325513	0.028585	1.0,1.0	1.0,0.636,0.777	0.196
317	30839	Os02g0145600	#N/A	chr02	+	2521684	2521767	2521694	2521767	2521403	2521595	30839	9,9	0,0	15,7,20	0,5,8	141	131	0.000111765	0.0139531	1.0,1.0	1.0,0.565,0.699	0.245
318	30886	Os02g0104700	#N/A	chr02	+	263865	263959	263884	263959	263684	263798	30886	150,161	293,388	163,71,128	170,99,162	150	131	1.09041e-05	0.00336302	0.309,0.266	0.456,0.385,0.408	-0.129
319	30984	Os04g0527400	#N/A	chr04	+	26364445	26364844	26364563	26364844	26364146	26364350	30984	24,5	15,2	21,1,3	0,0,1	249	131	1.99696e-06	0.00102817	0.457,0.568	1.0,1.0,0.612	-0.358
320	30991	Os04g0527400	#N/A	chr04	+	26364539	26364844	26364563	26364844	26364146	26364350	30991	70,43	15,2	77,32,66	0,0,1	155	131	1.9757e-07	0.000181437	0.798,0.948	1.0,1.0,0.982	-0.121
321	31119	Os01g0133500	#N/A	chr01	+	1851181	1851328	1851196	1851328	1850637	1850789	31119	0,0	1,2	3,2,1	3,5,2	146	131	0.000284202	0.026385	0.0,0.0	0.473,0.264,0.31	-0.349
322	31120	Os01g0133500	#N/A	chr01	+	1851181	1851328	1851296	1851328	1850637	1850789	31120	130,133	2,3	134,65,86	13,4,8	246	131	0.000253181	0.0243873	0.972,0.959	0.846,0.896,0.851	0.101
323	31150	Os04g0195000	#N/A	chr04	+	6515080	6515181	6515089	6515181	6514561	6514652	31150	2,0	3,1	2,3,0	0,0,1	140	131	9.86986e-05	0.0128233	0.384,0.0	1.0,1.0,0.0	-0.475
324	31158	Os02g0550700	#N/A	chr02	-	20729978	20730366	20729978	20730359	20730726	20730841	31158	1,1	0,0	2,2,1	3,14,0	138	131	6.44008e-06	0.00229564	1.0,1.0	0.388,0.119,1.0	0.498
325	31242	Os02g0527600	#N/A	chr02	-	19330416	19330679	19330416	19330510	19330839	19330987	31242	12,3	10,1	4,2,9	0,0,0	282	131	2.43878e-10	1.32138e-06	0.358,0.582	1.0,1.0,1.0	-0.53
326	31243	Os02g0527600	#N/A	chr02	-	19330416	19330693	19330416	19330510	19330839	19330987	31243	11,4	10,1	5,2,10	0,0,0	296	131	1.25531e-09	4.00089e-06	0.327,0.639	1.0,1.0,1.0	-0.517
327	31299	Os08g0191900	#N/A	chr08	+	5387194	5387306	5387211	5387306	5386863	5387112	31299	12,58	6,3	16,12,8	0,1,0	148	131	0.00038253	0.0316094	0.639,0.945	1.0,0.914,1.0	-0.179
328	31513	Os08g0533700	#N/A	chr08	+	26608509	26608650	26608544	26608650	26608241	26608314	31513	4,6	8,6	0,0,0	7,2,1	166	131	1.27377e-07	0.000134527	0.283,0.441	0.0,0.0,0.0	0.362
329	31533	Os02g0138900	#N/A	chr02	+	2073914	2074124	2073918	2074124	2073644	2073841	31533	7,5	0,0	12,4,4	9,1,0	135	131	0.000190046	0.0199556	1.0,1.0	0.564,0.795,1.0	0.214
330	31552	Os02g0489550	#N/A	chr02	-	17051812	17052039	17051812	17051922	17052199	17052278	31552	104,62	17,9	112,40,99	35,19,42	248	131	0.000303789	0.0273875	0.764,0.784	0.628,0.527,0.555	0.204
331	31554	Os02g0489550	#N/A	chr02	-	17054130	17054187	17054130	17054173	17054288	17054364	31554	202,115	9,4	270,77,270	50,14,43	145	131	6.53031e-08	8.42441e-05	0.953,0.963	0.83,0.832,0.85	0.121
332	31635	Os01g0893400	#N/A	chr01	+	38845294	38845601	38845359	38845601	38844904	38845035	31635	138,87	5,11	27,6,16	0,0,0	196	131	6.90853e-05	0.0102239	0.949,0.841	1.0,1.0,1.0	-0.105
333	31662	Os02g0810400	#N/A	chr02	+	34645998	34646154	34646025	34646154	34645823	34645893	31662	6,3	7,0	3,2,1	0,0,0	158	131	0.000564698	0.0405789	0.415,1.0	1.0,1.0,1.0	-0.292
334	31866	Os03g0861700	#N/A	chr03	-	36380242	36380392	36380242	36380387	36381059	36381113	31866	146,160	38,39	94,46,77	73,29,28	136	131	0.000244063	0.023614	0.787,0.798	0.554,0.604,0.726	0.164
335	31881	Os05g0357200	#N/A	chr05	+	16929875	16929978	16929900	16929978	16928754	16928850	31881	31,27	0,0	21,8,17	7,1,1	156	131	9.18977e-05	0.012264	1.0,1.0	0.716,0.87,0.935	0.16
336	31941	Os01g0230200	#N/A	chr01	-	7217742	7217827	7217742	7217802	7221031	7221091	31941	2,0	49,29	9,4,4	61,16,32	156	131	0.000516402	0.0387531	0.033,0.0	0.11,0.174,0.095	-0.11
337	32154	Os04g0219000	#N/A	chr04	-	7956312	7956400	7956312	7956354	7957039	7957100	32154	6,2	0,0	4,9,11	4,1,4	177	131	3.31896e-05	0.00657508	1.0,1.0	0.425,0.869,0.671	0.345
338	32289	Os02g0180800	#N/A	chr02	-	4507042	4507115	4507042	4507099	4511097	4511191	32289	54,41	0,2	46,23,20	3,8,3	147	131	0.000321997	0.0283608	1.0,0.948	0.932,0.719,0.856	0.138
339	32302	Os03g0350100	#N/A	chr03	-	13129539	13129921	13129539	13129918	13130038	13130222	32302	62,38	27,15	61,20,53	63,22,58	134	131	5.07336e-05	0.00840627	0.692,0.712	0.486,0.471,0.472	0.226
340	32504	Os07g0122400	#N/A	chr07	+	1167715	1168017	1167718	1168017	1166838	1167074	32504	1,3	4,0	0,0,1	5,1,4	134	131	0.000737127	0.0485466	0.196,1.0	0.0,0.0,0.196	0.533
341	32663	Os06g0603400	#N/A	chr06	-	23871367	23871980	23871367	23871657	23873863	23874036	32663	6,4	0,0	3,3,0	2,0,2	436	131	6.03357e-05	0.00941188	1.0,1.0	0.311,1.0,0.0	0.563
342	32976	Os05g0386000	#N/A	chr05	+	18684878	18685421	18684924	18685421	18682717	18682831	32976	93,55	0,0	97,39,90	0,6,11	177	131	4.01742e-05	0.00732901	1.0,1.0	1.0,0.828,0.858	0.105
343	33106	Os11g0135000	#N/A	chr11	-	1628115	1628231	1628115	1628223	1628368	1628454	33106	3,4	29,27	0,0,0	32,7,12	139	131	0.000626395	0.0437927	0.089,0.123	0.0,0.0,0.0	0.106
344	33210	Os01g0951000	#N/A	chr01	-	41877546	41877610	41877546	41877606	41877731	41877829	33210	17,14	83,52	8,5,7	140,44,124	135	131	3.69953e-05	0.00703993	0.166,0.207	0.053,0.099,0.052	0.119
345	33249	Os05g0345500	#N/A	chr05	-	16268394	16268459	16268394	16268446	16268551	16268684	33249	6,6	0,0	5,2,1	2,3,4	144	131	3.3523e-07	0.000251762	1.0,1.0	0.695,0.378,0.185	0.581
346	33773	Os04g0474800	#N/A	chr04	-	23750386	23750747	23750386	23750744	23750866	23750942	33773	4,1	5,1	2,0,0	9,1,12	134	131	0.000283884	0.026385	0.439,0.494	0.178,0.0,0.0	0.407
347	33937	Os05g0564200	#N/A	chr05	+	28081000	28081404	28081324	28081404	28080375	28080431	33937	4,4	0,0	2,2,6	2,0,3	437	131	9.48218e-05	0.0125583	1.0,1.0	0.231,1.0,0.375	0.465
348	34040	Os01g0242600	#N/A	chr01	-	7866073	7866455	7866073	7866169	7866630	7866705	34040	21,12	2,4	22,15,21	0,2,0	399	131	0.000461326	0.0359649	0.775,0.496	1.0,0.711,1.0	-0.268
349	34322	Os06g0286351	#N/A	chr06	-	10344818	10344991	10344818	10344987	10345059	10345223	34322	2,1	0,0	4,0,1	4,2,1	135	131	2.01149e-06	0.00102817	1.0,1.0	0.492,0.0,0.492	0.672
350	34348	Os04g0498600	#N/A	chr04	+	24915348	24915447	24915421	24915447	24915053	24915285	34348	18,16	6,2	15,7,19	2,0,0	204	131	0.000389733	0.0319947	0.658,0.837	0.828,1.0,1.0	-0.195
351	34392	Os03g0796800	#N/A	chr03	+	33185497	33185724	33185511	33185724	33184785	33185043	34392	21,20	99,97	41,7,47	88,17,78	145	131	7.52089e-05	0.010774	0.161,0.157	0.296,0.271,0.352	-0.147
352	34474	Os02g0478600	#N/A	chr02	+	16441054	16441144	16441080	16441144	16440266	16440359	34474	0,0	2,2	8,0,4	2,2,0	157	131	1.80285e-05	0.00469624	0.0,0.0	0.769,0.0,1.0	-0.59
353	34694	Os03g0861100	#N/A	chr03	+	36355453	36355857	36355529	36355857	36354373	36355297	34694	4,12	2,4	4,0,4	14,1,10	207	131	0.000143936	0.0164184	0.559,0.655	0.153,0.0,0.202	0.489
354	34712	Os01g0771900	#N/A	chr01	-	32584672	32584930	32584672	32584894	32585950	32586143	34712	7,12	0,6	5,9,5	0,0,0	167	131	0.000423637	0.0340052	1.0,0.611	1.0,1.0,1.0	-0.195
355	34755	Os01g0538000	#N/A	chr01	+	19684382	19684529	19684414	19684529	19684091	19684288	34755	40,38	10,7	39,27,38	22,19,36	163	131	6.28993e-05	0.00970943	0.763,0.814	0.588,0.533,0.459	0.262
356	35027	Os03g0288600	#N/A	chr03	+	9988574	9988666	9988592	9988666	9988429	9988502	35027	0,0	4,1	2,5,10	4,0,5	149	131	4.29622e-07	0.000310371	0.0,0.0	0.305,1.0,0.637	-0.647
357	35353	Os01g0337700	#N/A	chr01	+	13267114	13267193	13267134	13267193	13266184	13266252	35353	18,9	7,0	8,9,3	0,0,0	151	131	0.000125623	0.0152271	0.69,1.0	1.0,1.0,1.0	-0.155
358	35496	Os12g0277500	#N/A	chr12	+	10293856	10294135	10293884	10294135	10293601	10293744	35496	0,0	2,1	2,5,6	8,0,0	159	131	1.01652e-07	0.000117185	0.0,0.0	0.171,1.0,1.0	-0.724
359	35497	Os12g0277500	#N/A	chr12	+	10293856	10294135	10293978	10294135	10293601	10293744	35497	0,0	10,10	2,5,6	11,2,3	253	131	7.05267e-06	0.00243763	0.0,0.0	0.086,0.564,0.509	-0.386
360	35589	Os02g0616800	#N/A	chr02	-	24434216	24434299	24434216	24434293	24434838	24435197	35589	3,4	39,19	0,0,0	17,18,36	137	131	0.000663443	0.0455828	0.069,0.168	0.0,0.0,0.0	0.119
361	35975	Os02g0654400	#N/A	chr02	-	26397961	26398105	26397961	26398094	26398189	26398246	35975	6,2	10,4	7,6,3	2,1,1	142	131	0.000418207	0.0338106	0.356,0.316	0.764,0.847,0.735	-0.446
362	36187	Os03g0191000	#N/A	chr03	-	4730832	4730959	4730832	4730956	4731068	4731219	36187	9,9	74,27	2,4,0	50,17,86	134	131	0.00053176	0.039456	0.106,0.246	0.038,0.187,0.0	0.101
363	36189	Os03g0191000	#N/A	chr03	-	4730832	4730985	4730832	4730959	4731068	4731219	36189	45,30	9,9	57,25,56	2,4,0	157	131	6.08511e-05	0.00944709	0.807,0.736	0.96,0.839,1.0	-0.161
364	36248	Os07g0534200	#N/A	chr07	-	20944701	20945169	20944701	20945002	20946063	20946175	36248	3,4	0,1	1,2,3	4,3,2	280	131	0.000151178	0.0170648	1.0,0.652	0.105,0.238,0.412	0.574
365	36252	Os04g0250700	#N/A	chr04	+	9703214	9703565	9703226	9703565	9702327	9702441	36252	5,4	5,2	2,4,241	0,0,0	143	131	4.23018e-08	6.19459e-05	0.478,0.647	1.0,1.0,1.0	-0.438
366	36425	Os03g0377700	#N/A	chr03	-	14927886	14927997	14927886	14927987	14928254	14928507	36425	45,21	0,0	26,5,26	23,1,7	141	131	5.60538e-09	1.34028e-05	1.0,1.0	0.512,0.823,0.775	0.297
367	36673	Os02g0720300	#N/A	chr02	+	29884089	29884317	29884226	29884317	29883730	29883830	36673	4,12	0,0	6,2,4	4,2,0	262	131	0.000142247	0.0162944	1.0,1.0	0.429,0.333,1.0	0.413
368	36708	Os03g0747800	#N/A	chr03	+	30762325	30762582	30762564	30762582	30761842	30761980	36708	10,2	0,0	5,4,6	1,2,2	352	131	0.000180705	0.019388	1.0,1.0	0.65,0.427,0.528	0.465
369	36746	Os03g0846400	#N/A	chr03	+	35591748	35591863	35591761	35591863	35591553	35591679	36746	73,39	136,99	112,47,100	108,42,71	144	131	1.22967e-07	0.000134371	0.328,0.264	0.485,0.504,0.562	-0.221
370	36767	Os06g0715100	#N/A	chr06	-	30359437	30359815	30359437	30359773	30359934	30359972	36767	0,1	2,2	1,2,5	0,0,3	173	131	2.69111e-05	0.00592722	0.0,0.275	1.0,1.0,0.558	-0.715
371	36859	Os02g0274900	#N/A	chr02	+	10078549	10078608	10078552	10078608	10078202	10078356	36859	32,24	10,0	16,4,25	0,0,1	134	131	0.000237696	0.0234108	0.758,1.0	1.0,1.0,0.961	-0.108
372	36967	Os05g0130100	#N/A	chr05	+	1754262	1754473	1754275	1754473	1753933	1754073	36967	13,8	0,0	9,4,11	4,0,5	144	131	6.87167e-05	0.0102239	1.0,1.0	0.672,1.0,0.667	0.22
373	36982	Os05g0131100	#N/A	chr05	-	1831362	1831854	1831362	1831708	1832010	1832110	36982	3,9	6,4	11,8,6	1,2,0	262	131	0.000540835	0.0397066	0.2,0.529	0.846,0.667,1.0	-0.473
374	37057	Os02g0143200	#N/A	chr02	+	2399151	2399271	2399156	2399271	2398861	2398977	37057	0,0	4,3	5,0,5	4,1,4	136	131	1.87714e-05	0.00479719	0.0,0.0	0.546,0.0,0.546	-0.364
375	37114	Os05g0144100	#N/A	chr05	+	2538324	2538791	2538713	2538791	2538138	2538216	37114	148,105	9,4	61,33,66	2,0,0	502	131	0.000226791	0.0228401	0.811,0.873	0.888,1.0,1.0	-0.121
376	37141	Os05g0148000	#N/A	chr05	-	2750469	2750873	2750469	2750540	2751590	2751838	37141	21,14	4,1	9,4,9	0,0,0	446	131	9.02369e-05	0.0121594	0.607,0.804	1.0,1.0,1.0	-0.294
377	37143	Os05g0148000	#N/A	chr05	-	2751590	2751838	2751590	2751701	2751985	2752022	37143	50,17	5,4	50,14,52	2,0,1	262	131	0.000722601	0.0479804	0.833,0.68	0.926,1.0,0.963	-0.207
378	37215	Os05g0148700	#N/A	chr05	+	2789164	2789468	2789345	2789468	2788555	2788624	37215	71,45	6,3	12,20,33	0,0,0	294	131	2.85651e-05	0.00619085	0.841,0.87	1.0,1.0,1.0	-0.145
379	37218	Os05g0148700	#N/A	chr05	+	2789170	2789468	2789345	2789468	2788555	2788624	37218	32,18	6,3	4,4,9	0,0,0	288	131	2.63592e-06	0.00123166	0.708,0.732	1.0,1.0,1.0	-0.28
380	37292	Os05g0155700	#N/A	chr05	+	3259072	3259130	3259119	3259130	3257886	3258024	37292	19,24	1,0	8,2,3	4,3,0	178	131	0.000431673	0.0344461	0.933,1.0	0.595,0.329,1.0	0.325
381	37600	Os07g0484600	#N/A	chr07	+	17774431	17774556	17774452	17774556	17773664	17774334	37600	22,23	20,7	29,21,16	2,4,1	152	131	0.000295413	0.0268946	0.487,0.739	0.926,0.819,0.932	-0.279
382	37744	Os01g0832200	#N/A	chr01	-	35611014	35611170	35611014	35611159	35611283	35611330	37744	0,0	3,1	12,10,4	3,0,0	142	131	1.90682e-09	5.72266e-06	0.0,0.0	0.787,1.0,1.0	-0.929
383	37746	Os01g0832200	#N/A	chr01	-	35611014	35611205	35611014	35611170	35611283	35611330	37746	7,4	0,0	18,4,13	6,10,3	166	131	1.00125e-05	0.00313582	1.0,1.0	0.703,0.24,0.774	0.428
384	37791	Os05g0202500	#N/A	chr05	-	6361611	6362044	6361611	6361673	6362148	6362409	37791	448,252	52,22	229,80,173	13,3,1	484	131	4.04904e-05	0.00734741	0.7,0.756	0.827,0.878,0.979	-0.167
385	37803	Os05g0206200	#N/A	chr05	+	6593772	6593849	6593777	6593849	6593478	6593576	37803	3,5	1,4	1,1,1	8,2,7	136	131	0.000241188	0.0234628	0.743,0.546	0.107,0.325,0.121	0.46
386	37813	Os05g0208000	#N/A	chr05	+	6699167	6699561	6699440	6699561	6697959	6698021	37813	51,59	0,10	94,55,51	0,0,2	386	131	0.000350998	0.0299964	1.0,0.667	1.0,1.0,0.896	-0.132
387	37818	Os05g0208000	#N/A	chr05	+	6699257	6699561	6699440	6699561	6697959	6698021	37818	47,55	0,10	85,55,48	0,0,2	296	131	0.000240765	0.0234628	1.0,0.709	1.0,1.0,0.914	-0.117
388	37874	Os05g0210600	#N/A	chr05	+	6861675	6861922	6861699	6861922	6861098	6861303	37874	1,2	1,2	0,1,0	1,2,4	155	131	0.000244048	0.023614	0.458,0.458	0.0,0.297,0.0	0.359
389	38212	Os06g0663600	#N/A	chr06	-	27398115	27398469	27398115	27398261	27399071	27399134	38212	11,4	6,1	8,2,13	0,0,0	321	131	1.63807e-08	3.28718e-05	0.428,0.62	1.0,1.0,1.0	-0.476
390	38222	Os05g0269000	#N/A	chr05	-	10802048	10802332	10802048	10802324	10802662	10802755	38222	0,0	4,2	2,2,2	6,1,3	139	131	0.000174776	0.0190155	0.0,0.0	0.239,0.653,0.386	-0.426
391	38300	Os05g0287800	#N/A	chr05	+	12453889	12454030	12453940	12454030	12453665	12453813	38300	15,9	99,51	28,14,38	80,34,76	182	131	0.000178555	0.0193103	0.098,0.113	0.201,0.229,0.265	-0.126
392	38614	Os05g0335401	#N/A	chr05	-	15684117	15684301	15684117	15684296	15684427	15684503	38614	24,22	8,5	23,15,13	0,1,2	136	131	0.000241125	0.0234628	0.743,0.809	1.0,0.935,0.862	-0.156
393	38616	Os05g0335401	#N/A	chr05	-	15684117	15684325	15684117	15684296	15684427	15684503	38616	62,36	8,5	61,16,47	0,1,2	160	131	0.000138904	0.0161772	0.864,0.855	1.0,0.929,0.951	-0.101
394	38647	Os05g0337500	#N/A	chr05	-	15777394	15777539	15777394	15777536	15778183	15778247	38647	38,16	5,7	38,25,78	1,0,2	134	131	5.50482e-06	0.00202697	0.881,0.691	0.974,1.0,0.974	-0.197
395	38778	Os01g0559500	#N/A	chr01	+	21196417	21196710	21196491	21196710	21196048	21196312	38778	2,7	19,21	0,0,0	13,6,21	205	131	3.30653e-05	0.00657508	0.063,0.176	0.0,0.0,0.0	0.119
396	38967	Os03g0284100	#N/A	chr03	-	9760097	9760196	9760097	9760191	9760659	9761524	38967	105,29	30,9	22,17,32	17,32,27	136	131	2.06285e-05	0.00496752	0.771,0.756	0.555,0.339,0.533	0.288
397	39711	Os03g0353600	#N/A	chr03	+	13302871	13302992	13302888	13302992	13301954	13302680	39711	2,4	11,5	0,0,0	29,6,16	148	131	7.57379e-05	0.010774	0.139,0.415	0.0,0.0,0.0	0.277
398	39975	Os05g0498300	#N/A	chr05	+	24532034	24532102	24532057	24532102	24531880	24531967	39975	1,0	1,2	10,9,3	4,1,3	154	131	0.000763275	0.0495279	0.46,0.0	0.68,0.884,0.46	-0.445
399	40105	Os05g0515200	#N/A	chr05	+	25545638	25546408	25546120	25546408	25544279	25544930	40105	63,56	7,3	15,17,22	1,0,0	595	131	8.0784e-05	0.0112023	0.665,0.804	0.768,1.0,1.0	-0.188
400	40429	Os06g0255700	#N/A	chr06	+	8099360	8099403	8099376	8099403	8097301	8097428	40429	0,0	26,17	5,2,10	48,8,40	147	131	3.99616e-05	0.00731486	0.0,0.0	0.085,0.182,0.182	-0.15
401	40438	Os07g0264800	#N/A	chr07	+	9395906	9395964	9395911	9395964	9395364	9395817	40438	52,52	139,88	14,5,11	73,32,61	136	131	9.03778e-05	0.0121594	0.265,0.363	0.156,0.131,0.148	0.169
402	40549	Os05g0552100	#N/A	chr05	-	27454357	27454467	27454357	27454464	27454587	27454969	40549	39,18	8,4	35,12,29	1,0,2	134	131	0.000212393	0.0215908	0.827,0.815	0.972,1.0,0.934	-0.148
403	40584	Os02g0602300	#N/A	chr02	+	23573794	23573942	23573798	23573942	23573664	23573723	40584	0,2	3,2	6,5,12	2,0,0	135	131	2.80947e-06	0.00126852	0.0,0.492	0.744,1.0,1.0	-0.669
404	40592	Os02g0602300	#N/A	chr02	+	23574058	23574321	23574172	23574321	23573815	23573943	40592	17,13	0,0	17,10,24	0,7,2	245	131	0.000437345	0.0347962	1.0,1.0	1.0,0.433,0.865	0.234
405	40891	Os10g0100300	#N/A	chr10	-	56825	57253	56825	57248	57365	57548	40891	24,4	7,0	5,1,4	0,0,0	136	131	9.32036e-05	0.0123773	0.768,1.0	1.0,1.0,1.0	-0.116
406	40892	Os10g0100300	#N/A	chr10	-	56825	57290	56825	57248	57365	57548	40892	35,23	7,0	8,4,9	0,0,0	173	131	0.000379675	0.0315515	0.791,1.0	1.0,1.0,1.0	-0.105
407	40893	Os10g0100300	#N/A	chr10	-	56825	57253	56825	57250	57365	57548	40893	24,4	7,0	5,1,4	0,0,0	134	131	9.67378e-05	0.0126605	0.77,1.0	1.0,1.0,1.0	-0.115
408	40894	Os10g0100300	#N/A	chr10	-	56825	57290	56825	57250	57365	57548	40894	34,23	7,0	8,4,9	0,0,0	171	131	0.000377183	0.0314408	0.788,1.0	1.0,1.0,1.0	-0.106
409	41131	Os05g0585900	#N/A	chr05	-	29159374	29159552	29159374	29159380	29159639	29159803	41131	20,6	17,1	3,1,1	0,0,0	285	131	2.19231e-08	3.71199e-05	0.351,0.734	1.0,1.0,1.0	-0.458
410	41338	Os06g0103500	#N/A	chr06	+	231424	231563	231458	231563	231181	231302	41338	1,5	3,5	1,0,0	2,4,1	165	131	0.00025375	0.0243873	0.209,0.443	0.284,0.0,0.0	0.231
411	41350	Os06g0103700	#N/A	chr06	-	245828	246241	245828	246115	246572	246636	41350	82,90	8,9	115,36,101	3,1,2	257	131	0.000399978	0.0325987	0.839,0.836	0.951,0.948,0.963	-0.117
412	41371	Os06g0104000	#N/A	chr06	-	278491	278771	278491	278575	279005	279134	41371	19,6	2,3	4,7,9	0,0,0	309	131	0.000115169	0.0142468	0.801,0.459	1.0,1.0,1.0	-0.37
413	41445	Os06g0111300	#N/A	chr06	-	630618	630948	630618	630920	631040	631128	41445	9,2	0,0	5,1,6	2,0,4	159	131	0.000380449	0.0315673	1.0,1.0	0.673,1.0,0.553	0.258
414	41446	Os06g0111300	#N/A	chr06	-	630618	630954	630618	630920	631040	631128	41446	8,4	0,0	5,1,6	2,0,4	165	131	0.000340431	0.0293877	1.0,1.0	0.665,1.0,0.544	0.264
415	41467	Os10g0407000	#N/A	chr10	-	13933384	13933878	13933384	13933861	13934003	13934081	41467	0,0	13,4	0,2,8	12,5,11	148	131	0.000241202	0.0234628	0.0,0.0	0.0,0.261,0.392	-0.218
416	41630	Os04g0542000	#N/A	chr04	+	27143050	27143772	27143710	27143772	27137078	27137954	41630	16,11	0,0	4,1,32	1,0,5	773	131	0.000420878	0.0338841	1.0,1.0	0.404,1.0,0.52	0.359
417	41649	Os06g0132600	#N/A	chr06	-	1754351	1754647	1754351	1754623	1759112	1759249	41649	4,1	0,0	2,1,0	8,9,19	155	131	3.40312e-10	1.53657e-06	1.0,1.0	0.174,0.086,0.0	0.913
418	41660	Os12g0425500	#N/A	chr12	+	13488096	13488516	13488363	13488516	13487750	13487925	41660	2,1	0,0	6,0,4	0,2,2	380	131	0.00050997	0.0383766	1.0,1.0	1.0,0.0,0.408	0.531
419	41664	Os06g0134466	#N/A	chr06	-	1850307	1850471	1850307	1850349	1850571	1850613	41664	7,4	0,0	0,1,2	4,6,0	253	131	1.69257e-07	0.000160889	1.0,1.0	0.0,0.079,1.0	0.64
420	41842	Os06g0148600	#N/A	chr06	+	2530269	2531645	2531160	2531645	2529102	2529343	41842	4,3	0,0	3,3,8	3,0,1	1004	131	0.000326975	0.0286669	1.0,1.0	0.115,1.0,0.511	0.458
421	42141	Os08g0427500	#N/A	chr08	+	20562018	20562491	20562441	20562491	20561078	20561180	42141	22,11	42,21	21,11,19	17,2,7	536	131	0.000739914	0.048594	0.113,0.113	0.232,0.573,0.399	-0.288
422	42348	Os06g0203500	#N/A	chr06	+	5224512	5225198	5224817	5225198	5224236	5224307	42348	28,27	7,1	58,25,52	2,0,0	418	131	0.000103702	0.0132207	0.556,0.894	0.901,1.0,1.0	-0.242
423	42414	Os06g0209300	#N/A	chr06	-	5579134	5579407	5579134	5579329	5579538	5579748	42414	10,16	2,3	10,1,9	0,0,0	209	131	0.000273667	0.0256981	0.758,0.77	1.0,1.0,1.0	-0.236
424	42505	Os06g0215400	#N/A	chr06	-	5870705	5870797	5870705	5870792	5871260	5871352	42505	2,0	3,2	4,0,4	0,1,0	136	131	4.59132e-05	0.00797329	0.391,0.0	1.0,0.0,1.0	-0.471
425	42795	Os06g0258900	#N/A	chr06	+	8304661	8304833	8304764	8304833	8304539	8304583	42795	101,44	13,2	47,12,46	1,0,0	234	131	8.30201e-06	0.00272851	0.813,0.925	0.963,1.0,1.0	-0.119
426	42796	Os06g0258900	#N/A	chr06	+	8304673	8304833	8304764	8304833	8304539	8304583	42796	21,16	13,2	5,4,11	1,0,0	222	131	3.22997e-05	0.00653009	0.488,0.825	0.747,1.0,1.0	-0.259
427	43163	Os06g0319700	#N/A	chr06	+	12414407	12414506	12414412	12414506	12412529	12412715	43163	3,5	0,0	3,0,1	2,2,1	136	131	0.00010028	0.0129366	1.0,1.0	0.591,0.0,0.491	0.639
428	43291	Os06g0346600	#N/A	chr06	-	13906375	13906795	13906375	13906681	13906880	13907351	43291	11,2	24,21	35,16,20	28,9,30	245	131	0.000603207	0.0425006	0.197,0.048	0.401,0.487,0.263	-0.261
429	43354	Os09g0337500	#N/A	chr09	-	10264488	10264634	10264488	10264610	10264780	10265114	43354	3,0	6,1	10,3,2	0,0,1	155	131	4.40072e-07	0.000313737	0.297,0.0	1.0,1.0,0.628	-0.728
430	43390	Os06g0472200	#N/A	chr06	+	15726811	15727000	15726884	15727000	15726408	15726646	43390	24,23	0,1	35,19,25	12,1,2	204	131	0.000358101	0.030364	1.0,0.937	0.652,0.924,0.889	0.147
431	43426	Os07g0575800	#N/A	chr07	+	23295722	23295890	23295765	23295890	23295387	23295460	43426	20,18	7,1	6,4,6	0,0,1	174	131	0.0003691	0.0309162	0.683,0.931	1.0,1.0,0.819	-0.133
432	43454	Os06g0480000	#N/A	chr06	-	16270191	16270271	16270191	16270248	16270383	16270439	43454	0,0	19,4	4,0,11	8,9,16	154	131	3.32642e-05	0.00657508	0.0,0.0	0.298,0.0,0.369	-0.222
433	43455	Os06g0480000	#N/A	chr06	-	16270191	16270271	16270191	16270251	16270383	16270439	43455	0,0	15,7	4,0,11	6,3,3	151	131	2.32912e-05	0.00537005	0.0,0.0	0.366,0.0,0.761	-0.376
434	43496	Os08g0215400	#N/A	chr08	-	6736980	6737215	6736980	6737136	6742566	6742879	43496	9,5	6,0	6,5,6	0,0,0	210	131	0.000530802	0.0394512	0.483,1.0	1.0,1.0,1.0	-0.258
435	43626	Os06g0500100	#N/A	chr06	+	17612729	17613555	17613272	17613555	17611340	17612621	43626	47,26	0,0	36,48,48	2,5,0	656	131	0.000295041	0.0268946	1.0,1.0	0.782,0.657,1.0	0.187
436	43659	Os08g0509400	#N/A	chr08	-	25262814	25262958	25262814	25262901	25263262	25263365	43659	66,84	4,16	145,107,199	1,7,5	188	131	0.000102235	0.0130644	0.92,0.785	0.99,0.914,0.965	-0.104
437	43660	Os08g0509400	#N/A	chr08	-	25262814	25263177	25262814	25262901	25263262	25263365	43660	66,84	4,16	144,107,198	1,7,5	389	131	0.000662035	0.0455828	0.847,0.639	0.98,0.837,0.93	-0.173
438	43871	Os06g0234200	#N/A	chr06	+	6993537	6994015	6993739	6994015	6991788	6991898	43871	50,50	9,0	41,36,65	0,0,0	315	131	3.26252e-05	0.00657137	0.698,1.0	1.0,1.0,1.0	-0.151
439	43884	Os11g0110000	#N/A	chr11	-	478284	478572	478284	478565	478650	478746	43884	31,36	1,0	36,21,46	6,4,4	138	131	0.000322436	0.0283608	0.967,1.0	0.851,0.833,0.916	0.117
440	44183	Os06g0608401	#N/A	chr06	+	24216383	24216552	24216391	24216552	24215335	24215979	44183	15,14	15,18	19,9,17	5,2,5	139	131	0.000121104	0.0148454	0.485,0.423	0.782,0.809,0.762	-0.33
441	44246	Os06g0613500	#N/A	chr06	-	24524759	24525049	24524759	24524946	24525809	24525884	44246	0,1	2,7	11,6,9	7,3,8	234	131	1.47607e-05	0.00414387	0.0,0.074	0.468,0.528,0.386	-0.424
442	44249	Os06g0613500	#N/A	chr06	-	24524759	24525049	24524759	24524981	24525809	24525884	44249	0,1	4,4	11,6,9	2,0,2	199	131	1.80542e-08	3.49362e-05	0.0,0.141	0.784,1.0,0.748	-0.773
443	44324	Os06g0622900	#N/A	chr06	-	25056383	25056640	25056383	25056500	25057695	25057819	44324	4,5	0,1	4,2,1	2,3,1	262	131	0.000371637	0.0310741	1.0,0.714	0.5,0.25,0.333	0.496
444	44342	Os06g0624100	#N/A	chr06	+	25125320	25125453	25125324	25125453	25125129	25125244	44342	2,2	0,0	3,4,0	3,0,4	135	131	0.000163321	0.0180465	1.0,1.0	0.492,1.0,0.0	0.503
445	44403	Os06g0634300	#N/A	chr06	-	25721038	25721308	25721038	25721259	25721960	25722139	44403	9,6	42,15	2,0,0	29,5,12	180	131	3.78868e-05	0.0070847	0.135,0.225	0.048,0.0,0.0	0.164
446	44404	Os06g0634300	#N/A	chr06	-	25721038	25721308	25721038	25721265	25721960	25722139	44404	8,6	40,17	2,0,0	17,14,12	174	131	8.61996e-05	0.0117584	0.131,0.21	0.081,0.0,0.0	0.143
447	44445	Os06g0639300	#N/A	chr06	+	25991922	25992076	25991987	25992076	25991363	25991414	44445	2,6	0,0	19,5,12	2,0,5	196	131	0.000513683	0.0386024	1.0,1.0	0.864,1.0,0.616	0.173
448	44476	Os06g0643100	#N/A	chr06	-	26200050	26200151	26200050	26200135	26200346	26200431	44476	29,31	0,0	49,27,52	3,8,2	147	131	0.000328546	0.0287581	1.0,1.0	0.936,0.75,0.959	0.118
449	44557	Os07g0103000	#N/A	chr07	-	182514	182975	182514	182941	183051	183243	44557	4,10	27,28	1,1,1	29,19,33	165	131	3.13601e-05	0.00651767	0.105,0.221	0.027,0.04,0.023	0.133
450	44726	Os06g0673700	#N/A	chr06	+	27968915	27969749	27969695	27969749	27961191	27961264	44726	56,23	8,6	5,2,10	0,0,0	893	131	8.73065e-10	3.59608e-06	0.507,0.36	1.0,1.0,1.0	-0.567
451	45537	Os07g0101300	#N/A	chr07	+	79597	79678	79636	79678	79462	79541	45537	7,3	98,62	16,8,15	60,16,92	170	131	0.000158603	0.0177184	0.052,0.036	0.17,0.278,0.112	-0.143
452	45540	Os07g0101300	#N/A	chr07	+	79602	79678	79636	79678	79462	79541	45540	7,3	98,62	14,8,15	60,16,92	165	131	0.00033263	0.0289751	0.054,0.037	0.156,0.284,0.115	-0.139
453	45586	Os01g0917400	#N/A	chr01	-	40009454	40009795	40009454	40009500	40009890	40010051	45586	224,109	17,10	48,39,61	0,1,1	408	131	4.46341e-06	0.00176523	0.809,0.778	1.0,0.926,0.951	-0.165
454	45587	Os01g0917400	#N/A	chr01	-	40009454	40009809	40009454	40009500	40009890	40010051	45587	201,98	17,10	43,38,57	0,1,1	422	131	3.10514e-06	0.0013568	0.786,0.753	1.0,0.922,0.947	-0.187
455	45588	Os01g0917400	#N/A	chr01	-	40009454	40009813	40009454	40009500	40009890	40010051	45588	206,104	17,10	44,38,57	0,1,1	426	131	3.91095e-06	0.00160425	0.788,0.762	1.0,0.921,0.946	-0.181
456	45620	Os07g0108300	#N/A	chr07	-	447021	447412	447021	447182	447515	447580	45620	33,34	4,2	6,2,5	0,0,0	343	131	0.000179188	0.0193402	0.759,0.867	1.0,1.0,1.0	-0.187
457	45651	Os08g0512500	#N/A	chr08	+	25416864	25417236	25417134	25417236	25416683	25416749	45651	150,74	4,5	44,15,17	0,0,0	383	131	0.000127209	0.0153165	0.928,0.835	1.0,1.0,1.0	-0.119
458	45679	Os07g0110100	#N/A	chr07	-	556521	556716	556521	556624	558214	558371	45679	16,1	1,0	10,3,11	5,3,4	223	131	0.000123498	0.0150368	0.904,1.0	0.54,0.37,0.618	0.443
459	45863	Os04g0534000	#N/A	chr04	+	26691315	26691429	26691326	26691429	26691046	26691239	45863	15,21	0,0	36,10,20	6,4,1	142	131	0.000215852	0.0218195	1.0,1.0	0.847,0.698,0.949	0.169
460	45871	Os07g0132300	#N/A	chr07	+	1700307	1700356	1700319	1700356	1699794	1700227	45871	2,4	0,0	2,3,4	3,2,1	143	131	6.78316e-05	0.0101526	1.0,1.0	0.379,0.579,0.786	0.419
461	45943	Os07g0142900	#N/A	chr07	+	2194206	2194320	2194244	2194320	2193808	2194104	45943	1,2	0,0	7,0,0	0,2,2	169	131	8.60255e-05	0.0117584	1.0,1.0	1.0,0.0,0.0	0.667
462	46620	Os03g0843700	#N/A	chr03	+	35465215	35465303	35465259	35465303	35465064	35465135	46620	0,0	4,8	5,3,4	11,5,5	175	131	2.23596e-05	0.00526876	0.0,0.0	0.254,0.31,0.375	-0.313
463	46799	Os04g0430900	#N/A	chr04	+	21370728	21370923	21370766	21370923	21370521	21370652	46799	0,0	5,2	2,3,2	3,1,4	169	131	3.5708e-05	0.00694314	0.0,0.0	0.341,0.699,0.279	-0.44
464	46810	Os07g0235800	#N/A	chr07	+	7546419	7546624	7546533	7546624	7546273	7546299	46810	92,83	16,19	198,86,313	20,9,18	245	131	0.000458352	0.0357845	0.755,0.7	0.841,0.836,0.903	-0.132
465	46824	Os12g0534000	#N/A	chr12	-	21232262	21232340	21232262	21232328	21232483	21232506	46824	24,25	0,7	28,9,22	0,0,0	143	131	0.000462164	0.0359784	1.0,0.766	1.0,1.0,1.0	-0.117
466	46951	Os07g0248800	#N/A	chr07	-	8265571	8266061	8265571	8265783	8266170	8266293	46951	4,4	4,1	0,0,0	7,2,1	391	131	2.99854e-06	0.00132087	0.251,0.573	0.0,0.0,0.0	0.412
467	46959	Os01g0919700	#N/A	chr01	+	40133823	40133917	40133832	40133917	40133522	40133578	46959	4,10	19,12	0,2,0	9,9,8	140	131	0.000104613	0.0133055	0.165,0.438	0.0,0.172,0.0	0.244
468	47013	Os07g0264100	#N/A	chr07	+	9356255	9356331	9356266	9356331	9356064	9356179	47013	3,5	8,6	0,0,1	14,3,11	142	131	4.91228e-06	0.00187924	0.257,0.435	0.0,0.0,0.077	0.32
469	47027	Os07g0274100	#N/A	chr07	-	10181259	10181532	10181259	10181379	10181613	10181742	47027	4,4	0,0	8,10,11	3,5,4	266	131	1.15211e-05	0.00343032	1.0,1.0	0.568,0.496,0.575	0.454
470	47080	Os07g0280200	#N/A	chr07	+	10642579	10642943	10642688	10642943	10642369	10642437	47080	5,4	0,0	0,2,1	2,0,2	240	131	4.92162e-05	0.00830726	1.0,1.0	0.0,1.0,0.214	0.595
471	47128	Os10g0117800	#N/A	chr10	+	1126706	1126884	1126710	1126884	1126518	1126623	47128	13,16	22,7	5,0,4	34,3,20	135	131	0.000183366	0.0195524	0.364,0.689	0.125,0.0,0.163	0.43
472	47143	Os07g0295800	#N/A	chr07	-	11567400	11567682	11567400	11567679	11568611	11568713	47143	14,3	0,0	9,8,9	4,2,2	134	131	0.000116384	0.0143642	1.0,1.0	0.687,0.796,0.815	0.234
473	47144	Os07g0295800	#N/A	chr07	-	11567595	11567702	11567595	11567679	11568611	11568713	47144	25,14	0,0	19,7,13	4,2,2	154	131	0.000294072	0.0268946	1.0,1.0	0.802,0.749,0.847	0.201
474	47240	Os07g0414200	#N/A	chr07	-	13066933	13067043	13066933	13067038	13067806	13068285	47240	46,21	0,1	28,12,39	11,1,2	136	131	0.000203304	0.0209022	1.0,0.953	0.71,0.92,0.949	0.117
475	47785	Os07g0485000	#N/A	chr07	+	17819409	17819511	17819417	17819511	17819283	17819340	47785	9,7	6,4	14,2,8	1,0,0	139	131	7.65662e-07	0.00047684	0.586,0.623	0.93,1.0,1.0	-0.372
476	47883	Os07g0497400	#N/A	chr07	+	18646756	18646851	18646765	18646851	18645990	18646077	47883	3,4	4,2	0,1,0	10,10,16	140	131	3.77632e-07	0.000276498	0.412,0.652	0.0,0.086,0.0	0.503
477	47886	Os07g0497400	#N/A	chr07	+	18648915	18649002	18648922	18649002	18648759	18648814	47886	71,78	5,3	90,37,77	25,7,25	138	131	9.82632e-07	0.000583692	0.931,0.961	0.774,0.834,0.745	0.162
478	47914	Os07g0500300	#N/A	chr07	+	18841627	18841722	18841635	18841722	18840250	18840448	47914	1,0	6,4	0,2,2	4,0,0	139	131	0.000399445	0.0325987	0.136,0.0	0.0,1.0,1.0	-0.599
479	48016	Os07g0515900	#N/A	chr07	+	19842183	19842495	19842186	19842495	19841254	19841752	48016	11,10	0,8	19,3,11	0,0,0	134	131	0.000186938	0.0197055	1.0,0.55	1.0,1.0,1.0	-0.225
480	48053	Os10g0172600	#N/A	chr10	+	4969154	4969540	4969249	4969540	4968302	4968383	48053	175,135	13,5	175,135,152	36,21,25	226	131	1.3299e-05	0.00381251	0.886,0.94	0.738,0.788,0.779	0.145
481	48173	Os07g0532600	#N/A	chr07	+	20880856	20881107	20880859	20881107	20880280	20880435	48173	0,0	5,6	5,2,2	8,0,5	134	131	2.24192e-05	0.00526876	0.0,0.0	0.379,1.0,0.281	-0.553
482	48266	Os07g0550500	#N/A	chr07	-	21848114	21848237	21848114	21848215	21849775	21851114	48266	13,3	2,3	58,28,40	0,0,2	153	131	0.000543321	0.0397814	0.848,0.461	1.0,1.0,0.945	-0.327
483	48463	Os07g0581300	#N/A	chr07	+	23528973	23529095	23528989	23529095	23528757	23528894	48463	5,2	3,2	15,4,5	1,0,0	147	131	4.82476e-05	0.00816923	0.598,0.471	0.93,1.0,1.0	-0.442
484	48655	Os07g0607100	#N/A	chr07	-	24951910	24952218	24951910	24952211	24952691	24952778	48655	1,2	0,0	0,0,1	2,1,0	138	131	4.73621e-05	0.00807599	1.0,1.0	0.0,0.0,1.0	0.667
485	48665	Os01g0661500	#N/A	chr01	+	27009277	27009524	27009490	27009524	27008802	27008938	48665	63,52	0,3	74,30,38	5,5,11	326	131	0.000489157	0.0374344	1.0,0.874	0.856,0.707,0.581	0.222
486	48741	Os07g0618500	#N/A	chr07	+	25524788	25525022	25524823	25525022	25524504	25524664	48741	5,2	6,7	0,0,1	17,3,7	166	131	3.06528e-05	0.00643733	0.397,0.184	0.0,0.0,0.101	0.257
487	48827	Os07g0631000	#N/A	chr07	-	26165334	26165580	26165334	26165563	26166381	26166464	48827	35,36	9,4	30,10,24	0,0,2	148	131	6.5688e-05	0.00992689	0.775,0.888	1.0,1.0,0.914	-0.14
488	49189	Os07g0667300	#N/A	chr07	-	28186499	28186697	28186499	28186691	28187210	28187843	49189	44,29	6,6	48,18,51	4,0,0	137	131	0.000525065	0.0391861	0.875,0.822	0.92,1.0,1.0	-0.125
489	49248	Os03g0244000	#N/A	chr03	+	7616699	7617087	7616934	7617087	7616506	7616590	49248	23,30	5,2	26,6,3	0,0,0	348	131	3.54122e-06	0.00152601	0.634,0.85	1.0,1.0,1.0	-0.258
490	49253	Os03g0244000	#N/A	chr03	+	7616780	7617087	7616934	7617087	7616506	7616590	49253	16,20	5,2	20,5,3	0,0,0	267	131	2.2214e-06	0.00109027	0.611,0.831	1.0,1.0,1.0	-0.279
491	49332	Os09g0130500	#N/A	chr09	+	2348590	2348687	2348618	2348687	2335972	2336076	49332	12,10	0,0	19,6,15	0,1,7	159	131	0.000703733	0.0471836	1.0,1.0	1.0,0.832,0.638	0.177
492	49372	Os07g0684400	#N/A	chr07	+	29027288	29027685	29027293	29027685	29025947	29026082	49372	58,27	7,6	34,18,34	0,0,0	136	131	1.28513e-06	0.000732956	0.889,0.813	1.0,1.0,1.0	-0.149
493	49373	Os07g0684400	#N/A	chr07	+	29027290	29027685	29027293	29027685	29025947	29026082	49373	6,0	7,6	4,4,3	0,0,0	134	131	1.51416e-10	1.0255e-06	0.456,0.0	1.0,1.0,1.0	-0.772
494	49460	Os07g0689150	#N/A	chr07	-	29290654	29290776	29290654	29290759	29291503	29291615	49460	1,1	0,0	1,2,0	5,0,5	148	131	2.31537e-06	0.00110045	1.0,1.0	0.15,1.0,0.0	0.617
495	49577	Os07g0694700	#N/A	chr07	-	29584997	29585369	29584997	29585357	29585445	29585494	49577	4,10	6,2	0,4,0	6,14,5	143	131	0.00023282	0.0231461	0.379,0.821	0.0,0.207,0.0	0.531
496	49788	Os05g0540100	#N/A	chr05	-	26832524	26832827	26832524	26832590	26832937	26832985	49788	6,6	4,2	7,4,15	0,0,0	350	131	4.72001e-08	6.55742e-05	0.36,0.529	1.0,1.0,1.0	-0.555
497	49789	Os05g0540100	#N/A	chr05	-	26832524	26832853	26832524	26832590	26832937	26832985	49789	16,8	4,2	11,5,23	0,0,0	376	131	1.68867e-06	0.000924198	0.582,0.582	1.0,1.0,1.0	-0.418
498	49879	Os08g0123300	#N/A	chr08	-	1284376	1284695	1284376	1284463	1284774	1284866	49879	57,47	9,2	81,26,60	0,0,2	345	131	2.2393e-05	0.00526876	0.706,0.899	1.0,1.0,0.919	-0.17
499	49996	Os08g0138700	#N/A	chr08	-	2160701	2160773	2160701	2160769	2160857	2160943	49996	18,8	0,0	23,12,13	2,2,4	135	131	0.000673563	0.0460228	1.0,1.0	0.918,0.853,0.759	0.157
500	49997	Os08g0138700	#N/A	chr08	-	2160701	2160778	2160701	2160769	2160857	2160943	49997	8,2	0,0	4,0,0	2,2,4	140	131	1.21847e-08	2.5392e-05	1.0,1.0	0.652,0.0,0.0	0.783
501	50020	Os02g0512300	#N/A	chr02	+	18388173	18388203	18388176	18388203	18387969	18388048	50020	1,0	5,1	14,2,4	6,3,0	134	131	7.02627e-05	0.010345	0.164,0.0	0.695,0.395,1.0	-0.615
502	50021	Os02g0512300	#N/A	chr02	+	18388173	18388203	18388184	18388203	18387969	18388048	50021	1,0	25,21	14,2,4	42,11,38	142	131	7.29376e-05	0.0105949	0.036,0.0	0.235,0.144,0.089	-0.138
503	50062	Os08g0436000	#N/A	chr08	-	21174220	21174296	21174220	21174278	21174379	21174492	50062	1,1	1,8	3,10,1	0,2,0	149	131	3.39202e-07	0.000251762	0.468,0.099	1.0,0.815,1.0	-0.655
504	50124	Os05g0563400	#N/A	chr05	+	28039223	28039329	28039260	28039329	28038293	28039159	50124	105,65	22,3	85,57,95	2,0,4	168	131	3.05343e-05	0.00643733	0.788,0.944	0.971,1.0,0.949	-0.107
505	50136	Os08g0154300	#N/A	chr08	-	3130219	3130572	3130219	3130275	3130795	3130860	50136	51,37	0,0	45,19,56	6,0,4	410	131	9.66909e-05	0.0126605	1.0,1.0	0.706,1.0,0.817	0.159
506	50300	Os08g0169800	#N/A	chr08	+	4080685	4080809	4080730	4080809	4080501	4080595	50300	5,4	0,0	7,6,2	4,2,0	176	131	0.000451885	0.0355356	1.0,1.0	0.566,0.691,1.0	0.248
507	50309	Os11g0448400	#N/A	chr11	+	14977883	14978057	14977903	14978057	14977585	14977816	50309	10,8	39,48	0,2,1	54,43,55	151	131	2.36583e-07	0.000204147	0.182,0.126	0.0,0.039,0.016	0.136
508	50392	Os10g0573100	#N/A	chr10	+	22755312	22755495	22755352	22755495	22755086	22755206	50392	0,0	1,1	3,3,1	0,1,7	171	131	2.01567e-05	0.00494177	0.0,0.0	1.0,0.697,0.099	-0.599
509	50480	Os02g0521300	#N/A	chr02	-	18999809	18999882	18999809	18999857	19000667	19001080	50480	10,5	14,6	3,0,2	24,6,11	156	131	0.00013427	0.0158843	0.375,0.412	0.095,0.0,0.132	0.318
510	50620	Os08g0203700	#N/A	chr08	+	6047131	6047357	6047146	6047357	6046940	6047059	50620	8,0	12,16	0,0,0	3,3,15	146	131	0.000209158	0.0214632	0.374,0.0	0.0,0.0,0.0	0.187
511	50644	Os08g0332400	#N/A	chr08	-	14703209	14703410	14703209	14703399	14703498	14703564	50644	13,19	0,0	10,11,10	2,3,8	142	131	3.68674e-06	0.00156428	1.0,1.0	0.822,0.772,0.536	0.29
512	50709	Os09g0545400	#N/A	chr09	+	21569421	21569920	21569423	21569920	21568696	21568854	50709	1,2	0,0	1,2,4	1,4,2	133	131	6.90892e-06	0.00242322	1.0,1.0	0.496,0.33,0.663	0.504
513	50820	Os08g0427900	#N/A	chr08	-	20581591	20582010	20581591	20582005	20582926	20583189	50820	13,4	0,0	8,14,10	6,5,2	136	131	1.7603e-05	0.00462994	1.0,1.0	0.562,0.73,0.828	0.293
514	50904	Os08g0243100	#N/A	chr08	+	8706082	8706342	8706240	8706342	8704338	8704514	50904	19,14	0,0	13,2,14	14,0,3	271	131	1.39162e-05	0.00394769	1.0,1.0	0.31,1.0,0.693	0.332
515	51006	Os09g0370200	#N/A	chr09	-	12292266	12292394	12292266	12292293	12292742	12292949	51006	7,5	2,4	6,1,5	0,0,0	232	131	6.65257e-07	0.000424058	0.664,0.414	1.0,1.0,1.0	-0.461
516	51144	Os08g0288200	#N/A	chr08	-	11451529	11451676	11451529	11451650	11452726	11452861	51144	457,267	28,16	108,28,62	15,4,16	157	131	0.000177791	0.0192661	0.932,0.933	0.857,0.854,0.764	0.108
517	51311	Os07g0553700	#N/A	chr07	+	22047203	22047809	22047735	22047809	22046016	22046123	51311	25,22	6,0	2,3,7	0,0,0	645	131	0.000378186	0.031476	0.458,1.0	1.0,1.0,1.0	-0.271
518	51358	Os12g0621300	#N/A	chr12	-	26503109	26504103	26503109	26503399	26504176	26504595	51358	6,2	0,0	12,6,7	1,0,4	817	131	0.000492909	0.0375623	1.0,1.0	0.658,1.0,0.219	0.374
519	51365	Os11g0103100	#N/A	chr11	-	130564	130815	130564	130641	130928	131040	51365	3,3	0,0	0,3,0	3,4,3	287	131	5.97966e-13	3.13403e-08	1.0,1.0	0.0,0.255,0.0	0.915
520	51419	Os11g0660000	#N/A	chr11	-	26490111	26490251	26490111	26490215	26490336	26490485	51419	11,17	0,6	15,5,10	0,0,0	167	131	0.000533812	0.0394584	1.0,0.69	1.0,1.0,1.0	-0.155
521	51502	Os04g0571800	#N/A	chr04	+	28790358	28790421	28790369	28790421	28789951	28790049	51502	2,1	1,0	5,0,0	5,1,2	142	131	0.000623254	0.0436294	0.649,1.0	0.48,0.0,0.0	0.664
522	51543	Os01g0773000	#N/A	chr01	-	32666265	32666504	32666265	32666500	32666587	32666767	51543	16,30	1,0	23,15,25	10,0,8	135	131	6.914e-05	0.0102239	0.939,1.0	0.691,1.0,0.752	0.155
523	51661	Os08g0401500	#N/A	chr08	-	19160691	19161002	19160691	19160994	19161601	19161819	51661	0,0	1,1	7,2,4	0,0,0	139	131	1.01061e-09	3.65047e-06	0.0,0.0	1.0,1.0,1.0	-1
524	51787	Os02g0593700	#N/A	chr02	-	22981858	22982314	22981858	22982310	22982389	22982989	51787	2,3	4,1	11,7,8	0,2,0	135	131	0.000115036	0.0142468	0.327,0.744	1.0,0.773,1.0	-0.389
525	51801	Os09g0133700	#N/A	chr09	+	2559139	2559294	2559187	2559294	2558552	2558744	51801	19,7	3,2	28,19,12	0,0,0	179	131	0.000521216	0.0390063	0.823,0.719	1.0,1.0,1.0	-0.229
526	51830	Os08g0430300	#N/A	chr08	-	20803238	20803368	20803238	20803319	20803555	20803646	51830	7,9	1,6	9,8,14	0,0,0	180	131	1.71095e-06	0.000927026	0.836,0.522	1.0,1.0,1.0	-0.321
527	51831	Os08g0430300	#N/A	chr08	-	20803238	20803481	20803238	20803319	20803555	20803646	51831	8,7	1,6	15,8,17	0,0,0	275	131	5.97097e-07	0.000389782	0.792,0.357	1.0,1.0,1.0	-0.425
528	51833	Os08g0430300	#N/A	chr08	-	20803238	20803481	20803238	20803324	20803555	20803646	51833	8,7	66,81	14,8,17	53,15,45	270	131	0.000184041	0.0195524	0.056,0.04	0.114,0.206,0.155	-0.11
529	51979	Os05g0451200	#N/A	chr05	-	22158118	22158468	22158118	22158408	22158779	22158851	51979	24,25	16,9	4,5,3	17,8,12	191	131	1.35112e-05	0.00385296	0.507,0.656	0.139,0.3,0.146	0.387
530	52106	Os02g0727500	#N/A	chr02	-	30278346	30278794	30278346	30278767	30279119	30279263	52106	12,10	22,35	3,2,5	58,10,45	158	131	0.000181936	0.0194815	0.311,0.192	0.041,0.142,0.084	0.162
531	52338	Os08g0517200	#N/A	chr08	-	25661741	25662056	25661741	25661873	25662187	25662230	52338	2,3	0,0	12,1,2	2,0,4	296	131	0.000280121	0.0262133	1.0,1.0	0.726,1.0,0.181	0.364
532	52503	Os11g0149300	#N/A	chr11	+	2279081	2279440	2279411	2279440	2278747	2278973	52503	3,3	0,0	8,2,10	4,2,5	443	131	1.2911e-07	0.000134527	1.0,1.0	0.372,0.228,0.372	0.676
533	52561	Os08g0180000	#N/A	chr08	-	4678675	4679164	4678675	4678732	4679609	4679681	52561	11,5	3,1	11,6,8	0,1,0	545	131	7.57515e-05	0.010774	0.468,0.546	1.0,0.591,1.0	-0.357
534	52563	Os08g0180000	#N/A	chr08	-	4679072	4679266	4679072	4679164	4679609	4679681	52563	1,1	0,0	1,1,0	2,1,4	233	131	4.44356e-12	8.02536e-08	1.0,1.0	0.219,0.36,0.0	0.807
535	52645	Os07g0591800	#N/A	chr07	+	24119163	24119561	24119329	24119561	24118874	24119073	52645	25,10	4,2	8,6,15	1,0,0	279	131	0.000235936	0.0233569	0.746,0.701	0.79,1.0,1.0	-0.207
536	52648	Os07g0591800	#N/A	chr07	+	24119329	24119561	24119355	24119561	24118874	24119073	52648	5,2	19,5	1,0,0	5,1,5	157	131	0.000610943	0.042934	0.18,0.25	0.143,0.0,0.0	0.167
537	52710	Os10g0571300	#N/A	chr10	+	22653074	22653175	22653085	22653175	22652558	22652717	52710	2,0	3,2	11,4,6	2,1,0	142	131	6.84131e-05	0.0102114	0.381,0.0	0.835,0.787,1.0	-0.683
538	52872	Os09g0131400	#N/A	chr09	-	2397163	2397319	2397163	2397301	2397444	2397458	52872	40,36	11,7	43,18,41	35,14,20	149	131	0.000659594	0.0455828	0.762,0.819	0.519,0.531,0.643	0.226
539	52874	Os09g0131400	#N/A	chr09	-	2397114	2397296	2397114	2397262	2397554	2400579	52874	72,73	48,33	102,70,90	26,4,27	165	131	0.000234589	0.0232793	0.544,0.637	0.757,0.933,0.726	-0.215
540	52875	Os09g0131400	#N/A	chr09	-	2397114	2397319	2397114	2397262	2397554	2400579	52875	64,81	48,33	111,42,119	26,4,27	188	131	0.000293343	0.0268946	0.482,0.631	0.748,0.88,0.754	-0.238
541	53145	Os09g0280600	#N/A	chr09	-	5937795	5938269	5937795	5938264	5938615	5938654	53145	5,1	0,2	0,1,0	2,1,6	136	131	1.29111e-05	0.003721	1.0,0.325	0.0,0.491,0.0	0.499
542	53237	Os09g0306800	#N/A	chr09	-	7929985	7930248	7929985	7930122	7930313	7930373	53237	2,2	2,3	5,1,6	0,0,1	257	131	1.92445e-06	0.00101233	0.338,0.254	1.0,1.0,0.754	-0.622
543	53256	Os09g0375100	#N/A	chr09	-	12547230	12547424	12547230	12547273	12547811	12547865	53256	10,7	4,9	12,6,20	1,1,1	264	131	3.84801e-05	0.00714016	0.554,0.278	0.856,0.749,0.908	-0.422
544	53257	Os09g0375100	#N/A	chr09	-	12547230	12547447	12547230	12547273	12547811	12547865	53257	9,5	4,9	12,5,20	1,1,1	287	131	2.44452e-05	0.00554179	0.507,0.202	0.846,0.695,0.901	-0.46
545	53258	Os09g0375100	#N/A	chr09	-	12547230	12547451	12547230	12547273	12547811	12547865	53258	8,5	4,9	13,5,21	1,1,1	291	131	8.79525e-06	0.00283657	0.474,0.2	0.854,0.692,0.904	-0.48
546	53260	Os09g0375100	#N/A	chr09	-	12547230	12547451	12547230	12547424	12547811	12547865	53260	0,0	2,2	1,0,2	0,1,0	158	131	0.000122829	0.014989	0.0,0.0	1.0,0.0,1.0	-0.667
547	53327	Os09g0326850	#N/A	chr09	+	9629633	9630044	9629974	9630044	9629415	9629533	53327	0,0	2,4	4,8,0	2,2,2	454	131	0.000157092	0.0176588	0.0,0.0	0.366,0.536,0.0	-0.301
548	53341	Os06g0674800	#N/A	chr06	+	28008595	28008651	28008637	28008651	28007968	28008485	53341	34,20	4,2	31,14,42	0,0,0	173	131	0.000613167	0.0430345	0.866,0.883	1.0,1.0,1.0	-0.125
549	53785	Os09g0413200	#N/A	chr09	+	14681718	14681830	14681722	14681830	14681395	14681484	53785	84,82	565,484	103,43,73	201,129,169	135	131	3.63474e-11	3.28229e-07	0.126,0.141	0.332,0.244,0.295	-0.157
550	53819	Os09g0416500	#N/A	chr09	+	14896630	14896814	14896669	14896814	14896380	14896473	53819	8,2	28,15	0,0,0	6,5,11	170	131	2.15916e-05	0.00517645	0.18,0.093	0.0,0.0,0.0	0.137
551	53831	Os01g0362100	#N/A	chr01	-	14758513	14758620	14758513	14758608	14758733	14758892	53831	16,7	6,0	12,3,3	0,0,0	143	131	0.000478888	0.0368044	0.71,1.0	1.0,1.0,1.0	-0.145
552	53840	Os09g0542200	#N/A	chr09	-	21355564	21355780	21355564	21355752	21356000	21356103	53840	3,6	4,0	0,2,0	4,2,1	159	131	0.000180116	0.0193745	0.382,1.0	0.0,0.452,0.0	0.54
553	53979	Os09g0436500	#N/A	chr09	+	16071199	16071248	16071209	16071248	16070983	16071054	53979	3,3	9,9	0,0,1	9,6,5	141	131	0.0003054	0.0274414	0.236,0.236	0.0,0.0,0.157	0.184
554	54029	Os02g0260400	#N/A	chr02	-	9054198	9054524	9054198	9054343	9055248	9055320	54029	21,9	0,0	11,8,12	2,5,0	294	131	0.000161712	0.0179915	1.0,1.0	0.71,0.416,1.0	0.291
555	54049	Os09g0436700	#N/A	chr09	-	16081502	16081968	16081502	16081629	16082269	16082560	54049	6,1	0,0	1,0,0	1,3,1	452	131	1.15685e-12	3.13403e-08	1.0,1.0	0.225,0.0,0.0	0.925
556	54093	Os01g0704400	#N/A	chr01	-	29208100	29208560	29208100	29208554	29208684	29208753	54093	10,1	0,0	4,2,5	3,3,2	137	131	5.01382e-06	0.00188652	1.0,1.0	0.56,0.389,0.705	0.449
557	54145	Os01g0201900	#N/A	chr01	-	5593565	5593949	5593565	5593662	5594241	5596237	54145	0,0	10,8	2,5,5	16,10,3	400	131	0.00034062	0.0293877	0.0,0.0	0.039,0.141,0.353	-0.178
558	54298	Os02g0579600	#N/A	chr02	+	22300981	22301212	22301170	22301212	22300414	22300476	54298	2,3	2,6	0,8,3	1,0,0	302	131	0.000232331	0.0231461	0.303,0.178	0.0,1.0,1.0	-0.426
559	54456	Os09g0573200	#N/A	chr09	+	22935788	22936251	22936115	22936251	22934977	22935193	54456	35,10	4,4	25,5,19	0,1,0	440	131	3.28507e-05	0.00657508	0.723,0.427	1.0,0.598,1.0	-0.291
560	54459	Os09g0573200	#N/A	chr09	+	22936115	22936251	22936130	22936251	22934977	22935193	54459	4,4	5,14	0,1,0	7,11,10	146	131	1.86723e-05	0.00479719	0.418,0.204	0.0,0.075,0.0	0.286
561	54760	Os09g0532900	#N/A	chr09	-	20922251	20925097	20922251	20922339	20925213	20925405	54760	114,84	1,4	248,23,159	0,0,0	2871	131	5.8814e-05	0.00929055	0.839,0.489	1.0,1.0,1.0	-0.336
562	54934	Os06g0600700	#N/A	chr06	-	23721776	23723665	23721776	23722008	23724875	23725172	54934	56,43	0,7	33,16,45	0,0,0	1770	131	0.000474809	0.0366469	1.0,0.313	1.0,1.0,1.0	-0.344
563	55047	Os04g0303950	#N/A	chr04	-	13613605	13614472	13613605	13613687	13615043	13615154	55047	107,131	0,0	180,95,186	0,0,12	898	131	0.000754842	0.0491175	1.0,1.0	1.0,1.0,0.693	0.102
564	55172	Os10g0119300	#N/A	chr10	+	1240340	1240438	1240397	1240438	1239666	1239783	55172	48,53	5,8	64,15,46	0,0,0	188	131	3.02038e-07	0.000233786	0.87,0.822	1.0,1.0,1.0	-0.154
565	55175	Os10g0119300	#N/A	chr10	+	1240352	1240438	1240397	1240438	1239666	1239783	55175	44,37	5,8	58,10,45	0,0,0	176	131	1.41471e-07	0.000139367	0.868,0.775	1.0,1.0,1.0	-0.178
566	55563	Os06g0225400	#N/A	chr06	-	6489868	6490030	6489868	6489965	6490252	6490386	55563	20,18	23,14	7,3,5	24,10,27	196	131	4.54901e-05	0.00795078	0.368,0.462	0.163,0.167,0.11	0.268
567	55566	Os06g0225400	#N/A	chr06	-	6490252	6490410	6490252	6490386	6491398	6491711	55566	0,2	2,4	2,2,4	0,0,0	155	131	1.11925e-09	3.7902e-06	0.0,0.297	1.0,1.0,1.0	-0.852
568	55713	Os02g0741500	#N/A	chr02	-	31019708	31019759	31019708	31019756	31020490	31020593	55713	0,0	1,1	3,0,2	0,1,1	134	131	1.25712e-05	0.00364242	0.0,0.0	1.0,0.0,0.662	-0.554
569	55762	Os10g0357800	#N/A	chr10	+	10932613	10932971	10932897	10932971	10932180	10932466	55762	2,3	0,0	9,2,6	11,0,1	397	131	7.95959e-05	0.0111438	1.0,1.0	0.213,1.0,0.664	0.374
570	55764	Os10g0357800	#N/A	chr10	+	10932665	10932971	10932897	10932971	10932180	10932466	55764	3,6	0,0	17,2,4	11,0,1	345	131	4.6661e-05	0.00807599	1.0,1.0	0.37,1.0,0.603	0.342
571	55854	Os10g0377800	#N/A	chr10	-	12070723	12071045	12070723	12070850	12071579	12071685	55854	14,14	6,2	8,1,5	0,0,0	308	131	1.36264e-07	0.000137844	0.498,0.749	1.0,1.0,1.0	-0.377
572	55855	Os10g0377800	#N/A	chr10	-	12070723	12071207	12070723	12070850	12071579	12071685	55855	9,10	6,2	5,2,4	0,0,0	470	131	9.29186e-10	3.59608e-06	0.295,0.582	1.0,1.0,1.0	-0.561
573	55896	Os10g0396300	#N/A	chr10	-	13290954	13291411	13290954	13291063	13291956	13292217	55896	28,14	4,1	14,7,7	0,0,0	461	131	0.000126203	0.0152292	0.665,0.799	1.0,1.0,1.0	-0.268
574	55918	Os10g0408700	#N/A	chr10	+	14099995	14100197	14100118	14100197	14099291	14099402	55918	4,4	0,0	5,3,4	3,0,4	254	131	3.16748e-05	0.00651767	1.0,1.0	0.462,1.0,0.34	0.399
575	55919	Os10g0408700	#N/A	chr10	+	14100007	14100197	14100118	14100197	14099291	14099402	55919	3,3	0,0	3,1,2	3,0,4	242	131	1.11756e-05	0.00339333	1.0,1.0	0.351,1.0,0.213	0.479
576	56082	Os06g0687450	#N/A	chr06	-	28666888	28667071	28666888	28667060	28667200	28667365	56082	13,19	0,0	22,9,33	5,0,6	142	131	0.000260905	0.0247139	1.0,1.0	0.802,1.0,0.835	0.121
577	56122	Os10g0446600	#N/A	chr10	-	16153378	16153877	16153378	16153477	16156202	16156295	56122	30,13	5,3	37,22,43	1,1,1	513	131	0.000590725	0.0419484	0.605,0.525	0.904,0.849,0.917	-0.325
578	56644	Os10g0548300	#N/A	chr10	-	21458496	21458549	21458496	21458545	21459564	21459741	56644	5,3	6,2	7,3,8	0,0,2	135	131	3.71992e-05	0.0070473	0.447,0.593	1.0,1.0,0.795	-0.412
579	56645	Os10g0548300	#N/A	chr10	-	21458496	21458570	21458496	21458545	21459564	21459741	56645	2,0	6,2	1,2,2	0,0,2	156	131	6.0221e-05	0.00941188	0.219,0.0	1.0,1.0,0.456	-0.709
580	56646	Os10g0548300	#N/A	chr10	-	21458496	21458589	21458496	21458545	21459564	21459741	56646	5,2	6,2	11,6,6	0,0,2	175	131	7.06336e-06	0.00243763	0.384,0.428	1.0,1.0,0.692	-0.491
581	56682	Os10g0548200	#N/A	chr10	-	21449925	21450047	21449925	21450039	21450366	21450538	56682	87,48	10,7	95,34,72	3,0,0	139	131	2.25451e-06	0.00109066	0.891,0.866	0.968,1.0,1.0	-0.111
582	56878	Os10g0574500	#N/A	chr10	-	22820194	22820290	22820194	22820276	22820909	22821046	56878	16,12	0,0	28,2,37	8,0,7	145	131	6.39439e-05	0.00980442	1.0,1.0	0.76,1.0,0.827	0.138
583	57157	Os11g0123400	#N/A	chr11	-	1073254	1073396	1073254	1073322	1073510	1073582	57157	7,6	3,3	0,0,3	7,4,2	205	131	0.000128471	0.0154341	0.599,0.561	0.0,0.0,0.489	0.417
584	57236	Os11g0138400	#N/A	chr11	-	1785916	1786261	1785916	1786246	1786348	1786597	57236	1,0	15,5	3,0,9	6,4,16	146	131	0.000596309	0.0421791	0.056,0.0	0.31,0.0,0.335	-0.187
585	57329	Os11g0157400	#N/A	chr11	-	2764270	2764452	2764270	2764366	2764537	2764949	57329	2,0	57,41	22,1,6	40,3,44	217	131	1.37381e-07	0.000137844	0.021,0.0	0.249,0.168,0.076	-0.154
586	57602	Os11g0438000	#N/A	chr11	+	14301974	14302151	14302096	14302151	14301762	14301869	57602	5,8	3,4	2,1,11	1,0,1	253	131	0.000748049	0.0488912	0.463,0.509	0.509,1.0,0.851	-0.301
587	57623	Os02g0137800	#N/A	chr02	+	2008682	2008837	2008771	2008837	2007231	2007665	57623	12,14	0,0	3,3,4	0,2,4	220	131	0.000122353	0.0149646	1.0,1.0	1.0,0.472,0.373	0.385
588	57625	Os02g0137800	#N/A	chr02	+	2008686	2008837	2008771	2008837	2007231	2007665	57625	14,17	0,0	2,3,2	0,2,4	216	131	7.31475e-05	0.010597	1.0,1.0	1.0,0.476,0.233	0.43
589	57724	Os03g0152600	#N/A	chr03	-	2899627	2899814	2899627	2899728	2900000	2900285	57724	106,50	1210,785	21,15,30	82,76,60	217	131	3.10803e-10	1.5309e-06	0.05,0.037	0.134,0.106,0.232	-0.114
590	57808	Os05g0241200	#N/A	chr05	+	8604597	8604755	8604634	8604755	8603089	8603155	57808	10,7	2,6	7,3,1	0,0,0	168	131	7.26329e-07	0.000457604	0.796,0.476	1.0,1.0,1.0	-0.364
591	57871	Os03g0844000	#N/A	chr03	+	35479274	35479573	35479278	35479573	35478908	35479184	57871	30,35	9,5	25,22,10	0,0,2	135	131	6.44671e-05	0.00983932	0.764,0.872	1.0,1.0,0.829	-0.125
592	57876	Os11g0303200	#N/A	chr11	+	11397790	11398118	11397839	11398118	11397509	11397648	57876	17,25	0,1	72,35,52	12,0,22	180	131	0.000253987	0.0243873	1.0,0.948	0.814,1.0,0.632	0.159
593	57880	Os11g0303200	#N/A	chr11	+	11397839	11398118	11397881	11398118	11397509	11397648	57880	0,1	2,1	12,0,22	2,1,0	173	131	5.36395e-05	0.00869039	0.0,0.431	0.82,0.0,1.0	-0.391
594	58069	Os02g0832800	#N/A	chr02	-	35814388	35814594	35814388	35814441	35815527	35815590	58069	167,147	3,0	173,74,156	1,9,15	266	131	6.52229e-05	0.00989891	0.965,1.0	0.988,0.802,0.837	0.107

## Sheet: A5SS
ID	GeneID	geneSymbol	chr	strand	longExonStart_0base	longExonEnd	shortES	shortEE	flankingES	flankingEE	ID.1	IJC_SAMPLE_1	SJC_SAMPLE_1	IJC_SAMPLE_2	SJC_SAMPLE_2	IncFormLen	SkipFormLen	PValue	FDR	IncLevel1	IncLevel2	IncLevelDifference
77	Os09g0248000		chr09	+	3622272	3623689	3622272	3622336	3626152	3626205	77	311,244	137,113	229,107,220	55,39,37	1466	131	0.000670942	0.0470382	0.169,0.162	0.271,0.197,0.347	-0.106
82	Os02g0834700		chr02	+	35924305	35924375	35924305	35924365	35924605	35924724	82	163,102	877,638	50,67,42	243,104,101	141	131	0.000249704	0.0246153	0.147,0.129	0.16,0.374,0.279	-0.133
92	Os01g0262700		chr01	+	8895747	8895959	8895747	8895813	8896898	8896992	92	9,16	30,27	5,2,3	35,17,44	262	131	0.000131004	0.0157671	0.13,0.229	0.067,0.056,0.033	0.128
325	Os12g0610200		chr12	+	25771660	25771973	25771660	25771969	25772727	25773052	325	63,36	245,150	14,6,1	125,55,34	135	131	7.53688e-05	0.010835	0.2,0.189	0.098,0.096,0.028	0.121
506	Os12g0516800		chr12	-	20081925	20082148	20081965	20082148	20081519	20081715	506	4,2	18,12	0,0,0	11,8,12	171	131	0.000700928	0.0483672	0.145,0.113	0.0,0.0,0.0	0.129
589	Os12g0450500		chr12	-	15473915	15474031	15473965	15474031	15473738	15473814	589	121,61	163,116	35,20,13	122,80,100	181	131	2.53664e-08	3.58035e-05	0.349,0.276	0.172,0.153,0.086	0.176
663	Os12g0404400		chr12	-	12131014	12131153	12131036	12131153	12124075	12124139	663	1,0	2,1	1,0,4	0,1,0	153	131	1.61045e-05	0.00378846	0.3,0.0	1.0,0.0,1.0	-0.517
699	Os12g0293100		chr12	-	11372034	11372664	11372190	11372664	11368631	11368731	699	4,2	0,0	14,0,8	7,5,4	269	131	6.5289e-07	0.000431352	1.0,1.0	0.493,0.0,0.493	0.671
730	Os12g0285500		chr12	+	10850211	10850702	10850211	10850292	10851789	10851880	730	91,87	3,4	127,53,160	1,0,0	523	131	0.000180283	0.020001	0.884,0.845	0.97,1.0,1.0	-0.125
744	Os12g0274700		chr12	-	10081238	10081440	10081244	10081440	10080507	10081131	744	6,3	70,11	0,0,0	2,4,4	137	131	0.000388112	0.032928	0.076,0.207	0.0,0.0,0.0	0.141
748	Os12g0271700		chr12	-	9920491	9920667	9920539	9920667	9916928	9917032	748	12,14	36,11	1,2,0	22,7,14	179	131	9.05866e-06	0.00261519	0.196,0.482	0.032,0.173,0.0	0.271
850	Os12g0548300		chr12	+	22187031	22187119	22187031	22187086	22187476	22187527	850	8,9	0,1	6,0,8	1,8,3	164	131	0.00018583	0.020247	1.0,0.878	0.827,0.0,0.681	0.436
900	Os12g0194800		chr12	+	4870614	4871019	4870614	4870998	4871163	4871214	900	2,6	0,5	0,0,2	5,3,2	152	131	0.000208551	0.0220269	1.0,0.508	0.0,0.0,0.463	0.6
912	Os12g0189400		chr12	+	4506778	4507073	4506778	4507068	4507182	4507308	912	179,104	107,48	49,27,21	11,5,3	136	131	4.51944e-05	0.00746477	0.617,0.676	0.811,0.839,0.871	-0.194
1023	Os12g0163800		chr12	-	3236831	3237075	3236994	3237075	3236585	3236726	1023	11,5	2,0	5,3,6	5,6,6	276	131	0.000236314	0.0239024	0.723,1.0	0.322,0.192,0.322	0.583
1024	Os12g0163800		chr12	-	3237621	3237943	3237823	3237943	3236994	3237075	1024	8,5	4,5	6,4,5	0,0,2	315	131	0.000340919	0.0300745	0.454,0.294	1.0,1.0,0.51	-0.463
1092	Os12g0141500		chr12	-	2015668	2015819	2015693	2015819	2013931	2014095	1092	2,4	3,7	0,0,0	6,1,6	156	131	1.84143e-05	0.0040843	0.359,0.324	0.0,0.0,0.0	0.342
1107	Os12g0132800		chr12	-	1584566	1584923	1584879	1584923	1584175	1584499	1107	108,71	44,35	26,13,37	23,21,42	426	131	2.6038e-05	0.00496416	0.43,0.384	0.258,0.16,0.213	0.197
1142	Os12g0124100		chr12	-	1159791	1163917	1163722	1163917	1159627	1159672	1142	58,33	2,1	61,38,64	0,1,0	4044	131	0.000176519	0.020001	0.484,0.517	1.0,0.552,1.0	-0.35
1209	Os12g0108200		chr12	+	450334	450719	450334	450423	451175	451382	1209	16,16	3,2	11,4,18	0,0,0	409	131	5.71254e-05	0.00880641	0.631,0.719	1.0,1.0,1.0	-0.325
1276	Os11g0700500		chr11	-	28704975	28705306	28705003	28705306	28704748	28704878	1276	136,77	43,33	52,50,38	2,5,6	159	131	2.31918e-06	0.00116153	0.723,0.658	0.955,0.892,0.839	-0.205
1279	Os11g0700500		chr11	-	28704994	28705306	28705061	28705306	28704748	28704878	1279	9,4	21,2	1,2,0	12,10,10	198	131	0.000281381	0.02672	0.221,0.57	0.052,0.117,0.0	0.339
1280	Os11g0700500		chr11	-	28705003	28705306	28705061	28705306	28704748	28704878	1280	43,33	21,2	2,5,6	12,10,10	189	131	8.41794e-06	0.00256559	0.587,0.92	0.104,0.257,0.294	0.535
1402	Os12g0137200		chr12	+	1804328	1804753	1804328	1804566	1805134	1805236	1402	49,37	4,5	22,19,32	0,0,0	300	131	3.71443e-06	0.0015964	0.842,0.764	1.0,1.0,1.0	-0.197
1403	Os12g0137200		chr12	+	1804328	1804769	1804328	1804566	1805134	1805236	1403	51,39	4,5	22,15,33	0,0,0	316	131	4.09711e-06	0.0016522	0.841,0.764	1.0,1.0,1.0	-0.198
1404	Os12g0137200		chr12	+	1804328	1804769	1804328	1804753	1805134	1805236	1404	2,3	0,0	3,0,3	2,4,0	147	131	0.000350336	0.030606	1.0,1.0	0.572,0.0,1.0	0.476
1412	Os12g0137200		chr12	+	1805134	1805464	1805134	1805236	1806416	1806498	1412	14,10	36,19	3,1,1	23,9,16	341	131	0.000228961	0.0234644	0.13,0.168	0.048,0.041,0.023	0.112
1619	Os11g0544200		chr11	-	19992691	19992844	19992829	19992844	19992103	19992616	1619	41,23	3,3	26,28,38	0,0,1	262	131	0.000631193	0.0451609	0.872,0.793	1.0,1.0,0.95	-0.151
1646	Os11g0533100		chr11	-	19425867	19426335	19426218	19426335	19425271	19425433	1646	26,34	4,1	23,12,5	0,0,0	464	131	0.000589903	0.0431388	0.647,0.906	1.0,1.0,1.0	-0.224
1698	Os04g0692300		chr04	-	35431694	35432796	35432641	35432796	35430898	35430973	1698	107,63	1,3	82,34,90	19,11,15	1060	131	2.19361e-06	0.00111822	0.93,0.722	0.348,0.276,0.426	0.476
1753	Os04g0683500		chr04	+	34892964	34893459	34892964	34893400	34893563	34893638	1753	1,0	8,3	3,4,2	0,4,7	190	131	0.000493274	0.0387775	0.079,0.0	1.0,0.408,0.165	-0.485
1911	Os04g0641400		chr04	-	32637608	32637813	32637711	32637813	32636317	32636437	1911	8,9	0,0	5,0,6	2,2,3	234	131	1.17431e-06	0.000701246	1.0,1.0	0.583,0.0,0.528	0.63
1923	Os04g0634500		chr04	-	32279550	32279761	32279677	32279761	32279203	32279441	1923	191,101	1,2	90,55,94	7,5,8	258	131	1.37035e-05	0.00332438	0.99,0.962	0.867,0.848,0.856	0.119
1924	Os04g0634500		chr04	-	32279594	32279761	32279677	32279761	32279203	32279441	1924	36,15	1,2	10,19,15	7,5,8	214	131	0.000120509	0.0150616	0.957,0.821	0.467,0.699,0.534	0.322
2214	Os04g0553300		chr04	-	27701664	27701774	27701717	27701774	27701421	27701517	2214	89,63	27,18	67,25,59	42,19,44	184	131	0.000137862	0.0164019	0.701,0.714	0.532,0.484,0.488	0.206
2235	Os04g0544900		chr04	-	27281290	27281625	27281583	27281625	27281126	27281213	2235	11,4	0,0	9,2,4	5,1,1	406	131	3.03418e-07	0.000254642	1.0,1.0	0.367,0.392,0.563	0.559
2237	Os04g0544900		chr04	-	27281356	27281625	27281583	27281625	27281126	27281213	2237	6,2	0,0	14,2,5	5,1,1	340	131	6.55104e-06	0.00226025	1.0,1.0	0.519,0.435,0.658	0.463
2294	Os03g0231600		chr03	+	6948925	6949163	6948925	6949151	6949260	6949392	2294	13,1	45,24	2,0,1	38,24,55	143	131	3.80767e-05	0.00664246	0.209,0.037	0.046,0.0,0.016	0.102
2711	Os10g0446200		chr10	+	16127175	16127588	16127175	16127455	16128059	16128164	2711	2,5	2,2	16,12,16	0,0,2	262	131	0.000334946	0.0297164	0.333,0.556	1.0,1.0,0.8	-0.489
2783	Os09g0509200		chr09	+	19756328	19756669	19756328	19756457	19756843	19756882	2783	11,2	4,1	2,10,3	0,0,0	325	131	4.58472e-06	0.0017084	0.526,0.446	1.0,1.0,1.0	-0.514
2784	Os09g0509200		chr09	+	19756328	19756724	19756328	19756457	19756843	19756882	2784	11,2	4,1	2,8,2	0,0,0	380	131	2.19668e-06	0.00111822	0.487,0.408	1.0,1.0,1.0	-0.552
2851	Os02g0654100		chr02	+	26388274	26388355	26388274	26388326	26388696	26388800	2851	52,41	110,157	82,43,70	90,59,115	160	131	0.000233721	0.0237173	0.279,0.176	0.427,0.374,0.333	-0.15
2856	Os02g0654100		chr02	+	26388696	26388860	26388696	26388805	26388931	26389008	2856	5,8	1,8	12,3,19	0,0,0	186	131	1.41206e-07	0.000137022	0.779,0.413	1.0,1.0,1.0	-0.404
3065	Os11g0524900		chr11	-	19023315	19023419	19023397	19023419	19022800	19023003	3065	2,4	6,6	0,0,0	1,4,2	213	131	0.000124856	0.0154463	0.17,0.291	0.0,0.0,0.0	0.23
3119	Os04g0194800		chr04	+	6500066	6500350	6500066	6500332	6500525	6500677	3119	2,0	16,15	6,1,7	6,6,12	149	131	0.000347109	0.0304476	0.099,0.0	0.468,0.128,0.339	-0.262
3140	Os12g0264500		chr12	+	9350913	9351298	9350913	9351049	9353885	9354007	3140	57,43	5,3	52,14,26	0,0,1	362	131	0.000114527	0.0145155	0.805,0.838	1.0,1.0,0.904	-0.146
3355	Os04g0680000		chr04	+	34725645	34725813	34725645	34725802	34726430	34726499	3355	34,44	8,1	53,8,48	0,0,0	142	131	4.9159e-05	0.00783181	0.797,0.976	1.0,1.0,1.0	-0.113
3494	Os03g0833200		chr03	+	35006400	35006741	35006400	35006487	35006921	35007060	3494	6,6	0,0	7,5,7	4,0,2	367	131	0.000106349	0.0138986	1.0,1.0	0.384,1.0,0.555	0.354
3557	Os03g0389900		chr03	+	15618050	15618232	15618050	15618212	15618309	15618390	3557	4,3	3,2	1,0,2	6,1,8	151	131	0.000718353	0.0491263	0.536,0.565	0.126,0.0,0.178	0.449
3572	Os03g0230500		chr03	+	6906491	6906909	6906491	6906724	6907020	6907409	3572	209,102	250,134	50,41,47	167,73,145	298	131	4.36494e-07	0.000322715	0.269,0.251	0.116,0.198,0.125	0.114
3573	Os03g0230500		chr03	+	6906491	6906912	6906491	6906724	6907020	6907409	3573	164,85	250,134	40,19,39	167,73,145	301	131	1.01853e-08	1.58138e-05	0.222,0.216	0.094,0.102,0.105	0.119
3574	Os03g0230500		chr03	+	6906491	6906937	6906491	6906724	6907020	6907409	3574	141,80	250,134	36,13,36	167,73,145	326	131	8.47519e-09	1.46206e-05	0.185,0.193	0.08,0.067,0.091	0.11
3766	Os03g0794500		chr03	-	33041335	33041471	33041351	33041471	33041107	33041248	3766	1,5	1,6	17,3,9	2,0,0	147	131	3.7552e-06	0.0015964	0.471,0.426	0.883,1.0,1.0	-0.512
3951	Os03g0754900		chr03	+	31135140	31135210	31135140	31135191	31135476	31135560	3951	50,39	14,6	86,20,61	5,0,2	150	131	2.46032e-05	0.0048049	0.757,0.85	0.938,1.0,0.964	-0.164
4014	Os03g0745550		chr03	+	30635480	30635694	30635480	30635649	30636001	30636192	4014	128,86	10,13	99,85,80	24,34,30	176	131	1.30195e-05	0.00320858	0.905,0.831	0.754,0.65,0.665	0.178
4148	Os03g0737000		chr03	-	30207572	30208070	30207984	30208070	30207380	30207454	4148	326,285	371,148	177,70,181	64,16,54	525	131	1.99079e-05	0.00432294	0.18,0.325	0.408,0.522,0.455	-0.209
4151	Os03g0737000		chr03	-	30207783	30208070	30207984	30208070	30207380	30207454	4151	327,288	371,148	177,72,182	64,16,54	314	131	0.000173768	0.0197766	0.269,0.448	0.536,0.652,0.584	-0.232
4154	Os03g0737000		chr03	-	30207844	30208070	30207984	30208070	30207380	30207454	4154	158,125	371,148	96,46,98	64,16,54	262	131	3.73226e-07	0.000289735	0.176,0.297	0.429,0.59,0.476	-0.262
4259	Os03g0692400		chr03	-	27709810	27710195	27710029	27710195	27709481	27709549	4259	30,19	8,7	78,11,63	3,1,7	332	131	0.000711069	0.0489581	0.597,0.517	0.911,0.813,0.78	-0.278
4295	Os03g0687200		chr03	-	27434335	27434707	27434654	27434707	27431845	27432572	4295	31,44	65,59	40,35,80	23,11,55	432	131	1.20159e-05	0.00302432	0.126,0.184	0.345,0.491,0.306	-0.226
4325	Os04g0244800		chr04	-	9368857	9369130	9368912	9369130	9368679	9368755	4325	2,7	7,0	0,0,1	9,5,15	186	131	3.41716e-05	0.00613351	0.168,1.0	0.0,0.0,0.045	0.569
4425	Os03g0402400		chr03	-	16385751	16386248	16385784	16386248	16385420	16385620	4425	2,2	0,2	1,0,0	6,4,6	164	131	6.38968e-05	0.00953905	1.0,0.444	0.117,0.0,0.0	0.683
4466	Os03g0629900		chr03	-	24049870	24049929	24049880	24049929	24049443	24049592	4466	0,1	12,15	4,0,7	4,3,4	141	131	0.000106975	0.0138986	0.0,0.058	0.482,0.0,0.619	-0.338
4823	Os03g0425100		chr03	+	17742367	17742855	17742367	17742709	17743717	17743913	4823	27,20	38,42	14,4,21	65,53,79	262	131	4.26712e-05	0.0071623	0.262,0.192	0.097,0.036,0.117	0.144
5126	Os04g0611400		chr04	+	31006764	31007156	31006764	31007106	31007234	31007535	5126	1,5	1,2	1,2,0	8,9,5	181	131	0.000220605	0.0229873	0.42,0.644	0.083,0.139,0.0	0.458
5131	Os12g0601800		chr12	+	25335183	25335415	25335183	25335377	25335798	25336208	5131	6,4	0,0	6,0,6	0,6,4	169	131	6.57518e-05	0.00976902	1.0,1.0	1.0,0.0,0.538	0.487
5144	Os03g0111700		chr03	+	669068	669559	669068	669342	669654	669766	5144	10,2	3,1	9,4,14	0,0,0	330	131	0.000288119	0.0270704	0.57,0.443	1.0,1.0,1.0	-0.494
5343	Os03g0329900		chr03	+	12129326	12129794	12129326	12129366	12130190	12130260	5343	8,3	1,3	4,1,6	0,0,0	541	131	3.06381e-05	0.00562943	0.66,0.195	1.0,1.0,1.0	-0.573
5464	Os10g0472400		chr10	+	17544775	17545135	17544775	17544952	17545472	17545515	5464	88,103	0,3	100,39,46	5,8,6	296	131	0.000120776	0.0150616	1.0,0.938	0.898,0.683,0.772	0.185
5489	Os03g0308800		chr03	-	10995055	10995332	10995269	10995332	10994262	10994373	5489	676,466	12,2	349,106,232	16,11,8	327	131	9.40346e-06	0.00261519	0.958,0.989	0.897,0.794,0.921	0.103
5503	Os03g0308800		chr03	-	10995233	10995332	10995269	10995332	10994262	10994373	5503	293,208	12,2	181,37,107	16,11,8	167	131	5.65965e-05	0.00878717	0.95,0.988	0.899,0.725,0.913	0.123
5601	Os04g0474700		chr04	-	23739186	23739511	23739187	23739511	23736661	23736777	5601	1,3	0,1	0,0,3	2,1,2	132	131	4.77502e-05	0.0077226	1.0,0.749	0.0,0.0,0.598	0.675
5614	Os03g0284600		chr03	+	9789867	9790044	9789867	9789913	9790412	9790449	5614	251,120	8,4	57,20,31	8,4,4	262	131	0.000543632	0.0413747	0.94,0.938	0.781,0.714,0.795	0.176
5615	Os03g0284600		chr03	+	9789867	9790287	9789867	9789913	9790412	9790449	5615	251,120	8,4	57,20,31	8,4,4	487	131	0.000385466	0.0327931	0.894,0.89	0.657,0.574,0.676	0.256
5666	Os07g0417800		chr07	-	13280532	13280636	13280575	13280636	13280126	13280217	5666	1,7	16,14	0,0,0	10,5,12	174	131	3.77337e-05	0.00661982	0.045,0.273	0.0,0.0,0.0	0.159
5779	Os04g0661700		chr04	-	33770279	33770372	33770307	33770372	33769361	33769732	5779	29,19	23,11	50,11,45	14,3,7	159	131	0.000480763	0.038377	0.51,0.587	0.746,0.751,0.841	-0.231
5810	Os03g0341100		chr03	-	12717924	12718064	12717940	12718064	12717660	12717843	5810	4,1	0,1	2,5,1	11,3,4	147	131	0.000497052	0.0388777	1.0,0.471	0.139,0.598,0.182	0.429
5924	Os08g0228550		chr08	+	7853610	7853820	7853610	7853792	7854747	7854842	5924	1,0	9,8	2,3,4	6,0,12	159	131	0.000644373	0.0459978	0.084,0.0	0.215,1.0,0.215	-0.435
5937	Os03g0218200		chr03	-	6223270	6223484	6223395	6223484	6218685	6218838	5937	2,1	8,1	6,3,12	4,0,0	256	131	6.98968e-05	0.0102674	0.113,0.339	0.434,1.0,1.0	-0.585
6005	Os03g0211500		chr03	-	5814801	5814883	5814834	5814883	5814165	5814629	6005	227,171	11,11	158,117,122	19,20,30	164	131	8.87595e-06	0.00261519	0.943,0.925	0.869,0.824,0.765	0.115
6029	Os11g0181400		chr11	+	4088823	4089257	4088823	4088994	4089476	4089544	6029	14,21	0,0	14,11,21	2,0,4	376	131	0.000695343	0.0482295	1.0,1.0	0.709,1.0,0.647	0.215
6080	Os09g0568000		chr09	+	22686348	22686560	22686348	22686527	22686795	22687250	6080	4,2	0,0	1,3,3	6,0,3	164	131	4.35566e-05	0.00727161	1.0,1.0	0.117,1.0,0.444	0.48
6131	Os03g0780500		chr03	+	32368174	32368270	32368174	32368259	32368353	32368533	6131	3,0	5,3	3,3,0	0,0,1	142	131	9.19545e-05	0.0123076	0.356,0.0	1.0,1.0,0.0	-0.489
6134	Os03g0193300		chr03	-	4875163	4875270	4875218	4875270	4874819	4875075	6134	1,3	0,0	16,12,10	3,1,6	186	131	0.000141368	0.0167548	1.0,1.0	0.79,0.894,0.54	0.259
6135	Os03g0193300		chr03	-	4875167	4875270	4875218	4875270	4874819	4875075	6135	2,2	0,0	22,12,13	3,1,6	182	131	0.000295136	0.0275128	1.0,1.0	0.841,0.896,0.609	0.218
6147	Os03g0192500		chr03	+	4815463	4815833	4815463	4815831	4815928	4816698	6147	3,8	83,35	1,0,0	69,16,57	133	131	8.46385e-05	0.0116809	0.034,0.184	0.014,0.0,0.0	0.104
6148	Os03g0192500		chr03	+	4815463	4815837	4815463	4815831	4815928	4816698	6148	443,283	83,35	146,42,164	69,16,57	137	131	6.02762e-08	7.48679e-05	0.836,0.885	0.669,0.715,0.733	0.155
6225	Os03g0174600		chr03	+	3990631	3991038	3990631	3990874	3991139	3991267	6225	75,69	1,0	60,25,53	8,1,2	277	131	0.000269003	0.0259413	0.973,1.0	0.78,0.922,0.926	0.11
6304	Os04g0483600		chr04	-	24181609	24181810	24181706	24181810	24181416	24181503	6304	11,5	7,6	11,10,24	0,3,2	228	131	0.000286515	0.0270421	0.474,0.324	1.0,0.657,0.873	-0.444
6307	Os04g0483600		chr04	-	24181659	24181810	24181706	24181810	24181416	24181503	6307	19,6	7,6	18,9,34	0,3,2	178	131	0.000721422	0.0491263	0.666,0.424	1.0,0.688,0.926	-0.326
6309	Os04g0483600		chr04	-	24181662	24181810	24181706	24181810	24181416	24181503	6309	12,5	7,6	11,8,23	0,3,2	175	131	0.000684955	0.0478379	0.562,0.384	1.0,0.666,0.896	-0.381
6597	Os07g0188800		chr07	+	4736775	4736860	4736775	4736847	4737213	4737279	6597	1,6	6,4	1,0,0	5,6,2	144	131	0.000128074	0.0157019	0.132,0.577	0.154,0.0,0.0	0.303
6657	Os03g0128700		chr03	+	1625097	1625732	1625097	1625228	1625840	1626721	6657	267,192	18,13	203,88,196	4,0,6	617	131	0.000252269	0.0247112	0.759,0.758	0.915,1.0,0.874	-0.171
7215	Os02g0814900		chr02	-	34916980	34917423	34917348	34917423	34916525	34916627	7215	69,84	4,1	92,41,106	20,4,25	481	131	3.39098e-05	0.00612189	0.825,0.958	0.556,0.736,0.536	0.282
7578	Os02g0771600		chr02	+	32558635	32560510	32558635	32558924	32560831	32561061	7578	1342,919	53,27	1202,389,1106	3,2,2	1699	131	0	0	0.661,0.724	0.969,0.937,0.977	-0.268
7579	Os02g0771600		chr02	+	32558635	32560510	32558635	32559004	32560831	32561061	7579	1342,919	257,131	1202,389,1106	32,11,17	1619	131	0	0	0.297,0.362	0.752,0.741,0.84	-0.448
7720	Os04g0566100		chr04	+	28380625	28380737	28380625	28380700	28381440	28381481	7720	7,5	0,0	20,2,7	5,0,9	168	131	6.00301e-05	0.00904882	1.0,1.0	0.757,1.0,0.378	0.288
7760	Os04g0566400		chr04	+	28408909	28409358	28408909	28409223	28409514	28410801	7760	21,17	6,4	28,6,22	2,0,0	262	131	2.05735e-05	0.0043727	0.636,0.68	0.875,1.0,1.0	-0.3
7779	Os02g0745000		chr02	-	31253519	31253786	31253716	31253786	31253305	31253440	7779	38,21	11,0	6,2,7	0,0,0	310	131	4.01409e-05	0.00692475	0.593,1.0	1.0,1.0,1.0	-0.204
8062	Os11g0684100		chr11	-	27690177	27690288	27690181	27690288	27688926	27690046	8062	6,2	18,13	0,0,0	17,13,5	135	131	6.15253e-06	0.002171	0.244,0.13	0.0,0.0,0.0	0.187
8287	Os08g0522400		chr08	-	25973363	25973434	25973395	25973434	25973109	25973193	8287	8,19	6,4	5,6,21	0,0,0	163	131	1.86879e-07	0.000170676	0.517,0.792	1.0,1.0,1.0	-0.345
8458	Os01g0811400		chr01	-	34488374	34488515	34488394	34488515	34487798	34487956	8458	16,17	35,43	51,10,29	42,12,27	151	131	0.000370839	0.0318983	0.284,0.255	0.513,0.42,0.482	-0.202
8459	Os04g0417800		chr04	-	20641534	20641633	20641556	20641633	20641344	20641438	8459	5,4	29,25	1,0,1	36,25,27	153	131	0.000224788	0.0231898	0.129,0.12	0.023,0.0,0.031	0.106
8532	Os03g0786900		chr03	+	32680261	32680361	32680261	32680351	32680855	32680960	8532	42,8	1,0	39,10,40	4,1,10	141	131	0.000279713	0.02672	0.975,1.0	0.901,0.903,0.788	0.124
8581	Os07g0632600		chr07	+	26235348	26235686	26235348	26235592	26236164	26236200	8581	0,0	1,7	5,4,2	11,3,2	225	131	4.70984e-05	0.00765706	0.0,0.0	0.209,0.437,0.368	-0.338
8620	Os03g0730500		chr03	+	29874417	29874818	29874417	29874489	29874920	29875034	8620	126,80	12,20	34,20,55	1,0,1	442	131	8.08402e-07	0.000512296	0.757,0.542	0.91,1.0,0.942	-0.301
8630	Os05g0427300		chr05	-	20948976	20949124	20948995	20949124	20947599	20948853	8630	34,14	7,5	30,8,24	0,0,2	150	131	1.58789e-05	0.00378846	0.809,0.71	1.0,1.0,0.913	-0.212
9016	Os05g0357700		chr05	+	16974011	16974389	16974011	16974123	16974870	16974933	9016	1,9	1,4	5,1,7	0,0,1	379	131	2.59103e-05	0.00496416	0.257,0.437	1.0,1.0,0.708	-0.556
9210	Os01g0682500		chr01	+	28128264	28128754	28128264	28128570	28128843	28128912	9210	7,13	0,1	0,1,3	1,8,0	297	131	4.57808e-05	0.00748204	1.0,0.852	0.0,0.052,1.0	0.575
9330	Os07g0137000		chr07	+	1962702	1962897	1962702	1962802	1963452	1963658	9330	14,12	0,0	28,11,19	4,5,2	226	131	5.22871e-05	0.00824173	1.0,1.0	0.802,0.56,0.846	0.264
9384	Os04g0567700		chr04	+	28523592	28523736	28523592	28523716	28525177	28525648	9384	14,7	0,8	4,6,8	0,0,0	151	131	0.000693598	0.0482295	1.0,0.432	1.0,1.0,1.0	-0.284
9386	Os04g0567700		chr04	+	28523592	28523822	28523592	28523716	28525177	28525648	9386	16,9	0,8	6,10,9	0,0,0	237	131	0.000619847	0.0446023	1.0,0.383	1.0,1.0,1.0	-0.308
9409	Os04g0389500		chr04	+	19149301	19149370	19149301	19149360	19150206	19150253	9409	12,23	0,1	9,5,6	5,0,3	141	131	0.000492821	0.0387775	1.0,0.955	0.626,1.0,0.65	0.219
9593	Os01g0636700		chr01	-	25530961	25531347	25531306	25531347	25530489	25530653	9593	0,0	19,8	7,2,4	18,3,20	458	131	0.000555735	0.0418851	0.0,0.0	0.1,0.16,0.054	-0.105
9605	Os03g0168300		chr03	-	3683839	3684177	3683982	3684177	3683171	3683569	9605	9,11	43,26	55,17,90	52,18,85	262	131	3.01828e-06	0.00146443	0.095,0.175	0.346,0.321,0.346	-0.203
9636	Os05g0102800		chr05	-	167188	167722	167668	167722	166547	166771	9636	98,58	0,0	70,15,47	9,0,0	593	131	0.00051084	0.0395576	1.0,1.0	0.632,1.0,1.0	0.123
9785	Os03g0197000		chr03	-	5088985	5089255	5089188	5089255	5088074	5088363	9785	882,515	1,0	232,46,54	5,2,7	316	131	8.03928e-07	0.000512296	0.997,1.0	0.951,0.905,0.762	0.126
9786	Os03g0197000		chr03	-	5088985	5089255	5089200	5089255	5088074	5088363	9786	882,515	52,53	232,46,54	150,41,174	328	131	0	0	0.871,0.795	0.382,0.309,0.11	0.566
9787	Os03g0197000		chr03	-	5089071	5089255	5089159	5089255	5088074	5088363	9787	1,1	0,0	0,0,0	1,1,2	219	131	3.34423e-09	7.4175e-06	1.0,1.0	0.0,0.0,0.0	1
10302	Os01g0702400		chr01	+	29111225	29111625	29111225	29111417	29112156	29112240	10302	15,15	1,4	16,7,17	0,0,0	321	131	0.000222722	0.0230775	0.86,0.605	1.0,1.0,1.0	-0.268
10378	Os07g0637600		chr07	-	26505034	26505237	26505184	26505237	26504835	26504902	10378	5,9	9,14	6,0,3	36,12,26	263	131	0.000558566	0.0419911	0.217,0.243	0.077,0.0,0.054	0.186
10423	Os05g0426200		chr05	-	20881393	20881681	20881522	20881681	20880837	20881283	10423	1091,834	124,81	976,676,942	230,134,286	260	131	1.20148e-10	3.39167e-07	0.816,0.838	0.681,0.718,0.624	0.153
10488	Os01g0210500		chr01	-	6008671	6009027	6008722	6009027	6007920	6008574	10488	7,4	19,9	0,0,0	5,3,5	182	131	4.6223e-06	0.0017084	0.21,0.242	0.0,0.0,0.0	0.226
10543	Os04g0686650		chr04	-	35095828	35096235	35096124	35096235	35095532	35095669	10543	9,6	8,2	4,1,2	0,0,0	409	131	1.64162e-11	5.66395e-08	0.265,0.49	1.0,1.0,1.0	-0.623
10592	Os04g0110600		chr04	-	621231	622710	622473	622710	620096	620188	10592	15,2	0,0	9,9,2	2,2,1	1355	131	2.91001e-07	0.000251005	1.0,1.0	0.303,0.303,0.162	0.744
10646	Os01g0655800		chr01	+	26633456	26633800	26633456	26633523	26633896	26634014	10646	1,0	13,4	2,1,2	0,0,0	390	131	2.04947e-13	1.2728e-09	0.025,0.0	1.0,1.0,1.0	-0.988
10703	Os03g0376600		chr03	-	14868289	14868757	14868325	14868757	14867725	14867827	10703	0,0	2,2	3,1,1	0,0,1	167	131	2.34206e-08	3.46312e-05	0.0,0.0	1.0,1.0,0.44	-0.813
10880	Os12g0532500		chr12	+	21137690	21137748	21137690	21137740	21137847	21138179	10880	6,3	15,6	1,0,0	38,1,14	139	131	1.35937e-06	0.000767475	0.274,0.32	0.024,0.0,0.0	0.289
11039	Os01g0299400		chr01	+	10977197	10977571	10977197	10977311	10979517	10979778	11039	68,44	0,0	79,50,56	8,2,0	373	131	0.00042583	0.0354836	1.0,1.0	0.776,0.898,1.0	0.109
11199	Os04g0459900		chr04	+	22955531	22955650	22955531	22955639	22955798	22955881	11199	245,129	29,15	30,20,22	9,10,16	142	131	9.24151e-06	0.00261519	0.886,0.888	0.755,0.649,0.559	0.233
11292	Os02g0187500		chr02	-	4857609	4858081	4857869	4858081	4855964	4856271	11292	20,14	5,1	15,7,29	0,0,0	373	131	9.45621e-06	0.00261519	0.584,0.831	1.0,1.0,1.0	-0.292
11298	Os02g0187500		chr02	-	4857470	4857903	4857869	4857903	4855974	4856271	11298	21,16	5,1	15,7,23	0,0,0	512	131	3.61831e-06	0.0015964	0.518,0.804	1.0,1.0,1.0	-0.339
11300	Os02g0187500		chr02	-	4857557	4857903	4857869	4857903	4855974	4856271	11300	20,15	5,1	15,9,23	0,0,0	425	131	6.49305e-06	0.00226025	0.552,0.822	1.0,1.0,1.0	-0.313
11425	Os08g0109400		chr08	+	468150	468575	468150	468569	468679	468881	11425	10,0	20,18	0,0,0	21,6,15	137	131	4.16945e-05	0.00707486	0.323,0.0	0.0,0.0,0.0	0.162
11872	Os11g0524300		chr11	+	18983748	18983955	18983748	18983935	18984774	18984825	11872	13,9	7,0	2,2,2	0,0,0	151	131	0.000183052	0.0201565	0.617,1.0	1.0,1.0,1.0	-0.192
11922	Os09g0525600		chr09	-	20538743	20538803	20538748	20538803	20538096	20538634	11922	1,2	2,4	4,2,2	0,0,0	136	131	9.53987e-08	0.000109716	0.325,0.325	1.0,1.0,1.0	-0.675
12115	Os04g0407300		chr04	-	20189281	20189402	20189338	20189402	20189039	20189152	12115	2,7	0,0	2,4,7	2,0,6	188	131	8.63969e-05	0.0118708	1.0,1.0	0.411,1.0,0.448	0.38
12163	Os12g0143900		chr12	-	2164791	2164846	2164801	2164846	2164536	2164625	12163	3,4	0,0	2,2,0	2,0,6	141	131	5.89771e-05	0.00893345	1.0,1.0	0.482,1.0,0.0	0.506
12267	Os03g0265600		chr03	-	8768737	8768858	8768773	8768858	8768595	8768659	12267	37,47	0,0	58,25,57	6,6,0	167	131	0.000358809	0.0309493	1.0,1.0	0.883,0.766,1.0	0.117
12612	Os01g0779100		chr01	+	32993217	32993600	32993217	32993437	32993866	32993989	12612	45,37	14,12	68,30,69	5,1,2	276	131	3.57779e-07	0.000284865	0.604,0.594	0.866,0.934,0.942	-0.315
12880	Os01g0278950		chr01	+	9865285	9865500	9865285	9865411	9865719	9865933	12880	1,0	0,4	10,8,3	0,0,0	220	131	0.000190339	0.0205222	1.0,0.0	1.0,1.0,1.0	-0.5
13127	Os08g0198700		chr08	+	5691119	5691440	5691119	5691201	5691688	5691771	13127	0,2	4,5	3,2,3	0,0,3	352	131	0.000391158	0.033096	0.0,0.13	1.0,1.0,0.271	-0.692
13128	Os08g0198700		chr08	+	5691119	5691448	5691119	5691201	5691688	5691771	13128	3,1	4,5	8,5,8	0,0,3	360	131	1.90553e-05	0.00419649	0.214,0.068	1.0,1.0,0.492	-0.69
13326	Os03g0415200		chr03	-	17207699	17207794	17207720	17207794	17207293	17207578	13326	2,8	0,0	0,1,0	2,0,3	152	131	1.29593e-07	0.000129811	1.0,1.0	0.0,1.0,0.0	0.667
13481	Os02g0197800		chr02	-	5479431	5479582	5479517	5479582	5478758	5479335	13481	15,14	36,28	5,2,0	33,18,23	217	131	2.21455e-05	0.00449453	0.201,0.232	0.084,0.063,0.0	0.168
13590	Os10g0159167		chr10	-	3752094	3752622	3752473	3752622	3750177	3751662	13590	12,21	0,0	16,7,7	4,0,2	492	131	0.000130093	0.0157185	1.0,1.0	0.516,1.0,0.482	0.334
13616	Os03g0825500		chr03	+	34672235	34672418	34672235	34672377	34672904	34673226	13616	6,1	1,2	1,0,0	0,1,6	172	131	0.000698706	0.0483212	0.82,0.276	1.0,0.0,0.0	0.215
13677	Os01g0305200		chr01	+	11319039	11319269	11319039	11319087	11319710	11319814	13677	32,36	2,8	11,24,17	0,0,0	295	131	1.10089e-06	0.000670293	0.877,0.666	1.0,1.0,1.0	-0.228
13707	Os06g0586150		chr06	+	22958560	22961594	22958560	22958975	22961700	22962173	13707	1,0	0,2	2,2,2	0,0,0	2732	131	1.77309e-06	0.000949277	1.0,0.0	1.0,1.0,1.0	-0.5
13723	Os09g0513800		chr09	+	20003025	20003466	20003025	20003447	20003599	20003688	13723	32,22	5,2	2,3,3	0,0,0	150	131	0.000563647	0.0419911	0.848,0.906	1.0,1.0,1.0	-0.123
13890	Os02g0555600		chr02	+	20989959	20990409	20989959	20990150	20990481	20990582	13890	6,10	10,11	0,0,0	12,6,5	372	131	1.0573e-07	0.000117255	0.174,0.243	0.0,0.0,0.0	0.208
13960	Os03g0238800		chr03	-	7333307	7333649	7333574	7333649	7333077	7333173	13960	9,11	4,4	31,4,9	0,0,0	380	131	4.3868e-09	8.51369e-06	0.437,0.487	1.0,1.0,1.0	-0.538
14007	Os04g0462500		chr04	+	23104088	23104573	23104088	23104570	23104813	23105264	14007	6,0	8,4	0,0,0	2,2,2	134	131	0.000531393	0.0407428	0.423,0.0	0.0,0.0,0.0	0.211
14230	Os01g0552000		chr01	-	20725616	20726058	20725962	20726058	20725217	20725446	14230	30,11	6,2	55,18,31	2,0,0	459	131	8.22149e-06	0.00256559	0.588,0.611	0.887,1.0,1.0	-0.363
14253	Os05g0121200		chr05	-	1128063	1128205	1128100	1128205	1127010	1127584	14253	176,111	243,167	116,62,101	81,57,77	168	131	4.10415e-05	0.00700952	0.361,0.341	0.528,0.459,0.506	-0.147
14383	Os05g0481500		chr05	-	23675645	23676009	23675791	23676009	23674102	23674213	14383	9,5	1,0	7,1,18	19,5,6	262	131	9.16632e-06	0.00261519	0.818,1.0	0.156,0.091,0.6	0.627
14399	Os01g0743400		chr01	-	31073566	31073685	31073580	31073685	31072644	31072716	14399	38,25	153,177	32,11,32	94,26,67	145	131	0.000731769	0.0492905	0.183,0.113	0.235,0.277,0.301	-0.123
14872	Os05g0589200		chr05	+	29343912	29344354	29343912	29344326	29344458	29344660	14872	8,11	5,2	14,6,18	0,0,2	159	131	0.000226502	0.0232892	0.569,0.819	1.0,1.0,0.881	-0.266
14942	Os02g0504050		chr02	-	17889131	17889583	17889465	17889583	17888876	17888939	14942	21,5	0,0	21,9,34	4,1,1	447	131	0.000720939	0.0491263	1.0,1.0	0.606,0.725,0.909	0.253
15051	Os03g0594700		chr03	-	22115953	22116148	22116037	22116148	22114443	22115122	15051	8,1	2,4	23,2,7	1,0,0	215	131	3.33239e-06	0.00154444	0.709,0.132	0.933,1.0,1.0	-0.557
15125	Os01g0393000		chr01	+	16717219	16717606	16717219	16717306	16717749	16717950	15125	0,1	2,2	9,2,4	1,2,1	413	131	0.000184673	0.020247	0.0,0.137	0.741,0.241,0.559	-0.445
15249	Os03g0641700		chr03	+	24727394	24727780	24727394	24727490	24728295	24728367	15249	4,11	6,10	0,0,5	17,4,12	403	131	0.000197396	0.0212095	0.178,0.263	0.0,0.0,0.119	0.181
15386	Os12g0563400		chr12	+	23103849	23104026	23103849	23104021	23104285	23105182	15386	80,69	23,30	107,89,138	25,11,14	136	131	0.000471141	0.0378033	0.77,0.689	0.805,0.886,0.905	-0.136
15553	Os11g0209600		chr11	-	5646875	5647032	5646979	5647032	5645659	5646147	15553	5,5	0,0	7,15,19	5,3,0	235	131	0.00032572	0.0290639	1.0,1.0	0.438,0.736,1.0	0.275
15679	Os09g0548400		chr09	-	21687524	21687978	21687784	21687978	21687051	21687410	15679	72,49	4,3	30,24,51	1,0,0	373	131	0.000494696	0.0387912	0.863,0.852	0.913,1.0,1.0	-0.114
15740	Os07g0592300		chr07	-	24139585	24140672	24140240	24140672	24139232	24139402	15740	54,60	32,20	98,41,80	8,6,10	768	131	4.26639e-06	0.00167696	0.224,0.339	0.676,0.538,0.577	-0.315
15876	Os01g0383700		chr01	+	16051864	16052226	16051864	16052083	16052358	16052531	15876	2,2	0,0	4,4,2	8,1,0	262	131	0.000189214	0.0204721	1.0,1.0	0.2,0.667,1.0	0.378
15983	Os03g0709000		chr03	-	28596119	28596338	28596196	28596338	28595929	28596005	15983	5,1	9,9	0,0,0	8,1,4	208	131	0.000528249	0.0407428	0.259,0.065	0.0,0.0,0.0	0.162
16017	Os01g0947700		chr01	-	41679654	41681803	41681507	41681803	41677882	41679275	16017	19,11	0,0	17,17,13	6,0,1	1966	131	4.24165e-05	0.00715824	1.0,1.0	0.159,1.0,0.464	0.459
16046	Os02g0315600		chr02	-	12506727	12506887	12506729	12506887	12506438	12506609	16046	33,24	1,6	36,21,44	0,0,0	133	131	0.000553947	0.0418851	0.97,0.798	1.0,1.0,1.0	-0.116
16541	Os01g0896500		chr01	-	38962575	38963019	38962995	38963019	38962281	38962328	16541	13,17	9,5	7,2,4	1,0,0	533	131	2.27527e-05	0.00452895	0.262,0.455	0.632,1.0,1.0	-0.519
16543	Os01g0896500		chr01	-	38962683	38963019	38962995	38963019	38962281	38962328	16543	13,17	9,5	7,2,4	1,0,0	425	131	1.77594e-05	0.00396738	0.308,0.512	0.683,1.0,1.0	-0.484
16637	Os01g0695300		chr01	-	28753960	28754048	28753974	28754048	28753771	28753823	16637	7,1	19,4	0,0,1	4,2,3	145	131	0.000319948	0.0287972	0.25,0.184	0.0,0.0,0.231	0.14
16761	Os01g0920300		chr01	+	40178551	40179033	40178551	40178665	40179804	40179922	16761	46,15	10,13	17,18,38	0,2,0	481	131	5.53763e-07	0.000382121	0.556,0.239	1.0,0.71,1.0	-0.506
16805	Os08g0562700		chr08	-	28181294	28181698	28181619	28181698	28180926	28181004	16805	116,65	104,46	50,11,31	73,23,57	438	131	0.00017387	0.0197766	0.25,0.297	0.17,0.125,0.14	0.128
17023	Os04g0563100		chr04	-	28194815	28194924	28194835	28194924	28193985	28194170	17023	98,68	1,0	53,14,50	0,2,10	151	131	0.000161691	0.0188046	0.988,1.0	1.0,0.859,0.813	0.103
17075	Os02g0826600		chr02	-	35532483	35532570	35532513	35532570	35532250	35532387	17075	0,0	1,2	2,6,4	0,0,0	161	131	7.71037e-11	2.39422e-07	0.0,0.0	1.0,1.0,1.0	-1
17234	Os01g0958900		chr01	+	42272152	42272524	42272152	42272513	42272777	42272937	17234	18,9	5,2	38,5,21	0,0,0	142	131	1.26749e-05	0.00314864	0.769,0.806	1.0,1.0,1.0	-0.212
17270	Os11g0151500		chr11	-	2416669	2416822	2416710	2416822	2416438	2416551	17270	8,2	24,13	0,0,1	13,13,18	172	131	2.08412e-05	0.0043727	0.202,0.105	0.0,0.0,0.041	0.14
17302	Os02g0665600		chr02	-	27029504	27029614	27029566	27029614	27029067	27029424	17302	10,1	1,1	2,1,3	7,6,5	193	131	0.000530399	0.0407428	0.872,0.404	0.162,0.102,0.289	0.454
17304	Os02g0665600		chr02	-	27029535	27029614	27029566	27029614	27029067	27029424	17304	17,11	1,1	6,2,8	7,6,5	162	131	5.71652e-06	0.00206406	0.932,0.899	0.409,0.212,0.564	0.52
17386	Os02g0599700		chr02	+	23433813	23434183	23433813	23434032	23434627	23434717	17386	107,56	4,1	54,12,47	4,7,9	264	131	0.000426233	0.0354836	0.93,0.965	0.87,0.46,0.722	0.263
17612	Os02g0326700		chr02	+	13156599	13156747	13156599	13156726	13157435	13157953	17612	644,409	159,80	91,47,43	6,0,9	152	131	0.000220327	0.0229873	0.777,0.815	0.929,1.0,0.805	-0.115
17767	Os02g0123500		chr02	-	1228272	1228648	1228513	1228648	1227918	1228138	17767	0,0	2,4	4,0,4	1,1,2	354	131	0.000286112	0.0270421	0.0,0.0	0.597,0.0,0.425	-0.341
17864	Os01g0324400		chr01	-	12406715	12407716	12407664	12407716	12405992	12406062	17864	118,91	0,0	224,103,182	11,6,5	1062	131	1.30306e-06	0.000761168	1.0,1.0	0.715,0.679,0.818	0.263
17883	Os03g0703200		chr03	-	28259558	28259877	28259561	28259877	28258578	28258789	17883	6,0	13,7	0,0,0	2,1,1	134	131	0.000551826	0.0418851	0.311,0.0	0.0,0.0,0.0	0.155
18014	Os02g0542200		chr02	-	20140107	20140467	20140169	20140467	20137744	20139951	18014	0,0	8,2	3,2,6	9,1,2	193	131	8.66031e-06	0.00258577	0.0,0.0	0.185,0.576,0.671	-0.477
18050	Os01g0869000		chr01	-	37658171	37658270	37658228	37658270	37657052	37657740	18050	26,22	1,0	19,3,13	2,1,5	188	131	0.000442362	0.0363246	0.948,1.0	0.869,0.676,0.644	0.244
18166	Os05g0163400		chr05	-	3723862	3723955	3723929	3723955	3723580	3723773	18166	131,69	1,0	79,14,115	6,10,6	198	131	3.17132e-06	0.00151501	0.989,1.0	0.897,0.481,0.927	0.226
18193	Os01g0763600		chr01	+	32133501	32133681	32133501	32133677	32134455	32134530	18193	6,3	3,3	0,0,0	2,5,10	135	131	8.5973e-10	2.05356e-06	0.66,0.492	0.0,0.0,0.0	0.576
18246	Os02g0173900		chr02	+	4047756	4048095	4047756	4047898	4048519	4048585	18246	1,2	0,0	0,0,2	1,2,0	310	131	2.60582e-05	0.00496416	1.0,1.0	0.0,0.0,1.0	0.667
18253	Os02g0173900		chr02	+	4050303	4050625	4050303	4050619	4050756	4050857	18253	5,2	0,0	4,5,5	4,2,2	137	131	2.07206e-05	0.0043727	1.0,1.0	0.489,0.705,0.705	0.367
18426	Os02g0190200		chr02	+	4987256	4987743	4987256	4987728	4987851	4987922	18426	2,2	0,0	0,1,1	1,2,2	146	131	8.92661e-08	0.000106611	1.0,1.0	0.0,0.31,0.31	0.793
18429	Os02g0190200		chr02	+	4987419	4987768	4987419	4987728	4987851	4987922	18429	4,2	0,0	3,2,2	1,2,2	171	131	0.000323761	0.0289724	1.0,1.0	0.697,0.434,0.434	0.478
18451	Os06g0298400		chr06	+	11090522	11090912	11090522	11090602	11090993	11091089	18451	104,77	139,70	124,56,105	64,28,73	423	131	7.24956e-05	0.0105193	0.188,0.254	0.375,0.382,0.308	-0.134
18543	Os06g0144800		chr06	-	2369554	2369654	2369558	2369654	2369379	2369451	18543	55,56	58,47	146,72,125	62,33,76	135	131	0.000731057	0.0492905	0.479,0.536	0.696,0.679,0.615	-0.156
18597	Os02g0204500		chr02	+	5845302	5845416	5845302	5845412	5846326	5847294	18597	5,1	22,8	0,0,0	15,5,9	135	131	0.000379444	0.0323695	0.181,0.108	0.0,0.0,0.0	0.144
18744	Os02g0202600		chr02	-	5747103	5747236	5747129	5747236	5746096	5746178	18744	11,1	111,79	19,9,13	73,40,70	157	131	9.12587e-05	0.0123076	0.076,0.01	0.178,0.158,0.134	-0.114
18750	Os02g0776700		chr02	+	32827845	32828338	32827845	32828236	32828496	32828640	18750	4,2	0,0	4,2,2	4,0,2	233	131	8.76961e-05	0.0119962	1.0,1.0	0.36,1.0,0.36	0.427
18791	Os08g0120000		chr08	-	1091470	1091679	1091510	1091679	1091153	1091401	18791	9,9	6,9	27,23,31	1,3,0	171	131	2.99383e-08	4.04194e-05	0.535,0.434	0.954,0.855,1.0	-0.452
18795	Os04g0649100		chr04	+	33073341	33073736	33073341	33073727	33073819	33074022	18795	8,3	4,8	0,0,1	5,3,3	140	131	1.75782e-05	0.00396738	0.652,0.26	0.0,0.0,0.238	0.377
18979	Os02g0581400		chr02	+	22415291	22415709	22415291	22415341	22416034	22416231	18979	6,1	6,0	11,3,14	0,0,0	481	131	0.000483669	0.0383867	0.214,1.0	1.0,1.0,1.0	-0.393
19094	Os02g0528900		chr02	-	19410559	19410702	19410598	19410702	19409922	19410207	19094	1,0	17,6	2,3,9	15,7,5	170	131	0.00017728	0.020001	0.043,0.0	0.093,0.248,0.581	-0.286
19220	Os03g0815400		chr03	+	34176149	34176328	34176149	34176164	34176439	34176667	19220	1,8	5,3	3,1,3	0,0,1	277	131	2.50295e-05	0.0048576	0.086,0.558	1.0,1.0,0.587	-0.54
19249	Os05g0564200		chr05	+	28080213	28080457	28080213	28080409	28081662	28082860	19249	16,20	6,9	49,16,19	2,0,2	179	131	3.85578e-06	0.0015964	0.661,0.619	0.947,1.0,0.874	-0.3
19309	Os03g0702800		chr03	+	28236235	28236427	28236235	28236320	28237752	28239344	19309	8,5	32,18	3,0,3	53,16,55	238	131	0.000300806	0.027635	0.121,0.133	0.03,0.0,0.029	0.107
19357	Os03g0424200		chr03	-	17705045	17706364	17706255	17706364	17704873	17704978	19357	48,27	4,1	36,11,37	0,0,0	1323	131	1.77213e-05	0.00396738	0.543,0.728	1.0,1.0,1.0	-0.365
19359	Os03g0424200		chr03	-	17708697	17708834	17708711	17708834	17707032	17707092	19359	0,6	3,12	0,0,0	30,18,33	145	131	0.000351212	0.030606	0.0,0.311	0.0,0.0,0.0	0.155
19382	Os03g0294900		chr03	-	10305224	10305409	10305251	10305409	10304844	10305144	19382	4,2	0,0	19,9,13	8,2,0	158	131	0.000463552	0.0374849	1.0,1.0	0.663,0.789,1.0	0.183
19447	Os02g0283800		chr02	+	10638352	10638579	10638352	10638418	10638697	10638838	19447	1,4	1,3	6,3,2	1,0,0	274	131	1.08149e-05	0.0028002	0.323,0.389	0.742,1.0,1.0	-0.558
19976	Os12g0284000		chr12	+	10771045	10771366	10771045	10771302	10772246	10772571	19976	19,23	2,5	36,5,21	0,1,0	195	131	0.000171445	0.0197174	0.865,0.756	1.0,0.771,1.0	-0.113
20047	Os12g0572500		chr12	+	23598556	23598769	23598556	23598764	23598868	23599113	20047	101,70	4,2	179,68,299	23,17,38	136	131	2.87909e-05	0.00532152	0.961,0.971	0.882,0.794,0.883	0.113
20135	Os04g0504700		chr04	-	25192881	25192933	25192903	25192933	25192746	25192809	20135	85,73	3,2	33,15,16	4,4,11	153	131	1.69341e-05	0.00395366	0.96,0.969	0.876,0.763,0.555	0.233
20279	Os06g0149700		chr06	+	2574516	2575005	2574516	2574896	2575136	2575262	20279	9,16	0,0	10,4,10	4,5,0	240	131	4.39722e-05	0.00730173	1.0,1.0	0.577,0.304,1.0	0.373
20542	Os02g0666300		chr02	-	27053939	27054217	27054056	27054217	27053302	27053362	20542	0,0	3,1	1,2,0	0,0,1	248	131	0.00073809	0.0496086	0.0,0.0	1.0,1.0,0.0	-0.667
20684	Os02g0691800		chr02	+	28415142	28415525	28415142	28415505	28415757	28415922	20684	5,7	2,4	11,9,10	0,2,0	151	131	0.000262004	0.0254491	0.684,0.603	1.0,0.796,1.0	-0.289
21097	Os05g0121600		chr05	-	1158381	1158880	1158658	1158880	1158102	1158206	21097	1813,1165	992,587	1212,671,1163	398,236,353	390	131	4.03429e-06	0.00164832	0.38,0.4	0.506,0.488,0.525	-0.116
21273	Os05g0147300		chr05	-	2718007	2718263	2718087	2718263	2717508	2717708	21273	52,41	2,0	37,7,30	4,2,8	211	131	0.000129246	0.0157132	0.942,1.0	0.852,0.685,0.7	0.225
21278	Os05g0148000		chr05	-	2750469	2750865	2750821	2750865	2749722	2749931	21278	5,8	11,17	1,0,0	6,3,7	465	131	0.000111615	0.0142043	0.114,0.117	0.045,0.0,0.0	0.101
21586	Os02g0216300		chr02	-	6510117	6510383	6510276	6510383	6508893	6509384	21586	306,272	383,246	321,264,371	182,139,192	272	131	3.26886e-08	4.22936e-05	0.278,0.347	0.459,0.478,0.482	-0.161
21636	Os04g0520800		chr04	+	26087336	26087548	26087336	26087544	26087650	26088122	21636	3,4	2,3	7,3,2	0,0,0	135	131	1.7439e-05	0.00396738	0.593,0.564	1.0,1.0,1.0	-0.421
21677	Os05g0214100		chr05	+	7063523	7064866	7063523	7063930	7065639	7066128	21677	321,140	32,15	146,69,142	23,16,48	1049	131	0.000454829	0.0369721	0.556,0.538	0.442,0.35,0.27	0.193
21784	Os05g0587400		chr05	-	29274624	29274798	29274640	29274798	29273680	29273910	21784	0,0	6,2	0,2,4	3,0,0	147	131	1.08213e-05	0.0028002	0.0,0.0	0.0,1.0,1.0	-0.667
21915	Os03g0650400		chr03	+	25238140	25238448	25238140	25238217	25238646	25238730	21915	98,76	13,10	186,89,166	11,0,7	344	131	0.000431049	0.0355982	0.742,0.743	0.866,1.0,0.9	-0.18
21958	Os05g0295700		chr05	-	13089497	13089706	13089673	13089706	13089156	13089218	21958	18,21	8,9	37,12,15	2,2,2	289	131	0.000591946	0.0431481	0.505,0.514	0.893,0.731,0.773	-0.289
22142	Os05g0337500		chr05	-	15777948	15778237	15778183	15778237	15776784	15777539	22142	203,128	38,16	144,55,121	38,25,78	348	131	0.000133702	0.0160298	0.668,0.751	0.588,0.453,0.369	0.24
22236	Os05g0361200		chr05	+	17211155	17211620	17211155	17211580	17211831	17211975	22236	8,8	18,13	0,0,0	11,4,5	171	131	1.13982e-07	0.000122048	0.254,0.32	0.0,0.0,0.0	0.287
22441	Os08g0537900		chr08	+	26892049	26892102	26892049	26892089	26892223	26892446	22441	6,4	1,0	7,6,14	5,2,8	144	131	0.000563903	0.0419911	0.845,1.0	0.56,0.732,0.614	0.287
22791	Os05g0466000		chr05	+	22872318	22872627	22872318	22872625	22872731	22873087	22791	3,9	0,0	20,10,22	1,2,8	133	131	0.000482635	0.0383867	1.0,1.0	0.952,0.831,0.73	0.162
22830	Os08g0359200		chr08	-	16523557	16523933	16523779	16523933	16521922	16522144	22830	24,24	44,21	29,5,23	108,32,70	335	131	0.000397222	0.0334269	0.176,0.309	0.095,0.058,0.114	0.153
23220	Os02g0697700		chr02	-	28696048	28696426	28696286	28696426	28695457	28695640	23220	2,0	8,10	10,4,4	0,0,2	351	131	5.86418e-09	1.07114e-05	0.085,0.0	1.0,1.0,0.427	-0.767
23357	Os05g0556600		chr05	+	27677233	27677309	27677233	27677304	27678092	27678435	23357	0,0	2,5	6,2,5	7,0,7	136	131	2.85234e-06	0.00140589	0.0,0.0	0.452,1.0,0.408	-0.62
23383	Os05g0558400		chr05	+	27780591	27780732	27780591	27780682	27780818	27780993	23383	1,3	0,0	6,1,1	4,0,2	181	131	0.000322161	0.0289125	1.0,1.0	0.521,1.0,0.266	0.404
23402	Os09g0447000		chr09	-	16675336	16675416	16675362	16675416	16675106	16675233	23402	27,19	6,2	20,14,13	0,0,0	157	131	1.58891e-05	0.00378846	0.79,0.888	1.0,1.0,1.0	-0.161
23450	Os03g0347800		chr03	+	13031242	13031631	13031242	13031492	13031784	13032012	23450	23,22	6,6	26,9,17	20,13,27	262	131	7.00981e-05	0.0102674	0.657,0.647	0.394,0.257,0.239	0.355
23779	Os06g0104000		chr06	-	278753	279127	279005	279127	278495	278575	23779	0,1	2,3	5,1,1	0,0,0	365	131	3.80873e-12	1.68955e-08	0.0,0.107	1.0,1.0,1.0	-0.947
24092	Os06g0142900		chr06	-	2255555	2255675	2255560	2255675	2255301	2255470	24092	0,0	12,4	2,0,9	16,4,15	136	131	0.000296853	0.0275128	0.0,0.0	0.107,0.0,0.366	-0.158
24180	Os06g0159900		chr06	+	3054019	3054389	3054019	3054352	3054601	3055005	24180	19,16	3,1	13,10,15	15,7,5	168	131	0.000484594	0.0383867	0.832,0.926	0.403,0.527,0.701	0.335
24185	Os04g0633250		chr04	+	32230768	32230997	32230768	32230870	32231070	32231359	24185	1,4	0,2	0,0,0	1,3,9	258	131	0.000128169	0.0157019	1.0,0.504	0.0,0.0,0.0	0.752
24198	Os11g0210600		chr11	-	5757630	5757748	5757665	5757748	5757466	5757542	24198	1,8	16,24	2,0,0	34,9,38	166	131	0.00011123	0.0142043	0.047,0.208	0.044,0.0,0.0	0.113
24603	Os06g0247800		chr06	+	7667605	7667982	7667605	7667971	7668185	7668299	24603	2,4	0,0	0,0,0	3,1,1	142	131	4.48652e-12	1.74144e-08	1.0,1.0	0.0,0.0,0.0	1
24743	Os03g0364700		chr03	+	14234511	14234805	14234511	14234619	14234890	14235225	24743	253,132	311,137	88,72,114	60,45,65	299	131	5.58393e-05	0.00871317	0.263,0.297	0.391,0.412,0.435	-0.133
24813	Os06g0295700		chr06	+	10919087	10919250	10919087	10919195	10919610	10919721	24813	4,4	11,1	12,1,4	1,0,0	186	131	4.59795e-06	0.0017084	0.204,0.738	0.894,1.0,1.0	-0.494
24815	Os06g0295700		chr06	+	10919087	10919510	10919087	10919195	10919610	10919721	24815	4,0	11,1	3,1,1	1,0,0	428	131	5.74795e-05	0.00880641	0.1,0.0	0.479,1.0,1.0	-0.776
25014	Os06g0367100		chr06	+	15342140	15342265	15342140	15342209	15342675	15342783	25014	18,3	6,0	11,2,8	1,0,0	187	131	0.000669228	0.0470382	0.678,1.0	0.885,1.0,1.0	-0.123
25047	Os06g0473200		chr06	-	15817843	15818053	15817917	15818053	15817586	15817724	25047	3,7	4,0	0,0,0	4,1,3	205	131	1.68822e-07	0.000158856	0.324,1.0	0.0,0.0,0.0	0.662
25219	Os08g0150200		chr08	-	2889657	2889822	2889749	2889822	2889064	2889572	25219	59,35	0,1	27,9,22	4,4,1	223	131	0.000206273	0.0218607	1.0,0.954	0.799,0.569,0.928	0.212
25231	Os06g0506150		chr06	+	18006451	18006604	18006451	18006588	18007842	18008223	25231	0,0	9,11	2,9,1	4,7,10	147	131	2.24051e-05	0.00451769	0.0,0.0	0.308,0.534,0.082	-0.308
25266	Os02g0761700		chr02	-	32084186	32084376	32084321	32084376	32083888	32084050	25266	14,3	4,2	4,3,6	0,0,0	262	131	1.59138e-06	0.000866939	0.636,0.429	1.0,1.0,1.0	-0.468
25343	Os12g0123500		chr12	+	1109314	1109812	1109314	1109529	1110080	1110538	25343	6,11	0,6	12,9,19	0,0,0	396	131	0.000587274	0.0431388	1.0,0.378	1.0,1.0,1.0	-0.311
25414	Os06g0557600		chr06	-	21278746	21278774	21278754	21278774	21278342	21278651	25414	3,5	4,4	1,0,0	14,5,3	139	131	4.74954e-07	0.000335188	0.414,0.541	0.063,0.0,0.0	0.457
25546	Os02g0167500		chr02	-	3629771	3630166	3630125	3630166	3629167	3629597	25546	28,9	8,0	29,6,23	0,0,1	467	131	0.00031552	0.0286183	0.495,1.0	1.0,1.0,0.866	-0.208
25643	Os05g0121700		chr05	-	1186216	1186356	1186311	1186356	1185745	1185821	25643	10,8	1,0	18,10,22	10,2,8	226	131	0.000181816	0.0200916	0.853,1.0	0.511,0.743,0.614	0.304
25645	Os05g0121700		chr05	-	1186261	1186356	1186311	1186356	1185745	1185821	25645	10,6	1,0	16,8,17	10,2,8	181	131	0.000129543	0.0157132	0.879,1.0	0.537,0.743,0.606	0.311
25781	Os06g0632700		chr06	-	25644939	25645226	25644951	25645226	25643774	25644110	25781	5,9	4,9	11,1,5	2,0,1	143	131	0.00046898	0.0378033	0.534,0.478	0.834,1.0,0.821	-0.379
25833	Os12g0210300		chr12	+	5762385	5762844	5762385	5762461	5763174	5763234	25833	19,17	5,2	7,5,4	1,0,0	496	131	0.000121628	0.0151072	0.501,0.692	0.649,1.0,1.0	-0.286
26105	Os06g0686500		chr06	+	28626565	28626687	28626565	28626633	28626771	28626907	26105	6,6	25,22	4,0,1	44,3,46	185	131	0.00066266	0.0468376	0.145,0.162	0.06,0.0,0.015	0.129
26150	Os02g0168600		chr02	-	3707368	3707475	3707396	3707475	3706736	3706821	26150	19,8	1,10	13,1,8	0,0,1	159	131	0.000212311	0.0223481	0.94,0.397	1.0,1.0,0.868	-0.287
26363	Os06g0731200		chr06	-	31170234	31170532	31170237	31170532	31169697	31170146	26363	1,4	5,10	0,0,0	2,2,2	134	131	0.000490204	0.0387324	0.164,0.281	0.0,0.0,0.0	0.223
26405	Os06g0728000		chr06	+	30993279	30993421	30993279	30993326	30993506	30993559	26405	0,1	3,0	1,4,3	0,0,0	226	131	0.000376396	0.032278	0.0,1.0	1.0,1.0,1.0	-0.5
26532	Os07g0110000		chr07	+	548972	551700	548972	549057	553552	553632	26532	1103,660	56,23	511,318,330	15,1,2	2756	131	0.000610967	0.0442232	0.484,0.577	0.618,0.938,0.887	-0.284
26651	Os04g0534000		chr04	+	26691046	26691466	26691046	26691440	26691745	26691962	26651	5,2	8,0	2,2,6	0,0,0	157	131	0.000671065	0.0470382	0.343,1.0	1.0,1.0,1.0	-0.329
27118	Os01g0927900		chr01	-	40711806	40711998	40711915	40711998	40711556	40711711	27118	13,10	19,4	15,3,25	3,1,1	240	131	0.000563784	0.0419911	0.272,0.577	0.732,0.621,0.932	-0.337
27185	Os07g0248800		chr07	-	8266019	8266286	8266170	8266286	8265571	8265783	27185	14,6	4,1	4,0,1	7,2,1	264	131	0.000443353	0.0363246	0.635,0.749	0.221,0.0,0.332	0.508
27308	Os07g0407700		chr07	-	12655708	12656038	12655984	12656038	12654771	12655126	27308	52,49	57,46	57,26,47	75,64,131	389	131	0.000586637	0.0431388	0.235,0.264	0.204,0.12,0.108	0.106
27394	Os08g0453200		chr08	+	22190139	22190369	22190139	22190365	22191042	22191160	27394	20,12	4,5	8,6,6	0,0,0	135	131	3.835e-06	0.0015964	0.829,0.7	1.0,1.0,1.0	-0.236
27407	Os07g0421200		chr07	-	13527897	13528170	13528050	13528170	13527588	13527660	27407	24,8	43,19	29,15,33	19,10,23	266	131	0.000233617	0.0237173	0.216,0.172	0.429,0.425,0.414	-0.229
27571	Os12g0255200		chr12	-	8729314	8729425	8729343	8729425	8729062	8729241	27571	32,29	1,8	24,16,18	0,0,0	160	131	2.76224e-05	0.00516706	0.963,0.748	1.0,1.0,1.0	-0.145
28203	Os07g0603800		chr07	+	24721447	24721665	24721447	24721562	24721795	24722346	28203	269,163	5,2	86,17,87	16,4,13	234	131	1.52654e-10	3.95017e-07	0.968,0.979	0.751,0.704,0.789	0.225
28265	Os07g0608700		chr07	-	25038557	25038811	25038782	25038811	25037274	25037396	28265	4,1	0,0	1,4,4	5,3,0	338	131	9.40055e-06	0.00261519	1.0,1.0	0.072,0.341,1.0	0.529
28268	Os07g0608700		chr07	-	25038575	25038811	25038782	25038811	25037274	25037396	28268	5,5	0,0	1,4,3	5,3,0	320	131	8.42747e-06	0.00256559	1.0,1.0	0.076,0.353,1.0	0.524
28403	Os10g0338300		chr10	-	9814781	9815118	9815016	9815118	9814481	9814682	28403	0,0	4,10	4,6,7	9,18,21	348	131	0.000237856	0.0239802	0.0,0.0	0.143,0.111,0.111	-0.122
28404	Os10g0338300		chr10	-	9814865	9815118	9815016	9815118	9814481	9814682	28404	0,0	4,10	4,6,5	9,18,21	264	131	0.000242071	0.0241697	0.0,0.0	0.181,0.142,0.106	-0.143
28472	Os07g0650600		chr07	+	27198368	27200508	27198368	27198456	27200720	27201395	28472	492,388	10,3	169,158,177	0,0,1	2165	131	2.1771e-05	0.00447704	0.749,0.887	1.0,1.0,0.915	-0.154
28618	Os03g0244000		chr03	+	7616506	7616822	7616506	7616590	7616934	7617091	28618	32,10	5,2	20,4,16	0,0,0	345	131	4.15018e-06	0.0016522	0.708,0.655	1.0,1.0,1.0	-0.319
28899	Os08g0110800		chr08	+	575907	576187	575907	576079	576877	578313	28899	82,50	13,5	74,54,90	45,13,44	239	131	0.000178618	0.020001	0.776,0.846	0.474,0.695,0.529	0.245
28920	Os08g0304900		chr08	+	12710913	12711157	12710913	12711152	12712240	12712292	28920	42,15	1,6	50,15,26	0,0,0	136	131	0.000563812	0.0419911	0.976,0.707	1.0,1.0,1.0	-0.159
28938	Os11g0202300		chr11	-	5170358	5170720	5170559	5170720	5168779	5169322	28938	35,9	27,19	0,1,0	2,1,7	314	131	1.12804e-05	0.00289487	0.351,0.165	0.0,0.294,0.0	0.16
28967	Os08g0123300		chr08	-	1284546	1284866	1284774	1284866	1284376	1284463	28967	0,0	9,2	1,4,2	0,0,2	341	131	3.2917e-06	0.00154444	0.0,0.0	1.0,1.0,0.278	-0.759
28969	Os08g0123300		chr08	-	1284559	1284866	1284774	1284866	1284376	1284463	28969	60,59	9,2	80,48,74	0,0,2	328	131	2.07761e-05	0.0043727	0.727,0.922	1.0,1.0,0.937	-0.155
29066	Os08g0138700		chr08	-	2160238	2160442	2160261	2160442	2159516	2160103	29066	30,27	0,1	45,17,12	4,2,5	154	131	0.00062195	0.0446023	1.0,0.958	0.905,0.879,0.671	0.161
29195	Os08g0162800		chr08	-	3699807	3700190	3700072	3700190	3699576	3699694	29195	3,2	0,0	2,2,0	2,0,2	378	131	2.14142e-05	0.00443302	1.0,1.0	0.257,1.0,0.0	0.581
29433	Os01g0678500		chr01	-	27914733	27915064	27915014	27915064	27913968	27914041	29433	10,3	9,2	8,7,3	0,0,2	394	131	0.000309892	0.0282193	0.27,0.333	1.0,1.0,0.333	-0.476
29437	Os01g0678500		chr01	-	27914937	27915064	27915014	27915064	27913968	27914041	29437	13,5	9,2	12,7,6	0,0,2	208	131	4.82982e-05	0.00777076	0.476,0.612	1.0,1.0,0.654	-0.341
29441	Os01g0678500		chr01	-	27914960	27915064	27915014	27915064	27913968	27914041	29441	7,1	9,2	4,4,3	0,0,2	185	131	7.91936e-05	0.0111272	0.355,0.261	1.0,1.0,0.515	-0.53
29446	Os01g0678500		chr01	-	27914977	27915064	27915014	27915064	27913968	27914041	29446	0,0	9,2	1,2,1	0,0,2	168	131	6.80315e-05	0.0100596	0.0,0.0	1.0,1.0,0.281	-0.76
29581	Os08g0277900		chr08	+	10760060	10760503	10760060	10760220	10761008	10761225	29581	22,8	6,3	15,14,18	0,1,0	396	131	9.14246e-07	0.000567783	0.548,0.469	1.0,0.822,1.0	-0.432
29881	Os10g0122600		chr10	-	1449684	1449737	1449701	1449737	1449510	1449604	29881	7,0	2,4	8,2,1	0,0,0	148	131	8.62553e-06	0.00258577	0.756,0.0	1.0,1.0,1.0	-0.622
29999	Os08g0447300		chr08	-	21846231	21846376	21846283	21846376	21845265	21845336	29999	14,1	1,0	2,3,1	2,4,0	183	131	0.000695826	0.0482295	0.909,1.0	0.417,0.349,1.0	0.366
30051	Os01g0963400		chr01	+	42452028	42452433	42452028	42452128	42452710	42452888	30051	10,9	3,3	2,3,1	11,2,10	418	131	2.02413e-05	0.00436482	0.511,0.485	0.054,0.32,0.03	0.363
30075	Os02g0727500		chr02	-	30278602	30278713	30278614	30278713	30278346	30278499	30075	4,2	13,18	0,0,0	11,6,7	143	131	0.00060756	0.0440793	0.22,0.092	0.0,0.0,0.0	0.156
30183	Os08g0505200		chr08	+	24989240	24989647	24989240	24989429	24989758	24990425	30183	9,10	0,0	7,4,16	1,0,5	331	131	0.00050558	0.0392506	1.0,1.0	0.735,1.0,0.559	0.235
30364	Os08g0554400		chr08	-	27738920	27739144	27739103	27739144	27738440	27738788	30364	14,5	27,6	13,3,32	2,0,6	296	131	2.05806e-06	0.00108317	0.187,0.269	0.742,1.0,0.702	-0.587
30527	Os09g0131400		chr09	-	2401381	2401651	2401563	2401651	2397554	2400579	30527	17,7	49,45	56,10,36	73,15,76	295	131	0.000621362	0.0446023	0.133,0.065	0.254,0.228,0.174	-0.12
30736	Os09g0315000		chr09	+	8646275	8646376	8646275	8646296	8647148	8647497	30736	44,12	1,0	10,20,24	0,9,8	211	131	3.62953e-05	0.00647725	0.965,1.0	1.0,0.58,0.651	0.239
30737	Os09g0315000		chr09	+	8646275	8646499	8646275	8646296	8647148	8647497	30737	94,37	1,0	15,28,33	0,9,8	316	131	4.34073e-06	0.00168485	0.975,1.0	1.0,0.563,0.631	0.256
30757	Os09g0325000		chr09	-	9514882	9514946	9514886	9514946	9514583	9514682	30757	2,1	0,0	1,4,3	0,5,3	135	131	4.91821e-05	0.00783181	1.0,1.0	1.0,0.437,0.492	0.357
30890	Os09g0381300		chr09	+	12894400	12894460	12894400	12894454	12894970	12895123	30890	0,1	28,22	15,4,5	40,10,30	137	131	3.72515e-06	0.0015964	0.0,0.042	0.264,0.277,0.137	-0.205
30895	Os09g0381300		chr09	+	12894400	12894811	12894400	12894460	12894970	12895123	30895	15,17	0,1	33,9,14	15,4,5	464	131	3.47842e-06	0.00158841	1.0,0.828	0.383,0.388,0.442	0.51
30990	Os09g0258000		chr09	-	4352125	4352494	4352417	4352494	4351811	4351871	30990	1,0	1,4	4,2,8	0,0,2	405	131	2.33031e-07	0.000206745	0.244,0.0	1.0,1.0,0.564	-0.733
31036	Os02g0530500		chr02	+	19503593	19503821	19503593	19503782	19504079	19504609	31036	2,8	26,20	0,0,0	31,20,16	170	131	8.12398e-06	0.00256559	0.056,0.236	0.0,0.0,0.0	0.146
31072	Os09g0436500		chr09	+	16070767	16071259	16070767	16071248	16071334	16071435	31072	7,18	30,42	3,0,5	45,41,34	142	131	2.34792e-05	0.00464379	0.177,0.283	0.058,0.0,0.119	0.171
31247	Os09g0480300		chr09	+	18432699	18433018	18432699	18432996	18433689	18435022	31247	0,2	5,9	2,1,9	2,2,4	153	131	0.000613379	0.0442945	0.0,0.16	0.461,0.3,0.658	-0.393
31292	Os10g0477000		chr10	+	17789939	17790078	17789939	17789945	17791090	17791168	31292	107,72	4,11	82,24,77	0,2,0	262	131	2.67115e-05	0.00505759	0.93,0.766	1.0,0.857,1.0	-0.104
31355	Os09g0507600		chr09	-	19679931	19680142	19679997	19680142	19679302	19679410	31355	6,10	0,0	19,14,10	3,4,0	197	131	0.000470439	0.0378033	1.0,1.0	0.808,0.699,1.0	0.164
31669	Os04g0384200		chr04	-	18850190	18850569	18850356	18850569	18849796	18849915	31669	1,3	2,4	3,2,2	0,0,1	279	131	9.79609e-06	0.00262231	0.19,0.26	1.0,1.0,0.484	-0.603
31714	Os08g0484301		chr08	-	23925442	23925773	23925448	23925773	23923684	23924228	31714	4,2	2,6	0,0,0	4,7,8	137	131	8.04721e-06	0.00256559	0.657,0.242	0.0,0.0,0.0	0.45
31755	Os10g0110800		chr10	-	776171	776341	776234	776341	775328	775487	31755	97,63	73,57	48,4,17	67,19,45	194	131	0.000152088	0.0178888	0.473,0.427	0.326,0.124,0.203	0.232
31845	Os09g0491852		chr09	-	19021727	19021893	19021749	19021893	19020933	19021129	31845	150,136	35,4	23,26,23	0,0,1	153	131	1.31899e-05	0.00322499	0.786,0.967	1.0,1.0,0.952	-0.107
31897	Os07g0139400		chr07	+	2080468	2080801	2080468	2080783	2081079	2081207	31897	1,3	0,0	0,2,0	2,0,2	149	131	1.74755e-05	0.00396738	1.0,1.0	0.0,1.0,0.0	0.667
32040	Os06g0649600		chr06	+	26555437	26555533	26555437	26555470	26555714	26555834	32040	8,2	0,0	2,2,2	2,1,2	194	131	8.25691e-05	0.0114461	1.0,1.0	0.403,0.575,0.403	0.54
32055	Os08g0538600		chr08	+	26918196	26918574	26918196	26918432	26919489	26920317	32055	3,2	1,0	2,1,0	2,0,2	262	131	0.00018807	0.0204194	0.6,1.0	0.333,1.0,0.0	0.356
32061	Os11g0432900		chr11	-	13972310	13972504	13972464	13972504	13971703	13972030	32061	10,11	0,0	22,11,23	2,8,3	267	131	3.16936e-05	0.00578912	1.0,1.0	0.844,0.403,0.79	0.321
32067	Os11g0432900		chr11	-	13972464	13972703	13972630	13972703	13971703	13972030	32067	7,0	2,2	7,13,3	0,0,2	279	131	0.000719496	0.0491263	0.622,0.0	1.0,1.0,0.413	-0.493
32133	Os10g0360900		chr10	-	11097088	11097124	11097092	11097124	11096182	11096323	32133	5,7	0,0	5,2,7	3,0,4	135	131	0.000109584	0.0141195	1.0,1.0	0.618,1.0,0.629	0.251
32160	Os03g0621700		chr03	-	23588398	23588653	23588553	23588653	23587786	23588305	32160	8,14	3,2	20,8,7	0,0,0	268	131	0.000108279	0.0140094	0.566,0.774	1.0,1.0,1.0	-0.33
32327	Os05g0508700		chr05	+	25176650	25176854	25176650	25176807	25177261	25177479	32327	3,0	34,12	15,5,5	26,6,32	178	131	0.000353844	0.030606	0.061,0.0	0.298,0.38,0.103	-0.23
32390	Os04g0685500		chr04	-	35020006	35020120	35020035	35020120	35019287	35019496	32390	2,6	0,4	2,0,0	3,4,8	160	131	2.84831e-05	0.00529615	1.0,0.551	0.353,0.0,0.0	0.658
32846	Os10g0578800		chr10	-	23077011	23077446	23077369	23077446	23076536	23076666	32846	169,103	6,3	169,35,100	0,0,0	471	131	7.06505e-05	0.0102997	0.887,0.905	1.0,1.0,1.0	-0.104
33013	Os11g0147000		chr11	-	2137424	2137688	2137598	2137688	2137220	2137314	33013	5,2	0,0	5,0,1	2,2,0	287	131	0.000590428	0.0431388	1.0,1.0	0.533,0.0,1.0	0.489
33250	Os11g0250000		chr11	-	8102963	8103335	8103132	8103335	8101807	8102012	33250	7,7	2,6	5,7,4	0,1,1	282	131	0.000463375	0.0374849	0.619,0.351	1.0,0.765,0.65	-0.32
33391	Os11g0432400		chr11	+	13942811	13943180	13942811	13942895	13944070	13944432	33391	132,42	26,2	32,5,17	1,0,0	398	131	1.08144e-05	0.0028002	0.626,0.874	0.913,1.0,1.0	-0.221
33392	Os11g0432400		chr11	+	13942811	13943218	13942811	13942895	13944070	13944432	33392	169,47	26,2	38,6,18	1,0,0	436	131	1.0347e-05	0.00274612	0.661,0.876	0.919,1.0,1.0	-0.205
33393	Os11g0432400		chr11	+	13942811	13943223	13942811	13942895	13944070	13944432	33393	181,48	26,2	38,9,22	1,0,0	441	131	7.91214e-06	0.00256559	0.674,0.877	0.919,1.0,1.0	-0.197

## Sheet: MXE
ID	GeneID	geneSymbol	chr	strand	X1stExonStart_0base	X1stExonEnd	X2ndExonStart_0base	X2ndExonEnd	upstreamES	upstreamEE	downstreamES	downstreamEE	ID.1	IJC_SAMPLE_1	SJC_SAMPLE_1	IJC_SAMPLE_2	SJC_SAMPLE_2	IncFormLen	SkipFormLen	PValue	FDR	IncLevel1	IncLevel2	IncLevelDifference
27	Os12g0128800		chr12	+	1372228	1372347	1372482	1372554	1371612	1371763	1373546	1373650	27	18,16	20,22	21,17,29	11,4,11	250	203	0.000562022	0.018875	0.422,0.371	0.608,0.775,0.682	-0.292
74	Os05g0492500		chr05	-	24196809	24196993	24198444	24200655	24195644	24195773	24202464	24202634	74	148,93	101,73	199,93,151	55,39,53	2324	297	3.99671e-06	0.000541696	0.158,0.14	0.316,0.234,0.267	-0.123
86	Os03g0565600		chr03	-	20423211	20423304	20423529	20423582	20423036	20423108	20423655	20423746	86	58,57	158,147	100,27,80	138,36,147	184	224	0.00150095	0.0340281	0.309,0.321	0.469,0.477,0.399	-0.133
121	Os03g0198900		chr03	-	5204956	5205032	5205163	5205197	5204090	5204268	5205300	5205425	121	6,9	47,20	3,1,1	30,21,35	165	207	0.00223234	0.0425716	0.138,0.361	0.111,0.056,0.035	0.182
166	Os11g0170400		chr11	+	3429272	3429397	3430272	3430402	3428753	3428886	3430746	3430809	166	249,175	121,89	159,96,184	130,76,141	256	261	0.00115337	0.0291401	0.677,0.667	0.555,0.563,0.571	0.109
196	Os01g0744300		chr01	-	31114422	31114478	31114728	31114802	31114276	31114348	31114892	31115006	196	95,68	162,104	136,56,88	115,33,108	205	187	0.00235328	0.0446534	0.349,0.374	0.519,0.608,0.426	-0.156
289	Os01g0511300		chr01	-	18001726	18001807	18001936	18002383	18000809	18001006	18002664	18002863	289	728,590	89,94	1093,342,988	211,101,228	560	212	0.000243798	0.0112831	0.756,0.704	0.662,0.562,0.621	0.115
350	Os01g0771900		chr01	-	32581934	32582136	32582656	32582839	32581295	32581779	32583073	32583178	350	140,77	238,189	60,18,63	252,147,230	296	315	2.54089e-06	0.000385707	0.385,0.302	0.202,0.115,0.226	0.163
421	Os01g0915800		chr01	-	39914952	39915043	39915527	39915590	39914681	39914786	39916188	39916238	421	762,772	894,1007	837,312,732	1350,812,1432	194	222	4.39616e-05	0.00347572	0.494,0.467	0.415,0.305,0.369	0.118
440	Os10g0141900		chr10	+	2562186	2562238	2562768	2562817	2561410	2561481	2562955	2563093	440	17,13	25,21	3,0,6	38,8,25	183	180	2.61232e-05	0.00254199	0.401,0.378	0.072,0.0,0.191	0.302
441	Os06g0581300		chr06	+	22699995	22700047	22701052	22701142	22699042	22699499	22701652	22701796	441	131,121	437,227	141,63,131	182,71,172	183	221	0.000169963	0.00868693	0.266,0.392	0.483,0.517,0.479	-0.164
472	Os07g0570300		chr07	-	22960842	22960904	22961203	22961393	22959783	22959888	22961465	22961561	472	463,355	175,137	399,135,379	83,29,104	303	193	0.000368495	0.0141256	0.628,0.623	0.754,0.748,0.699	-0.108
478	Os07g0407700		chr07	-	12655217	12655322	12655708	12655795	12654771	12655129	12655984	12656048	478	46,52	65,59	47,28,54	113,70,133	218	236	0.000608643	0.0200852	0.434,0.488	0.31,0.302,0.305	0.155
516	Os10g0488800		chr10	+	18537389	18537595	18537675	18537811	18537094	18537298	18538039	18538169	516	711,364	635,348	372,70,314	417,121,478	319	262	0.00111449	0.0289691	0.479,0.462	0.423,0.322,0.35	0.106
517	Os03g0721200		chr03	+	29262232	29262289	29262362	29262473	29261972	29262095	29262599	29262791	517	70,44	147,108	164,39,143	200,48,218	188	242	0.00138442	0.0326328	0.38,0.344	0.514,0.511,0.458	-0.132
547	Os09g0362800		chr09	+	11864199	11864267	11864389	11864467	11864001	11864116	11865676	11865754	547	199,122	344,302	82,49,77	287,194,220	199	209	0.000685096	0.0220334	0.378,0.298	0.231,0.21,0.269	0.101
549	Os10g0522900		chr10	+	20283708	20283765	20284359	20284439	20283397	20283456	20284521	20285006	549	132,170	68,76	114,100,175	103,83,116	188	211	0.00148362	0.0340281	0.685,0.715	0.554,0.575,0.629	0.114
569	Os08g0526300		chr08	+	26179289	26179346	26180727	26180804	26178807	26178908	26180992	26181044	569	1128,642	1316,642	279,138,190	212,52,133	188	208	0.0003024	0.0126111	0.487,0.525	0.593,0.746,0.612	-0.144
587	Os11g0157100		chr11	+	2732437	2732699	2733389	2733471	2730123	2730322	2734306	2734441	587	332,281	148,102	409,152,402	113,29,113	375	213	0.00166707	0.0363565	0.56,0.61	0.673,0.749,0.669	-0.112
591	Os11g0219000		chr11	-	6202974	6203054	6203672	6203741	6202083	6202215	6204461	6204657	591	31,13	114,78	20,8,13	39,9,23	200	211	0.00151535	0.0340281	0.223,0.15	0.351,0.484,0.374	-0.217
592	Os11g0286800		chr11	-	10360940	10361054	10362180	10362369	10359352	10359475	10364107	10364274	592	60,102	157,202	32,6,129	96,56,498	302	245	0.00166719	0.0363565	0.237,0.291	0.213,0.08,0.174	0.108
596	Os11g0473000		chr11	+	16308389	16308505	16308789	16308863	16307671	16307937	16308946	16309010	596	363,333	170,172	383,128,389	258,171,300	247	205	0.000883466	0.0257904	0.639,0.616	0.552,0.383,0.518	0.143
598	Os11g0500500		chr11	+	17818267	17818362	17819337	17819462	17817060	17817181	17819979	17820130	598	7,9	21,4	0,0,1	2,6,0	226	256	0.00104401	0.0280994	0.274,0.718	0.0,0.0,1.0	0.163
705	Os12g0271700		chr12	-	9917117	9917153	9920539	9920667	9916928	9917032	9920813	9920941	705	33,12	34,16	21,7,14	8,2,2	259	167	0.000319575	0.0130407	0.385,0.326	0.629,0.693,0.819	-0.358
706	Os12g0271700		chr12	-	9917117	9917153	9920539	9920707	9916928	9917032	9920813	9920941	706	38,11	34,16	22,7,16	8,2,2	281	167	0.000508143	0.0178302	0.399,0.29	0.62,0.675,0.826	-0.362
721	Os12g0254400		chr12	-	8672771	8672865	8673334	8673622	8672270	8672665	8679144	8679483	721	10,19	1,1	1,0,3	2,2,6	401	225	9.54345e-08	4.02415e-05	0.849,0.914	0.219,0.0,0.219	0.735
722	Os12g0254400		chr12	-	8672771	8672865	8673334	8673648	8672270	8672665	8679144	8679483	722	60,41	1,1	18,14,32	2,2,6	427	225	0.000825152	0.0248528	0.969,0.956	0.826,0.787,0.738	0.179
788	Os12g0137200		chr12	+	1805364	1805464	1805670	1805919	1805134	1805236	1806416	1806498	788	3,1	7,2	0,0,0	3,2,5	231	362	8.6998e-05	0.00569237	0.402,0.439	0.0,0.0,0.0	0.42
790	Os12g0137200		chr12	+	1805364	1805464	1805670	1805956	1805134	1805236	1806416	1806498	790	3,1	10,6	0,0,0	5,3,4	231	399	0.00247638	0.0462949	0.341,0.224	0.0,0.0,0.0	0.283
793	Os12g0137200		chr12	+	1805364	1805464	1805701	1805940	1805134	1805236	1806416	1806498	793	3,1	0,1	0,0,0	4,2,1	231	352	3.80708e-08	1.85522e-05	1.0,0.604	0.0,0.0,0.0	0.802
859	Os01g0386700		chr01	+	16232768	16233063	16233529	16233653	16232157	16232583	16234056	16234453	859	32,46	6,3	21,17,31	0,2,0	408	255	0.000940949	0.0266485	0.769,0.906	1.0,0.842,1.0	-0.11
898	Os04g0420500		chr04	-	20792919	20793026	20793026	20793109	20792700	20792829	20793224	20793443	898	1,0	6,4	6,2,7	4,3,5	214	238	3.45085e-05	0.00291022	0.156,0.0	0.625,0.426,0.609	-0.475
905	Os08g0100500		chr08	+	43810	43844	44312	44408	43647	43707	45316	45928	905	10,7	1,0	8,3,3	1,2,4	165	227	0.0015123	0.0340281	0.932,1.0	0.917,0.674,0.508	0.266
937	Os04g0405401		chr04	-	20118184	20118345	20118415	20118456	20117703	20117819	20118565	20119136	937	2,4	0,9	2,5,7	0,1,0	172	274	0.00135712	0.0326328	1.0,0.415	1.0,0.888,1.0	-0.255
974	Os04g0194800		chr04	+	6501578	6501623	6501828	6501999	6500525	6500677	6502137	6502384	974	3,1	3,8	2,3,4	0,3,0	176	284	0.000736543	0.0229113	0.617,0.168	1.0,0.617,1.0	-0.48
999	Os12g0264500		chr12	+	9351229	9351318	9353885	9353965	9350913	9351049	9354080	9354197	999	27,15	3,3	11,2,16	0,0,0	220	211	0.000921507	0.0266485	0.896,0.827	1.0,1.0,1.0	-0.139
1022	Os07g0517900		chr07	-	19980543	19980637	19980656	19980784	19978935	19979327	19981214	19981363	1022	3,4	0,1	13,0,7	1,8,6	259	225	0.000988476	0.0274376	1.0,0.777	0.919,0.0,0.503	0.415
1082	Os05g0106900		chr05	-	373966	374343	375026	375269	373714	373867	375438	375683	1082	0,0	16,12	3,0,9	17,14,25	356	490	0.000128248	0.00726418	0.0,0.0	0.195,0.0,0.331	-0.175
1111	Os03g0427100		chr03	-	17852617	17852738	17853326	17853446	17850707	17851833	17853566	17853697	1111	0,0	6,7	1,0,6	10,2,5	251	252	0.00182068	0.0383859	0.0,0.0	0.091,0.0,0.546	-0.212
1189	Os04g0399300		chr04	+	19736818	19736968	19737674	19737831	19736633	19736717	19738775	19739665	1189	0,0	2,2	0,3,5	2,2,0	263	270	3.91352e-05	0.00315996	0.0,0.0	0.0,0.606,1.0	-0.535
1221	Os03g0168400		chr03	+	3695383	3695422	3695988	3696087	3695261	3695311	3696405	3696738	1221	1,0	7,6	7,5,3	21,4,2	170	230	0.000163899	0.00863882	0.162,0.0	0.311,0.628,0.67	-0.455
1222	Os03g0168400		chr03	+	3695383	3695422	3695998	3696087	3695261	3695311	3696405	3696738	1222	1,0	6,9	7,5,3	22,2,1	170	220	4.84629e-05	0.00362766	0.177,0.0	0.292,0.764,0.795	-0.528
1283	Os03g0198900		chr03	-	5204956	5205017	5205163	5205197	5204090	5204268	5205300	5205425	1283	6,9	37,17	3,1,1	26,16,34	165	192	0.00149242	0.0340281	0.159,0.381	0.118,0.068,0.033	0.197
1416	Os04g0308000		chr04	-	13920851	13920968	13921457	13921620	13920346	13920496	13925539	13925649	1416	0,0	7,2	4,0,7	16,11,7	276	248	0.000400894	0.0149156	0.0,0.0	0.183,0.0,0.473	-0.219
1417	Os04g0308000		chr04	-	13920851	13921089	13921457	13921620	13920346	13920496	13925539	13925649	1417	0,0	8,3	4,0,7	16,12,8	276	351	0.000185439	0.00925976	0.0,0.0	0.241,0.0,0.527	-0.256
1517	Os09g0449600		chr09	+	16836139	16836503	16836711	16836721	16834609	16834801	16836822	16836892	1517	11,5	4,4	3,0,0	3,2,3	477	141	0.000505374	0.0178302	0.448,0.27	0.228,0.0,0.0	0.283
1520	Os06g0594100		chr06	+	23345220	23345285	23345442	23345495	23344994	23345096	23346882	23347015	1520	1189,900	186,156	445,209,377	183,83,171	196	184	1.73195e-14	3.28637e-11	0.857,0.844	0.695,0.703,0.674	0.16
1521	Os06g0594100		chr06	+	23345220	23345302	23345442	23345495	23344994	23345096	23346882	23347015	1521	193,175	186,156	75,52,92	183,83,171	213	184	3.21746e-07	0.000111002	0.473,0.492	0.261,0.351,0.317	0.173
1522	Os06g0594100		chr06	+	23345220	23345442	23345442	23345495	23344994	23345096	23346882	23347015	1522	191,175	186,156	73,51,95	183,83,171	335	184	1.46753e-07	5.56929e-05	0.361,0.381	0.18,0.252,0.234	0.149
1523	Os06g0594100		chr06	+	23345234	23345285	23345442	23345495	23344994	23345096	23346882	23347015	1523	376,287	186,156	126,49,113	183,83,171	182	184	1.66533e-15	6.31994e-12	0.671,0.65	0.41,0.374,0.401	0.266
1576	Os11g0170400		chr11	+	3428798	3428886	3430317	3430637	3427508	3427715	3430746	3430809	1576	5,7	7,1	2,2,8	0,1,0	219	433	0.000266063	0.0118789	0.585,0.933	1.0,0.798,1.0	-0.174
1578	Os11g0170400		chr11	+	3428798	3428886	3430272	3430576	3427508	3427715	3430751	3430809	1578	23,16	42,6	8,2,8	39,12,31	219	417	0.00100496	0.0274376	0.51,0.835	0.281,0.241,0.329	0.389
1579	Os11g0170400		chr11	+	3428798	3428886	3430272	3430598	3427508	3427715	3430751	3430809	1579	23,16	39,6	8,2,8	38,12,33	219	439	0.000438544	0.016158	0.542,0.842	0.297,0.25,0.327	0.401
1580	Os11g0170400		chr11	+	3428798	3428886	3430272	3430637	3427508	3427715	3430751	3430809	1580	23,16	66,37	8,2,8	62,24,50	219	478	0.000546249	0.0185091	0.432,0.486	0.22,0.154,0.259	0.248
1581	Os11g0170400		chr11	+	3428798	3428886	3430317	3430402	3427508	3427715	3430751	3430809	1581	23,16	127,88	8,2,8	125,66,122	219	216	5.17914e-05	0.00370846	0.152,0.152	0.059,0.029,0.061	0.102
1617	Os11g0170400		chr11	+	3429349	3429397	3430272	3430598	3428753	3428886	3430751	3430809	1617	7,2	87,67	2,0,0	98,54,115	179	439	0.000136681	0.007628	0.165,0.068	0.048,0.0,0.0	0.101
1622	Os11g0170400		chr11	+	3429349	3429397	3430317	3430637	3428753	3428886	3430751	3430809	1622	7,2	28,31	2,0,0	24,12,22	179	433	0.000458438	0.0165753	0.377,0.135	0.168,0.0,0.0	0.2
1625	Os11g0170400		chr11	+	3429349	3429397	3430545	3430637	3428753	3428886	3430751	3430809	1625	7,2	27,30	2,0,0	22,11,20	179	223	0.000722012	0.0227832	0.244,0.077	0.102,0.0,0.0	0.127
1640	Os01g0629000		chr01	+	25126508	25126544	25126736	25126804	25125134	25125283	25127250	25127466	1640	11,8	4,3	12,8,4	0,1,0	167	199	9.61977e-05	0.0057982	0.766,0.761	1.0,0.905,1.0	-0.205
1690	Os08g0385900		chr08	+	18193334	18193386	18193592	18194081	18192311	18192461	18194323	18194378	1690	3,5	13,11	1,0,0	14,14,15	183	602	1.23294e-06	0.000253391	0.432,0.599	0.19,0.0,0.0	0.452
1692	Os08g0385900		chr08	+	18193334	18193386	18193592	18194091	18192311	18192461	18194323	18194378	1692	3,5	16,12	1,0,0	16,13,15	183	612	2.37977e-06	0.000376301	0.385,0.582	0.173,0.0,0.0	0.426
1732	Os02g0731300		chr02	-	30461654	30461715	30463369	30463424	30459802	30461254	30464063	30464135	1732	7,0	2,2	7,1,8	0,0,2	186	192	0.00250768	0.0466502	0.783,0.0	1.0,1.0,0.805	-0.544
1741	Os05g0426200		chr05	-	20881522	20881681	20881714	20881885	20880837	20881283	20882390	20882668	1741	882,685	124,81	916,533,877	230,134,287	284	272	1.34691e-09	1.70384e-06	0.872,0.89	0.792,0.792,0.745	0.105
1807	Os03g0448500		chr03	+	19177357	19177400	19178316	19178441	19176876	19176985	19179414	19182121	1807	38,6	4,1	22,11,10	15,4,9	174	256	0.000197091	0.00958923	0.933,0.898	0.683,0.802,0.62	0.214
1847	Os08g0424600		chr08	-	20393880	20394149	20396454	20396620	20392915	20393019	20399220	20399390	1847	1,5	30,14	9,3,8	12,5,10	279	382	0.00217982	0.0421422	0.044,0.328	0.507,0.451,0.523	-0.308
1934	Os03g0855700		chr03	+	36084179	36084235	36084505	36084574	36082778	36082860	36093252	36093393	1934	4,5	18,21	2,0,1	17,5,29	187	200	0.00200405	0.0400318	0.192,0.203	0.112,0.0,0.036	0.148
1993	Os08g0461100		chr08	-	22648150	22648255	22648469	22648735	22647736	22647998	22649526	22649819	1993	2,0	1,11	1,5,8	0,4,0	379	236	0.000279994	0.0120747	0.555,0.0	1.0,0.438,1.0	-0.535
2031	Os01g0798100		chr01	+	33792325	33792417	33792567	33792675	33791355	33791568	33793341	33794100	2031	42,27	179,129	22,6,36	202,127,285	223	239	0.000171678	0.00868693	0.201,0.183	0.105,0.048,0.119	0.101
2056	Os08g0536400		chr08	+	26821033	26821117	26821162	26821309	26820589	26820851	26821879	26822091	2056	0,0	3,2	0,1,6	9,1,2	215	262	0.000966704	0.0271751	0.0,0.0	0.0,0.549,0.785	-0.445
2101	Os01g0503400		chr01	-	17456485	17456580	17456764	17456810	17454022	17454692	17457205	17457310	2101	3,0	9,5	3,2,0	1,0,1	177	226	0.000635498	0.020613	0.299,0.0	0.793,1.0,0.0	-0.448
2153	Os02g0803250		chr02	+	34244415	34244574	34244652	34244820	34243650	34243718	34245631	34245785	2153	15,10	58,36	44,7,45	61,18,64	272	281	0.00167652	0.0363565	0.211,0.223	0.427,0.287,0.421	-0.161
2170	Os01g0764000		chr01	-	32150516	32151009	32151245	32151594	32149727	32149776	32151702	32152034	2170	2,7	0,0	4,2,2	5,3,0	462	606	9.5345e-05	0.0057982	1.0,1.0	0.512,0.467,1.0	0.34
2172	Os01g0764000		chr01	-	32150609	32151009	32151245	32151594	32149727	32149776	32151702	32152034	2172	2,7	1,0	4,2,2	7,2,1	462	513	0.00031709	0.0130407	0.69,1.0	0.388,0.526,0.69	0.31
2173	Os01g0764000		chr01	-	32150609	32151009	32151437	32151594	32149727	32149776	32151702	32152034	2173	5,1	1,0	0,3,0	7,2,1	270	513	4.99866e-05	0.00364806	0.905,1.0	0.0,0.74,0.0	0.706
2241	Os01g0144100		chr01	-	2384783	2384809	2384815	2384845	2384318	2384400	2384996	2385069	2241	84,76	191,181	23,12,17	94,47,81	161	157	0.00142953	0.0332827	0.3,0.291	0.193,0.199,0.17	0.108
2270	Os02g0716800		chr02	-	29740798	29740890	29741250	29741375	29739447	29739583	29741452	29741711	2270	0,3	63,59	10,2,9	43,26,45	256	223	3.67051e-05	0.00302817	0.0,0.042	0.168,0.063,0.148	-0.105
2287	Os09g0248000		chr09	+	3624013	3624092	3624190	3624343	3622272	3622336	3626152	3626205	2287	4,5	2,3	0,0,2	6,2,6	210	266	5.25726e-06	0.000665044	0.717,0.679	0.0,0.0,0.297	0.599
2314	Os04g0353600		chr04	+	16888272	16888288	16888823	16888904	16887655	16887817	16889203	16889331	2314	2,4	6,2	0,0,0	9,1,3	147	212	7.61895e-07	0.000180712	0.325,0.743	0.0,0.0,0.0	0.534
2315	Os04g0353600		chr04	+	16888272	16888288	16888823	16889038	16887655	16887817	16889203	16889331	2315	2,4	9,6	0,0,0	16,4,6	147	328	5.18522e-07	0.000131186	0.331,0.598	0.0,0.0,0.0	0.465
2316	Os04g0353600		chr04	+	16888272	16888288	16888823	16889078	16887655	16887817	16889203	16889331	2316	2,4	10,7	0,0,0	16,4,6	147	368	4.70773e-07	0.000127613	0.334,0.589	0.0,0.0,0.0	0.462
2319	Os04g0353600		chr04	+	16888823	16888904	16889054	16889090	16888206	16888288	16889203	16889331	2319	321,416	103,186	108,46,104	69,50,63	212	167	0.00070921	0.0226173	0.711,0.638	0.552,0.42,0.565	0.162
2321	Os04g0353600		chr04	+	16888823	16889038	16889054	16889090	16888206	16888288	16889203	16889331	2321	588,764	103,186	207,79,176	69,50,63	328	167	0.000300571	0.0126111	0.744,0.677	0.604,0.446,0.587	0.165
2358	Os02g0266500		chr02	+	9525274	9525350	9525875	9525930	9524372	9524457	9526412	9527368	2358	2,7	0,1	7,6,10	10,0,7	207	186	0.0015114	0.0340281	1.0,0.863	0.386,1.0,0.562	0.282
2373	Os08g0562700		chr08	-	28180926	28181004	28181294	28181427	28180767	28180812	28181619	28181698	2373	54,45	206,83	17,5,16	116,41,100	262	209	0.00023443	0.0109835	0.173,0.302	0.105,0.089,0.113	0.135
2447	Os06g0103600		chr06	+	235709	235914	235914	236016	235435	235506	236195	236316	2447	51,37	92,64	18,3,20	75,32,50	318	233	0.00134396	0.0326328	0.289,0.298	0.15,0.064,0.227	0.146
2463	Os01g0974800		chr01	-	43075009	43075111	43076103	43076182	43074634	43074832	43076317	43076466	2463	3,3	9,19	13,6,7	10,11,6	210	233	0.00265089	0.0488356	0.27,0.149	0.591,0.377,0.564	-0.301
2477	Os01g0974800		chr01	-	43075048	43075111	43076103	43076182	43074634	43074832	43076317	43076466	2477	3,3	52,49	13,6,7	58,22,45	210	194	0.00216226	0.0421422	0.051,0.054	0.172,0.201,0.126	-0.114
2540	Os05g0163400		chr05	-	3721038	3721141	3723627	3723996	3720771	3720887	3725220	3725414	2540	57,39	0,0	42,19,46	7,0,2	482	234	0.000353321	0.0137293	1.0,1.0	0.744,1.0,0.918	0.113
2649	Os01g0262700		chr01	+	8898420	8898449	8898984	8899051	8898241	8898344	8899308	8899375	2649	64,64	60,68	100,41,87	52,15,40	160	198	6.85381e-05	0.00464468	0.569,0.538	0.704,0.772,0.729	-0.181
2653	Os01g0262700		chr01	+	8898420	8898533	8898984	8899051	8898241	8898344	8899308	8899375	2653	163,165	60,68	218,88,199	52,15,40	244	198	0.000354537	0.0137293	0.688,0.663	0.773,0.826,0.801	-0.124
2683	Os05g0564200		chr05	+	28081000	28081082	28081317	28081404	28080375	28080431	28081662	28082860	2683	6,7	7,4	0,1,2	4,4,5	213	218	0.000999903	0.0274376	0.467,0.642	0.0,0.204,0.29	0.39
2684	Os05g0564200		chr05	+	28081000	28081082	28081317	28081543	28080375	28080431	28081662	28082860	2684	6,7	70,54	0,1,2	90,41,61	213	339	3.35201e-05	0.0028911	0.12,0.171	0.0,0.037,0.05	0.117
2685	Os05g0564200		chr05	+	28081000	28081082	28081324	28081404	28080375	28080431	28081662	28082860	2685	6,7	7,4	0,1,2	3,3,7	213	211	0.000936808	0.0266485	0.459,0.634	0.0,0.248,0.221	0.39
2686	Os05g0564200		chr05	+	28081000	28081082	28081324	28081543	28080375	28080431	28081662	28082860	2686	6,7	70,54	0,1,2	90,41,64	213	332	3.14829e-05	0.00277855	0.118,0.168	0.0,0.037,0.046	0.115
2775	Os02g0670000		chr02	-	27208898	27209175	27209205	27209266	27208207	27208791	27209439	27209701	2775	18,13	1,0	12,2,11	5,0,5	192	390	0.000512119	0.0178302	0.973,1.0	0.83,1.0,0.817	0.104
2855	Os05g0148000		chr05	-	2750469	2750540	2750821	2750873	2749722	2749931	2751590	2751838	2855	22,12	8,2	8,5,10	0,0,0	183	202	3.50681e-06	0.000492901	0.752,0.869	1.0,1.0,1.0	-0.19
2856	Os05g0148000		chr05	-	2751784	2751838	2751887	2751985	2751590	2751701	2752133	2752314	2856	64,61	0,1	59,16,63	6,4,6	229	185	2.93544e-05	0.00271708	1.0,0.98	0.888,0.764,0.895	0.141
2857	Os05g0148000		chr05	-	2751784	2751838	2751887	2752022	2751590	2751701	2752133	2752314	2857	33,36	0,1	30,6,41	6,4,6	262	185	1.63704e-05	0.00167907	1.0,0.962	0.779,0.514,0.828	0.274
2858	Os05g0148000		chr05	-	2751784	2751838	2751887	2752064	2751590	2751701	2752133	2752314	2858	19,23	0,1	17,0,22	6,4,6	290	185	7.04343e-06	0.000852834	1.0,0.936	0.644,0.0,0.701	0.52
2859	Os05g0148000		chr05	-	2751784	2751838	2751985	2752022	2751590	2751701	2752133	2752314	2859	12,8	0,1	8,5,8	6,4,6	168	185	7.19123e-06	0.000852834	1.0,0.898	0.595,0.579,0.595	0.359
2863	Os05g0148000		chr05	-	2751789	2751838	2751887	2751985	2751590	2751701	2752133	2752314	2863	64,61	0,1	59,16,63	10,4,6	229	180	2.12145e-06	0.00036595	1.0,0.98	0.823,0.759,0.892	0.165
2864	Os05g0148000		chr05	-	2751789	2751838	2751887	2752022	2751590	2751701	2752133	2752314	2864	33,36	0,1	30,6,41	10,4,6	262	180	2.06753e-06	0.00036595	1.0,0.961	0.673,0.508,0.824	0.312
2865	Os05g0148000		chr05	-	2751789	2751838	2751887	2752064	2751590	2751701	2752133	2752314	2865	19,23	0,1	17,0,22	10,4,6	290	180	1.68795e-06	0.000320288	1.0,0.935	0.513,0.0,0.695	0.565
2866	Os05g0148000		chr05	-	2751789	2751838	2751985	2752022	2751590	2751701	2752133	2752314	2866	12,8	0,1	8,5,8	10,4,6	168	180	1.26863e-06	0.000253391	1.0,0.896	0.462,0.573,0.588	0.407
2937	Os06g0663600		chr06	-	27398115	27398261	27398404	27398469	27397902	27398031	27399071	27399134	2937	6,2	6,4	3,1,5	0,0,0	196	262	1.0291e-08	7.81087e-06	0.572,0.401	1.0,1.0,1.0	-0.514
2947	Os11g0431700		chr11	-	13894946	13895428	13912929	13913221	13893711	13893825	13913732	13913770	2947	0,1	12,3	9,2,10	7,2,5	405	595	4.46677e-06	0.00058453	0.0,0.329	0.654,0.595,0.746	-0.501
2949	Os11g0431700		chr11	-	13894946	13895428	13912929	13913242	13893711	13893825	13913732	13913770	2949	7,2	12,3	17,8,19	7,2,5	426	595	0.0007793	0.0236595	0.449,0.482	0.772,0.848,0.841	-0.355
2950	Os11g0431700		chr11	-	13894946	13895428	13912941	13913221	13893711	13893825	13913732	13913770	2950	0,0	12,3	8,1,8	7,2,5	393	595	3.82774e-08	1.85522e-05	0.0,0.0	0.634,0.431,0.708	-0.591
2951	Os11g0431700		chr11	-	13894946	13895428	13912941	13913242	13893711	13893825	13913732	13913770	2951	7,1	12,3	16,7,17	7,2,5	414	595	0.00115488	0.0291401	0.456,0.324	0.767,0.834,0.83	-0.42
3047	Os05g0508300		chr05	+	25154755	25154940	25155594	25155654	25153901	25154671	25155933	25156169	3047	0,0	3,4	2,2,4	7,1,0	298	191	2.71341e-05	0.00257435	0.0,0.0	0.155,0.562,1.0	-0.572
3235	Os07g0484300		chr07	-	17745287	17745343	17747620	17748027	17744664	17745025	17748327	17748534	3235	0,0	2,1	2,5,0	0,0,4	520	187	0.00100225	0.0274376	0.0,0.0	1.0,1.0,0.0	-0.667
3288	Os06g0730500		chr06	+	31133318	31133653	31133923	31133980	31133010	31133223	31134050	31134235	3288	14,8	0,0	18,2,5	2,0,5	448	188	0.000256706	0.0116992	1.0,1.0	0.791,1.0,0.296	0.304
3325	Os10g0548000		chr10	-	21440683	21440709	21440937	21441000	21440285	21440557	21441138	21441217	3325	9,8	3,7	12,5,13	1,1,1	194	157	0.000619974	0.0202828	0.708,0.48	0.907,0.802,0.913	-0.28
3327	Os10g0548000		chr10	-	21440683	21440709	21440937	21441031	21440285	21440557	21441138	21441217	3327	22,14	3,7	22,5,17	1,1,1	225	157	0.00200423	0.0400318	0.837,0.583	0.939,0.777,0.922	-0.169
3341	Os07g0407700		chr07	-	12655217	12655322	12655708	12655820	12654771	12655129	12655984	12656048	3341	31,35	65,59	28,13,23	113,70,133	243	236	1.39061e-05	0.00146594	0.317,0.366	0.194,0.153,0.144	0.178
3435	Os07g0673500		chr07	-	28470555	28470777	28470905	28470990	28470368	28470402	28471378	28471483	3435	2,1	2,0	1,0,0	4,3,3	216	335	0.000205862	0.00988919	0.608,1.0	0.279,0.0,0.0	0.711
3586	Os08g0280600		chr08	+	10964468	10964528	10966043	10966149	10963245	10963311	10966490	10966613	3586	2,4	5,2	8,1,5	0,0,0	191	237	4.53724e-07	0.000127613	0.332,0.713	1.0,1.0,1.0	-0.478
3591	Os08g0282200		chr08	+	11075714	11075727	11076089	11076172	11075445	11075564	11076742	11078779	3591	5,0	9,4	4,7,4	0,0,2	144	214	2.261e-06	0.000373065	0.452,0.0	1.0,1.0,0.748	-0.69
3697	Os09g0109800		chr09	+	883924	884076	884566	884677	882799	882976	885460	885581	3697	158,123	21,29	75,18,70	28,17,42	265	242	3.08285e-05	0.00277855	0.873,0.795	0.71,0.492,0.603	0.232
3874	Os10g0477000		chr10	+	17789837	17789945	17789989	17790078	17788729	17788877	17791090	17791168	3874	74,43	48,26	40,6,22	50,9,37	239	220	0.000496189	0.0177645	0.587,0.604	0.424,0.38,0.354	0.209
3929	Os10g0140200		chr10	+	2485721	2485949	2486369	2486440	2483343	2483563	2486520	2486568	3929	10,2	0,0	1,0,1	0,1,4	341	202	9.38151e-06	0.00104714	1.0,1.0	1.0,0.0,0.129	0.624
3931	Os10g0140200		chr10	+	2485721	2485949	2486369	2486716	2483343	2483563	2486972	2487038	3931	3,2	16,12	0,0,0	3,3,20	341	460	0.000534716	0.0182815	0.202,0.184	0.0,0.0,0.0	0.193
3932	Os10g0140200		chr10	+	2485721	2485949	2486369	2486440	2483857	2483994	2486520	2486568	3932	13,6	0,0	3,1,3	1,1,3	341	202	9.62546e-05	0.0057982	1.0,1.0	0.64,0.372,0.372	0.539
3936	Os10g0188900		chr10	+	6147213	6147276	6147381	6147485	6145836	6145925	6147576	6147693	3936	0,0	10,6	1,2,2	1,6,1	194	235	0.000726419	0.0227832	0.0,0.0	0.548,0.288,0.708	-0.515
3937	Os10g0188900		chr10	+	6147213	6147276	6147386	6147485	6145836	6145925	6147576	6147693	3937	0,0	10,6	1,2,2	3,6,1	194	230	0.00174964	0.0371545	0.0,0.0	0.283,0.283,0.703	-0.423
4086	Os11g0134900		chr11	-	1620159	1620215	1620367	1620442	1619588	1619633	1620920	1621008	4086	111,128	185,222	52,29,15	133,117,61	206	187	9.47524e-05	0.0057982	0.353,0.344	0.262,0.184,0.182	0.139
4138	Os11g0303200		chr11	+	11397839	11398118	11398607	11398641	11397509	11397648	11400036	11400230	4138	2,1	16,8	12,0,23	26,2,15	392	165	0.00204568	0.0404341	0.05,0.05	0.163,0.0,0.392	-0.135

## Sheet: RI
ID	GeneID	geneSymbol	chr	strand	riExonStart_0base	riExonEnd	upstreamES	upstreamEE	downstreamES	downstreamEE	ID.1	IJC_SAMPLE_1	SJC_SAMPLE_1	IJC_SAMPLE_2	SJC_SAMPLE_2	IncFormLen	SkipFormLen	PValue	FDR	IncLevel1	IncLevel2	IncLevelDifference
1	Os12g0641100		chr12	-	27503123	27503646	27503123	27503308	27503590	27503646	1	16,2	72,37	20,15,34	51,13,90	395	131	0.000553101	0.0225483	0.069,0.018	0.115,0.277,0.111	-0.124
27	Os04g0683500		chr04	+	34894853	34895165	34894853	34894930	34895045	34895165	27	32,25	11,9	14,9,19	14,19,15	246	131	0.000778448	0.0277924	0.608,0.597	0.347,0.201,0.403	0.286
34	Os10g0465000		chr10	-	17159176	17161519	17159176	17159824	17161329	17161519	34	428,292	198,122	295,154,275	96,24,64	1618	131	0.000364487	0.0169323	0.149,0.162	0.199,0.342,0.258	-0.111
173	Os10g0565700		chr10	+	22408754	22409699	22408754	22408806	22409491	22409699	173	0,0	2,2	8,8,1	0,2,2	798	131	0.000175025	0.0101302	0.0,0.0	1.0,0.396,0.076	-0.491
210	Os01g0911100		chr01	-	39688855	39690576	39688855	39689086	39690349	39690576	210	1286,1293	766,476	1670,943,2102	491,206,417	1376	131	1.89413e-10	2.21542e-07	0.138,0.205	0.245,0.304,0.324	-0.119
292	Os03g0348900		chr03	-	13096599	13096892	13096599	13096669	13096800	13096892	292	98,88	97,89	154,75,335	293,227,496	262	131	3.49619e-05	0.00336102	0.336,0.331	0.208,0.142,0.252	0.133
515	Os07g0486000		chr07	+	17873828	17874516	17873828	17873904	17874443	17874516	515	194,73	17,24	10,8,4	0,0,0	652	131	3.27333e-07	0.000110705	0.696,0.379	1.0,1.0,1.0	-0.463
518	Os07g0520900		chr07	-	20120185	20120680	20120185	20120347	20120433	20120680	518	1,1	16,15	20,3,17	38,2,25	217	131	1.24352e-05	0.0015795	0.036,0.039	0.241,0.475,0.291	-0.298
527	Os07g0691200		chr07	+	29395026	29395612	29395026	29395089	29395534	29395612	527	251,132	462,253	88,33,47	101,16,47	558	131	0.000360762	0.0167943	0.113,0.109	0.17,0.326,0.19	-0.118
550	Os01g0949400		chr01	-	41823274	41823586	41823274	41823407	41823492	41823586	550	60,58	137,90	70,27,33	61,13,40	216	131	0.00156793	0.0449117	0.21,0.281	0.41,0.557,0.333	-0.188
563	Os09g0258000		chr09	-	4351811	4352495	4351811	4351871	4352417	4352495	563	5,14	1,4	20,11,29	0,0,2	659	131	9.05616e-05	0.00640045	0.498,0.41	1.0,1.0,0.742	-0.46
591	Os10g0558700		chr10	-	21989351	21990010	21989351	21989676	21989762	21990010	591	128,56	38,20	98,70,88	59,42,52	217	131	0.00151398	0.0439494	0.67,0.628	0.501,0.502,0.505	0.146
603	Os01g0650200		chr01	+	26272130	26273062	26272130	26272281	26272785	26273062	603	210,72	66,73	32,11,14	41,23,37	617	131	0.000208833	0.0115853	0.403,0.173	0.142,0.092,0.074	0.185
611	Os12g0641100		chr12	-	27503123	27503646	27503123	27503308	27503595	27503646	611	14,2	11,4	19,14,28	4,3,5	400	131	0.000762753	0.0274654	0.294,0.141	0.609,0.604,0.647	-0.403
697	Os12g0625000		chr12	-	26700433	26700879	26700433	26700571	26700647	26700879	697	4,4	2,2	21,4,11	2,0,0	207	131	0.000714878	0.0265441	0.559,0.559	0.869,1.0,1.0	-0.397
752	Os12g0616600		chr12	+	26181411	26181875	26181411	26181512	26181787	26181875	752	177,174	5,2	101,63,76	8,13,2	388	131	0.000825893	0.0288713	0.923,0.967	0.81,0.621,0.928	0.159
754	Os12g0616200		chr12	-	26141264	26141761	26141264	26141316	26141603	26141761	754	13,12	0,0	8,7,21	4,0,5	400	131	2.3644e-05	0.00255273	1.0,1.0	0.396,1.0,0.579	0.342
943	Os12g0538900		chr12	-	21497700	21498186	21497700	21497948	21498096	21498186	943	30,37	0,0	35,9,55	1,5,2	262	131	0.000643759	0.0248228	1.0,1.0	0.946,0.474,0.932	0.216
944	Os12g0538900		chr12	-	21497700	21498186	21497700	21497969	21498096	21498186	944	1,2	0,0	4,2,8	4,0,2	258	131	0.000215471	0.0117446	1.0,1.0	0.337,1.0,0.67	0.331
974	Os12g0515600		chr12	-	20029720	20030084	20029720	20029856	20029969	20030084	974	28,11	6,0	37,23,40	0,0,1	244	131	0.000547214	0.0224574	0.715,1.0	1.0,1.0,0.956	-0.128
980	Os12g0510000		chr12	+	19643619	19643996	19643619	19643786	19643895	19643996	980	12,11	0,0	14,9,16	6,4,0	240	131	5.38499e-05	0.00456683	1.0,1.0	0.56,0.551,1.0	0.296
1010	Os12g0487500		chr12	+	18195559	18195859	18195559	18195581	18195664	18195859	1010	37,27	5,2	27,12,29	18,15,6	214	131	0.0007049	0.0262779	0.819,0.892	0.479,0.329,0.747	0.337
1039	Os12g0538500		chr12	+	21457449	21457784	21457449	21457490	21457706	21457784	1039	21,11	8,2	1,1,4	0,0,0	329	131	1.38027e-08	9.01058e-06	0.511,0.687	1.0,1.0,1.0	-0.401
1087	Os12g0429200		chr12	-	13766464	13766799	13766464	13766570	13766688	13766799	1087	30,16	0,3	7,3,18	5,4,5	249	131	0.000754119	0.0273381	1.0,0.737	0.424,0.283,0.654	0.415
1109	Os12g0416500		chr12	+	12847576	12847970	12847576	12847678	12847808	12847970	1109	41,33	0,0	38,28,31	2,5,1	261	131	0.000498032	0.0209599	1.0,1.0	0.905,0.738,0.94	0.139
1126	Os12g0405400		chr12	+	12228226	12228537	12228226	12228312	12228408	12228537	1126	34,38	13,5	33,40,54	3,0,3	227	131	0.000325556	0.0156752	0.601,0.814	0.864,1.0,0.912	-0.218
1156	Os12g0292900		chr12	+	11356373	11356825	11356373	11356460	11356541	11356825	1156	9,9	5,4	7,4,6	2,0,0	212	131	0.000297576	0.0146908	0.527,0.582	0.684,1.0,1.0	-0.34
1173	Os12g0284850		chr12	+	10808295	10808584	10808295	10808390	10808486	10808584	1173	3,4	0,0	3,2,2	4,2,0	227	131	7.21464e-05	0.00549947	1.0,1.0	0.302,0.366,1.0	0.444
1178	Os12g0271700		chr12	-	9920491	9920941	9920491	9920667	9920813	9920941	1178	47,46	3,3	13,13,13	0,0,0	262	131	0.00149658	0.0436245	0.887,0.885	1.0,1.0,1.0	-0.114
1283	Os12g0548300		chr12	+	22187031	22187527	22187031	22187086	22187476	22187527	1283	1,5	0,1	2,0,2	1,8,3	503	131	0.000235415	0.0125158	1.0,0.566	0.342,0.0,0.148	0.62
1297	Os12g0210800		chr12	+	5803625	5804104	5803625	5803765	5804044	5804104	1297	11,8	3,1	6,3,9	0,0,0	392	131	0.000680314	0.025661	0.551,0.728	1.0,1.0,1.0	-0.361
1339	Os12g0193200		chr12	-	4772201	4772427	4772201	4772264	4772364	4772427	1339	2,1	3,5	5,3,9	1,1,4	231	131	0.00162452	0.0458311	0.274,0.102	0.739,0.63,0.561	-0.455
1373	Os12g0182700		chr12	+	4194062	4194432	4194062	4194169	4194370	4194432	1373	8,9	29,15	2,0,0	18,5,1	314	131	0.000139765	0.00860381	0.103,0.2	0.044,0.0,0.0	0.137
1538	Os12g0132200		chr12	+	1557648	1557915	1557648	1557725	1557861	1557915	1538	123,95	146,111	71,9,84	131,47,151	262	131	0.00119189	0.0371751	0.296,0.3	0.213,0.087,0.218	0.125
1646	Os12g0100100		chr12	+	2726	3109	2726	2852	3001	3109	1646	110,108	8,1	131,75,149	21,7,18	262	131	0.00083602	0.0291165	0.873,0.982	0.757,0.843,0.805	0.126
1693	Os11g0683500		chr11	-	27650716	27651098	27650716	27650915	27651031	27651098	1693	14,15	13,3	5,3,4	1,0,0	247	131	2.7526e-05	0.00288314	0.364,0.726	0.726,1.0,1.0	-0.364
1714	Os11g0660500		chr11	-	26510872	26511689	26510872	26511341	26511505	26511689	1714	3,5	0,0	16,3,9	5,0,2	277	131	0.000141783	0.00870893	1.0,1.0	0.602,1.0,0.68	0.239
1804	Os11g0610900		chr11	+	23629758	23630117	23629758	23629907	23630070	23630117	1804	1,1	2,3	2,1,5	2,0,0	276	131	0.000453614	0.0196115	0.192,0.137	0.322,1.0,1.0	-0.61
1838	Os11g0592600		chr11	+	22550322	22550598	22550322	22550385	22550550	22550598	1838	0,0	5,2	3,2,9	2,0,3	278	131	1.03336e-06	0.000271099	0.0,0.0	0.414,1.0,0.586	-0.667
2027	Os05g0110800		chr05	+	575318	575578	575318	575381	575469	575578	2027	20,9	5,4	11,8,1	0,0,0	219	131	1.64714e-07	6.2922e-05	0.705,0.574	1.0,1.0,1.0	-0.361
2119	Os04g0683500		chr04	+	34892983	34893638	34892983	34893459	34893563	34893638	2119	3,7	0,0	15,2,6	2,4,2	235	131	1.00207e-05	0.00137215	1.0,1.0	0.807,0.218,0.626	0.45
2211	Os04g0665800		chr04	+	33988158	33988508	33988158	33988375	33988498	33988508	2211	7,4	17,4	1,2,7	1,0,0	254	131	5.71541e-06	0.000916784	0.175,0.34	0.34,1.0,1.0	-0.522
2227	Os04g0663300		chr04	-	33856026	33856500	33856026	33856200	33856338	33856500	2227	0,0	1,1	9,2,4	0,0,0	262	131	3.71271e-10	4.00844e-07	0.0,0.0	1.0,1.0,1.0	-1
2228	Os04g0663300		chr04	-	33856026	33856500	33856026	33856262	33856338	33856500	2228	0,0	5,2	9,1,4	7,3,14	207	131	9.95221e-05	0.00683052	0.0,0.0	0.449,0.174,0.153	-0.259
2326	Os04g0626400		chr04	-	31850377	31850847	31850377	31850420	31850661	31850847	2326	9,6	14,5	4,2,4	1,0,0	354	131	3.14436e-06	0.000578021	0.192,0.308	0.597,1.0,1.0	-0.616
2332	Os04g0624000		chr04	-	31718765	31719152	31718765	31718813	31718923	31719152	2332	37,57	8,16	48,17,52	5,0,2	241	131	0.000165184	0.00974133	0.715,0.659	0.839,1.0,0.934	-0.237
2407	Os02g0217800		chr02	+	6586097	6586367	6586097	6586159	6586253	6586367	2407	1,0	2,2	4,3,2	0,0,0	225	131	1.12676e-08	7.71447e-06	0.225,0.0	1.0,1.0,1.0	-0.887
2548	Os09g0544900		chr09	-	21542393	21542671	21542393	21542531	21542648	21542671	2548	52,24	90,74	73,31,83	59,17,103	248	131	0.000211443	0.0116082	0.234,0.146	0.395,0.491,0.299	-0.205
2599	Os10g0563400		chr10	+	22245887	22246363	22245887	22246170	22246324	22246363	2599	1,1	0,0	0,0,0	2,2,2	267	131	3.56855e-09	2.94626e-06	1.0,1.0	0.0,0.0,0.0	1
2629	Os01g0664500		chr01	+	27146550	27147007	27146550	27146628	27146869	27147007	2629	13,8	8,4	7,1,5	20,6,12	354	131	0.000296176	0.0146631	0.376,0.425	0.115,0.058,0.134	0.298
2670	Os04g0538900		chr04	+	26975945	26976420	26975945	26976088	26976179	26976420	2670	0,0	14,9	2,5,6	12,29,18	222	131	0.000326248	0.0156817	0.0,0.0	0.09,0.092,0.164	-0.115
2909	Os04g0460400		chr04	+	22982858	22983336	22982858	22983015	22983123	22983336	2909	0,1	3,3	10,1,4	12,4,4	239	131	0.00170341	0.0476733	0.0,0.154	0.314,0.121,0.354	-0.186
3027	Os08g0151800		chr08	+	2980854	2981254	2980854	2980926	2981016	2981254	3027	12,8	8,1	9,2,4	0,0,0	221	131	5.22902e-07	0.000159548	0.471,0.826	1.0,1.0,1.0	-0.352
3046	Os05g0150800		chr05	+	2926881	2927344	2926881	2927107	2927186	2927344	3046	37,34	9,4	15,5,20	0,1,1	210	131	0.000426202	0.0188112	0.719,0.841	1.0,0.757,0.926	-0.114
3051	Os05g0514300		chr05	+	25498201	25498549	25498201	25498286	25498461	25498549	3051	9,0	7,2	0,0,0	11,5,9	288	131	5.54276e-05	0.00463274	0.369,0.0	0.0,0.0,0.0	0.184
3059	Os04g0435700		chr04	+	21685835	21686212	21685835	21686070	21686140	21686212	3059	25,7	7,4	7,4,8	2,0,0	201	131	0.000654048	0.0250475	0.699,0.533	0.695,1.0,1.0	-0.282
3080	Os04g0434800		chr04	-	21624746	21625217	21624746	21624814	21625129	21625217	3080	1,1	0,4	3,1,4	0,0,0	428	131	0.000203431	0.0113529	1.0,0.071	1.0,1.0,1.0	-0.465
3144	Os01g0614900		chr01	-	24381626	24382075	24381626	24381798	24381886	24382075	3144	30,15	3,3	12,5,10	0,0,0	219	131	0.000222958	0.0120029	0.857,0.749	1.0,1.0,1.0	-0.197
3302	Os04g0359700		chr04	+	17201757	17202246	17201757	17201912	17202154	17202246	3302	33,7	13,10	4,4,16	0,0,3	355	131	0.00088912	0.0303262	0.484,0.205	1.0,1.0,0.663	-0.543
3427	Os04g0602800		chr04	-	30420601	30420923	30420601	30420728	30420882	30420923	3427	2,1	0,0	1,7,0	2,0,2	267	131	0.000221883	0.0120029	1.0,1.0	0.197,1.0,0.0	0.601
3445	Os04g0298200		chr04	-	13178875	13179099	13178875	13178948	13179020	13179099	3445	2,3	1,2	1,1,7	1,0,0	203	131	0.00036614	0.0169323	0.563,0.492	0.392,1.0,1.0	-0.27
3471	Os08g0191700		chr08	-	5376018	5377078	5376018	5376139	5376723	5377078	3471	1,1	0,0	1,1,2	0,4,3	697	131	2.6715e-08	1.59557e-05	1.0,1.0	1.0,0.045,0.111	0.615
3525	Os04g0269800		chr04	+	11256253	11256745	11256253	11256432	11256644	11256745	3525	17,5	71,55	42,35,25	117,38,85	325	131	0.000706832	0.026315	0.088,0.035	0.126,0.271,0.106	-0.106
3545	Os11g0517800		chr11	-	18566266	18566761	18566266	18566534	18566651	18566761	3545	1,1	0,0	4,3,10	1,0,5	248	131	0.000520625	0.0215553	1.0,1.0	0.679,1.0,0.514	0.269
3585	Os10g0169800		chr10	+	4787605	4787980	4787605	4787726	4787839	4787980	3585	7,8	2,2	24,16,25	0,0,2	244	131	0.00175957	0.048663	0.653,0.682	1.0,1.0,0.87	-0.289
3609	Os04g0197200		chr04	+	6634693	6635119	6634693	6634789	6634996	6635119	3609	0,2	2,1	12,9,20	1,2,0	320	131	0.00012319	0.00787712	0.0,0.45	0.831,0.648,1.0	-0.601
3716	Os03g0734700		chr03	-	30086372	30086539	30086372	30086440	30086522	30086539	3716	12,4	1,0	8,2,13	3,4,3	213	131	0.000372392	0.0170251	0.881,1.0	0.621,0.235,0.727	0.413
3913	Os12g0574900		chr12	-	23732294	23732710	23732294	23732348	23732595	23732710	3913	15,21	4,2	19,18,18	0,1,0	360	131	2.13779e-05	0.00236259	0.577,0.793	1.0,0.868,1.0	-0.271
3955	Os05g0506200		chr05	+	25009672	25009981	25009672	25009860	25009931	25009981	3955	4,2	0,0	5,0,4	2,1,2	202	131	0.000552122	0.0225483	1.0,1.0	0.619,0.0,0.565	0.605
3997	Os04g0585200		chr04	-	29569421	29570115	29569421	29569785	29569997	29570115	3997	0,0	1,4	5,0,6	4,1,3	325	131	9.92189e-05	0.0068264	0.0,0.0	0.335,0.0,0.446	-0.26
3998	Os04g0585200		chr04	-	29569421	29570115	29569421	29569785	29570092	29570115	3998	0,0	2,2	5,0,6	6,2,1	420	131	0.000747698	0.027258	0.0,0.0	0.206,0.0,0.652	-0.286
4075	Os01g0232700		chr01	+	7349696	7349954	7349696	7349798	7349896	7349954	4075	3,2	12,5	10,3,6	6,0,3	229	131	0.00179325	0.049303	0.125,0.186	0.488,1.0,0.534	-0.519
4127	Os03g0783700		chr03	-	32515059	32515526	32515059	32515219	32515439	32515526	4127	26,31	0,0	74,28,46	2,5,5	333	131	0.000135742	0.00839296	1.0,1.0	0.936,0.688,0.784	0.197
4164	Os05g0136200		chr05	-	2114034	2114488	2114034	2114109	2114203	2114488	4164	160,95	96,75	34,32,30	66,35,57	225	131	1.30242e-05	0.00163215	0.492,0.424	0.231,0.347,0.235	0.187
4225	Os12g0613200		chr12	-	25967559	25967881	25967559	25967625	25967735	25967881	4225	422,433	39,22	422,304,421	60,50,69	241	131	5.83849e-06	0.000925944	0.855,0.915	0.793,0.768,0.768	0.109
4303	Os05g0537300		chr05	+	26702090	26702547	26702090	26702206	26702270	26702547	4303	15,7	1,5	17,1,12	0,0,0	195	131	9.14388e-05	0.00643303	0.91,0.485	1.0,1.0,1.0	-0.302
4396	Os02g0783700		chr02	-	33264002	33264448	33264002	33264272	33264361	33264448	4396	17,9	59,30	51,16,67	71,21,114	220	131	0.00110312	0.0351083	0.146,0.152	0.3,0.312,0.259	-0.141
4428	Os07g0177100		chr07	+	4080110	4080425	4080110	4080265	4080365	4080425	4428	38,10	7,5	25,4,14	22,14,25	231	131	0.000204335	0.0113807	0.755,0.531	0.392,0.139,0.241	0.386
4583	Os03g0737000		chr03	-	30207984	30210377	30207984	30208243	30210295	30210377	4583	900,493	1,0	235,83,302	3,0,4	2165	131	0.00132032	0.039767	0.982,1.0	0.826,1.0,0.82	0.109
4588	Os03g0718600		chr03	-	29101244	29101729	29101244	29101300	29101624	29101729	4588	28,10	6,2	17,7,29	0,0,0	437	131	6.76284e-08	3.36881e-05	0.583,0.6	1.0,1.0,1.0	-0.409
4631	Os03g0710700		chr03	-	28655956	28656406	28655956	28656151	28656233	28656406	4631	34,17	1,0	90,33,13	10,6,2	213	131	0.000248621	0.0130206	0.954,1.0	0.847,0.772,0.8	0.171
4718	Os03g0687200		chr03	-	27433961	27434441	27433961	27434042	27434335	27434441	4718	31,16	6,4	9,2,6	18,9,8	406	131	4.22203e-08	2.32386e-05	0.625,0.563	0.139,0.067,0.195	0.46
4766	Os07g0408700		chr07	-	12717221	12717578	12717221	12717417	12717481	12717578	4766	4,13	0,0	4,4,12	3,2,1	195	131	0.000238037	0.0125877	1.0,1.0	0.472,0.573,0.89	0.355
4769	Os07g0408700		chr07	-	12717481	12717757	12717481	12717578	12717684	12717757	4769	7,10	0,0	4,9,3	2,2,1	237	131	0.00116727	0.0367338	1.0,1.0	0.525,0.713,0.624	0.379
4879	Os03g0639700		chr03	+	24593983	24594189	24593983	24594088	24594165	24594189	4879	0,0	10,3	1,4,11	1,0,1	208	131	4.10024e-11	6.05778e-08	0.0,0.0	0.386,1.0,0.874	-0.753
4886	Os03g0629900		chr03	-	24049443	24049929	24049443	24049592	24049880	24049929	4886	52,39	12,15	51,34,41	4,3,4	401	131	0.000853778	0.0294352	0.586,0.459	0.806,0.787,0.77	-0.265
4888	Os03g0629900		chr03	-	24049870	24050158	24049870	24049961	24050045	24050158	4888	8,7	39,49	12,11,22	43,12,29	215	131	0.00112221	0.0356757	0.111,0.08	0.145,0.358,0.316	-0.177
5174	Os02g0760300		chr02	-	32019019	32019207	32019019	32019081	32019167	32019207	5174	16,8	7,2	15,13,14	1,0,0	217	131	1.5267e-06	0.000351314	0.58,0.707	0.901,1.0,1.0	-0.324
5352	Os06g0353400		chr06	-	14419113	14419455	14419113	14419237	14419362	14419455	5352	8,15	5,4	23,5,9	2,1,0	256	131	0.00113463	0.0359443	0.45,0.657	0.855,0.719,1.0	-0.304
5522	Os03g0348800		chr03	-	13091425	13091756	13091425	13091538	13091667	13091756	5522	15,17	4,6	47,12,20	0,0,3	260	131	4.35372e-05	0.00389214	0.654,0.588	1.0,1.0,0.771	-0.303
5790	Os03g0308800		chr03	-	10994262	10995339	10994262	10994373	10995269	10995339	5790	940,634	12,2	482,184,348	16,11,8	1009	131	3.36561e-05	0.00329185	0.91,0.976	0.796,0.685,0.85	0.166
5834	Os03g0295700		chr03	+	10346054	10346504	10346054	10346118	10346198	10346504	5834	3,3	0,1	2,0,1	3,4,1	211	131	1.16531e-05	0.0015087	1.0,0.651	0.293,0.0,0.383	0.6
5889	Os03g0290300		chr03	-	10081790	10082157	10081790	10081871	10081975	10082157	5889	15,6	1,5	3,13,5	0,0,0	235	131	5.9109e-05	0.00474071	0.893,0.401	1.0,1.0,1.0	-0.353
5901	Os04g0474700		chr04	-	23740380	23740718	23740380	23740468	23740602	23740718	5901	0,0	14,9	8,7,0	32,6,40	262	131	0.000936696	0.0315282	0.0,0.0	0.111,0.368,0.0	-0.16
5902	Os04g0474700		chr04	-	23740861	23741153	23740861	23740937	23741137	23741153	5902	2,1	21,29	11,10,4	37,14,41	313	131	0.00120398	0.0374273	0.038,0.014	0.111,0.23,0.039	-0.101
5983	Os07g0417800		chr07	-	13282913	13283055	13282913	13282947	13283022	13283055	5983	2,6	1,4	6,2,2	2,0,0	206	131	0.00123349	0.0379416	0.56,0.488	0.656,1.0,1.0	-0.361
6004	Os03g0270200		chr03	-	9031377	9031717	9031377	9031517	9031603	9031717	6004	1,1	0,0	0,3,1	2,0,2	217	131	0.000252722	0.0131617	1.0,1.0	0.0,1.0,0.232	0.589
6009	Os03g0293900		chr03	-	10244236	10244544	10244236	10244276	10244451	10244544	6009	20,11	0,0	14,16,30	1,7,9	288	131	4.64708e-06	0.000794611	1.0,1.0	0.864,0.51,0.603	0.341
6138	Os03g0249900		chr03	+	7912848	7913238	7912848	7912953	7913018	7913238	6138	10,6	0,0	11,3,6	1,1,4	196	131	0.000341286	0.0161556	1.0,1.0	0.88,0.667,0.501	0.317
6206	Os03g0233800		chr03	+	7088356	7088684	7088356	7088392	7088483	7088684	6206	6,11	12,5	0,0,4	14,10,17	222	131	3.21252e-05	0.00318652	0.228,0.565	0.0,0.0,0.122	0.356
6404	Os07g0641600		chr07	-	26702806	26703159	26702806	26702915	26703069	26703159	6404	10,4	36,28	28,9,26	35,22,27	267	131	0.000289397	0.0144549	0.12,0.066	0.282,0.167,0.321	-0.164
6423	Os03g0201400		chr03	+	5310770	5310953	5310770	5310789	5310870	5310953	6423	6,2	0,3	0,0,4	11,8,11	212	131	0.000553446	0.0225483	1.0,0.292	0.0,0.0,0.183	0.585
6473	Os03g0780500		chr03	+	32368174	32368533	32368174	32368259	32368353	32368533	6473	2,8	5,3	7,3,2	0,0,1	225	131	1.78995e-05	0.00200291	0.189,0.608	1.0,1.0,0.538	-0.448
6563	Os03g0756400		chr03	-	31221361	31221662	31221361	31221464	31221562	31221662	6563	7,3	2,1	2,0,0	9,1,3	229	131	6.41596e-07	0.000183778	0.667,0.632	0.113,0.0,0.0	0.612
6596	Os03g0735000		chr03	-	30101076	30101521	30101076	30101263	30101440	30101521	6596	7,1	7,0	4,1,2	0,0,0	290	131	0.000498896	0.0209649	0.311,1.0	1.0,1.0,1.0	-0.345
6632	Os03g0170300		chr03	+	3765837	3766237	3765837	3765964	3766147	3766237	6632	27,34	75,79	57,31,63	79,54,63	296	131	0.00170329	0.0476733	0.137,0.16	0.242,0.203,0.307	-0.102
6666	Os04g0483600		chr04	-	24181416	24181810	24181416	24181503	24181706	24181810	6666	52,25	7,6	63,31,61	0,3,2	316	131	0.000411231	0.0183233	0.755,0.633	1.0,0.811,0.927	-0.219
6803	Os03g0151100		chr03	-	2823981	2824414	2823981	2824049	2824156	2824414	6803	11,16	0,0	2,1,6	4,3,0	238	131	1.81021e-05	0.00201644	1.0,1.0	0.216,0.155,1.0	0.543
6963	Os03g0132200		chr03	+	1831884	1832226	1831884	1832063	1832181	1832226	6963	218,160	375,214	86,42,106	60,44,53	249	131	5.56173e-05	0.00463274	0.234,0.282	0.43,0.334,0.513	-0.168
7049	Os03g0123300		chr03	+	1330089	1330430	1330089	1330266	1330361	1330430	7049	62,50	2,8	21,32,15	1,0,0	226	131	0.000197995	0.0111605	0.947,0.784	0.924,1.0,1.0	-0.109
7104	Os03g0118400		chr03	+	1000110	1000428	1000110	1000163	1000291	1000428	7104	10,2	1,0	11,0,12	7,3,7	259	131	8.19461e-05	0.00597483	0.835,1.0	0.443,0.0,0.464	0.615
7113	Os04g0598000		chr04	-	30173752	30174209	30173752	30173810	30173954	30174209	7113	97,54	2,1	49,36,60	10,6,1	262	131	0.000861695	0.0295705	0.96,0.964	0.71,0.75,0.968	0.153
7122	Os03g0117100		chr03	-	959351	959742	959351	959426	959586	959742	7122	11,7	0,0	0,0,2	2,2,0	273	131	6.53943e-07	0.000185422	1.0,1.0	0.0,0.0,1.0	0.667
7143	Os03g0586900		chr03	+	21673975	21674371	21673975	21674068	21674178	21674371	7143	16,5	0,0	5,3,2	9,0,4	241	131	4.40638e-06	0.00076827	1.0,1.0	0.232,1.0,0.214	0.518
7148	Os06g0607200		chr06	-	24146769	24147127	24146769	24146893	24147098	24147127	7148	0,0	2,4	3,1,4	4,5,2	318	131	0.000451464	0.0195874	0.0,0.0	0.236,0.076,0.452	-0.255
7153	Os03g0111200		chr03	-	647771	648045	647771	647810	647957	648045	7153	68,30	4,2	42,6,33	0,0,0	262	131	0.00122452	0.0378562	0.895,0.882	1.0,1.0,1.0	-0.111
7260	Os06g0683300		chr06	+	28478675	28479049	28478675	28478763	28478898	28479049	7260	27,28	0,8	40,8,64	1,0,0	262	131	0.000174214	0.0101249	1.0,0.636	0.952,1.0,1.0	-0.166
7369	Os02g0825600		chr02	-	35456335	35456752	35456335	35456419	35456701	35456752	7369	22,7	1,0	10,4,16	4,2,4	395	131	6.87567e-05	0.00534645	0.879,1.0	0.453,0.399,0.57	0.465
7373	Os02g0824700		chr02	+	35429250	35429529	35429250	35429313	35429446	35429529	7373	8,5	7,2	7,1,5	0,0,0	262	131	5.58174e-10	5.80314e-07	0.364,0.556	1.0,1.0,1.0	-0.54
7577	Os02g0812400		chr02	+	34786974	34787293	34786974	34787117	34787225	34787293	7577	2,2	1,0	0,2,0	1,0,2	239	131	5.76887e-05	0.0046668	0.523,1.0	0.0,1.0,0.0	0.428
7583	Os03g0130500		chr03	-	1722676	1723149	1722676	1722745	1722877	1723149	7583	20,7	1,0	14,7,8	6,1,2	262	131	0.000308241	0.0149441	0.909,1.0	0.538,0.778,0.667	0.293
7597	Os03g0806400		chr03	-	33691166	33691488	33691166	33691217	33691439	33691488	7597	3,2	0,0	10,11,24	4,1,2	335	131	0.000146697	0.00883976	1.0,1.0	0.494,0.811,0.824	0.29
7621	Os04g0677400		chr04	-	34603520	34604007	34603520	34603653	34603837	34604007	7621	2,1	0,0	3,0,2	2,2,0	297	131	0.00033897	0.016073	1.0,1.0	0.398,0.0,1.0	0.534
7677	Os12g0459300		chr12	+	16099735	16100223	16099735	16100028	16100120	16100223	7677	15,11	4,2	3,1,4	0,0,1	223	131	0.000531898	0.0219318	0.688,0.764	1.0,1.0,0.701	-0.174
7686	Os05g0466900		chr05	-	22912605	22913085	22912605	22912718	22912806	22913085	7686	5,0	4,2	6,5,13	2,1,0	219	131	0.000454815	0.0196115	0.428,0.0	0.642,0.749,1.0	-0.583
7766	Os03g0358000		chr03	-	13844468	13844847	13844468	13844576	13844665	13844847	7766	6,5	0,0	3,3,4	2,2,4	220	131	1.06215e-06	0.000273538	1.0,1.0	0.472,0.472,0.373	0.561
7842	Os02g0780800		chr02	-	33089100	33089377	33089100	33089214	33089285	33089377	7842	46,1	61,33	6,0,3	65,54,83	202	131	9.47753e-05	0.00658524	0.328,0.019	0.056,0.0,0.023	0.147
7904	Os02g0777100		chr02	-	32861241	32861550	32861241	32861349	32861486	32861550	7904	5,4	6,0	11,2,7	0,0,0	262	131	0.00136656	0.0407293	0.294,1.0	1.0,1.0,1.0	-0.353
7958	Os03g0608700		chr03	-	22914213	22914414	22914213	22914271	22914359	22914414	7958	37,41	3,7	55,11,73	0,1,0	219	131	7.3268e-06	0.00111173	0.881,0.778	1.0,0.868,1.0	-0.126
8056	Os04g0566100		chr04	+	28382864	28383239	28382864	28383050	28383122	28383239	8056	4,5	28,12	0,0,0	12,5,19	203	131	3.49593e-05	0.00336102	0.084,0.212	0.0,0.0,0.0	0.148
8108	Os02g0745000		chr02	-	31253305	31253613	31253305	31253440	31253519	31253613	8108	219,159	33,21	125,54,130	4,0,6	210	131	4.56133e-07	0.000143866	0.805,0.825	0.951,1.0,0.931	-0.146
8241	Os03g0683866		chr03	-	27258304	27258686	27258304	27258421	27258570	27258686	8241	1,0	2,3	2,1,3	0,0,4	262	131	0.000883537	0.0302092	0.2,0.0	1.0,1.0,0.273	-0.658
8244	Os01g0846800		chr01	+	36384287	36384743	36384287	36384359	36384699	36384743	8244	19,8	2,0	11,4,9	6,9,3	453	131	0.000223202	0.0120029	0.733,1.0	0.346,0.114,0.465	0.558
8350	Os02g0232500		chr02	+	7507114	7507394	7507114	7507192	7507336	7507394	8350	10,6	46,19	1,0,3	40,15,46	262	131	2.92085e-05	0.00297526	0.098,0.136	0.012,0.0,0.032	0.102
8355	Os11g0136400		chr11	-	1685897	1686250	1685897	1685973	1686192	1686250	8355	1,0	0,2	4,4,2	0,0,0	332	131	0.000585178	0.023267	1.0,0.0	1.0,1.0,1.0	-0.5
8357	Os03g0851000		chr03	+	35822137	35822523	35822137	35822225	35822400	35822523	8357	4,2	0,0	7,4,4	2,2,2	288	131	2.28345e-05	0.00248444	1.0,1.0	0.614,0.476,0.476	0.478
8366	Os03g0749800		chr03	-	30894581	30894880	30894581	30894761	30894852	30894880	8366	12,9	2,2	33,9,10	1,0,0	222	131	0.00158393	0.0452314	0.78,0.726	0.951,1.0,1.0	-0.231
8430	Os02g0180000		chr02	+	4453057	4453360	4453057	4453181	4453262	4453360	8430	6,1	0,0	2,0,3	0,2,6	212	131	1.11094e-05	0.00148501	1.0,1.0	1.0,0.0,0.236	0.588
8467	Os06g0360600		chr06	-	14912147	14912541	14912147	14912230	14912519	14912541	8467	31,29	9,12	18,10,21	23,11,29	402	131	4.81524e-05	0.00417187	0.529,0.441	0.203,0.229,0.191	0.277
8597	Os08g0522400		chr08	-	25973109	25973434	25973109	25973193	25973395	25973434	8597	45,35	6,4	21,22,45	0,0,0	315	131	5.15384e-07	0.000158982	0.757,0.784	1.0,1.0,1.0	-0.23
8625	Os01g0847800		chr01	+	36418638	36418936	36418638	36418715	36418854	36418936	8625	6,8	0,0	11,15,6	1,3,6	262	131	1.58452e-05	0.00186069	1.0,1.0	0.846,0.714,0.333	0.369
8784	Os01g0751300		chr01	+	31518017	31518312	31518017	31518093	31518163	31518312	8784	2,4	0,1	1,0,1	0,2,1	201	131	0.000722601	0.0266811	1.0,0.723	1.0,0.0,0.395	0.396
8829	Os09g0463300		chr09	+	17536058	17536349	17536058	17536158	17536249	17536349	8829	3,6	12,3	20,22,13	3,2,0	222	131	2.02229e-05	0.00224378	0.129,0.541	0.797,0.867,1.0	-0.553
8956	Os06g0217500		chr06	-	5978024	5978513	5978024	5978134	5978263	5978513	8956	0,3	10,1	1,3,2	0,0,1	260	131	5.91329e-06	0.00092733	0.0,0.602	1.0,1.0,0.502	-0.533
8995	Os01g0809300		chr01	+	34381221	34381440	34381221	34381284	34381368	34381440	8995	5,7	0,1	9,5,7	5,1,4	215	131	0.000772734	0.027703	1.0,0.81	0.523,0.753,0.516	0.308
9314	Os03g0267600		chr03	-	8858455	8858826	8858455	8858499	8858734	8858826	9314	0,0	3,1	15,4,8	1,0,2	348	131	4.73062e-09	3.6887e-06	0.0,0.0	0.85,1.0,0.601	-0.817
9339	Os07g0143000		chr07	+	2198989	2199434	2198989	2199081	2199181	2199434	9339	0,0	4,6	0,1,2	1,0,0	231	131	0.000556879	0.0226553	0.0,0.0	0.0,1.0,1.0	-0.667
9428	Os02g0201000		chr02	-	5644105	5644568	5644105	5644147	5644229	5644568	9428	0,2	13,0	4,2,8	0,0,2	213	131	0.00071671	0.026577	0.0,1.0	1.0,1.0,0.711	-0.404
9448	Os01g0682500		chr01	+	28128491	28128911	28128491	28128570	28128843	28128911	9448	249,112	0,1	49,38,29	1,8,0	386	131	0.000274758	0.0139736	1.0,0.974	0.943,0.617,1.0	0.134
9524	Os06g0622000		chr06	-	24988149	24988491	24988149	24988263	24988378	24988491	9524	1,3	0,0	3,1,3	0,1,5	246	131	0.000467246	0.019994	1.0,1.0	1.0,0.347,0.242	0.47
9569	Os07g0676600		chr07	+	28650617	28650974	28650617	28650788	28650869	28650974	9569	3,4	0,0	18,3,26	12,0,4	212	131	0.000120206	0.00772152	1.0,1.0	0.481,1.0,0.801	0.239
9720	Os02g0281000		chr02	+	10422503	10422987	10422503	10422563	10422902	10422987	9720	11,1	5,0	1,1,2	0,0,0	452	131	0.000667353	0.0253838	0.389,1.0	1.0,1.0,1.0	-0.305
9731	Os03g0100800		chr03	+	96629	97063	96629	96711	96852	97063	9731	5,2	5,3	0,0,0	10,1,7	262	131	8.05126e-06	0.00117102	0.333,0.25	0.0,0.0,0.0	0.291
9785	Os11g0170400		chr11	+	3426250	3426600	3426250	3426449	3426536	3426600	9785	7,1	0,1	2,0,1	5,1,0	218	131	0.000289165	0.0144549	1.0,0.375	0.194,0.0,1.0	0.29
9793	Os11g0170400		chr11	+	3430272	3430576	3430272	3430402	3430519	3430576	9793	45,30	2,4	32,7,25	0,0,0	248	131	0.000849331	0.0293923	0.922,0.798	1.0,1.0,1.0	-0.14
9795	Os11g0170400		chr11	+	3430317	3430809	3430317	3430402	3430746	3430809	9795	62,45	34,22	35,8,27	32,22,29	457	131	0.000962472	0.0321508	0.343,0.37	0.239,0.094,0.211	0.175
9870	Os01g0977200		chr01	+	43190130	43190591	43190130	43190337	43190430	43190591	9870	120,90	116,82	105,55,115	59,16,57	224	131	0.000454393	0.0196115	0.377,0.391	0.51,0.668,0.541	-0.189
9901	Os02g0147800		chr02	+	2624506	2624733	2624506	2624596	2624666	2624733	9901	19,9	1,7	18,6,10	1,1,0	201	131	0.00127741	0.0389762	0.925,0.456	0.921,0.796,1.0	-0.215
9916	Os02g0435400		chr02	+	13864437	13865812	13864437	13864718	13865380	13865812	9916	121,92	0,0	167,57,166	0,5,9	775	131	5.56004e-05	0.00463274	1.0,1.0	1.0,0.658,0.757	0.195
9953	Os08g0531300		chr08	+	26464492	26464961	26464492	26464724	26464841	26464961	9953	3,1	45,36	2,8,11	39,11,41	248	131	0.00154413	0.0444839	0.034,0.014	0.026,0.278,0.124	-0.119
9955	Os08g0531300		chr08	+	26465631	26465892	26465631	26465654	26465784	26465892	9955	8,6	69,90	10,10,17	69,15,49	261	131	0.000677779	0.0256414	0.055,0.032	0.068,0.251,0.148	-0.112
9969	Os01g0743800		chr01	+	31093046	31093515	31093046	31093191	31093383	31093515	9969	33,31	273,143	15,7,17	23,18,22	305	131	2.07033e-06	0.000433703	0.049,0.085	0.219,0.143,0.249	-0.137
9972	Os01g0624500		chr01	+	24942064	24942347	24942064	24942147	24942246	24942347	9972	8,2	8,0	4,3,7	0,1,0	230	131	0.00139365	0.0412671	0.363,1.0	1.0,0.631,1.0	-0.196
9978	Os01g0771400		chr01	-	32553480	32553703	32553480	32553541	32553622	32553703	9978	30,14	6,6	38,18,32	1,0,3	212	131	0.000210208	0.0116077	0.755,0.59	0.959,1.0,0.868	-0.27
9985	Os01g0771400		chr01	-	32566441	32566896	32566441	32566557	32566643	32566896	9985	22,11	5,1	34,9,30	1,0,0	217	131	0.000143629	0.00878392	0.726,0.869	0.954,1.0,1.0	-0.187
10012	Os11g0533800		chr11	-	19452471	19452781	19452471	19452585	19452706	19452781	10012	31,7	11,5	6,2,6	1,0,0	252	131	1.35707e-05	0.00165627	0.594,0.421	0.757,1.0,1.0	-0.412
10014	Os11g0533800		chr11	-	19452706	19453202	19452706	19453019	19453101	19453202	10014	3,3	57,43	8,2,17	19,17,12	213	131	5.70686e-05	0.0046668	0.031,0.041	0.206,0.067,0.466	-0.21
10016	Os11g0533800		chr11	-	19453101	19453562	19453101	19453202	19453300	19453562	10016	5,7	77,58	18,4,6	31,8,14	229	131	3.08715e-06	0.00057773	0.036,0.065	0.249,0.222,0.197	-0.172
10122	Os06g0703500		chr06	-	29707328	29707903	29707328	29707378	29707864	29707903	10122	66,49	0,0	134,40,204	8,6,7	599	131	1.12909e-05	0.00149569	1.0,1.0	0.786,0.593,0.864	0.252
10125	Os06g0703500		chr06	-	29707328	29707903	29707328	29707690	29707864	29707903	10125	10,2	0,0	9,2,29	3,0,3	287	131	0.00128957	0.0391253	1.0,1.0	0.578,1.0,0.815	0.202
10126	Os06g0703500		chr06	-	29707328	29707903	29707328	29707710	29707864	29707903	10126	10,2	0,0	9,2,29	0,4,5	267	131	0.00029273	0.0145438	1.0,1.0	1.0,0.197,0.74	0.354
10150	Os01g0967800		chr01	+	42687743	42688025	42687743	42687824	42687920	42688025	10150	3,9	41,20	0,1,0	42,16,29	227	131	2.21493e-05	0.00241928	0.041,0.206	0.0,0.035,0.0	0.112
10203	Os02g0121200		chr02	-	1109523	1109990	1109523	1109640	1109769	1109990	10203	17,14	24,18	6,3,5	28,16,35	260	131	4.60029e-05	0.00400054	0.263,0.282	0.097,0.086,0.067	0.189
10244	Os12g0460800		chr12	-	16196569	16196847	16196569	16196672	16196767	16196847	10244	1869,1361	827,708	1544,861,1579	1097,793,1125	226	131	1.62299e-06	0.000370398	0.567,0.527	0.449,0.386,0.449	0.119
10247	Os12g0460800		chr12	-	16196738	16197009	16196738	16196865	16196944	16197009	10247	1327,944	690,626	1144,496,1086	796,597,918	210	131	0.00141209	0.0417251	0.545,0.485	0.473,0.341,0.425	0.102
10338	Os01g0740650		chr01	-	30935002	30935441	30935002	30935083	30935285	30935441	10338	6,3	6,0	13,9,10	0,0,0	315	131	0.00104241	0.0337503	0.294,1.0	1.0,1.0,1.0	-0.353
10434	Os03g0834000		chr03	+	35047575	35048064	35047575	35047772	35048010	35048064	10434	8,8	2,2	7,2,6	0,0,0	351	131	7.92766e-05	0.0058717	0.599,0.599	1.0,1.0,1.0	-0.401
10527	Os01g0182600		chr01	-	4336350	4336630	4336350	4336455	4336615	4336630	10527	40,38	3,4	88,28,52	0,0,0	273	131	4.43197e-05	0.0039246	0.865,0.82	1.0,1.0,1.0	-0.157
10533	Os02g0530600		chr02	-	19514725	19514935	19514725	19514776	19514879	19514935	10533	5,4	0,0	4,2,13	4,0,5	234	131	3.30615e-05	0.00324499	1.0,1.0	0.359,1.0,0.593	0.349
10546	Os10g0548850		chr10	-	21480709	21481039	21480709	21480810	21480917	21481039	10546	9,4	0,0	1,7,3	2,0,6	238	131	4.46963e-05	0.00393537	1.0,1.0	0.216,1.0,0.216	0.523
10606	Os05g0101200		chr05	+	92615	93079	92615	92788	92911	93079	10606	20,19	6,0	9,4,3	0,0,0	254	131	0.00048487	0.0205601	0.632,1.0	1.0,1.0,1.0	-0.184
10852	Os04g0623300		chr04	-	31671701	31673471	31671701	31671814	31673130	31673471	10852	1,0	0,2	1,1,10	1,0,0	1429	131	3.83002e-05	0.00358375	1.0,0.0	0.084,1.0,1.0	-0.195
10861	Os01g0221900		chr01	-	6668687	6669079	6668687	6668887	6668962	6669079	10861	2,6	1,0	4,0,0	1,5,7	206	131	8.61887e-06	0.00123439	0.56,1.0	0.718,0.0,0.0	0.541
10978	Os01g0772700		chr01	+	32643035	32643499	32643035	32643175	32643327	32643499	10978	5,2	0,0	3,0,4	4,2,1	265	131	1.19543e-07	5.0085e-05	1.0,1.0	0.27,0.0,0.664	0.689
11278	Os01g0299400		chr01	+	10977197	10977571	10977197	10977311	10977398	10977571	11278	26,12	0,0	31,23,18	0,1,7	218	131	0.00129205	0.0391253	1.0,1.0	1.0,0.933,0.607	0.153
11439	Os06g0708200		chr06	+	29962779	29963030	29962779	29962891	29962970	29963030	11439	0,1	9,5	6,0,13	8,1,8	210	131	0.000165919	0.0097642	0.0,0.111	0.319,0.0,0.503	-0.219
11598	Os02g0693200		chr02	-	28465247	28465713	28465247	28465544	28465635	28465713	11598	37,29	12,3	17,18,12	0,0,1	222	131	5.83306e-06	0.000925944	0.645,0.851	1.0,1.0,0.876	-0.211
11640	Os01g0267100		chr01	+	9164094	9164569	9164094	9164199	9164287	9164569	11640	6,2	2,3	8,1,21	0,0,0	219	131	7.94935e-06	0.00116703	0.642,0.285	1.0,1.0,1.0	-0.536
11643	Os04g0502900		chr04	+	25112698	25113576	25112698	25112782	25113218	25113576	11643	152,86	67,41	68,27,77	56,24,65	549	131	0.000759429	0.0274009	0.351,0.334	0.225,0.212,0.22	0.124
11669	Os01g0534700		chr01	+	19385493	19385897	19385493	19385722	19385813	19385897	11669	8,5	22,17	2,0,0	12,7,15	222	131	9.5304e-05	0.00660563	0.177,0.148	0.09,0.0,0.0	0.132
11724	Os07g0570700		chr07	+	23007700	23007919	23007700	23007784	23007862	23007919	11724	7,2	2,2	2,1,8	0,0,2	209	131	0.000893961	0.0304544	0.687,0.385	1.0,1.0,0.715	-0.369
11747	Os01g0875500		chr01	+	37999280	37999743	37999280	37999440	37999531	37999743	11747	2,2	0,0	9,0,2	3,5,3	222	131	6.66865e-08	3.36881e-05	1.0,1.0	0.639,0.0,0.282	0.693
11830	Os01g0925300		chr01	-	40569333	40569769	40569333	40569352	40569491	40569769	11830	0,0	6,2	7,0,4	8,1,9	262	131	0.000209704	0.0116077	0.0,0.0	0.304,0.0,0.182	-0.162
11847	Os05g0487600		chr05	-	23993120	23993392	23993120	23993156	23993299	23993392	11847	11,13	7,2	16,14,21	1,2,0	262	131	0.000756935	0.0273461	0.44,0.765	0.889,0.778,1.0	-0.286
11852	Os01g0363900		chr01	+	14810405	14810881	14810405	14810532	14810779	14810881	11852	0,0	1,3	3,6,4	6,1,4	360	131	8.62182e-05	0.00615835	0.0,0.0	0.154,0.686,0.267	-0.369
11923	Os10g0142900		chr10	+	2615986	2616441	2615986	2616164	2616240	2616441	11923	14,8	36,21	18,7,11	103,81,91	207	131	0.00154508	0.0444839	0.198,0.194	0.1,0.052,0.071	0.122
11969	Os01g0205100		chr01	+	5762599	5762876	5762599	5762656	5762790	5762876	11969	7,21	1,4	11,2,12	0,0,0	262	131	0.00014652	0.00883976	0.778,0.724	1.0,1.0,1.0	-0.249
12097	Os02g0817000		chr02	+	35041912	35042322	35041912	35041992	35042146	35042322	12097	14,1	1,4	8,2,17	0,0,0	267	131	0.000181735	0.0104539	0.873,0.109	1.0,1.0,1.0	-0.509
12184	Os01g0768200		chr01	-	32382571	32383053	32382571	32382840	32382964	32383053	12184	62,38	8,0	33,36,26	0,0,0	255	131	9.29745e-05	0.00650845	0.799,1.0	1.0,1.0,1.0	-0.101
12202	Os01g0158500		chr01	+	3062165	3062542	3062165	3062243	3062326	3062542	12202	11,3	21,10	3,2,2	17,46,54	214	131	2.83989e-05	0.00293088	0.243,0.155	0.097,0.026,0.022	0.151
12204	Os01g0158500		chr01	+	3063788	3064150	3063788	3063961	3064097	3064150	12204	32,13	22,8	17,13,8	14,92,25	262	131	0.00020186	0.0113102	0.421,0.448	0.378,0.066,0.138	0.24
12208	Os01g0158500		chr01	+	3064963	3065227	3064963	3065025	3065137	3065227	12208	9,4	37,10	2,2,3	42,100,57	243	131	1.79093e-05	0.00200291	0.116,0.177	0.025,0.011,0.028	0.125
12250	Os01g0164600		chr01	-	3333715	3334013	3333715	3333798	3333895	3334013	12250	6,7	1,4	8,1,9	2,0,0	228	131	0.000649201	0.024964	0.775,0.501	0.697,1.0,1.0	-0.261
12259	Os01g0164600		chr01	-	3334370	3334634	3334370	3334480	3334554	3334634	12259	3,5	3,2	4,1,1	0,0,0	205	131	8.67698e-06	0.0012364	0.39,0.615	1.0,1.0,1.0	-0.498
12286	Os03g0424000		chr03	-	17686916	17687155	17686916	17686968	17687032	17687155	12286	4,2	1,0	1,0,6	16,2,0	195	131	0.000266354	0.0137695	0.729,1.0	0.04,0.0,1.0	0.518
12314	Os03g0243200		chr03	-	7573938	7574373	7573938	7573990	7574110	7574373	12314	43,28	0,1	38,20,49	6,1,4	251	131	0.000722907	0.0266811	1.0,0.936	0.768,0.913,0.865	0.119
12407	Os08g0110700		chr08	-	564265	564496	564265	564295	564414	564496	12407	19,11	0,0	9,7,18	3,0,5	250	131	8.50886e-05	0.00609737	1.0,1.0	0.611,1.0,0.654	0.245
12456	Os01g0189700		chr01	+	4790499	4790982	4790499	4790638	4790832	4790982	12456	6,2	0,0	7,6,1	3,2,0	307	131	0.000971836	0.0323228	1.0,1.0	0.499,0.561,1.0	0.313
12513	Os01g0655500		chr01	+	26612920	26613390	26612920	26613222	26613303	26613390	12513	1,2	2,1	6,4,3	0,1,0	212	131	0.0018125	0.0495106	0.236,0.553	1.0,0.712,1.0	-0.509
12523	Os07g0647900		chr07	+	27056450	27056839	27056450	27056531	27056657	27056839	12523	2,1	0,0	1,1,1	0,1,5	257	131	1.29857e-05	0.00163215	1.0,1.0	1.0,0.338,0.093	0.523
12540	Os03g0219200		chr03	-	6273613	6273804	6273613	6273689	6273761	6273804	12540	63,38	2,0	15,8,34	4,4,4	203	131	7.68709e-05	0.00579711	0.953,1.0	0.708,0.563,0.846	0.271
12543	Os03g0219200		chr03	-	6273761	6274022	6273761	6273804	6273926	6274022	12543	94,61	52,34	32,54,48	5,11,13	253	131	0.000186177	0.0106657	0.483,0.482	0.768,0.718,0.657	-0.232
12560	Os02g0469300		chr02	+	15869209	15870103	15869209	15869338	15869695	15870103	12560	12,4	0,0	12,8,20	1,2,6	470	131	2.33738e-06	0.000468661	1.0,1.0	0.77,0.527,0.482	0.407
12566	Os02g0469300		chr02	+	15871650	15872111	15871650	15871865	15871999	15872111	12566	4,3	0,0	18,4,45	1,8,2	262	131	0.000367665	0.0169592	1.0,1.0	0.9,0.2,0.918	0.327
12654	Os03g0738400		chr03	+	30301025	30301475	30301025	30301147	30301320	30301475	12654	41,28	0,6	10,1,7	0,0,0	286	131	0.000952043	0.0319293	1.0,0.681	1.0,1.0,1.0	-0.159
12770	Os01g0391500		chr01	+	16591984	16592233	16591984	16592055	16592152	16592233	12770	25,14	9,2	27,10,22	0,1,2	228	131	0.000373786	0.0170611	0.615,0.801	1.0,0.852,0.863	-0.197
12840	Os02g0116600		chr02	-	877181	877570	877181	877296	877507	877570	12840	5,1	8,3	2,3,3	1,0,0	324	131	4.2492e-06	0.000750185	0.202,0.119	0.447,1.0,1.0	-0.655
13010	Os03g0129100		chr03	-	1647981	1648359	1647981	1648017	1648301	1648359	13010	14,10	5,0	4,0,3	5,2,4	397	131	0.00144517	0.0424343	0.48,1.0	0.209,0.0,0.198	0.604
13027	Os02g0749300		chr02	+	31493556	31493980	31493556	31493827	31493915	31493980	13027	34,11	6,2	5,4,9	0,0,0	219	131	1.05167e-05	0.00143308	0.772,0.767	1.0,1.0,1.0	-0.23
13061	Os08g0517600		chr08	-	25688322	25688652	25688322	25688405	25688599	25688652	13061	13,1	0,7	15,20,13	0,0,0	307	131	0.00179984	0.0493994	1.0,0.057	1.0,1.0,1.0	-0.472
13258	Os08g0198700		chr08	+	5691326	5691771	5691326	5691448	5691688	5691771	13258	53,29	3,1	21,15,36	8,5,8	353	131	0.000132873	0.00825195	0.868,0.915	0.493,0.527,0.625	0.343
13276	Os01g0261500		chr01	+	8810301	8810555	8810301	8810380	8810476	8810555	13276	48,27	91,54	21,14,24	94,50,100	227	131	0.000532064	0.0219318	0.233,0.224	0.114,0.139,0.122	0.104
13467	Os01g0899500		chr01	-	39131908	39132465	39131908	39132227	39132345	39132465	13467	17,10	2,9	15,3,9	0,0,0	249	131	2.85755e-07	9.78222e-05	0.817,0.369	1.0,1.0,1.0	-0.407
13506	Os02g0221600		chr02	+	6793489	6793901	6793489	6793573	6793694	6793901	13506	41,16	160,69	36,16,36	60,23,49	252	131	9.04707e-06	0.00126618	0.118,0.108	0.238,0.266,0.276	-0.147
13604	Os02g0661500		chr02	+	26786250	26786613	26786250	26786259	26786391	26786613	13604	18,15	3,4	38,5,10	0,0,1	262	131	2.93037e-05	0.00297526	0.75,0.652	1.0,1.0,0.833	-0.243
13711	Os01g0221100		chr01	-	6629587	6630462	6629587	6629923	6630047	6630462	13711	17,10	0,0	20,4,14	0,4,2	255	131	0.00120629	0.0374577	1.0,1.0	1.0,0.339,0.782	0.293
13712	Os01g0221100		chr01	-	6629587	6630462	6629587	6629923	6630300	6630462	13712	17,10	4,6	20,4,14	0,0,0	490	131	5.78507e-11	8.11964e-08	0.532,0.308	1.0,1.0,1.0	-0.58
13733	Os03g0726900		chr03	-	29594034	29594430	29594034	29594113	29594315	29594430	13733	13,1	0,0	11,0,3	0,2,2	315	131	0.00102825	0.033416	1.0,1.0	1.0,0.0,0.384	0.539
13770	Os08g0157600		chr08	+	3365887	3366231	3365887	3365999	3366140	3366231	13770	187,93	47,25	100,45,53	1,0,7	262	131	8.42591e-08	4.00888e-05	0.665,0.65	0.98,1.0,0.791	-0.266
13775	Os08g0157600		chr08	+	3366140	3366597	3366140	3366235	3366396	3366597	13775	2230,1011	3244,1522	1466,374,827	1118,426,688	274	131	1.79069e-06	0.000384396	0.247,0.241	0.385,0.296,0.365	-0.105
13785	Os04g0396800		chr04	+	19592737	19592978	19592737	19592747	19592882	19592978	13785	5,3	1,3	1,6,12	0,0,0	262	131	0.000269705	0.0138915	0.714,0.333	1.0,1.0,1.0	-0.477
13794	Os09g0513800		chr09	+	20004872	20005290	20004872	20004920	20005132	20005290	13794	63,34	23,17	29,14,22	2,0,2	325	131	3.94889e-06	0.000706046	0.525,0.446	0.854,1.0,0.816	-0.404
13824	Os02g0804600		chr02	-	34310344	34310683	34310344	34310464	34310569	34310683	13824	16,8	2,3	5,2,4	0,0,0	236	131	0.000253813	0.0131941	0.816,0.597	1.0,1.0,1.0	-0.294
13877	Os12g0420200		chr12	+	13105101	13105550	13105101	13105335	13105433	13105550	13877	94,61	11,4	15,21,15	1,0,0	229	131	0.000100492	0.00685413	0.83,0.897	0.896,1.0,1.0	-0.102
14040	Os05g0200500		chr05	-	6276627	6277108	6276627	6276922	6277041	6277108	14040	17,14	3,7	15,8,16	0,1,0	250	131	4.80924e-06	0.000813254	0.748,0.512	1.0,0.807,1.0	-0.306
14141	Os01g0141600		chr01	+	2247762	2248069	2247762	2247809	2247900	2248069	14141	43,27	0,0	30,11,19	5,0,2	222	131	0.000984089	0.0324992	1.0,1.0	0.78,1.0,0.849	0.124
14167	Os03g0286200		chr03	+	9866626	9866911	9866626	9866694	9866837	9866911	14167	12,12	12,5	17,16,21	0,0,6	262	131	0.000297784	0.0146908	0.333,0.545	1.0,1.0,0.636	-0.44
14210	Os03g0107800		chr03	-	472402	472735	472402	472597	472675	472735	14210	26,11	0,0	39,31,43	1,9,0	209	131	0.00174356	0.0483289	1.0,1.0	0.961,0.683,1.0	0.119
14251	Os01g0221700		chr01	+	6664704	6665008	6664704	6664784	6664939	6665008	14251	509,468	329,286	274,156,242	113,42,103	268	131	0.00036856	0.0169604	0.431,0.444	0.542,0.645,0.535	-0.136
14253	Os01g0221700		chr01	+	6664704	6665133	6664704	6665008	6665081	6665133	14253	517,470	242,208	276,156,246	68,23,84	204	131	0.000300038	0.0146987	0.578,0.592	0.723,0.813,0.653	-0.145
14254	Os01g0221700		chr01	+	6664871	6665361	6664871	6665133	6665286	6665361	14254	509,472	434,385	274,156,242	127,58,133	266	131	9.11148e-06	0.00126618	0.366,0.376	0.515,0.57,0.473	-0.148
14306	Os05g0121200		chr05	-	1130829	1131020	1130829	1130886	1130973	1131020	14306	3,4	190,114	8,7,21	80,18,56	218	131	1.04316e-09	1.00975e-06	0.009,0.021	0.057,0.189,0.184	-0.128
14369	Os01g0231800		chr01	+	7282223	7282572	7282223	7282276	7282448	7282572	14369	2,2	0,0	1,0,5	3,1,1	285	131	5.24176e-06	0.000865537	1.0,1.0	0.133,0.0,0.697	0.723
14580	Os02g0313500		chr02	+	12382695	12383175	12382695	12382882	12383041	12383175	14580	67,62	7,2	107,51,137	2,0,1	272	131	0.000208015	0.0115627	0.822,0.937	0.963,1.0,0.985	-0.103
14606	Os07g0203925		chr07	+	5586434	5586652	5586434	5586517	5586616	5586652	14606	1,4	2,2	1,0,0	1,1,4	230	131	0.000624343	0.0243382	0.222,0.533	0.363,0.0,0.0	0.257
14632	Os06g0143900		chr06	-	2321748	2322244	2321748	2321922	2322099	2322244	14632	0,0	10,3	0,4,6	4,7,2	290	131	0.000330494	0.0157641	0.0,0.0	0.0,0.205,0.575	-0.26
14680	Os04g0391900		chr04	+	19285228	19285515	19285228	19285306	19285417	19285515	14680	8,5	11,4	1,6,2	0,1,1	242	131	0.000497635	0.0209599	0.282,0.404	1.0,0.765,0.52	-0.419
14760	Os01g0911200		chr01	+	39702224	39702678	39702224	39702465	39702555	39702678	14760	4,4	0,0	6,3,13	3,3,0	221	131	0.000367929	0.0169592	1.0,1.0	0.542,0.372,1.0	0.362
14899	Os01g0299500		chr01	-	10981146	10981423	10981146	10981320	10981399	10981423	14899	140,118	158,105	95,61,117	159,94,186	210	131	0.00181315	0.0495106	0.356,0.412	0.272,0.288,0.282	0.103
14958	Os04g0644600		chr04	-	32805438	32805890	32805438	32805566	32805803	32805890	14958	20,15	5,4	14,9,8	1,0,0	350	131	8.27772e-06	0.00119775	0.6,0.584	0.84,1.0,1.0	-0.355
14978	Os01g0102700		chr01	+	149100	149548	149100	149262	149449	149548	14978	8,9	0,0	9,1,32	2,2,7	300	131	8.89872e-06	0.00125684	1.0,1.0	0.663,0.179,0.666	0.497
15028	Os01g0235200		chr01	-	7461868	7462672	7461868	7462094	7462358	7462672	15028	1,4	5,7	6,2,8	0,1,2	377	131	0.000408246	0.0182192	0.065,0.166	1.0,0.41,0.582	-0.548
15080	Os07g0222900		chr07	+	6804414	6804722	6804414	6804554	6804638	6804722	15080	16,21	2,6	18,9,10	2,0,0	215	131	0.000601318	0.023674	0.83,0.681	0.846,1.0,1.0	-0.193
15084	Os01g0584200		chr01	-	22684463	22684746	22684463	22684560	22684646	22684746	15084	1,1	0,0	1,0,2	2,2,0	217	131	9.33989e-05	0.00652189	1.0,1.0	0.232,0.0,1.0	0.589
15139	Os04g0573900		chr04	+	28893603	28894277	28893603	28893939	28894031	28894277	15139	5,1	10,1	21,8,14	0,3,4	223	131	0.000142336	0.00872386	0.227,0.37	1.0,0.61,0.673	-0.463
15202	Os01g0393000		chr01	+	16717587	16717950	16717587	16717606	16717749	16717950	15202	50,54	0,1	29,19,34	9,0,3	262	131	0.000168706	0.00988671	1.0,0.964	0.617,1.0,0.85	0.16
15215	Os01g0912700		chr01	+	39778496	39778986	39778496	39778698	39778905	39778986	15215	255,95	16,5	55,16,26	1,0,0	320	131	4.38945e-05	0.00390632	0.867,0.886	0.957,1.0,1.0	-0.109
15250	Os04g0320100		chr04	+	14715447	14715890	14715447	14715710	14715832	14715890	15250	16,7	8,2	2,2,11	0,0,0	253	131	7.08207e-09	4.97002e-06	0.509,0.644	1.0,1.0,1.0	-0.423
15316	Os01g0295900		chr01	-	10815822	10816229	10815822	10816047	10816150	10816229	15316	59,61	3,6	41,25,42	0,0,0	234	131	5.84965e-05	0.00470503	0.917,0.851	1.0,1.0,1.0	-0.116
15339	Os03g0641700		chr03	+	24727407	24727780	24727407	24727578	24727708	24727780	15339	2,5	2,2	14,3,14	0,0,0	261	131	0.000116228	0.0075699	0.334,0.556	1.0,1.0,1.0	-0.555
15374	Os12g0154000		chr12	-	2664522	2664940	2664522	2664684	2664792	2664940	15374	8,4	3,3	18,1,11	0,1,0	239	131	6.90516e-05	0.00535389	0.594,0.422	1.0,0.354,1.0	-0.277
15406	Os05g0357100		chr05	+	16922856	16923239	16922856	16923041	16923165	16923239	15406	0,1	2,0	1,1,1	0,0,0	255	131	0.0012816	0.0390617	0.0,1.0	1.0,1.0,1.0	-0.5
15425	Os01g0533100		chr01	-	19275012	19275489	19275012	19275284	19275416	19275489	15425	6,2	10,3	0,0,1	20,7,31	262	131	4.52004e-06	0.000778418	0.231,0.25	0.0,0.0,0.016	0.235
15590	Os01g0639900		chr01	+	25700779	25701257	25700779	25700841	25700934	25701257	15590	22,17	5,1	7,4,1	0,0,0	224	131	0.000137836	0.00850374	0.72,0.909	1.0,1.0,1.0	-0.185
15698	Os01g0144100		chr01	-	2383998	2384400	2383998	2384044	2384318	2384400	15698	59,51	1,6	35,33,38	0,0,0	387	131	8.79029e-05	0.00624689	0.952,0.742	1.0,1.0,1.0	-0.153
15705	Os01g0144100		chr01	-	2384780	2385069	2384780	2384884	2384996	2385069	15705	58,28	2,5	34,9,25	1,0,0	243	131	0.00059371	0.0235396	0.94,0.751	0.948,1.0,1.0	-0.137
15733	Os09g0453300		chr09	-	17000175	17000732	17000175	17000397	17000504	17000732	15733	2,5	2,2	4,10,6	2,0,0	238	131	0.00183087	0.0498491	0.355,0.579	0.524,1.0,1.0	-0.374
15896	Os02g0313700		chr02	-	12401468	12401896	12401468	12401634	12401743	12401896	15896	10,7	36,10	5,0,4	31,26,37	240	131	0.00121253	0.0376098	0.132,0.276	0.081,0.0,0.056	0.158
15974	Os01g0383700		chr01	+	16052033	16052531	16052033	16052083	16052358	16052531	15974	69,31	0,0	82,28,33	8,1,0	388	131	0.000419541	0.0186344	1.0,1.0	0.776,0.904,1.0	0.107
15994	Os02g0245200		chr02	+	8215280	8216077	8215280	8215536	8215985	8216077	15994	0,1	2,0	0,2,1	1,0,0	562	131	0.000342918	0.0161822	0.0,1.0	0.0,1.0,1.0	-0.167
16002	Os04g0226400		chr04	+	8455145	8455409	8455145	8455217	8455298	8455409	16002	18,17	47,30	16,7,21	114,42,118	212	131	0.000231681	0.0123641	0.191,0.259	0.08,0.093,0.099	0.134
16063	Os07g0180700		chr07	+	4248512	4248713	4248512	4248578	4248659	4248713	16063	181,130	156,100	37,12,30	42,20,72	212	131	0.000574949	0.0230089	0.418,0.445	0.352,0.27,0.205	0.156
16190	Os01g0869500		chr01	-	37688970	37689440	37688970	37689053	37689210	37689440	16190	1,1	0,0	0,0,0	4,1,2	270	131	3.47453e-09	2.94626e-06	1.0,1.0	0.0,0.0,0.0	1
16255	Os02g0698000		chr02	+	28703026	28703470	28703026	28703111	28703317	28703470	16255	364,121	50,32	63,42,34	4,3,1	319	131	0.000421764	0.018674	0.749,0.608	0.866,0.852,0.933	-0.205
16562	Os04g0461300		chr04	+	23047273	23047648	23047273	23047365	23047548	23047648	16562	4,1	0,0	7,12,10	5,7,2	296	131	7.98228e-06	0.00116703	1.0,1.0	0.383,0.431,0.689	0.499
16666	Os01g0901900		chr01	-	39271981	39272296	39271981	39272075	39272229	39272296	16666	45,60	1,0	50,22,24	5,3,2	267	131	0.000267064	0.0137808	0.957,1.0	0.831,0.783,0.855	0.155
16705	Os05g0497675		chr05	+	24481573	24481910	24481573	24481714	24481850	24481910	16705	1,1	0,0	1,1,7	4,1,0	262	131	0.00100737	0.0330349	1.0,1.0	0.111,0.333,1.0	0.519
16706	Os05g0497675		chr05	+	24481573	24481910	24481573	24481714	24481871	24481910	16706	1,2	57,33	4,2,12	32,33,15	270	131	0.000372024	0.0170251	0.008,0.029	0.057,0.029,0.28	-0.104
16732	Os12g0133300		chr12	-	1636764	1637041	1636764	1636872	1636955	1637041	16732	3,2	9,5	0,0,0	7,6,1	214	131	0.000963515	0.0321508	0.169,0.197	0.0,0.0,0.0	0.183
16812	Os01g0915600		chr01	-	39895678	39896125	39895678	39895953	39896059	39896125	16812	173,102	340,218	266,127,359	277,172,405	237	131	7.67508e-06	0.001146	0.22,0.205	0.347,0.29,0.329	-0.11
16933	Os07g0694000		chr07	-	29547099	29547596	29547099	29547217	29547463	29547596	16933	22,14	1,0	14,5,11	6,0,2	359	131	0.0011812	0.0370062	0.889,1.0	0.46,1.0,0.667	0.236
16980	Os01g0928100		chr01	-	40724343	40724842	40724343	40724593	40724715	40724842	16980	1,1	4,3	3,1,6	1,0,2	253	131	0.000726171	0.0266811	0.115,0.147	0.608,1.0,0.608	-0.608
17027	Os01g0933400		chr01	-	40939936	40940188	40939936	40939987	40940072	40940188	17027	111,90	1,4	118,52,133	12,8,8	216	131	0.00104438	0.0337751	0.985,0.932	0.856,0.798,0.91	0.104
17518	Os04g0560500		chr04	+	28079034	28079509	28079034	28079283	28079422	28079509	17518	28,17	4,6	8,8,4	0,1,0	262	131	6.98865e-05	0.00537475	0.778,0.586	1.0,0.8,1.0	-0.251
17558	Os02g0599700		chr02	+	23433996	23434391	23433996	23434183	23434285	23434391	17558	18,12	0,0	12,3,12	2,0,7	233	131	6.94246e-05	0.00535389	1.0,1.0	0.771,1.0,0.491	0.246
17740	Os04g0527400		chr04	+	26364146	26364844	26364146	26364350	26364563	26364844	17740	64,80	15,2	89,40,92	0,0,1	326	131	1.11452e-06	0.000284416	0.632,0.941	1.0,1.0,0.974	-0.205
17899	Os03g0226400		chr03	+	6639598	6640026	6639598	6639754	6639875	6640026	17899	106,57	10,9	7,11,17	0,0,0	252	131	4.19448e-06	0.000745211	0.846,0.767	1.0,1.0,1.0	-0.194
17907	Os08g0191900		chr08	+	5386863	5387306	5386863	5387112	5387211	5387306	17907	28,73	6,3	28,24,15	0,1,0	230	131	0.000192246	0.0109242	0.727,0.933	1.0,0.932,1.0	-0.147
17941	Os02g0564100		chr02	+	21416252	21416504	21416252	21416279	21416383	21416504	17941	71,35	5,5	25,9,52	1,0,0	235	131	5.63987e-05	0.0046668	0.888,0.796	0.933,1.0,1.0	-0.136
17988	Os01g0324400		chr01	-	12405992	12407991	12405992	12406062	12407664	12407991	17988	120,94	0,0	240,113,185	11,6,5	1715	131	7.04232e-07	0.000193809	1.0,1.0	0.625,0.59,0.739	0.349
18004	Os08g0533700		chr08	+	26608241	26608438	26608241	26608314	26608432	26608438	18004	3,1	0,0	1,1,2	14,7,0	249	131	1.29971e-07	5.28756e-05	1.0,1.0	0.036,0.07,1.0	0.631
18041	Os03g0704200		chr03	-	28309818	28310276	28309818	28309897	28310211	28310276	18041	27,28	1,0	25,13,22	4,3,2	427	131	0.000295067	0.014634	0.892,1.0	0.657,0.571,0.771	0.28
18188	Os01g0869000		chr01	-	37659535	37659994	37659535	37659615	37659846	37659994	18188	43,30	4,2	57,20,47	0,0,0	344	131	0.000118291	0.00765101	0.804,0.851	1.0,1.0,1.0	-0.172
18281	Os04g0346000		chr04	+	16451927	16452106	16451927	16451993	16452099	16452106	18281	6,12	4,1	16,1,11	1,0,0	237	131	0.000371695	0.0170251	0.453,0.869	0.898,1.0,1.0	-0.305
18291	Os05g0163400		chr05	-	3723580	3723955	3723580	3723773	3723929	3723955	18291	109,46	1,0	36,21,59	6,10,6	269	131	4.13194e-08	2.31975e-05	0.982,1.0	0.745,0.506,0.827	0.298
18346	Os02g0173900		chr02	+	4050432	4050857	4050432	4050619	4050756	4050857	18346	15,19	0,0	21,4,15	4,2,2	262	131	4.39741e-05	0.00390632	1.0,1.0	0.724,0.5,0.789	0.329
18358	Os04g0485300		chr04	+	24266786	24267265	24266786	24266857	24266968	24267265	18358	2,4	0,0	2,0,3	1,2,4	242	131	1.78584e-08	1.08979e-05	1.0,1.0	0.52,0.0,0.289	0.73
18440	Os02g0178000		chr02	-	4308535	4308780	4308535	4308661	4308730	4308780	18440	4,3	20,12	0,0,0	21,28,3	200	131	0.000224737	0.0120623	0.116,0.141	0.0,0.0,0.0	0.129
18459	Os05g0488600		chr05	-	24016705	24016925	24016705	24016775	24016852	24016925	18459	3,1	72,42	8,4,3	27,14,34	208	131	0.000755315	0.0273381	0.026,0.015	0.157,0.153,0.053	-0.101
18500	Os09g0547900		chr09	+	21663759	21664040	21663759	21663801	21663956	21664040	18500	7,21	0,0	24,10,10	3,3,0	268	131	0.00180752	0.0494532	1.0,1.0	0.796,0.62,1.0	0.195
18509	Os10g0378300		chr10	+	12107810	12108112	12107810	12107962	12108048	12108112	18509	1,4	0,0	2,0,2	2,2,0	217	131	0.00075496	0.0273381	1.0,1.0	0.376,0.0,1.0	0.541
18561	Os03g0758800		chr03	+	31389533	31389809	31389533	31389572	31389686	31389809	18561	27,16	1,0	21,12,14	3,4,3	245	131	0.00019193	0.0109242	0.935,1.0	0.789,0.616,0.714	0.261
18745	Os07g0231900		chr07	-	7325354	7325591	7325354	7325444	7325512	7325591	18745	4,13	10,14	5,2,8	45,21,29	199	131	0.00144056	0.0423434	0.208,0.379	0.068,0.059,0.154	0.2
18818	Os05g0386000		chr05	+	18682717	18685263	18682717	18682831	18684924	18685263	18818	71,47	0,0	123,53,119	0,6,11	2206	131	1.33096e-05	0.00163866	1.0,1.0	1.0,0.344,0.391	0.422
18830	Os03g0340001		chr03	-	12645459	12645945	12645459	12645648	12645808	12645945	18830	6,4	0,1	0,1,6	4,2,2	273	131	6.33244e-05	0.00503564	1.0,0.657	0.0,0.194,0.59	0.567
18832	Os03g0340001		chr03	-	12646394	12646793	12646394	12646520	12646636	12646793	18832	7,10	3,1	2,3,6	7,6,11	247	131	0.000288905	0.0144549	0.553,0.841	0.132,0.21,0.224	0.508
18908	Os02g0229600		chr02	-	7281555	7281987	7281555	7281662	7281817	7281987	18908	0,0	9,3	8,4,4	9,2,5	268	131	3.73133e-06	0.000671424	0.0,0.0	0.303,0.494,0.281	-0.359
18923	Os04g0649100		chr04	+	33073631	33074022	33073631	33073736	33073819	33074022	18923	56,27	8,3	47,17,59	0,0,1	214	131	2.64019e-06	0.000521921	0.811,0.846	1.0,1.0,0.973	-0.162
18935	Os12g0126200		chr12	+	1268280	1268549	1268280	1268330	1268428	1268549	18935	8,6	15,22	2,0,2	17,10,22	229	131	0.00063044	0.0244263	0.234,0.135	0.063,0.0,0.049	0.147
18964	Os10g0493600		chr10	+	18740185	18740492	18740185	18740237	18740315	18740492	18964	77,32	13,2	16,4,24	11,6,8	209	131	0.000951575	0.0319293	0.788,0.909	0.477,0.295,0.653	0.373
18976	Os05g0345500		chr05	-	16268434	16268684	16268434	16268446	16268551	16268684	18976	48,34	0,0	39,18,24	2,3,4	236	131	0.00010188	0.00690756	1.0,1.0	0.915,0.769,0.769	0.182
19015	Os09g0121050		chr09	+	1644816	1645091	1644816	1644893	1644968	1645091	19015	45,42	95,87	86,47,103	118,27,103	206	131	0.0010297	0.033416	0.231,0.235	0.317,0.525,0.389	-0.177
19017	Os09g0121050		chr09	+	1646087	1646360	1646087	1646162	1646258	1646360	19017	45,46	94,75	86,47,103	105,19,70	227	131	0.000483913	0.0205505	0.216,0.261	0.321,0.588,0.459	-0.218
19059	Os05g0187000		chr05	+	5334138	5334540	5334138	5334267	5334393	5334540	19059	2,3	7,1	1,0,0	6,2,11	257	131	0.00171765	0.0479285	0.127,0.605	0.078,0.0,0.0	0.34
19124	Os04g0634400		chr04	-	32274303	32274790	32274303	32274520	32274677	32274790	19124	9,1	21,5	0,0,0	2,1,3	270	131	5.40677e-05	0.00457149	0.172,0.088	0.0,0.0,0.0	0.13
19236	Os01g0782200		chr01	-	33151223	33151620	33151223	33151421	33151519	33151620	19236	10,1	0,0	7,0,10	6,2,0	229	131	0.000132076	0.00822061	1.0,1.0	0.4,0.0,1.0	0.533
19307	Os03g0657000		chr03	+	25637694	25638099	25637694	25637916	25637997	25638099	19307	1,1	6,1	4,0,3	0,1,0	212	131	2.92268e-05	0.00297526	0.093,0.382	1.0,0.0,1.0	-0.429
19311	Os02g0299300		chr02	-	11485215	11485541	11485215	11485309	11485392	11485541	19311	0,0	13,10	5,3,1	12,12,24	214	131	0.00148729	0.0434439	0.0,0.0	0.203,0.133,0.025	-0.12
19401	Os01g0815400		chr01	-	34675727	34676184	34675727	34675785	34675899	34676184	19401	17,8	1,4	11,4,22	2,0,0	245	131	0.00106514	0.0342099	0.901,0.517	0.746,1.0,1.0	-0.206
19533	Os02g0720000		chr02	+	29874442	29874913	29874442	29874504	29874782	29874913	19533	1,1	0,0	4,1,4	2,3,0	391	131	5.21226e-05	0.00443382	1.0,1.0	0.401,0.1,1.0	0.5
19539	Os07g0301200		chr07	-	11890528	11890903	11890528	11890607	11890752	11890903	19539	25,32	0,0	30,10,44	0,6,2	262	131	0.00130358	0.0393774	1.0,1.0	1.0,0.455,0.917	0.209
19584	Os04g0498600		chr04	+	24915053	24915447	24915053	24915285	24915348	24915447	19584	113,38	2,3	25,8,14	2,5,6	194	131	0.000271459	0.013923	0.974,0.895	0.894,0.519,0.612	0.26
19585	Os04g0498600		chr04	+	24915053	24915447	24915053	24915285	24915364	24915447	19585	114,40	59,38	26,8,14	45,39,27	210	131	1.63044e-05	0.00187574	0.547,0.396	0.265,0.113,0.244	0.264
19749	Os03g0811100		chr03	+	33956755	33957195	33956755	33956840	33956945	33957195	19749	14,2	4,4	1,4,3	0,0,0	236	131	6.55162e-08	3.36881e-05	0.66,0.217	1.0,1.0,1.0	-0.561
19804	Os06g0705300		chr06	-	29799635	29800368	29799635	29799818	29800082	29800368	19804	9,6	0,1	4,3,5	6,0,2	377	131	0.00166059	0.0467078	1.0,0.676	0.188,1.0,0.465	0.287
19839	Os02g0600200		chr02	-	23466228	23466703	23466228	23466362	23466501	23466703	19839	8,22	3,7	10,7,8	0,0,1	262	131	7.46951e-06	0.00112729	0.571,0.611	1.0,1.0,0.8	-0.342
19923	Os02g0670700		chr02	-	27238110	27238537	27238110	27238254	27238402	27238537	19923	6,5	0,7	6,3,8	0,0,0	262	131	0.00128631	0.0391202	1.0,0.263	1.0,1.0,1.0	-0.369
19932	Os01g0507900		chr01	+	17747855	17748137	17747855	17747875	17748022	17748137	19932	1,11	0,0	2,1,10	1,0,5	262	131	0.000486226	0.0205865	1.0,1.0	0.5,1.0,0.5	0.333
20107	Os02g0600000		chr02	+	23452768	23453015	23452768	23452859	23452936	23453015	20107	10,1	6,2	13,10,13	3,0,0	208	131	0.000179939	0.0103718	0.512,0.239	0.732,1.0,1.0	-0.535
20108	Os02g0600000		chr02	+	23452768	23453015	23452768	23452859	23452942	23453015	20108	10,1	4,1	13,10,13	1,0,0	214	131	6.72842e-05	0.0052611	0.605,0.38	0.888,1.0,1.0	-0.47
20145	Os06g0590301		chr06	+	23182710	23182997	23182710	23182760	23182913	23182997	20145	39,44	1,6	59,24,43	0,0,2	266	131	0.00104926	0.0338551	0.951,0.783	1.0,1.0,0.914	-0.104
20206	Os02g0610700		chr02	-	23999400	23999732	23999400	23999514	23999700	23999732	20206	87,27	12,1	22,3,7	0,0,0	299	131	5.36447e-06	0.0008755	0.761,0.922	1.0,1.0,1.0	-0.158
20268	Os01g0793200		chr01	+	33596635	33597017	33596635	33596688	33596799	33597017	20268	8,3	1,4	2,0,1	6,7,2	242	131	0.000406817	0.0181843	0.812,0.289	0.153,0.0,0.213	0.428
20418	Os02g0649700		chr02	+	26158848	26159208	26158848	26158930	26159022	26159208	20418	13,10	3,2	3,1,5	0,0,0	223	131	0.000174941	0.0101302	0.718,0.746	1.0,1.0,1.0	-0.268
20467	Os06g0606800		chr06	-	24094725	24095103	24094725	24094787	24094916	24095103	20467	1,0	23,12	4,4,4	7,8,22	260	131	0.000270922	0.013923	0.021,0.0	0.224,0.201,0.084	-0.159
20625	Os04g0478600		chr04	-	23940174	23940618	23940174	23940306	23940533	23940618	20625	5,2	3,2	0,3,0	7,3,10	340	131	0.000880925	0.0301566	0.391,0.278	0.0,0.278,0.0	0.242
20629	Os04g0478600		chr04	-	23941466	23941699	23941466	23941559	23941687	23941699	20629	8,6	0,0	5,1,11	6,0,4	259	131	1.3988e-05	0.00169431	1.0,1.0	0.297,1.0,0.582	0.374
20650	Os02g0801900		chr02	+	34184100	34184584	34184100	34184194	34184292	34184584	20650	22,40	0,0	43,21,58	5,5,0	229	131	0.000515404	0.0214657	1.0,1.0	0.831,0.706,1.0	0.154
20863	Os01g0111500		chr01	-	604488	604845	604488	604554	604680	604845	20863	6,3	19,7	3,0,4	60,32,45	257	131	0.000777442	0.0277924	0.139,0.179	0.025,0.0,0.043	0.136
20941	Os02g0732500		chr02	-	30534691	30534933	30534691	30534801	30534900	30534933	20941	1,1	0,0	2,1,0	2,0,2	230	131	7.73759e-05	0.00579711	1.0,1.0	0.363,1.0,0.0	0.546
20993	Os11g0636900		chr11	-	25150713	25151102	25150713	25150784	25151015	25151102	20993	8,2	33,15	19,11,22	15,16,29	344	131	9.18032e-05	0.00644252	0.085,0.048	0.325,0.207,0.224	-0.185
20996	Os05g0127200		chr05	+	1540160	1540547	1540160	1540310	1540391	1540547	20996	4,4	2,6	11,2,14	3,0,0	212	131	0.000244367	0.0128457	0.553,0.292	0.694,1.0,1.0	-0.476
21012	Os12g0573000		chr12	+	23618678	23618940	23618678	23618760	23618832	23618940	21012	1,0	66,39	4,5,8	37,6,28	203	131	3.00326e-06	0.000565802	0.01,0.0	0.065,0.35,0.156	-0.185
21030	Os05g0449600		chr05	+	22069808	22070164	22069808	22069913	22070013	22070164	21030	24,9	6,0	15,12,31	0,0,0	231	131	0.000300023	0.0146987	0.694,1.0	1.0,1.0,1.0	-0.153
21035	Os05g0131100		chr05	-	1831596	1831854	1831596	1831677	1831766	1831854	21035	183,140	218,184	84,44,92	70,32,53	220	131	0.000461234	0.0198274	0.333,0.312	0.417,0.45,0.508	-0.136
21213	Os05g0156300		chr05	-	3295636	3296131	3295636	3295864	3296039	3296131	21213	15,11	4,6	11,4,16	0,1,1	288	131	0.000106683	0.00711331	0.63,0.455	1.0,0.645,0.879	-0.299
21234	Os05g0156800		chr05	+	3328543	3328958	3328543	3328769	3328880	3328958	21234	202,127	45,26	201,122,167	14,8,30	242	131	0.00172848	0.0481196	0.708,0.726	0.886,0.892,0.751	-0.126
21253	Os02g0196800		chr02	-	5415796	5416188	5415796	5415861	5416126	5416188	21253	5,3	0,0	1,0,0	0,1,1	378	131	8.71841e-05	0.00621153	1.0,1.0	1.0,0.0,0.0	0.667
21292	Os05g0163700		chr05	-	3731555	3731932	3731555	3731621	3731760	3731932	21292	22,27	0,0	54,26,44	0,1,9	262	131	0.000964123	0.0321508	1.0,1.0	1.0,0.929,0.71	0.12
21407	Os07g0484600		chr07	+	17775796	17776285	17775796	17775894	17776195	17776285	21407	208,118	82,60	77,39,69	55,47,71	414	131	1.67162e-05	0.00189976	0.445,0.384	0.307,0.208,0.235	0.164
21408	Os07g0484600		chr07	+	17776185	17776674	17776185	17776285	17776403	17776674	21408	82,43	185,113	17,10,18	130,73,105	249	131	1.68115e-07	6.2922e-05	0.189,0.167	0.064,0.067,0.083	0.107
21418	Os05g0185700		chr05	-	5256579	5256997	5256579	5256803	5256882	5256997	21418	12,7	0,0	3,2,5	3,0,2	210	131	0.00147738	0.0432445	1.0,1.0	0.384,1.0,0.609	0.336
21458	Os07g0675000		chr07	+	28554766	28555158	28554766	28554910	28555080	28555158	21458	3,7	3,0	1,0,0	10,5,6	283	131	1.43895e-06	0.000341112	0.316,1.0	0.044,0.0,0.0	0.643
21510	Os01g0229400		chr01	-	7165719	7166000	7165719	7165784	7165941	7166000	21510	1,8	0,0	12,3,15	4,1,1	270	131	0.000396049	0.0178738	1.0,1.0	0.593,0.593,0.879	0.312
21543	Os05g0220600		chr05	-	7420541	7420790	7420541	7420667	7420749	7420790	21543	5,0	114,75	9,12,3	72,21,43	213	131	2.57742e-05	0.00277205	0.026,0.0	0.071,0.26,0.041	-0.111
21547	Os05g0224800		chr05	-	7635690	7636157	7635690	7635987	7636087	7636157	21547	80,34	6,8	28,30,55	2,0,1	231	131	0.00022245	0.0120029	0.883,0.707	0.888,1.0,0.969	-0.157
21552	Os05g0224800		chr05	-	7635909	7636331	7635909	7636013	7636252	7636331	21552	6,4	1,4	9,3,16	0,0,1	352	131	4.67068e-06	0.000794611	0.691,0.271	1.0,1.0,0.856	-0.471
21622	Os05g0147500		chr05	+	2732386	2732714	2732386	2732582	2732642	2732714	21622	45,24	0,0	35,8,22	0,4,3	191	131	0.00155689	0.0446864	1.0,1.0	1.0,0.578,0.834	0.196
21627	Os05g0587400		chr05	-	29273513	29273859	29273513	29273597	29273692	29273859	21627	20,1	0,0	13,8,13	2,0,8	226	131	0.000128354	0.00809412	1.0,1.0	0.79,1.0,0.485	0.242
21674	Os01g0728900		chr01	+	30394975	30397409	30394975	30395088	30397347	30397409	21674	21,15	13,8	27,15,27	3,2,1	2372	131	0.000588617	0.0233707	0.082,0.094	0.332,0.293,0.599	-0.32
21691	Os10g0410600		chr10	+	14257410	14257706	14257410	14257550	14257622	14257706	21691	2,3	4,6	5,3,8	1,0,2	203	131	5.68597e-05	0.0046668	0.244,0.244	0.763,1.0,0.721	-0.584
21778	Os05g0279600		chr05	+	11677467	11677899	11677467	11677569	11677669	11677899	21778	10,3	5,4	1,0,3	8,4,6	231	131	0.0010159	0.033194	0.531,0.298	0.066,0.0,0.221	0.319
21795	Os05g0287800		chr05	+	12456809	12457207	12456809	12456905	12457108	12457207	21795	10,5	0,0	1,1,2	0,2,2	316	131	0.000202351	0.0113151	1.0,1.0	1.0,0.172,0.293	0.512
21809	Os07g0671500		chr07	-	28396359	28399606	28396359	28397613	28399291	28399606	21809	4,0	0,2	1,2,6	0,0,0	1791	131	8.04474e-05	0.00591162	1.0,0.0	1.0,1.0,1.0	-0.5
22063	Os05g0361200		chr05	+	17211548	17211975	17211548	17211620	17211831	17211975	22063	135,58	2,6	48,16,51	0,0,0	324	131	0.000299224	0.0146987	0.965,0.796	1.0,1.0,1.0	-0.119
22109	Os12g0236400		chr12	+	7477846	7478097	7477846	7477870	7477951	7478097	22109	0,0	2,2	0,4,6	1,1,0	212	131	1.71913e-06	0.000377833	0.0,0.0	0.0,0.712,1.0	-0.571
22153	Os04g0252200		chr04	-	9908140	9908906	9908140	9908266	9908591	9908906	22153	7,2	0,0	2,6,8	14,3,8	438	131	2.0657e-07	7.34004e-05	1.0,1.0	0.041,0.374,0.23	0.785
22166	Os03g0284100		chr03	-	9761283	9761945	9761283	9761436	9761524	9761945	22166	204,103	0,0	50,12,51	0,0,26	219	131	0.000102367	0.00690756	1.0,1.0	1.0,1.0,0.54	0.153
22196	Os08g0101400		chr08	+	82143	82567	82143	82253	82515	82567	22196	5,6	0,1	3,1,11	2,0,3	375	131	0.00179199	0.049303	1.0,0.677	0.344,1.0,0.562	0.203
22207	Os05g0389000		chr05	+	18813206	18813679	18813206	18813289	18813494	18813679	22207	19,15	0,6	26,4,24	0,0,0	318	131	0.000560432	0.0227339	1.0,0.507	1.0,1.0,1.0	-0.246
22460	Os02g0685200		chr02	-	28043122	28043514	28043122	28043300	28043402	28043514	22460	13,3	39,9	2,0,0	20,4,6	233	131	8.1857e-05	0.00597483	0.158,0.158	0.053,0.0,0.0	0.14
22627	Os05g0481100		chr05	+	23656192	23656590	23656192	23656235	23656520	23656590	22627	9,5	14,8	28,7,21	10,2,6	398	131	0.000123744	0.00789461	0.175,0.171	0.48,0.535,0.535	-0.344
22639	Os01g0838100		chr01	+	35940524	35940948	35940524	35940795	35940885	35940948	22639	1,0	4,8	2,2,16	10,6,4	221	131	0.000789571	0.0279849	0.129,0.0	0.106,0.165,0.703	-0.26
22716	Os05g0498300		chr05	+	24526048	24526246	24526048	24526144	24526218	24526246	22716	0,0	20,7	9,4,6	28,8,34	205	131	3.43373e-05	0.00333713	0.0,0.0	0.17,0.242,0.101	-0.171
22718	Os05g0498300		chr05	+	24526048	24526352	24526048	24526246	24526320	24526352	22718	0,0	20,9	6,4,6	22,14,41	205	131	0.00013037	0.00816877	0.0,0.0	0.148,0.154,0.086	-0.129
22722	Os05g0498300		chr05	+	24526435	24526699	24526435	24526493	24526593	24526699	22722	0,0	15,9	10,3,10	24,7,21	231	131	2.76455e-06	0.000531532	0.0,0.0	0.191,0.196,0.213	-0.2
22782	Os05g0511000		chr05	+	25314324	25314613	25314324	25314460	25314549	25314613	22782	5,2	0,0	2,1,3	2,0,4	220	131	4.94379e-05	0.00425697	1.0,1.0	0.373,1.0,0.309	0.439
22828	Os06g0338900		chr06	-	13520914	13521314	13520914	13521123	13521236	13521314	22828	4,6	0,0	8,0,2	2,4,6	244	131	1.70535e-08	1.07849e-05	1.0,1.0	0.682,0.0,0.152	0.722
22833	Os05g0519200		chr05	+	25771991	25772438	25771991	25772060	25772200	25772438	22833	9,17	0,0	15,4,6	4,1,5	262	131	9.20797e-07	0.000243846	1.0,1.0	0.652,0.667,0.375	0.435
22914	Os10g0411750		chr10	-	14328785	14329141	14328785	14328842	14328966	14329141	22914	0,0	5,1	2,0,11	3,1,9	255	131	0.000104881	0.00700982	0.0,0.0	0.255,0.0,0.386	-0.214
22956	Os05g0539400		chr05	-	26797628	26798060	26797628	26797677	26797744	26798060	22956	2,4	2,2	1,0,0	0,2,2	198	131	0.000983042	0.0324992	0.398,0.57	1.0,0.0,0.0	0.151
23041	Os05g0547850		chr05	-	27181263	27181457	27181263	27181313	27181406	27181457	23041	16,13	10,9	3,6,5	14,8,14	224	131	0.00100118	0.0329474	0.483,0.458	0.111,0.305,0.173	0.274
23145	Os11g0160500		chr11	+	2940111	2942080	2940111	2940295	2941995	2942080	23145	27,21	8,0	20,18,19	0,0,0	1813	131	0.000563306	0.0227451	0.196,1.0	1.0,1.0,1.0	-0.402
23197	Os05g0129000		chr05	+	1700356	1700783	1700356	1700625	1700712	1700783	23197	7,4	0,0	2,0,0	4,1,4	218	131	2.43139e-13	6.82515e-10	1.0,1.0	0.231,0.0,0.0	0.923
23273	Os10g0100300		chr10	-	57147	57548	57147	57253	57365	57548	23273	40,11	24,4	2,0,2	5,1,4	243	131	0.000976959	0.0323494	0.473,0.597	0.177,0.0,0.212	0.405
23274	Os10g0100300		chr10	-	57147	57548	57147	57290	57365	57548	23274	23,5	21,17	1,0,0	7,4,7	206	131	2.24399e-06	0.000456458	0.411,0.158	0.083,0.0,0.0	0.257
23321	Os05g0574500		chr05	-	28623131	28623466	28623131	28623310	28623376	28623466	23321	12,10	0,0	35,12,35	5,2,1	197	131	0.0013852	0.0411471	1.0,1.0	0.823,0.8,0.959	0.139
23341	Os05g0577700		chr05	-	28760948	28761279	28760948	28760974	28761104	28761279	23341	15,17	102,51	62,23,100	68,34,96	261	131	2.03202e-10	2.28164e-07	0.069,0.143	0.314,0.253,0.343	-0.197
23382	Os05g0581100		chr05	+	28914034	28914507	28914034	28914210	28914412	28914507	23382	12,12	0,0	25,7,21	1,0,6	315	131	0.00062998	0.0244263	1.0,1.0	0.912,1.0,0.593	0.165
23399	Os08g0386900		chr08	+	18267717	18268091	18267717	18267920	18267988	18268091	23399	5,4	0,0	0,1,1	6,1,3	199	131	4.53415e-13	9.0913e-10	1.0,1.0	0.0,0.397,0.18	0.808
23425	Os11g0113700		chr11	-	633137	633622	633137	633396	633489	633622	23425	32,5	6,4	2,2,3	0,0,0	224	131	4.75768e-07	0.000148392	0.757,0.422	1.0,1.0,1.0	-0.41
23566	Os07g0469100		chr07	+	16743594	16743906	16743594	16743753	16743842	16743906	23566	26,30	4,2	9,7,11	0,0,0	220	131	0.00051172	0.0213607	0.795,0.899	1.0,1.0,1.0	-0.153
23631	Os06g0111300		chr06	-	631040	631314	631040	631128	631220	631314	23631	13,5	27,25	2,0,0	25,5,19	223	131	5.3964e-06	0.000875621	0.22,0.105	0.045,0.0,0.0	0.148
23664	Os06g0115500		chr06	-	868039	868447	868039	868188	868313	868447	23664	2,2	0,0	1,6,2	3,1,4	256	131	1.28107e-07	5.28756e-05	1.0,1.0	0.146,0.754,0.204	0.632
23794	Os07g0406600		chr07	+	12567040	12567533	12567040	12567315	12567408	12567533	23794	11,5	14,5	19,8,9	2,1,0	224	131	1.09644e-07	4.73512e-05	0.315,0.369	0.847,0.824,1.0	-0.548
23954	Os07g0607300		chr07	+	24957962	24958215	24957962	24958048	24958131	24958215	23954	3,7	0,0	9,3,9	8,3,4	214	131	1.42999e-06	0.000341112	1.0,1.0	0.408,0.38,0.579	0.544
24014	Os09g0474300		chr09	-	18153858	18154209	18153858	18154002	18154118	18154209	24014	2,2	2,6	28,1,2	2,0,0	247	131	5.0001e-08	2.64826e-05	0.347,0.15	0.881,1.0,1.0	-0.712
24029	Os09g0308900		chr09	-	8158166	8158558	8158166	8158276	8158398	8158558	24029	241,161	44,28	94,32,69	62,41,90	253	131	1.77636e-15	8.31069e-12	0.739,0.749	0.44,0.288,0.284	0.407
24250	Os06g0235900		chr06	-	7081802	7082298	7081802	7082043	7082128	7082298	24250	5,6	0,2	1,0,0	4,6,5	216	131	2.19642e-09	1.9889e-06	1.0,0.645	0.132,0.0,0.0	0.778
24289	Os06g0247800		chr06	+	7666756	7667230	7666756	7667044	7667153	7667230	24289	2,3	0,1	3,2,0	2,2,2	240	131	0.000653976	0.0250475	1.0,0.621	0.45,0.353,0.0	0.543
24299	Os06g0247800		chr06	+	7667831	7668299	7667831	7667982	7668185	7668299	24299	16,10	2,4	9,7,18	0,0,0	316	131	4.30812e-06	0.000755832	0.768,0.509	1.0,1.0,1.0	-0.361
24348	Os06g0258900		chr06	+	8302625	8302959	8302625	8302706	8302805	8302959	24348	4,0	8,6	2,2,6	1,1,1	230	131	0.00063511	0.0245229	0.222,0.0	0.533,0.533,0.774	-0.502
24357	Os06g0258900		chr06	+	8304539	8304833	8304539	8304583	8304764	8304833	24357	22,17	13,2	7,6,17	1,0,0	294	131	1.19768e-05	0.00153516	0.43,0.791	0.757,1.0,1.0	-0.308
24372	Os06g0258900		chr06	+	8313301	8313713	8313301	8313535	8313638	8313713	24372	4,7	1,0	3,4,2	2,2,1	234	131	0.00107914	0.034541	0.691,1.0	0.456,0.528,0.528	0.341
24543	Os01g0743300		chr01	+	31067832	31068180	31067832	31067926	31068120	31068180	24543	9,2	2,6	1,1,9	0,0,1	307	131	1.57373e-05	0.00186069	0.658,0.125	1.0,1.0,0.793	-0.54
24638	Os01g0834200		chr01	+	35736905	35737263	35736905	35737013	35737139	35737263	24638	8,1	0,0	2,1,3	1,0,4	257	131	0.000807887	0.0284113	1.0,1.0	0.505,1.0,0.277	0.406
24644	Os06g0346600		chr06	-	13906267	13906636	13906267	13906304	13906375	13906636	24644	14,2	2,3	26,1,3	2,0,0	202	131	0.000792039	0.028037	0.819,0.302	0.894,1.0,1.0	-0.404
24651	Os06g0348800		chr06	+	14081273	14081574	14081273	14081333	14081417	14081574	24651	22,6	4,1	11,1,8	0,0,0	215	131	0.000318604	0.0153778	0.77,0.785	1.0,1.0,1.0	-0.222
24672	Os09g0337500		chr09	-	10264920	10265295	10264920	10265015	10265173	10265295	24672	9,13	2,2	9,5,5	5,5,20	271	131	0.000366077	0.0169323	0.685,0.759	0.465,0.326,0.108	0.422
24683	Os05g0104100		chr05	+	224372	224819	224372	224484	224773	224819	24683	4,6	0,0	3,3,6	3,0,2	402	131	0.000197716	0.0111605	1.0,1.0	0.246,1.0,0.494	0.42
24692	Os06g0473200		chr06	-	15811008	15812016	15811008	15811460	15811637	15812016	24692	10,6	0,0	2,5,16	0,4,2	290	131	0.000478342	0.0203448	1.0,1.0	1.0,0.361,0.783	0.285
24806	Os06g0498400		chr06	+	17498334	17498718	17498334	17498460	17498703	17498718	24806	38,18	1,4	40,12,19	0,0,0	356	131	0.00117165	0.036748	0.933,0.623	1.0,1.0,1.0	-0.222
24827	Os06g0503400		chr06	+	17839426	17839827	17839426	17839561	17839646	17839827	24827	27,16	1,0	28,8,30	3,7,1	216	131	0.00100241	0.0329492	0.942,1.0	0.85,0.409,0.948	0.235
24835	Os08g0178700		chr08	-	4602336	4602633	4602336	4602419	4602566	4602633	24835	12,7	10,9	2,0,2	10,2,6	262	131	0.000780859	0.0278166	0.375,0.28	0.091,0.0,0.143	0.249
24887	Os02g0761700		chr02	-	32083888	32084376	32083888	32084050	32084321	32084376	24887	16,6	4,2	1,4,2	0,0,0	384	131	1.44606e-06	0.000341112	0.577,0.506	1.0,1.0,1.0	-0.459
24889	Os02g0761700		chr02	-	32084321	32084706	32084321	32084410	32084477	32084706	24889	3,0	2,2	5,1,4	0,1,0	198	131	2.99302e-05	0.00301136	0.498,0.0	1.0,0.398,1.0	-0.55
24911	Os03g0275400		chr03	+	9308615	9308933	9308615	9308682	9308808	9308933	24911	20,14	0,1	17,5,11	3,2,2	257	131	0.00150398	0.0437495	1.0,0.877	0.743,0.56,0.737	0.258
24951	Os06g0545900		chr06	-	20637078	20637553	20637078	20637196	20637464	20637553	24951	4,0	6,8	10,5,6	3,1,3	381	131	0.000171588	0.0100138	0.186,0.0	0.534,0.632,0.407	-0.431
25007	Os03g0719300		chr03	-	29141109	29141536	29141109	29141193	29141347	29141536	25007	15,8	2,6	13,4,9	0,1,0	267	131	3.94695e-05	0.00363262	0.786,0.395	1.0,0.662,1.0	-0.297
25148	Os01g0186200		chr01	-	4582777	4583172	4582777	4582842	4583037	4583172	25148	82,35	5,2	18,12,14	0,0,0	308	131	0.000503724	0.0211045	0.875,0.882	1.0,1.0,1.0	-0.121
25298	Os06g0639300		chr06	+	25990696	25991043	25990696	25990768	25990856	25991043	25298	9,3	0,0	27,2,10	10,3,2	219	131	1.06204e-05	0.0014333	1.0,1.0	0.618,0.285,0.749	0.449
25352	Os03g0213900		chr03	+	5967548	5967974	5967548	5967795	5967875	5967974	25352	37,24	0,0	29,14,15	6,0,2	211	131	0.000277197	0.0140455	1.0,1.0	0.75,1.0,0.823	0.142
25407	Os07g0662900		chr07	+	27961780	27962093	27961780	27961898	27962060	27962093	25407	0,0	2,6	5,0,2	4,2,3	275	131	0.000598442	0.0236604	0.0,0.0	0.373,0.0,0.241	-0.205
25555	Os01g0128100		chr01	-	1563278	1563611	1563278	1563371	1563520	1563611	25555	13,22	66,81	30,22,51	56,29,82	262	131	4.4769e-05	0.00393537	0.09,0.12	0.211,0.275,0.237	-0.136
25672	Os01g0540800		chr01	+	19875898	19876285	19875898	19876121	19876199	19876285	25672	16,4	30,25	8,4,13	94,53,110	209	131	0.00138692	0.0411545	0.251,0.091	0.051,0.045,0.069	0.116
25688	Os06g0699900		chr06	-	29423872	29424331	29423872	29424150	29424245	29424331	25688	4,1	1,0	2,1,1	2,1,2	226	131	0.000575408	0.0230089	0.699,1.0	0.367,0.367,0.225	0.53
25843	Os06g0727800		chr06	+	30979407	30979642	30979407	30979488	30979578	30979642	25843	0,0	18,10	2,3,8	23,11,33	221	131	0.00040586	0.0181843	0.0,0.0	0.049,0.139,0.126	-0.105
26001	Os07g0110400		chr07	+	580821	581301	580821	581110	581216	581301	26001	10,10	6,0	3,6,12	0,0,0	237	131	0.000655624	0.0250736	0.48,1.0	1.0,1.0,1.0	-0.26
26154	Os07g0142900		chr07	+	2194803	2195265	2194803	2194895	2194974	2195265	26154	21,17	2,5	16,1,6	20,10,4	210	131	0.000107946	0.00718044	0.868,0.68	0.333,0.059,0.483	0.482
26227	Os07g0153400		chr07	-	2826143	2826637	2826143	2826213	2826454	2826637	26227	5,1	0,0	4,0,4	4,2,0	354	131	1.05986e-05	0.0014333	1.0,1.0	0.27,0.0,1.0	0.577
26323	Os07g0170100		chr07	-	3721321	3721765	3721321	3721381	3721502	3721765	26323	19,2	0,0	7,4,3	3,4,1	252	131	3.7711e-07	0.000124504	1.0,1.0	0.548,0.342,0.609	0.5
26399	Os03g0599600		chr03	+	22377190	22377605	22377190	22377263	22377523	22377605	26399	0,3	24,21	5,9,8	10,14,16	373	131	3.2079e-05	0.00318652	0.0,0.048	0.149,0.184,0.149	-0.137
26401	Os07g0193600		chr07	-	5072563	5072884	5072563	5072731	5072841	5072884	26401	15,10	3,2	23,7,25	0,0,0	241	131	8.99799e-05	0.00637835	0.731,0.731	1.0,1.0,1.0	-0.269
26438	Os02g0176900		chr02	-	4221527	4221959	4221527	4221630	4221898	4221959	26438	4,2	2,1	2,0,0	9,1,2	381	131	0.000262748	0.0136081	0.407,0.407	0.071,0.0,0.0	0.383
26502	Os10g0548000		chr10	-	21442040	21442495	21442040	21442272	21442368	21442495	26502	6,3	5,8	0,0,0	9,9,11	227	131	8.33914e-07	0.000222941	0.409,0.178	0.0,0.0,0.0	0.293
26527	Os01g0927900		chr01	-	40710842	40711151	40710842	40710938	40711019	40711151	26527	64,21	1,0	28,18,32	5,2,7	212	131	1.14025e-05	0.00149569	0.975,1.0	0.776,0.848,0.739	0.2
26532	Os01g0927900		chr01	-	40711560	40711998	40711560	40711711	40711915	40711998	26532	26,31	19,4	42,17,37	3,1,1	317	131	0.000779189	0.0277924	0.361,0.762	0.853,0.875,0.939	-0.327
26563	Os03g0265100		chr03	+	8738081	8738375	8738081	8738152	8738227	8738375	26563	33,41	8,0	43,15,35	0,0,0	206	131	0.000125855	0.00799293	0.724,1.0	1.0,1.0,1.0	-0.138
26581	Os02g0130100		chr02	-	1567938	1568387	1567938	1568026	1568340	1568387	26581	25,16	6,0	10,2,6	1,0,0	427	131	0.000603132	0.0237122	0.561,1.0	0.754,1.0,1.0	-0.138
26594	Os07g0246200		chr07	+	8138994	8139442	8138994	8139051	8139420	8139442	26594	9,9	0,0	14,5,11	5,0,5	482	131	8.37967e-06	0.00120629	1.0,1.0	0.432,1.0,0.374	0.398
26796	Os08g0206900		chr08	+	6237939	6238296	6237939	6238163	6238241	6238296	26796	2,1	0,0	0,0,4	1,2,4	209	131	5.11868e-09	3.88342e-06	1.0,1.0	0.0,0.0,0.385	0.872
26824	Os01g0164800		chr01	-	3349357	3349598	3349357	3349482	3349558	3349598	26824	4,2	7,3	2,0,0	7,2,27	207	131	0.000307112	0.0149248	0.266,0.297	0.153,0.0,0.0	0.23
26848	Os05g0509300		chr05	+	25222255	25222709	25222255	25222558	25222648	25222709	26848	20,14	76,47	48,18,67	90,33,107	221	131	0.001334	0.0400498	0.135,0.15	0.24,0.244,0.271	-0.109
26851	Os07g0490400		chr07	+	18228609	18228930	18228609	18228737	18228837	18228930	26851	321,289	501,582	347,206,286	337,182,316	231	131	4.34278e-07	0.00013853	0.267,0.22	0.369,0.391,0.339	-0.123
26854	Os07g0490400		chr07	+	18228843	18229274	18228843	18228930	18229044	18229274	26854	35,48	4,2	38,21,52	1,0,0	245	131	0.00173883	0.0482798	0.824,0.928	0.953,1.0,1.0	-0.108
27027	Os07g0485000		chr07	+	17819417	17819905	17819417	17819695	17819764	17819905	27027	1,0	15,16	8,2,0	11,9,13	200	131	0.0015229	0.0440261	0.042,0.0	0.323,0.127,0.0	-0.129
27101	Os10g0518300		chr10	+	20034998	20035214	20034998	20035028	20035135	20035214	27101	12,12	4,1	22,3,9	0,0,1	238	131	0.000625992	0.0243382	0.623,0.869	1.0,1.0,0.832	-0.198
27136	Os07g0508300		chr07	-	19310460	19310834	19310460	19310537	19310759	19310834	27136	1,1	4,0	1,1,3	0,0,0	335	131	0.000445899	0.0194507	0.089,1.0	1.0,1.0,1.0	-0.456
27221	Os01g0501000		chr01	-	17319670	17319901	17319670	17319718	17319820	17319901	27221	9,3	2,2	5,3,3	0,0,0	233	131	0.000994846	0.0328159	0.717,0.458	1.0,1.0,1.0	-0.412
27261	Os07g0531600		chr07	-	20809759	20809982	20809759	20809847	20809940	20809982	27261	18,5	0,2	3,0,2	2,2,2	224	131	0.000581293	0.0231454	1.0,0.594	0.467,0.0,0.369	0.518
27593	Os01g0661500		chr01	+	27009467	27009918	27009467	27009524	27009598	27009918	27593	28,13	17,18	10,7,15	32,31,32	205	131	0.00109967	0.0350384	0.513,0.316	0.166,0.126,0.23	0.24
27693	Os07g0630800		chr07	-	26154068	26155901	26154068	26155357	26155799	26155901	27693	23,11	13,3	2,14,4	0,2,0	555	131	0.000429419	0.0188938	0.295,0.464	1.0,0.623,1.0	-0.495
27694	Os07g0630800		chr07	-	26154068	26155901	26154068	26155357	26155843	26155901	27694	23,11	1,4	2,14,4	0,0,0	599	131	5.08354e-05	0.00436392	0.834,0.376	1.0,1.0,1.0	-0.395
27702	Os10g0338300		chr10	-	9815402	9815805	9815402	9815564	9815631	9815805	27702	2,8	0,0	23,19,18	2,0,6	198	131	0.0013758	0.040911	1.0,1.0	0.884,1.0,0.665	0.15
27771	Os07g0647100		chr07	+	27017606	27017916	27017606	27017805	27017871	27017916	27771	3,10	0,0	8,1,10	2,0,6	197	131	8.39083e-05	0.00603946	1.0,1.0	0.727,1.0,0.526	0.249
27782	Os01g0961200		chr01	+	42378574	42378931	42378574	42378734	42378852	42378931	27782	0,5	2,2	5,3,1	2,0,0	249	131	0.000708331	0.0263358	0.0,0.568	0.568,1.0,1.0	-0.572
27837	Os07g0658400		chr07	-	27729032	27729445	27729032	27729124	27729339	27729445	27837	30,7	2,4	8,2,3	1,0,0	328	131	0.000146694	0.00883976	0.857,0.411	0.762,1.0,1.0	-0.287
27882	Os04g0321700		chr04	-	14816427	14816674	14816427	14816550	14816645	14816674	27882	4,2	0,0	21,6,5	2,2,2	226	131	0.00076415	0.0274654	1.0,1.0	0.859,0.635,0.592	0.305
28057	Os07g0689150		chr07	-	29289981	29290415	29289981	29290103	29290287	29290415	28057	4,1	3,1	0,2,0	3,5,5	297	131	0.0011974	0.0373055	0.37,0.306	0.0,0.15,0.0	0.288
28082	Os07g0691200		chr07	+	29395871	29396196	29395871	29395991	29396116	29396196	28082	55,29	5,2	15,14,12	0,0,0	256	131	0.000273027	0.0139348	0.849,0.881	1.0,1.0,1.0	-0.135
28126	Os07g0694700		chr07	-	29584832	29585125	29584832	29584912	29584997	29585125	28126	8,4	1,4	10,6,17	0,2,0	216	131	0.000860889	0.0295705	0.829,0.378	1.0,0.645,1.0	-0.278
28127	Os07g0694700		chr07	-	29584631	29585087	29584631	29584907	29585001	29585087	28127	10,6	14,6	15,7,18	0,2,2	225	131	1.68549e-06	0.000377833	0.294,0.368	1.0,0.671,0.84	-0.506
28137	Os07g0694700		chr07	-	29584997	29585494	29584997	29585369	29585445	29585494	28137	22,10	4,10	25,16,22	0,4,0	207	131	0.000854607	0.0294352	0.777,0.388	1.0,0.717,1.0	-0.323
28189	Os08g0103000		chr08	-	176219	176628	176219	176355	176517	176628	28189	63,31	21,12	5,3,3	1,0,0	275	131	3.62593e-05	0.00345028	0.588,0.552	0.704,1.0,1.0	-0.331
28192	Os08g0104700		chr08	+	251442	251691	251442	251452	251552	251691	28192	8,0	4,1	0,0,0	15,1,4	231	131	0.00043881	0.0192767	0.531,0.0	0.0,0.0,0.0	0.266
28201	Os08g0170100		chr08	+	4105459	4105738	4105459	4105545	4105651	4105738	28201	6,2	14,2	0,1,0	20,4,1	237	131	8.00486e-05	0.00589776	0.192,0.356	0.0,0.121,0.0	0.234
28228	Os08g0111200		chr08	-	584811	585136	584811	584911	585072	585136	28228	7,6	16,32	1,0,0	32,17,44	274	131	1.81378e-06	0.000385716	0.173,0.082	0.015,0.0,0.0	0.122
28376	Os02g0512300		chr02	+	18387969	18388203	18387969	18388048	18388173	18388203	28376	14,3	1,0	7,4,9	14,2,4	256	131	9.68018e-06	0.00133858	0.878,1.0	0.204,0.506,0.535	0.524
28408	Os08g0436000		chr08	-	21174220	21174492	21174220	21174278	21174379	21174492	28408	9,17	1,8	30,18,18	0,2,0	232	131	4.11116e-05	0.00372272	0.836,0.545	1.0,0.836,1.0	-0.255
28445	Os08g0154300		chr08	-	3130219	3130860	3130219	3130275	3130795	3130860	28445	103,75	0,0	117,47,116	6,0,4	633	131	0.000243552	0.0128269	1.0,1.0	0.801,1.0,0.857	0.114
28560	Os08g0188000		chr08	-	5148897	5149370	5148897	5149123	5149215	5149370	28560	5,6	8,16	2,0,3	20,6,30	223	131	0.00092716	0.0312816	0.269,0.181	0.055,0.0,0.055	0.188
28610	Os12g0433700		chr12	+	14056391	14056815	14056391	14056439	14056552	14056815	28610	50,31	4,3	21,8,15	0,0,1	244	131	0.000974907	0.0323494	0.87,0.847	1.0,1.0,0.89	-0.105
28616	Os09g0450300		chr09	-	16856250	16856482	16856250	16856305	16856408	16856482	28616	53,63	8,0	52,26,57	0,0,0	234	131	0.000238113	0.0125877	0.788,1.0	1.0,1.0,1.0	-0.106
28648	Os04g0659100		chr04	-	33629492	33629967	33629492	33629784	33629863	33629967	28648	15,10	9,1	6,1,1	0,0,1	210	131	0.000496926	0.0209599	0.51,0.862	1.0,1.0,0.384	-0.109
28656	Os04g0659100		chr04	-	33629736	33630187	33629736	33630077	33630147	33630187	28656	43,17	2,4	4,2,6	0,0,0	201	131	0.000900085	0.0306258	0.933,0.735	1.0,1.0,1.0	-0.166
28664	Os08g0200300		chr08	-	5807466	5807682	5807466	5807519	5807633	5807682	28664	57,29	3,3	9,2,8	0,0,0	245	131	0.00174405	0.0483289	0.91,0.838	1.0,1.0,1.0	-0.126
28722	Os08g0332400		chr08	-	14703353	14703564	14703353	14703399	14703498	14703564	28722	3,6	0,0	7,4,6	2,3,8	230	131	7.78116e-07	0.000210024	1.0,1.0	0.666,0.432,0.299	0.534
28852	Os08g0242900		chr08	-	8683503	8683661	8683503	8683512	8683598	8683661	28852	1,1	0,0	1,1,0	3,0,2	217	131	5.57951e-07	0.00016662	1.0,1.0	0.168,1.0,0.0	0.611
28860	Os08g0243100		chr08	+	8703798	8704226	8703798	8703931	8704195	8704226	28860	3,0	6,2	11,4,10	3,0,2	377	131	0.000117735	0.00763267	0.148,0.0	0.56,1.0,0.635	-0.658
28891	Os08g0255500		chr08	-	9480402	9480879	9480402	9480639	9480743	9480879	28891	11,5	1,0	6,4,5	4,3,6	235	131	1.2188e-05	0.00155513	0.86,1.0	0.455,0.426,0.317	0.531
28917	Os10g0456800		chr10	-	16705514	16705915	16705514	16705556	16705803	16705915	28917	71,52	6,2	18,6,15	0,0,0	360	131	3.61318e-05	0.00344985	0.812,0.904	1.0,1.0,1.0	-0.142
29036	Os08g0318500		chr08	-	13762844	13763176	13762844	13762979	13763071	13763176	29036	3,2	0,0	1,0,0	3,6,5	223	131	3.21188e-13	7.06009e-10	1.0,1.0	0.164,0.0,0.0	0.945
29058	Os11g0103100		chr11	-	130796	131040	130796	130810	130928	131040	29058	0,0	2,1	0,5,2	1,0,0	249	131	1.37482e-06	0.000332696	0.0,0.0	0.0,1.0,1.0	-0.667
29136	Os04g0571800		chr04	+	28789951	28790421	28789951	28790049	28790369	28790421	29136	18,5	1,0	13,12,6	5,1,2	433	131	0.000808687	0.0284113	0.845,1.0	0.44,0.784,0.476	0.356
29179	Os08g0389700		chr08	+	18454134	18454424	18454134	18454294	18454381	18454424	29179	3,1	72,26	2,4,2	2,0,5	218	131	0.000276178	0.0140192	0.024,0.023	0.375,1.0,0.194	-0.499
29286	Os08g0430700		chr08	-	20823651	20824014	20823651	20823802	20823895	20824014	29286	6,15	0,0	3,2,4	0,2,4	224	131	0.000109906	0.00727635	1.0,1.0	1.0,0.369,0.369	0.421
29287	Os08g0430700		chr08	-	20823651	20824014	20823651	20823813	20823895	20824014	29287	5,15	16,11	3,2,3	26,20,13	213	131	0.00125116	0.0383839	0.161,0.456	0.066,0.058,0.124	0.226
29294	Os08g0434100		chr08	+	21050707	21051168	21050707	21051054	21051162	21051168	29294	72,37	7,2	88,41,101	36,19,35	239	131	7.15068e-07	0.00019488	0.849,0.91	0.573,0.542,0.613	0.303
29333	Os08g0447300		chr08	-	21844904	21845336	21844904	21844990	21845265	21845336	29333	16,10	0,0	6,8,8	3,1,3	388	131	1.7702e-06	0.000384396	1.0,1.0	0.403,0.73,0.474	0.464
29381	Os02g0727500		chr02	-	30278346	30278713	30278346	30278499	30278614	30278713	29381	8,18	13,18	3,1,0	11,6,7	246	131	0.000149539	0.0089887	0.247,0.347	0.127,0.082,0.0	0.227
29504	Os08g0517200		chr08	-	25661741	25662226	25661741	25661873	25662187	25662226	29504	10,3	0,0	11,1,6	2,0,4	427	131	6.9417e-05	0.00535389	1.0,1.0	0.628,1.0,0.315	0.352
29602	Os08g0545700		chr08	+	27330517	27330867	27330517	27330610	27330759	27330867	29602	24,42	8,14	22,9,11	0,0,1	262	131	1.11975e-07	4.76251e-05	0.6,0.6	1.0,1.0,0.846	-0.349
29616	Os01g0949400		chr01	-	41823274	41823586	41823274	41823416	41823492	41823586	29616	34,37	2,4	36,15,18	0,0,0	207	131	0.000912972	0.0309517	0.915,0.854	1.0,1.0,1.0	-0.115
29684	Os07g0627000		chr07	+	25982449	25982836	25982449	25982589	25982682	25982836	29684	0,0	6,1	1,0,9	3,1,7	224	131	0.000280176	0.0141708	0.0,0.0	0.163,0.0,0.429	-0.197
29713	Os03g0701800		chr03	+	28184377	28184852	28184377	28184532	28184730	28184852	29713	1,1	3,2	2,3,3	1,0,1	311	131	0.000200544	0.0112815	0.123,0.174	0.457,1.0,0.558	-0.523
29789	Os09g0128400		chr09	-	2182841	2183542	2182841	2183331	2183435	2183542	29789	85,32	24,8	23,16,21	0,0,4	235	131	0.000353243	0.0164716	0.664,0.69	1.0,1.0,0.745	-0.238
29793	Os09g0131400		chr09	-	2397163	2397458	2397163	2397301	2397444	2397458	29793	89,68	11,7	89,31,90	35,14,20	262	131	0.000391413	0.017693	0.802,0.829	0.56,0.525,0.692	0.223
29831	Os09g0244900		chr09	+	3373378	3375886	3373378	3373607	3375510	3375886	29831	27,6	0,4	23,12,20	0,0,0	2016	131	0.00105779	0.0340128	1.0,0.089	1.0,1.0,1.0	-0.456
29923	Os09g0280600		chr09	-	5938227	5938654	5938227	5938269	5938615	5938654	29923	22,4	5,1	37,12,26	0,1,0	459	131	5.18483e-06	0.000861204	0.557,0.533	1.0,0.774,1.0	-0.38
29929	Os01g0535400		chr01	-	19457781	19458225	19457781	19457922	19458035	19458225	29929	2,5	0,0	10,4,5	13,0,6	244	131	6.85238e-06	0.00104882	1.0,1.0	0.292,1.0,0.309	0.466
30208	Os09g0401900		chr09	+	14097977	14098296	14097977	14098078	14098159	14098296	30208	6,4	12,20	4,1,2	44,31,50	212	131	0.00123337	0.0379416	0.236,0.11	0.053,0.02,0.024	0.141
30221	Os01g0958800		chr01	-	42267817	42268099	42267817	42267891	42268010	42268099	30221	3,5	6,6	1,0,0	4,9,9	250	131	2.81154e-05	0.00292307	0.208,0.304	0.116,0.0,0.0	0.217
30338	Os09g0436500		chr09	+	16060141	16060294	16060141	16060148	16060219	16060294	30338	43,26	0,11	56,11,34	0,0,0	202	131	5.46838e-05	0.00459589	1.0,0.605	1.0,1.0,1.0	-0.198
30352	Os09g0436500		chr09	+	16070983	16071248	16070983	16071054	16071134	16071248	30352	16,26	16,22	46,31,50	13,8,5	211	131	7.63647e-06	0.001146	0.383,0.423	0.687,0.706,0.861	-0.348
30361	Os09g0436500		chr09	+	16071134	16071435	16071134	16071259	16071334	16071435	30361	9,12	7,18	21,8,28	3,0,5	206	131	5.5014e-06	0.000887528	0.45,0.298	0.817,1.0,0.781	-0.492
30408	Os02g0564700		chr02	-	21437587	21437949	21437587	21437755	21437867	21437949	30408	2,0	28,13	6,4,8	35,9,27	243	131	0.00126269	0.038611	0.037,0.0	0.085,0.193,0.138	-0.12
30411	Os09g0452300		chr09	+	16964006	16964259	16964006	16964073	16964185	16964259	30411	30,25	0,6	22,21,15	0,0,0	243	131	0.000854588	0.0294352	1.0,0.692	1.0,1.0,1.0	-0.154
30435	Os09g0454600		chr09	+	17082558	17082944	17082558	17082619	17082729	17082944	30435	5,0	50,25	12,2,13	24,41,27	241	131	0.000796206	0.028149	0.052,0.0	0.214,0.026,0.207	-0.123
30436	Os01g0201900		chr01	-	5593565	5593949	5593565	5593833	5593905	5593949	30436	1,1	0,0	0,0,1	3,2,3	203	131	2.0739e-13	6.46848e-10	1.0,1.0	0.0,0.0,0.177	0.941
30467	Os09g0465600		chr09	-	17650995	17651462	17650995	17651064	17651158	17651462	30467	45,29	5,4	21,13,15	2,0,0	225	131	0.00137024	0.0407891	0.84,0.808	0.859,1.0,1.0	-0.129
30504	Os08g0436600		chr08	+	21209163	21209655	21209163	21209258	21209533	21209655	30504	11,5	1,0	1,0,4	4,1,0	388	131	0.000144429	0.00879448	0.788,1.0	0.078,0.0,1.0	0.535
30697	Os04g0693250		chr04	+	35496696	35496995	35496696	35496856	35496935	35496995	30697	8,7	0,0	8,4,5	4,5,1	210	131	1.23222e-06	0.000306102	1.0,1.0	0.555,0.333,0.757	0.452
30725	Os09g0525400		chr09	-	20529503	20529756	20529503	20529612	20529727	20529756	30725	9,4	8,0	2,7,9	0,0,0	246	131	0.000346827	0.0163078	0.375,1.0	1.0,1.0,1.0	-0.312
30850	Os07g0100300		chr07	+	19078	19346	19078	19150	19258	19346	30850	33,24	0,6	13,8,17	0,0,0	239	131	0.000977245	0.0323494	1.0,0.687	1.0,1.0,1.0	-0.156
30852	Os07g0100300		chr07	+	19105	19588	19105	19414	19510	19588	30852	25,7	6,0	5,9,1	0,0,0	227	131	0.000272795	0.0139348	0.706,1.0	1.0,1.0,1.0	-0.147
30966	Os09g0570900		chr09	-	22794192	22796145	22794192	22794520	22795888	22796145	30966	3,1	0,0	5,2,4	2,0,1	1481	131	0.00161621	0.0456885	1.0,1.0	0.181,1.0,0.261	0.519
31024	Os11g0135900		chr11	-	1659777	1660177	1659777	1659863	1660076	1660177	31024	17,6	1,0	4,2,11	1,2,3	326	131	0.000535978	0.0220607	0.872,1.0	0.616,0.287,0.596	0.436
31127	Os10g0154000		chr10	-	3359169	3359512	3359169	3359255	3359348	3359512	31127	5,7	0,0	4,3,14	0,1,5	224	131	0.00101769	0.033194	1.0,1.0	1.0,0.637,0.621	0.247
31186	Os06g0661400		chr06	+	27257415	27257782	27257415	27257543	27257689	27257782	31186	11,5	25,17	3,1,6	54,19,31	262	131	0.00118502	0.037043	0.18,0.128	0.027,0.026,0.088	0.107
31288	Os06g0649600		chr06	+	26555437	26555834	26555437	26555533	26555714	26555834	31288	35,30	8,0	43,32,83	1,0,0	294	131	0.00012889	0.00809412	0.661,1.0	0.95,1.0,1.0	-0.153
31469	Os10g0411700		chr10	-	14324535	14324864	14324535	14324658	14324768	14324864	31469	14,7	4,1	20,10,32	0,0,0	241	131	0.000118931	0.00767471	0.655,0.792	1.0,1.0,1.0	-0.276
31490	Os10g0412800		chr10	+	14404928	14405183	14404928	14405041	14405116	14405183	31490	17,8	0,0	20,9,10	5,2,2	206	131	8.09552e-05	0.00593341	1.0,1.0	0.718,0.741,0.761	0.26
31526	Os06g0702500		chr06	+	29627310	29627602	29627310	29627377	29627493	29627602	31526	4,4	16,12	0,0,1	16,1,13	247	131	0.000372378	0.0170251	0.117,0.15	0.0,0.0,0.039	0.121
31772	Os11g0183700		chr11	+	4227070	4227424	4227070	4227172	4227281	4227424	31772	130,63	10,5	79,26,85	20,5,15	240	131	0.00149083	0.0435021	0.876,0.873	0.683,0.739,0.756	0.149
31967	Os03g0859800		chr03	-	36288020	36288427	36288020	36288095	36288176	36288427	31967	14,10	0,0	11,6,11	2,6,0	212	131	0.00023313	0.0124178	1.0,1.0	0.773,0.382,1.0	0.282
32046	Os01g0752800		chr01	-	31586964	31587411	31586964	31587163	31587327	31587411	32046	76,70	14,6	127,49,82	0,6,3	277	131	0.00119967	0.0373349	0.72,0.847	1.0,0.794,0.928	-0.124
32073	Os10g0578800		chr10	-	23076992	23077446	23076992	23077170	23077369	23077446	32073	280,164	316,252	286,61,178	695,230,370	312	131	7.46585e-08	3.61334e-05	0.271,0.215	0.147,0.1,0.168	0.105
32077	Os10g0578950		chr10	-	23084080	23084377	23084080	23084148	23084275	23084377	32077	75,33	147,71	2,0,4	21,27,18	258	131	2.37465e-07	8.33236e-05	0.206,0.191	0.046,0.0,0.101	0.149
32091	Os10g0579600		chr10	+	23114931	23115157	23114931	23114936	23115090	23115157	32091	24,23	10,5	70,25,40	0,3,0	267	131	1.95e-07	7.01776e-05	0.541,0.693	1.0,0.803,1.0	-0.317
32134	Os11g0105750		chr11	-	261462	261648	261462	261547	261601	261648	32134	32,14	7,6	24,19,3	0,2,0	185	131	2.64362e-05	0.00282163	0.764,0.623	1.0,0.871,1.0	-0.263
32214	Os11g0135300		chr11	-	1641832	1642065	1641832	1641877	1641962	1642065	32214	0,6	4,4	1,2,1	0,0,0	216	131	6.4335e-10	6.44981e-07	0.0,0.476	1.0,1.0,1.0	-0.762
32225	Os11g0138400		chr11	-	1785916	1786246	1785916	1786027	1786189	1786246	32225	0,0	9,5	6,0,6	9,3,13	275	131	0.000170649	0.00997979	0.0,0.0	0.241,0.0,0.18	-0.14
32345	Os11g0182400		chr11	-	4137362	4137833	4137362	4137466	4137554	4137833	32345	7,6	2,2	6,13,5	0,0,0	219	131	0.000512121	0.0213607	0.677,0.642	1.0,1.0,1.0	-0.341
32395	Os11g0217500		chr11	-	6123297	6123701	6123297	6123433	6123609	6123701	32395	45,13	2,4	24,7,36	2,0,0	289	131	0.00170011	0.0476733	0.911,0.596	0.845,1.0,1.0	-0.195
32600	Os11g0425300		chr11	-	13463822	13464148	13463822	13463978	13464088	13464148	32600	14,24	0,2	18,2,10	2,5,6	241	131	0.000552079	0.0225483	1.0,0.867	0.83,0.179,0.475	0.439

## Sheet: SE
ID	GeneID	geneSymbol	chr	strand	exonStart_0base	exonEnd	upstreamES	upstreamEE	downstreamES	downstreamEE	ID.1	IJC_SAMPLE_1	SJC_SAMPLE_1	IJC_SAMPLE_2	SJC_SAMPLE_2	IncFormLen	SkipFormLen	PValue	FDR	IncLevel1	IncLevel2	IncLevelDifference
87	Os12g0517100		chr12	+	20101176	20102648	20100296	20100516	20102793	20103252	87	32,45	6,2	70,64,112	0,1,0	1585	131	2.848e-07	8.43342e-05	0.306,0.65	1.0,0.841,1.0	-0.469
88	Os12g0516200		chr12	-	20058714	20058819	20058130	20058361	20059458	20059545	88	724,945	5,28	87,124,22	19,32,4	236	131	0	0	0.988,0.949	0.718,0.683,0.753	0.25
153	Os12g0292900		chr12	+	11352169	11352269	11351658	11351729	11352838	11352901	153	170,112	17,4	52,15,25	0,0,0	231	131	5.12958e-06	0.000806677	0.85,0.941	1.0,1.0,1.0	-0.105
155	Os12g0472500		chr12	+	16988938	16989098	16988414	16988589	16989790	16989907	155	1,0	0,2	6,4,2	0,0,0	273	131	0.00105147	0.0345544	1.0,0.0	1.0,1.0,1.0	-0.5
220	Os12g0182700		chr12	+	4195768	4195843	4195159	4195410	4196128	4196230	220	129,100	18,9	27,8,18	1,0,0	206	131	1.69954e-05	0.00187386	0.82,0.876	0.945,1.0,1.0	-0.134
266	Os12g0143800		chr12	-	2156443	2156501	2156312	2156358	2156670	2156709	266	1,2	1,0	1,3,0	3,8,3	189	131	0.000950972	0.0323203	0.409,1.0	0.188,0.206,0.0	0.573
280	Os12g0128800		chr12	+	1372228	1372347	1371612	1371763	1372482	1372554	280	30,29	7,10	33,23,43	1,0,4	250	131	5.81882e-05	0.00442533	0.692,0.603	0.945,1.0,0.849	-0.284
290	Os12g0116200		chr12	-	796953	797139	795605	796420	797466	797635	290	42,30	8,3	80,26,74	2,0,1	299	131	1.11704e-05	0.00141331	0.697,0.814	0.946,1.0,0.97	-0.217
341	Os12g0174800		chr12	-	3793183	3793326	3792964	3793106	3793814	3793940	341	204,182	30,20	173,112,245	6,6,8	262	131	2.78163e-06	0.000493303	0.773,0.82	0.935,0.903,0.939	-0.129
344	Os11g0635000		chr11	-	25008166	25008190	25004866	25007147	25008673	25009215	344	10,7	8,2	6,1,2	0,0,0	155	131	7.2911e-08	2.74254e-05	0.514,0.747	1.0,1.0,1.0	-0.369
469	Os06g0530700		chr06	-	19784851	19784883	19783474	19784579	19785161	19785258	469	0,0	22,9	3,3,4	22,13,17	163	131	0.000532722	0.0211833	0.0,0.0	0.099,0.156,0.159	-0.138
470	Os04g0647300		chr04	-	32935187	32935312	32933241	32934458	32936321	32937209	470	26,27	1,0	36,25,49	2,2,13	256	131	0.000272152	0.0132436	0.93,1.0	0.902,0.865,0.659	0.156
619	Os04g0477000		chr04	+	23876842	23878060	23876683	23876753	23878169	23878830	619	157,90	6,0	128,63,130	0,0,0	1331	131	0.000352589	0.0159065	0.72,1.0	1.0,1.0,1.0	-0.14
661	Os04g0380300		chr04	-	18606290	18606384	18603870	18604848	18608979	18609094	661	451,194	209,57	8,11,25	2,2,0	225	131	0.000579329	0.0223771	0.557,0.665	0.7,0.762,1.0	-0.21
772	Os11g0517800		chr11	-	18566305	18566408	18565978	18566130	18566651	18566761	772	0,1	6,3	5,3,8	7,4,11	234	131	0.000467025	0.0193755	0.0,0.157	0.286,0.296,0.289	-0.212
776	Os04g0228300		chr04	+	8593015	8593099	8592181	8592269	8593287	8593413	776	55,39	50,29	103,61,81	41,21,27	215	131	9.36434e-05	0.00625075	0.401,0.45	0.605,0.639,0.646	-0.205
861	Os04g0543600		chr04	-	27216141	27216472	27214114	27214889	27216941	27217164	861	4,4	0,0	17,10,15	3,0,5	444	131	5.14009e-05	0.00404165	1.0,1.0	0.626,1.0,0.47	0.301
977	Os02g0555200		chr02	-	20972865	20973015	20972106	20972145	20975103	20975209	977	13,10	4,1	45,18,44	1,0,0	263	131	0.000201443	0.0108285	0.618,0.833	0.957,1.0,1.0	-0.26
992	Os04g0626500		chr04	+	31861446	31861667	31861274	31861369	31861789	31862291	992	114,86	0,0	120,36,105	2,12,0	334	131	0.00042875	0.018276	1.0,1.0	0.959,0.541,1.0	0.167
1546	Os12g0554500		chr12	-	22532154	22532257	22531622	22531741	22533060	22533333	1546	82,44	0,2	63,23,59	9,9,4	234	131	1.68015e-05	0.00187068	1.0,0.925	0.797,0.589,0.892	0.203
1677	Os03g0213600		chr03	+	5952991	5953563	5952610	5952892	5954350	5954474	1677	50,37	0,0	103,48,122	4,2,3	685	131	0.00102643	0.0342575	1.0,1.0	0.831,0.821,0.886	0.154
1734	Os03g0564200		chr03	+	20316016	20316088	20313407	20313512	20317742	20318292	1734	85,58	14,13	17,15,17	0,2,1	203	131	0.000767176	0.0275185	0.797,0.742	1.0,0.829,0.916	-0.145
1865	Os04g0531300		chr04	+	26567029	26567168	26565543	26565713	26567594	26567731	1865	14,20	1,0	17,6,13	0,4,4	262	131	0.00154717	0.0454757	0.875,1.0	1.0,0.429,0.619	0.255
1911	Os08g0233600		chr08	-	8118952	8119227	8118690	8118789	8119367	8119485	1911	100,49	45,18	67,21,91	8,5,19	388	131	0.0017835	0.0496438	0.429,0.479	0.739,0.586,0.618	-0.194
1946	Os02g0793500		chr02	-	33724342	33724452	33724128	33724269	33724616	33724854	1946	12,8	6,0	11,8,13	0,0,0	241	131	0.000434478	0.0184074	0.521,1.0	1.0,1.0,1.0	-0.24
2022	Os01g0782500		chr01	-	33155933	33156647	33155556	33155687	33158115	33158317	2022	1293,967	286,278	713,271,538	274,149,258	827	131	1.08308e-07	3.76844e-05	0.417,0.355	0.292,0.224,0.248	0.131
2206	Os01g0701500		chr01	+	29045557	29045710	29045048	29045272	29046231	29047039	2206	1,6	0,0	45,4,9	4,0,3	266	131	0.000855183	0.0299422	1.0,1.0	0.847,1.0,0.596	0.186
2347	Os11g0170400		chr11	+	3429272	3429397	3427508	3427715	3430751	3430809	2347	32,28	2,6	19,5,20	2,0,0	256	131	0.0015513	0.0455489	0.891,0.705	0.829,1.0,1.0	-0.145
2349	Os11g0170400		chr11	+	3430272	3430402	3426667	3428886	3430751	3430809	2349	256,188	19,16	277,136,263	11,0,1	261	131	1.22095e-06	0.000267599	0.871,0.855	0.927,1.0,0.992	-0.11
2504	Os01g0695700		chr01	+	28773551	28773606	28768975	28769242	28774263	28774439	2504	35,15	4,1	49,20,29	23,11,10	186	131	0.00026207	0.0129339	0.86,0.914	0.6,0.562,0.671	0.276
2533	Os04g0562000		chr04	+	28133755	28133813	28133535	28133670	28134459	28134569	2533	67,57	20,7	77,41,62	4,1,2	189	131	1.5025e-05	0.00174259	0.699,0.849	0.93,0.966,0.956	-0.177
2591	Os02g0832700		chr02	+	35810701	35810782	35807420	35807644	35810881	35810970	2591	68,59	0,5	58,10,43	4,3,15	212	131	0.00115006	0.037008	1.0,0.879	0.9,0.673,0.639	0.202
2601	Os10g0568200		chr10	+	22530566	22530762	22530088	22530240	22531227	22531693	2601	15,18	0,1	15,6,11	8,2,0	309	131	0.0010194	0.0340635	1.0,0.884	0.443,0.56,1.0	0.274
2646	Os04g0330900		chr04	-	15397320	15397555	15395988	15397239	15398419	15398536	2646	179,101	59,34	78,32,60	6,1,8	348	131	5.93949e-06	0.000884094	0.533,0.528	0.83,0.923,0.738	-0.3
2647	Os04g0330900		chr04	-	15397665	15397818	15395988	15397239	15398419	15398536	2647	70,50	59,34	40,14,30	6,1,8	266	131	8.52397e-06	0.00116879	0.369,0.42	0.767,0.873,0.649	-0.369
2671	Os03g0325400		chr03	-	11839825	11839897	11836593	11837006	11841741	11841914	2671	22,16	6,5	9,13,13	21,10,21	203	131	9.1182e-05	0.00610109	0.703,0.674	0.217,0.456,0.285	0.369
2830	Os02g0751100		chr02	+	31565601	31565737	31564813	31565254	31567126	31567359	2830	46,32	0,2	60,19,94	20,1,12	262	131	0.000155424	0.00898798	1.0,0.889	0.6,0.905,0.797	0.177
2883	Os01g0687700		chr01	-	28372814	28372918	28372515	28372687	28374383	28374507	2883	123,73	9,9	162,60,115	2,0,7	235	131	0.00110681	0.0359906	0.884,0.819	0.978,1.0,0.902	-0.109
2965	Os02g0139500		chr02	-	2111802	2111883	2111495	2111579	2112137	2112310	2965	50,30	1,2	105,46,383	13,5,61	212	131	0.00077197	0.0275838	0.969,0.903	0.833,0.85,0.795	0.11
3093	Os03g0265600		chr03	-	8768776	8768874	8768595	8768659	8768981	8769131	3093	464,318	51,29	524,265,399	63,77,100	229	131	0.000327426	0.0150893	0.839,0.863	0.826,0.663,0.695	0.123
3103	Os04g0665700		chr04	+	33984133	33984194	33982974	33983178	33985136	33986219	3103	100,76	21,28	164,51,127	11,0,23	192	131	0.000276327	0.0133534	0.765,0.649	0.91,1.0,0.79	-0.193
3129	Os11g0661000		chr11	-	26527173	26527224	26524928	26526875	26527958	26529924	3129	0,0	2,4	1,1,7	6,3,3	182	131	0.000200502	0.0108158	0.0,0.0	0.107,0.194,0.627	-0.309
3177	Os01g0779100		chr01	+	32993513	32993600	32993385	32993437	32993866	32993989	3177	53,48	14,12	77,34,69	5,1,2	218	131	1.51902e-06	0.000330327	0.695,0.706	0.902,0.953,0.954	-0.236
3488	Os08g0369600		chr08	-	17220181	17220649	17219764	17219872	17221050	17221237	3488	153,107	25,19	125,96,207	8,4,15	581	131	0.000151698	0.00889641	0.58,0.559	0.779,0.844,0.757	-0.224
3622	Os03g0171300		chr03	-	3815139	3815810	3814377	3814755	3817317	3817407	3622	40,61	3,15	196,54,87	5,0,0	784	131	4.6142e-06	0.000746722	0.69,0.405	0.868,1.0,1.0	-0.408
3662	Os03g0607400		chr03	-	22824815	22825237	22824565	22824722	22825900	22826585	3662	11,10	2,3	5,1,4	0,0,0	535	131	3.48908e-06	0.000588598	0.574,0.449	1.0,1.0,1.0	-0.489
3675	Os05g0491500		chr05	-	24156553	24156624	24156204	24156419	24157738	24158054	3675	83,44	168,128	40,16,20	129,118,195	202	131	2.64892e-06	0.000481912	0.243,0.182	0.167,0.081,0.062	0.109
3721	Os01g0299500		chr01	-	10981399	10981423	10981175	10981320	10982211	10982978	3721	110,84	255,207	128,77,145	180,107,162	155	131	1.75725e-05	0.00191067	0.267,0.255	0.375,0.378,0.431	-0.134
3873	Os01g0884500		chr01	-	38414221	38414293	38413180	38413998	38415049	38415106	3873	195,157	13,7	175,87,136	43,3,33	203	131	0.00062515	0.0236043	0.906,0.935	0.724,0.949,0.727	0.121
3895	Os01g0384450		chr01	-	16104254	16104347	16103424	16103491	16104421	16104680	3895	4,7	0,1	12,6,2	5,3,1	224	131	0.00082462	0.0290916	1.0,0.804	0.584,0.539,0.539	0.348
3921	Os10g0198900		chr10	+	6897750	6897813	6897043	6897246	6903027	6903144	3921	1,1	0,0	13,5,29	0,0,10	194	131	0.00145082	0.0435637	1.0,1.0	1.0,1.0,0.662	0.113
4214	Os02g0281200		chr02	+	10445976	10446046	10445781	10445864	10446287	10449733	4214	4,7	0,0	11,5,6	2,2,5	201	131	7.91305e-06	0.0011013	1.0,1.0	0.782,0.62,0.439	0.386
4268	Os01g0846000		chr01	-	36334068	36334110	36333877	36333973	36335643	36335670	4268	1,3	2,2	2,1,1	0,0,0	173	131	0.00011088	0.00706254	0.275,0.532	1.0,1.0,1.0	-0.597
4479	Os06g0491300		chr06	-	16964281	16964485	16963979	16964091	16965018	16965314	4479	10,12	0,0	18,7,15	0,6,2	317	131	0.000240314	0.0123189	1.0,1.0	1.0,0.325,0.756	0.306
4509	Os02g0538400		chr02	+	19949468	19949505	19949285	19949375	19950245	19950421	4509	3,3	0,1	2,1,1	7,1,3	168	131	2.12318e-05	0.00218076	1.0,0.701	0.182,0.438,0.206	0.575
4931	Os08g0216600		chr08	-	6867320	6867463	6866466	6866875	6870597	6870682	4931	7,6	5,0	8,9,10	0,0,0	262	131	0.00169272	0.0483745	0.412,1.0	1.0,1.0,1.0	-0.294
4932	Os01g0354200		chr01	-	14227598	14227690	14227308	14227356	14228121	14228178	4932	43,37	4,3	67,31,73	0,0,1	223	131	0.000215238	0.0113631	0.863,0.879	1.0,1.0,0.977	-0.121
4992	Os10g0329300		chr10	+	9257297	9257349	9256243	9256610	9259975	9260389	4992	25,18	0,0	44,12,18	11,1,4	183	131	7.76794e-06	0.00108876	1.0,1.0	0.741,0.896,0.763	0.2
5068	Os04g0527700		chr04	+	26373315	26373441	26373163	26373195	26374719	26375184	5068	86,58	0,2	107,73,118	10,5,14	257	131	3.63505e-05	0.00316193	1.0,0.937	0.845,0.882,0.811	0.123
5081	Os06g0134200		chr06	+	1833632	1833681	1833278	1833436	1833934	1834503	5081	18,15	3,4	27,8,24	1,0,0	180	131	5.378e-05	0.00417749	0.814,0.732	0.952,1.0,1.0	-0.211
5192	Os07g0486100		chr07	-	17887391	17887471	17886904	17886999	17887562	17887798	5192	85,55	0,4	88,26,64	8,11,4	211	131	0.00150947	0.0447457	1.0,0.895	0.872,0.595,0.909	0.155
5244	Os01g0870300		chr01	+	37728240	37728388	37727420	37727695	37728680	37728820	5244	20,22	0,0	24,14,39	4,1,2	262	131	0.00146139	0.0437397	1.0,1.0	0.75,0.875,0.907	0.156
5261	Os02g0722700		chr02	+	30013169	30013318	30011805	30011891	30014087	30014192	5261	724,509	271,177	660,266,402	345,176,275	262	131	6.14467e-06	0.000902982	0.572,0.59	0.489,0.43,0.422	0.134
5284	Os05g0121600		chr05	-	1158381	1158426	1158102	1158206	1158658	1158892	5284	958,533	992,587	748,467,544	398,236,353	176	131	1.44436e-09	1.21829e-06	0.418,0.403	0.583,0.596,0.534	-0.16
5402	Os05g0185700		chr05	-	5261460	5261828	5261209	5261322	5261993	5262141	5402	122,72	5,5	128,71,153	0,0,2	481	131	2.23988e-05	0.00223466	0.869,0.797	1.0,1.0,0.954	-0.152
5446	Os05g0228400		chr05	-	7803925	7803976	7802685	7803441	7805718	7805772	5446	24,15	9,3	73,22,34	3,0,5	182	131	0.00125633	0.0396243	0.657,0.783	0.946,1.0,0.83	-0.205
5481	Os03g0650400		chr03	+	25238385	25238448	25238154	25238217	25238646	25238730	5481	63,57	13,10	142,89,117	11,0,7	194	131	0.000113875	0.00718755	0.766,0.794	0.897,1.0,0.919	-0.159
5539	Os05g0337500		chr05	-	15777948	15777999	15776784	15777539	15778183	15778247	5539	209,118	38,16	146,52,88	38,25,78	182	131	0.000145788	0.00866836	0.798,0.841	0.734,0.6,0.448	0.226
5734	Os08g0359200		chr08	-	16523549	16523622	16521922	16522144	16523779	16523933	5734	253,185	44,21	285,106,209	108,32,70	204	131	1.04527e-06	0.000236545	0.787,0.85	0.629,0.68,0.657	0.163
6150	Os01g0915800		chr01	-	39915527	39915590	39914952	39915043	39916188	39916238	6150	1702,1626	203,166	1639,633,1492	426,232,438	194	131	0	0	0.85,0.869	0.722,0.648,0.697	0.17
6165	Os03g0364700		chr03	+	14234777	14234805	14234497	14234619	14234890	14235225	6165	178,100	311,137	63,63,82	60,45,65	159	131	2.8944e-05	0.00266774	0.32,0.376	0.464,0.536,0.51	-0.155
6189	Os06g0302000		chr06	+	11315033	11315156	11314612	11314735	11315451	11315574	6189	3,30	2,7	15,13,12	0,0,0	254	131	2.1067e-07	6.63371e-05	0.436,0.689	1.0,1.0,1.0	-0.438
6259	Os06g0483900		chr06	-	16479754	16479835	16478929	16479373	16481014	16481720	6259	167,127	0,6	135,58,106	12,4,15	212	131	2.79065e-05	0.00258066	1.0,0.929	0.874,0.9,0.814	0.102
6390	Os05g0121700		chr05	-	1188340	1188421	1187440	1187506	1188721	1188777	6390	9,9	0,0	20,10,16	10,4,2	212	131	1.19272e-05	0.00148212	1.0,1.0	0.553,0.607,0.832	0.336
6480	Os11g0704550		chr11	+	28833080	28833155	28832691	28832970	28833627	28833726	6480	5,8	3,3	9,1,9	0,0,2	206	131	0.000649532	0.0243007	0.515,0.629	1.0,1.0,0.741	-0.342
6519	Os05g0121400		chr05	+	1142238	1142411	1142016	1142116	1142567	1142711	6519	139,77	0,4	151,66,140	16,12,1	286	131	0.00147928	0.04418	1.0,0.898	0.812,0.716,0.985	0.111
6637	Os07g0136800		chr07	+	1957902	1958009	1956019	1956222	1958603	1959471	6637	21,9	0,0	43,12,14	2,6,2	238	131	0.000122145	0.00757216	1.0,1.0	0.922,0.524,0.794	0.253
6700	Os07g0182900		chr07	+	4382351	4382465	4380869	4381277	4383434	4383474	6700	15,8	0,0	69,16,27	5,0,4	245	131	0.00160626	0.0466218	1.0,1.0	0.881,1.0,0.783	0.112
6723	Os05g0345400		chr05	-	16263118	16263237	16262954	16263029	16263321	16263478	6723	86,30	1,9	82,10,66	0,0,1	250	131	7.41334e-05	0.00534586	0.978,0.636	1.0,1.0,0.972	-0.184
6779	Os07g0235800		chr07	+	7546419	7546450	7546273	7546299	7546533	7546621	6779	79,72	16,19	201,88,364	20,9,18	162	131	1.69268e-05	0.00187386	0.8,0.754	0.89,0.888,0.942	-0.13
6820	Os07g0407700		chr07	-	12655217	12655322	12654771	12655126	12655708	12656067	6820	18,24	16,18	36,12,46	8,2,16	236	131	0.0010745	0.0351347	0.384,0.425	0.714,0.769,0.615	-0.295
6822	Os07g0407700		chr07	-	12655217	12655322	12654771	12655129	12655708	12656067	6822	60,46	35,39	94,47,96	31,13,29	236	131	0.000356318	0.0160228	0.488,0.396	0.627,0.667,0.648	-0.205
6837	Os07g0414200		chr07	-	13064940	13065043	13064723	13064866	13065196	13065285	6837	108,76	7,5	59,25,104	21,8,10	234	131	0.00139459	0.0425173	0.896,0.895	0.611,0.636,0.853	0.196
6912	Os07g0615400		chr07	+	25359325	25359387	25357840	25358125	25359900	25360003	6912	85,69	3,2	78,15,62	19,6,18	193	131	2.72618e-08	1.28616e-05	0.951,0.959	0.736,0.629,0.7	0.267
6978	Os07g0542600		chr07	-	21442100	21442308	21441780	21442018	21443624	21443752	6978	153,154	15,3	15,19,16	0,0,0	321	131	4.25166e-05	0.00355391	0.806,0.954	1.0,1.0,1.0	-0.12
7151	Os08g0238600		chr08	+	8412473	8412495	8412263	8412306	8419261	8419352	7151	5,4	2,4	1,4,7	0,2,0	153	131	0.00130376	0.0406535	0.682,0.461	1.0,0.631,1.0	-0.306
7352	Os01g0678500		chr01	-	27917945	27918055	27916702	27916763	27918574	27918670	7352	228,149	18,19	75,32,81	38,9,21	241	131	1.87473e-06	0.000372737	0.873,0.81	0.518,0.659,0.677	0.224
7373	Os08g0243100		chr08	+	8706087	8706152	8704338	8704514	8706240	8706342	7373	67,46	0,0	58,27,41	14,0,3	196	131	1.0573e-05	0.0013625	1.0,1.0	0.735,1.0,0.901	0.121
7434	Os08g0352400		chr08	-	16075043	16075128	16074340	16074739	16076790	16077044	7434	77,46	11,9	48,35,54	1,1,1	216	131	1.92011e-06	0.000376382	0.809,0.756	0.967,0.955,0.97	-0.181
7590	Os06g0516800		chr06	-	18913867	18914164	18913387	18913769	18914321	18914486	7590	22,46	0,0	14,3,52	8,0,2	410	131	0.000234252	0.0120748	1.0,1.0	0.359,1.0,0.893	0.249
7687	Os02g0789400		chr02	-	33542423	33542620	33541861	33542247	33542734	33542860	7687	94,71	0,3	92,39,82	3,7,10	310	131	0.000724121	0.0262712	1.0,0.909	0.928,0.702,0.776	0.153
7778	Os09g0436500		chr09	+	16061076	16061165	16060219	16060294	16062014	16062153	7778	158,99	3,2	154,34,119	17,4,10	220	131	3.68472e-05	0.00318522	0.969,0.967	0.844,0.835,0.876	0.116
7782	Os09g0436500		chr09	+	16062014	16062153	16060219	16060294	16063654	16063841	7782	305,152	25,14	340,157,358	55,28,90	262	131	2.68559e-05	0.00250851	0.859,0.844	0.756,0.737,0.665	0.132
7894	Os09g0525700		chr09	-	20546171	20546211	20545867	20545925	20546529	20546618	7894	5,7	2,2	12,2,6	0,0,1	171	131	0.00161576	0.0467332	0.657,0.728	1.0,1.0,0.821	-0.248
7895	Os09g0526600		chr09	-	20593661	20594611	20591251	20591647	20594731	20595141	7895	468,439	92,19	573,476,545	13,7,7	1063	131	8.54242e-05	0.00585661	0.385,0.74	0.845,0.893,0.906	-0.319
7944	Os11g0111800		chr11	+	558208	558400	553155	553272	558555	558648	7944	29,39	9,14	114,64,259	9,1,16	305	131	4.25837e-07	0.000115079	0.581,0.545	0.845,0.965,0.874	-0.332
8002	Os06g0225400		chr06	-	6490458	6490509	6490252	6490386	6491398	6491711	8002	4,14	2,4	9,9,12	0,0,0	182	131	1.23591e-05	0.00150225	0.59,0.716	1.0,1.0,1.0	-0.347
8015	Os04g0280200		chr04	+	11872709	11872765	11871953	11872244	11872953	11873113	8015	48,26	24,10	19,7,31	0,0,2	187	131	3.60658e-09	2.45897e-06	0.584,0.646	1.0,1.0,0.916	-0.357
8032	Os03g0621700		chr03	-	23588398	23588480	23587786	23588305	23588553	23588650	8032	4,3	3,2	4,1,6	0,0,0	213	131	2.52161e-06	0.000467927	0.451,0.48	1.0,1.0,1.0	-0.534
8324	Os02g0805300		chr02	-	34359895	34359979	34358924	34359186	34360074	34360428	8324	5,2	1,0	8,1,5	4,2,2	215	131	0.00177728	0.0496182	0.753,1.0	0.549,0.234,0.604	0.414
8330	Os11g0227600		chr11	-	6696076	6696366	6695390	6695963	6696672	6698286	8330	26,14	5,2	27,16,39	2,0,0	403	131	9.51379e-05	0.00629018	0.628,0.695	0.814,1.0,1.0	-0.277
8338	Os11g0251400		chr11	-	8168856	8169200	8165632	8166577	8169738	8169942	8338	2586,1271	228,174	726,450,606	159,70,133	457	131	2.93994e-05	0.00270076	0.765,0.677	0.567,0.648,0.566	0.127
8357	Os11g0286800		chr11	-	10362180	10362369	10360631	10361054	10364107	10364181	8357	156,215	16,3	74,20,314	9,2,63	302	131	0.000269682	0.0131464	0.809,0.969	0.781,0.813,0.684	0.13
8371	Os11g0303200		chr11	+	11397790	11398118	11397509	11397648	11400036	11400230	8371	54,63	9,3	172,74,145	4,2,0	441	131	0.000199886	0.0108158	0.641,0.862	0.927,0.917,1.0	-0.197
8372	Os11g0303200		chr11	+	11398550	11398641	11396899	11397648	11400036	11400230	8372	40,24	9,3	90,16,51	4,2,0	222	131	0.000912449	0.0313169	0.724,0.825	0.93,0.825,1.0	-0.144
8397	Os11g0477400		chr11	+	16730202	16730341	16709703	16709755	16733382	16733737	8397	2,1	0,0	13,6,9	6,1,0	262	131	0.000293576	0.0138503	1.0,1.0	0.52,0.75,1.0	0.243
8485	Os12g0615300		chr12	+	26094609	26094916	26094224	26094283	26095978	26096161	8485	4,2	2,2	11,2,16	2,0,0	420	131	0.000109532	0.0070287	0.384,0.238	0.632,1.0,1.0	-0.566
8595	Os12g0544600		chr12	-	21966013	21966254	21965107	21965151	21966322	21966428	8595	33,24	3,3	7,5,25	0,0,1	354	131	0.000438201	0.0184808	0.803,0.748	1.0,1.0,0.902	-0.192
8617	Os12g0516200		chr12	-	20058701	20058819	20058130	20058361	20059458	20059545	8617	359,444	5,28	40,40,2	19,32,4	249	131	1.28786e-14	3.98306e-11	0.974,0.893	0.526,0.397,0.208	0.556
8789	Os12g0292900		chr12	+	11352169	11352391	11351561	11351729	11352838	11352901	8789	227,154	17,4	55,18,36	0,0,0	335	131	6.1637e-06	0.000902982	0.839,0.938	1.0,1.0,1.0	-0.112
8790	Os12g0292900		chr12	+	11352169	11352398	11351561	11351729	11352838	11352901	8790	228,156	17,4	55,18,36	0,0,0	342	131	6.1527e-06	0.000902982	0.837,0.937	1.0,1.0,1.0	-0.113
8799	Os12g0285500		chr12	+	10850634	10850702	10850204	10850292	10851789	10851880	8799	44,41	3,4	58,35,78	1,0,0	199	131	0.000413856	0.0178047	0.906,0.871	0.974,1.0,1.0	-0.103
8800	Os12g0285500		chr12	+	10850640	10850702	10850204	10850292	10851789	10851880	8800	38,42	3,4	45,31,71	1,0,0	193	131	0.000409647	0.0177333	0.896,0.877	0.968,1.0,1.0	-0.103
8828	Os12g0271700		chr12	-	9920491	9920928	9916928	9917032	9922078	9922221	8828	12,29	45,13	1,4,0	21,7,4	550	131	0.00043571	0.0184316	0.06,0.347	0.011,0.12,0.0	0.16
8846	Os12g0267064		chr12	-	9516134	9516249	9515523	9515728	9516620	9516736	8846	1,2	0,0	7,3,0	3,1,3	246	131	7.93449e-07	0.000187166	1.0,1.0	0.554,0.615,0.0	0.61
8847	Os12g0267064		chr12	-	9516134	9516289	9515523	9515728	9516620	9516736	8847	23,45	0,0	25,17,22	3,1,3	268	131	0.000724852	0.0262712	1.0,1.0	0.803,0.893,0.782	0.174
8848	Os12g0267064		chr12	-	9516134	9516315	9515523	9515728	9516620	9516736	8848	7,7	0,0	12,7,3	3,1,3	294	131	1.14345e-05	0.00144018	1.0,1.0	0.641,0.757,0.308	0.431
8849	Os12g0267064		chr12	-	9516484	9516535	9515523	9515728	9516620	9516736	8849	2,5	0,0	7,4,2	3,1,3	182	131	1.55694e-05	0.00177612	1.0,1.0	0.627,0.742,0.324	0.436
8858	Os12g0263800		chr12	-	9304596	9304876	9301744	9303302	9305669	9305743	8858	30,17	6,5	40,16,24	3,0,0	393	131	8.18481e-05	0.00570305	0.625,0.531	0.816,1.0,1.0	-0.361
8860	Os12g0263800		chr12	-	9304749	9304876	9301744	9303302	9305669	9305743	8860	28,17	6,5	42,15,24	3,0,0	258	131	5.74293e-05	0.0044037	0.703,0.633	0.877,1.0,1.0	-0.291
8861	Os12g0263800		chr12	-	9304749	9305154	9301744	9303302	9305669	9305743	8861	4,3	6,5	6,4,13	3,0,0	518	131	0.000216014	0.0113631	0.144,0.132	0.336,1.0,1.0	-0.641
8974	Os12g0182700		chr12	+	4195675	4195843	4195159	4195410	4196128	4196230	8974	58,32	18,9	18,4,5	1,0,0	281	131	1.62167e-06	0.000341214	0.6,0.624	0.894,1.0,1.0	-0.353
8986	Os12g0171200		chr12	+	3623807	3624036	3623562	3623646	3625086	3625149	8986	5,2	45,25	18,5,17	29,12,24	342	131	2.57595e-06	0.000471721	0.041,0.03	0.192,0.138,0.213	-0.146
9006	Os12g0163800		chr12	-	3236848	3236865	3236585	3236726	3236994	3237075	9006	31,21	2,0	21,29,10	5,6,6	148	131	0.000215968	0.0113631	0.932,1.0	0.788,0.811,0.596	0.234
9013	Os12g0518000		chr12	-	20136281	20136355	20136010	20136136	20136749	20137159	9013	1,7	0,0	14,3,9	4,0,3	205	131	0.000196529	0.0107425	1.0,1.0	0.691,1.0,0.657	0.217
9061	Os12g0132800		chr12	-	1584566	1584666	1584175	1584499	1584879	1584923	9061	210,138	44,35	52,28,69	23,21,42	231	131	2.39473e-05	0.00231449	0.73,0.691	0.562,0.431,0.482	0.219
9093	Os12g0116200		chr12	-	796953	797207	795605	796420	797466	797635	9093	43,30	8,3	80,26,78	2,0,1	367	131	1.08201e-05	0.00138792	0.657,0.781	0.935,1.0,0.965	-0.248
9116	Os12g0111700		chr12	+	611373	611421	610578	610732	611983	612177	9116	18,6	1,4	14,6,12	0,0,0	179	131	0.00113314	0.0365903	0.929,0.523	1.0,1.0,1.0	-0.274
9138	Os12g0106600		chr12	+	352468	352662	351733	351905	353109	353206	9138	46,37	6,0	15,10,17	0,0,0	307	131	0.00111688	0.0362335	0.766,1.0	1.0,1.0,1.0	-0.117
9139	Os12g0106600		chr12	+	352468	352672	351733	351905	353109	353206	9139	24,10	6,0	2,1,5	0,0,0	317	131	0.000230629	0.0119323	0.623,1.0	1.0,1.0,1.0	-0.189
9140	Os12g0106600		chr12	+	352505	352662	351733	351905	353109	353206	9140	35,30	6,0	13,10,16	0,0,0	270	131	0.000877462	0.0304679	0.739,1.0	1.0,1.0,1.0	-0.131
9190	Os11g0683500		chr11	-	27650739	27650915	27649519	27649630	27651031	27651098	9190	13,5	24,26	1,0,0	9,13,5	289	131	1.53612e-05	0.00177091	0.197,0.08	0.048,0.0,0.0	0.123
9199	Os11g0664500		chr11	+	26778729	26778905	26777815	26778256	26779402	26779517	9199	14,6	2,3	7,4,18	0,0,1	289	131	0.000145924	0.00866836	0.76,0.475	1.0,1.0,0.891	-0.346
9219	Os12g0174800		chr12	-	3793183	3793318	3792964	3793106	3793814	3793940	9219	124,92	30,20	83,38,109	6,6,8	262	131	0.000548958	0.0215905	0.674,0.697	0.874,0.76,0.872	-0.15
9223	Os11g0635000		chr11	-	25007437	25007562	25004866	25007147	25008166	25008190	9223	7,1	9,5	0,0,1	6,1,2	256	131	0.000243992	0.0124615	0.285,0.093	0.0,0.0,0.204	0.121
9324	Os12g0228900		chr12	-	7019579	7019809	7019274	7019395	7020181	7020244	9324	19,7	7,2	12,12,8	1,0,1	343	131	8.59068e-05	0.00587523	0.509,0.572	0.821,1.0,0.753	-0.318
9490	Os04g0671300		chr04	-	34246143	34246483	34245969	34246057	34246560	34246676	9490	20,9	68,29	13,8,10	10,11,4	453	131	0.000505031	0.0203732	0.078,0.082	0.273,0.174,0.42	-0.209
9528	Os01g0934500		chr01	+	41002200	41002289	41000549	41000889	41002395	41002857	9528	3,1	1,0	2,2,0	3,6,4	220	131	0.000216362	0.0113631	0.641,1.0	0.284,0.166,0.0	0.67
9534	Os04g0647300		chr04	-	32935187	32935302	32933241	32934458	32936321	32937209	9534	21,15	1,0	21,12,22	2,2,13	246	131	0.000126696	0.00776536	0.918,1.0	0.848,0.762,0.474	0.264
9787	Os04g0544900		chr04	-	27281290	27281464	27281126	27281213	27281583	27281625	9787	2,13	0,0	4,0,4	5,1,1	287	131	7.33041e-07	0.000175898	1.0,1.0	0.267,0.0,0.646	0.696
9788	Os04g0544900		chr04	-	27281290	27281510	27281126	27281213	27281583	27281625	9788	15,16	0,0	16,6,25	5,1,1	333	131	0.000105459	0.00685854	1.0,1.0	0.557,0.702,0.908	0.278
9791	Os04g0544900		chr04	-	27281356	27281510	27281126	27281213	27281583	27281625	9791	13,14	0,0	21,6,27	5,1,1	267	131	0.000289945	0.0137256	1.0,1.0	0.673,0.746,0.93	0.217
9978	Os04g0441800		chr04	-	21973528	21974002	21972026	21972154	21975195	21975413	9978	70,46	4,2	89,30,68	0,1,0	587	131	0.000278057	0.0133674	0.796,0.837	1.0,0.87,1.0	-0.14
10012	Os04g0380300		chr04	-	18606290	18606367	18603870	18604848	18608979	18609094	10012	194,111	209,57	7,7,23	2,2,0	208	131	8.1197e-05	0.00570305	0.369,0.551	0.688,0.688,1.0	-0.332
10013	Os04g0380300		chr04	-	18606290	18606379	18603870	18604848	18608979	18609094	10013	177,95	209,57	8,9,19	2,2,0	220	131	1.48128e-05	0.00172862	0.335,0.498	0.704,0.728,1.0	-0.394
10085	Os04g0405401		chr04	-	20118184	20118345	20117703	20117819	20118565	20119136	10085	0,9	25,9	0,1,0	8,9,13	274	131	0.00134445	0.0413054	0.0,0.323	0.0,0.05,0.0	0.145
10109	Os05g0301600		chr05	+	13538272	13538383	13536336	13536507	13539321	13539437	10109	2,14	0,0	5,2,4	1,2,2	242	131	0.000331862	0.0151931	1.0,1.0	0.73,0.351,0.52	0.466
10122	Os04g0387300		chr04	+	19036889	19036968	19036190	19036290	19037089	19037164	10122	23,4	4,2	21,20,4	1,0,0	210	131	0.000112414	0.00712768	0.782,0.555	0.929,1.0,1.0	-0.308
10302	Os02g0110900		chr02	+	597003	597441	596644	596892	608836	609187	10302	4,2	0,0	0,1,5	14,0,0	551	131	0.000303823	0.0141977	1.0,1.0	0.0,1.0,1.0	0.333
10332	Os04g0228300		chr04	+	8593015	8593124	8592181	8592269	8593287	8593413	10332	17,11	50,29	42,23,30	41,21,27	240	131	3.65006e-05	0.00316509	0.157,0.172	0.359,0.374,0.378	-0.206
10378	Os04g0194800		chr04	+	6501582	6501999	6500525	6500677	6502137	6502384	10378	3,8	4,3	0,2,0	2,2,1	530	131	0.000852606	0.0298895	0.156,0.397	0.0,0.198,0.0	0.211
10400	Os12g0264500		chr12	+	9351229	9351298	9350913	9351049	9353885	9354007	10400	18,23	5,3	14,4,8	0,0,1	200	131	0.000153132	0.00891722	0.702,0.834	1.0,1.0,0.84	-0.179
10506	Os07g0517900		chr07	-	19980730	19980784	19980580	19980637	19981214	19981363	10506	1,3	0,1	8,0,6	5,17,8	185	131	0.000689947	0.025336	1.0,0.68	0.531,0.0,0.347	0.547
10531	Os04g0543600		chr04	-	27216141	27216587	27214114	27214889	27216941	27217164	10531	7,6	0,0	22,10,15	3,0,5	559	131	4.03498e-05	0.00339317	1.0,1.0	0.632,1.0,0.413	0.318
10532	Os04g0543600		chr04	-	27216141	27216592	27214114	27214889	27216941	27217164	10532	4,4	0,0	17,12,11	3,0,5	564	131	3.321e-05	0.00295853	1.0,1.0	0.568,1.0,0.338	0.365
10633	Os04g0401100		chr04	-	19843845	19843912	19842588	19842670	19844123	19844276	10633	9,8	50,26	0,0,0	39,9,16	198	131	4.06603e-07	0.000111804	0.106,0.169	0.0,0.0,0.0	0.138
10746	Os03g0796000		chr03	+	33114820	33115306	33110647	33110811	33115402	33115646	10746	119,62	13,7	94,55,49	0,2,0	599	131	1.02931e-07	3.67317e-05	0.667,0.66	1.0,0.857,1.0	-0.289
10796	Os02g0555200		chr02	-	20972865	20973009	20972106	20972145	20975103	20975209	10796	6,5	4,1	35,15,35	1,0,0	262	131	2.07433e-05	0.00214643	0.429,0.714	0.946,1.0,1.0	-0.41
10903	Os08g0485600		chr08	+	24009245	24009397	24007936	24009140	24010553	24011116	10903	2,2	40,18	7,4,11	20,19,13	265	131	0.00024996	0.0126044	0.024,0.052	0.147,0.094,0.295	-0.141
10928	Os03g0737000		chr03	-	30207572	30207908	30207380	30207454	30207984	30208243	10928	2340,2377	371,148	2267,1131,3173	64,16,54	449	131	1.57241e-12	2.7355e-09	0.648,0.824	0.912,0.954,0.945	-0.201
10931	Os03g0737000		chr03	-	30207783	30207908	30207380	30207454	30207984	30208243	10931	2341,2380	371,148	2267,1133,3174	64,16,54	256	131	0	0	0.764,0.892	0.948,0.973,0.968	-0.135
10933	Os03g0737000		chr03	-	30207826	30207860	30207380	30207454	30207984	30210377	10933	715,627	371,148	622,461,751	64,16,54	165	131	2.80997e-13	6.01659e-10	0.605,0.771	0.885,0.958,0.917	-0.232
10934	Os03g0737000		chr03	-	30207826	30207921	30207380	30207454	30207984	30210377	10934	2455,2319	371,148	2229,1429,2706	64,16,54	226	131	0	0	0.793,0.901	0.953,0.981,0.967	-0.12
10936	Os03g0737000		chr03	-	30207844	30207908	30207380	30207454	30207984	30208243	10936	1717,1695	371,148	1655,718,2224	64,16,54	195	131	0	0	0.757,0.885	0.946,0.968,0.965	-0.139
11009	Os03g0687200		chr03	-	27434335	27434441	27431845	27432572	27434654	27434707	11009	55,64	65,59	53,44,89	23,11,55	237	131	0.000652239	0.0243366	0.319,0.375	0.56,0.689,0.472	-0.227
11037	Os03g0674600		chr03	-	26680228	26680342	26679038	26679796	26680695	26683370	11037	0,0	3,1	4,1,3	3,5,5	245	131	0.00035998	0.0161249	0.0,0.0	0.416,0.097,0.243	-0.252
11124	Os05g0106900		chr05	-	375026	375269	373714	373867	375438	375683	11124	0,0	4,2	3,0,9	13,2,8	356	131	0.000963514	0.032627	0.0,0.0	0.078,0.0,0.293	-0.124
11143	Os03g0622300		chr03	-	23618488	23618558	23617722	23617774	23619877	23619981	11143	0,0	16,7	12,2,6	24,22,23	201	131	4.93393e-05	0.00392389	0.0,0.0	0.246,0.056,0.145	-0.149
11175	Os01g0141900		chr01	+	2263745	2263806	2262110	2262216	2264295	2265396	11175	9,5	0,0	9,5,17	2,0,15	192	131	5.98049e-05	0.0045113	1.0,1.0	0.754,1.0,0.436	0.27
11182	Os05g0415600		chr05	-	20316532	20316671	20315694	20316173	20316886	20320190	11182	2,2	0,1	6,1,1	8,2,14	262	131	0.000759235	0.027304	1.0,0.5	0.273,0.2,0.034	0.581
11356	Os03g0363500		chr03	-	14155539	14155702	14155360	14155423	14156015	14156100	11356	55,24	5,4	15,10,31	0,1,0	276	131	0.000114214	0.00719261	0.839,0.74	1.0,0.826,1.0	-0.153
11548	Os03g0111700		chr03	+	669435	669559	669262	669342	669654	669766	11548	8,3	3,1	8,1,9	0,0,0	255	131	6.51504e-05	0.00481024	0.578,0.606	1.0,1.0,1.0	-0.408
11550	Os03g0111700		chr03	+	669464	669559	669262	669342	669654	669766	11550	3,3	3,1	16,5,9	0,0,0	226	131	0.000161102	0.00924595	0.367,0.635	1.0,1.0,1.0	-0.499
11551	Os03g0111700		chr03	+	669505	669559	669262	669342	669654	669766	11551	0,2	3,1	6,6,16	0,0,0	185	131	5.93837e-06	0.000884094	0.0,0.586	1.0,1.0,1.0	-0.707
11704	Os03g0311300		chr03	+	11119079	11119388	11118649	11118809	11119525	11119633	11704	1295,798	854,430	234,93,119	229,129,129	422	131	1.70817e-07	5.59376e-05	0.32,0.366	0.241,0.183,0.223	0.127
11705	Os03g0311300		chr03	+	11119136	11119388	11118649	11118809	11119525	11119633	11705	1747,1025	854,430	316,117,152	229,129,129	365	131	1.10556e-07	3.79916e-05	0.423,0.461	0.331,0.246,0.297	0.151
11706	Os03g0311300		chr03	+	11119234	11119388	11118649	11118809	11119525	11119633	11706	1298,805	854,430	237,93,119	229,129,129	267	131	1.84977e-07	5.98702e-05	0.427,0.479	0.337,0.261,0.312	0.15
11707	Os03g0311300		chr03	+	11119266	11119388	11118649	11118809	11119525	11119633	11707	1269,784	854,430	229,92,117	229,129,129	253	131	2.12107e-07	6.63371e-05	0.435,0.486	0.341,0.27,0.32	0.15
11708	Os03g0311300		chr03	+	11119274	11119388	11118649	11118809	11119525	11119633	11708	1202,756	854,430	225,88,109	229,129,129	245	131	3.02707e-07	8.68644e-05	0.429,0.485	0.344,0.267,0.311	0.15
11743	Os03g0290500		chr03	-	10092622	10092638	10092378	10092478	10092862	10092927	11743	5,2	1,4	3,1,4	1,0,0	147	131	0.000379183	0.0167267	0.817,0.308	0.728,1.0,1.0	-0.347
11744	Os03g0290500		chr03	-	10092622	10092641	10092378	10092478	10092862	10092927	11744	9,3	1,4	5,1,12	1,0,0	150	131	0.000798706	0.0283571	0.887,0.396	0.814,1.0,1.0	-0.297
11747	Os03g0290500		chr03	-	10096308	10096404	10096117	10096209	10097314	10097389	11747	6,4	0,0	3,2,0	2,2,3	227	131	1.07206e-08	6.34912e-06	1.0,1.0	0.464,0.366,0.0	0.723
11944	Os03g0227300		chr03	+	6705458	6705498	6705107	6705166	6705637	6705712	11944	22,25	4,3	18,2,17	1,0,0	171	131	0.000495457	0.0201624	0.808,0.865	0.932,1.0,1.0	-0.141
12006	Os03g0209700		chr03	+	5730934	5731066	5730722	5730802	5731522	5731674	12006	0,1	1,3	3,2,3	0,1,4	262	131	0.00107353	0.0351347	0.0,0.143	1.0,0.5,0.273	-0.52
12092	Os03g0195500		chr03	-	4958387	4958630	4958064	4958272	4958750	4959448	12092	18,11	0,0	26,12,26	4,2,3	356	131	8.48752e-05	0.00583915	1.0,1.0	0.705,0.688,0.761	0.282
12093	Os03g0195500		chr03	-	4958398	4958436	4958064	4958272	4958750	4959448	12093	9,12	0,0	15,2,12	4,2,3	169	131	3.70121e-05	0.00318957	1.0,1.0	0.744,0.437,0.756	0.354
12110	Os05g0557000		chr05	+	27701290	27701475	27700800	27700889	27701542	27701793	12110	0,0	2,1	5,4,1	6,0,1	298	131	9.42196e-05	0.0062592	0.0,0.0	0.268,1.0,0.305	-0.524
12183	Os04g0625800		chr04	+	31821161	31821247	31820393	31820853	31822412	31822745	12183	27,10	5,4	17,4,16	24,10,14	217	131	0.000229393	0.0118904	0.765,0.601	0.3,0.195,0.408	0.382
12210	Os03g0168400		chr03	+	3695383	3695422	3695261	3695311	3696405	3696738	12210	1,0	14,9	7,5,3	27,17,19	170	131	0.000891377	0.0307453	0.052,0.0	0.167,0.185,0.108	-0.127
12237	Os03g0165300		chr03	-	3516116	3516467	3515136	3515973	3516910	3516973	12237	188,162	9,5	115,44,123	0,0,0	464	131	1.55994e-06	0.000334786	0.855,0.901	1.0,1.0,1.0	-0.122
12263	Os03g0161900		chr03	+	3343294	3343383	3342253	3342618	3343564	3344542	12263	148,64	1,2	20,21,10	3,5,0	220	131	0.00176738	0.0496182	0.989,0.95	0.799,0.714,1.0	0.132
12315	Os03g0145700		chr03	+	2531398	2531511	2531007	2531327	2531602	2532188	12315	2,0	8,6	8,4,7	5,6,10	244	131	0.000730593	0.0263762	0.118,0.0	0.462,0.264,0.273	-0.274
12324	Os03g0145700		chr03	+	2531859	2532188	2531602	2531637	2532316	2532357	12324	5,2	1,0	2,1,2	1,4,0	442	131	0.00149858	0.0446144	0.597,1.0	0.372,0.069,1.0	0.318
12422	Os04g0379400		chr04	-	18536135	18536182	18535946	18536015	18538393	18538577	12422	14,2	3,2	4,5,8	0,0,0	178	131	0.000284232	0.0135705	0.774,0.424	1.0,1.0,1.0	-0.401
12647	Os02g0154100		chr02	+	2980793	2980900	2978157	2978544	2982627	2982828	12647	0,0	15,13	8,2,1	12,5,12	238	131	8.49598e-05	0.00583915	0.0,0.0	0.268,0.18,0.044	-0.164
12649	Os03g0213600		chr03	+	5953471	5953563	5952610	5952892	5954350	5954474	12649	3,4	0,0	8,10,11	4,2,3	223	131	2.31085e-05	0.00228094	1.0,1.0	0.54,0.746,0.683	0.344
12699	Os02g0817800		chr02	-	35087385	35087506	35086773	35087064	35087916	35087996	12699	99,86	14,1	72,21,64	0,0,0	252	131	3.73611e-06	0.000626474	0.786,0.978	1.0,1.0,1.0	-0.118
12741	Os11g0545300		chr11	+	20071079	20071294	20070537	20070781	20071633	20071794	12741	17,1	1,0	0,1,1	1,0,3	328	131	9.57345e-06	0.00126894	0.872,1.0	0.0,1.0,0.117	0.564
12783	Os02g0814900		chr02	-	34916758	34917065	34916525	34916627	34917348	34917434	12783	21,6	4,1	18,8,9	20,4,25	420	131	0.000143055	0.00854494	0.621,0.652	0.219,0.384,0.101	0.402
12784	Os02g0814900		chr02	-	34916758	34917215	34916525	34916627	34917348	34917434	12784	21,12	4,1	18,8,12	20,4,25	570	131	6.40559e-05	0.00474937	0.547,0.734	0.171,0.315,0.099	0.446
12785	Os02g0814900		chr02	-	34916758	34917231	34916525	34916627	34917348	34917434	12785	69,32	4,1	62,32,45	20,4,25	586	131	0.000102237	0.00668021	0.794,0.877	0.409,0.641,0.287	0.39
12786	Os02g0814900		chr02	-	34916758	34917247	34916525	34916627	34917348	34917434	12786	21,6	4,1	21,8,9	20,4,25	602	131	0.000199214	0.0108092	0.533,0.566	0.186,0.303,0.073	0.362
12787	Os02g0814900		chr02	-	34916760	34917215	34916525	34916627	34917348	34917434	12787	67,76	4,1	109,57,103	20,4,25	568	131	0.00062583	0.0236043	0.794,0.946	0.557,0.767,0.487	0.266
12788	Os02g0814900		chr02	-	34916760	34917231	34916525	34916627	34917348	34917434	12788	115,96	4,1	153,81,136	20,4,25	584	131	0.000135188	0.00814496	0.866,0.956	0.632,0.82,0.55	0.244
12789	Os02g0814900		chr02	-	34916760	34917247	34916525	34916627	34917348	34917434	12789	67,70	4,1	112,57,100	20,4,25	600	131	0.000975215	0.0328848	0.785,0.939	0.55,0.757,0.466	0.271
12791	Os02g0814900		chr02	-	34916980	34917231	34916525	34916627	34917348	34917434	12791	49,29	4,1	45,25,36	20,4,25	364	131	0.000106268	0.00688022	0.815,0.913	0.447,0.692,0.341	0.371
13092	Os09g0128600		chr09	-	2221630	2221677	2220253	2220301	2222764	2222891	13092	4,2	16,12	0,0,2	27,24,41	178	131	0.0010764	0.0351347	0.155,0.109	0.0,0.0,0.035	0.12
13168	Os04g0639300		chr04	-	32484034	32484057	32483831	32483961	32484390	32484417	13168	47,21	14,7	11,9,12	0,0,0	154	131	6.80553e-08	2.59496e-05	0.741,0.718	1.0,1.0,1.0	-0.27
13169	Os04g0639300		chr04	-	32484034	32484071	32483831	32483961	32484390	32484417	13169	98,69	14,7	32,21,23	0,0,0	168	131	6.10686e-07	0.000160363	0.845,0.885	1.0,1.0,1.0	-0.135
13222	Os01g0846800		chr01	+	36383212	36383385	36382677	36382721	36384699	36384743	13222	28,2	1,0	4,3,1	4,0,3	286	131	0.000132119	0.00801204	0.928,1.0	0.314,1.0,0.132	0.482
13224	Os01g0846800		chr01	+	36383221	36383385	36382677	36382721	36384699	36384743	13224	48,12	1,0	11,8,11	4,0,3	277	131	0.000453038	0.0189914	0.958,1.0	0.565,1.0,0.634	0.246
13228	Os01g0846800		chr01	+	36383287	36383385	36382677	36382721	36384699	36384743	13228	29,8	1,0	7,2,0	4,0,3	229	131	0.000202564	0.0108639	0.943,1.0	0.5,1.0,0.0	0.472
13230	Os01g0846800		chr01	+	36383317	36383385	36382677	36382721	36384699	36384743	13230	16,1	1,0	2,4,0	4,0,3	199	131	0.000197213	0.0107425	0.913,1.0	0.248,1.0,0.0	0.54
13274	Os04g0308000		chr04	-	13920346	13920420	13919331	13920280	13925539	13925649	13274	4,1	17,20	10,14,24	23,4,22	205	131	0.000109949	0.00703546	0.131,0.031	0.217,0.691,0.411	-0.359
13322	Os02g0211150		chr02	+	6213091	6213160	6207759	6207858	6213291	6213687	13322	2,0	8,10	7,3,8	11,8,12	200	131	0.00133514	0.0411284	0.141,0.0	0.294,0.197,0.304	-0.194
13333	Os06g0490700		chr06	+	16914075	16914135	16913280	16913390	16914738	16914848	13333	7,10	11,4	4,0,0	27,7,7	191	131	9.86727e-06	0.00128946	0.304,0.632	0.092,0.0,0.0	0.437
13388	Os06g0360600		chr06	-	14906898	14907153	14898642	14898691	14907224	14907414	13388	38,25	0,0	57,54,64	5,2,3	368	131	0.000441406	0.0185878	1.0,1.0	0.802,0.906,0.884	0.136
13665	Os03g0730500		chr03	+	29874694	29874818	29874417	29874489	29874920	29875034	13665	195,203	12,20	132,57,138	1,0,1	255	131	5.29349e-09	3.44966e-06	0.893,0.839	0.985,1.0,0.986	-0.124
13914	Os08g0537001		chr08	+	26855233	26855303	26854854	26854886	26856294	26856594	13914	13,2	5,2	3,11,3	0,0,2	201	131	0.00173814	0.0491179	0.629,0.395	1.0,1.0,0.494	-0.319
13954	Os11g0471300		chr11	+	16212562	16212643	16209895	16210027	16213729	16214048	13954	6,4	24,26	0,0,0	1,3,3	212	131	0.000183313	0.0101801	0.134,0.087	0.0,0.0,0.0	0.111
14031	Os10g0542800		chr10	+	21202209	21202487	21201896	21202002	21202822	21203011	14031	98,78	16,16	99,68,49	8,2,3	391	131	0.000532589	0.0211833	0.672,0.62	0.806,0.919,0.845	-0.211
14037	Os01g0103000		chr01	-	171721	171865	171405	171554	172397	172469	14037	1,0	9,2	2,2,8	11,0,1	262	131	0.000222204	0.011626	0.053,0.0	0.083,1.0,0.8	-0.601
14078	Os06g0594100		chr06	+	23345220	23345285	23344994	23345096	23345442	23345495	14078	201,181	121,113	75,56,95	123,58,124	196	131	9.56547e-07	0.000220045	0.526,0.517	0.29,0.392,0.339	0.181
14259	Os05g0397800		chr05	+	19356103	19356365	19354292	19354373	19356520	19356604	14259	33,19	7,2	12,9,16	0,0,0	375	131	1.60698e-07	5.32502e-05	0.622,0.768	1.0,1.0,1.0	-0.305
14306	Os11g0170400		chr11	+	3430226	3430402	3429272	3429397	3430751	3430809	14306	183,124	16,6	198,89,167	4,0,2	289	131	8.82908e-06	0.001193	0.838,0.904	0.957,1.0,0.974	-0.106
14308	Os11g0170400		chr11	+	3430226	3430576	3429272	3429397	3430751	3430809	14308	13,4	16,6	17,8,15	4,0,2	463	131	9.49562e-05	0.00629018	0.187,0.159	0.546,1.0,0.68	-0.569
14309	Os11g0170400		chr11	+	3430226	3430598	3429272	3429397	3430751	3430809	14309	10,4	16,6	16,8,17	4,0,2	485	131	3.14392e-05	0.00284126	0.144,0.153	0.519,1.0,0.697	-0.59
14311	Os11g0170400		chr11	+	3430226	3430637	3429272	3429397	3430751	3430809	14311	37,35	16,6	40,20,34	4,0,2	524	131	0.00146623	0.0438373	0.366,0.593	0.714,1.0,0.81	-0.362
14314	Os11g0170400		chr11	+	3430272	3430576	3426667	3428886	3430751	3430809	14314	90,67	19,16	99,54,113	11,0,1	417	131	5.37269e-06	0.000828078	0.598,0.568	0.739,1.0,0.973	-0.321
14316	Os11g0170400		chr11	+	3430272	3430576	3427508	3427715	3430751	3430809	14316	42,6	2,6	39,12,31	2,0,0	417	131	0.000264406	0.0129742	0.868,0.239	0.86,1.0,1.0	-0.4
14319	Os11g0170400		chr11	+	3430272	3430598	3426667	3428886	3430751	3430809	14319	87,67	19,16	98,54,115	11,0,1	439	131	5.07046e-06	0.000801911	0.577,0.555	0.727,1.0,0.972	-0.334
14320	Os11g0170400		chr11	+	3430272	3430598	3427508	3427715	3430751	3430809	14320	39,6	2,6	38,12,33	2,0,0	439	131	0.00021478	0.0113631	0.853,0.23	0.85,1.0,1.0	-0.409
14323	Os11g0170400		chr11	+	3430272	3430637	3426667	3428886	3430751	3430809	14323	114,98	19,16	122,66,132	11,0,1	478	131	1.46358e-05	0.00172438	0.622,0.627	0.752,1.0,0.973	-0.284
14325	Os11g0170400		chr11	+	3430272	3430637	3427508	3427715	3430751	3430809	14325	66,37	2,6	62,24,50	2,0,0	478	131	0.000358113	0.0160776	0.9,0.628	0.895,1.0,1.0	-0.201
14331	Os11g0170400		chr11	+	3430317	3430402	3428753	3428886	3430751	3430809	14331	128,88	19,16	125,66,124	11,0,1	216	131	5.06271e-06	0.000801911	0.803,0.769	0.873,1.0,0.987	-0.167
14333	Os11g0170400		chr11	+	3430317	3430402	3429272	3429397	3430751	3430809	14333	135,93	16,6	127,67,126	4,0,2	216	131	1.70878e-05	0.00187386	0.837,0.904	0.951,1.0,0.974	-0.104
14344	Os11g0170400		chr11	+	3430317	3430637	3427508	3427715	3430751	3430809	14344	27,32	2,6	24,12,20	2,0,0	433	131	0.000607096	0.0232587	0.803,0.617	0.784,1.0,1.0	-0.218
14387	Os01g0636700		chr01	-	25530961	25531222	25530489	25530653	25531306	25531347	14387	0,0	19,8	22,7,9	18,3,20	374	131	3.2483e-08	1.50694e-05	0.0,0.0	0.3,0.45,0.136	-0.295
14442	Os01g0629000		chr01	+	25126736	25126804	25125134	25125283	25127250	25127466	14442	4,3	5,3	0,1,0	6,5,7	199	131	1.46821e-05	0.00172438	0.345,0.397	0.0,0.116,0.0	0.332
14479	Os08g0398400		chr08	+	19013733	19013900	19011904	19012034	19014194	19014315	14479	6,6	6,2	0,0,1	1,3,8	280	131	1.00159e-06	0.00022852	0.319,0.584	0.0,0.0,0.055	0.433
14510	Os01g0616900		chr01	-	24500685	24500702	24500340	24500568	24500799	24500889	14510	25,28	3,3	33,20,37	0,0,0	148	131	0.00110537	0.0359859	0.881,0.892	1.0,1.0,1.0	-0.113
14582	Os11g0460800		chr11	+	15692052	15692369	15690743	15690845	15692560	15692632	14582	160,243	2,1	70,42,68	2,0,10	430	131	0.000956038	0.0324528	0.961,0.987	0.914,1.0,0.674	0.111
14583	Os11g0460800		chr11	+	15692052	15692436	15690743	15690845	15692560	15692632	14583	160,233	2,1	67,42,68	2,0,10	497	131	0.00141385	0.0427766	0.955,0.984	0.898,1.0,0.642	0.123
14666	Os01g0944200		chr01	+	41512816	41512977	41511105	41511173	41517024	41517984	14666	17,15	6,6	15,17,8	34,9,28	274	131	0.00139944	0.0426185	0.575,0.544	0.174,0.475,0.12	0.303
14738	Os01g0698100		chr01	+	28887239	28887314	28886931	28887074	28887495	28888275	14738	2,0	35,24	5,4,4	31,9,26	206	131	0.00163352	0.0470694	0.035,0.0	0.093,0.22,0.089	-0.117
14747	Os01g0695700		chr01	+	28773534	28773606	28768975	28769242	28774263	28774439	14747	20,5	4,1	22,12,8	23,11,10	203	131	0.000306318	0.014282	0.763,0.763	0.382,0.413,0.34	0.385
14772	Os02g0640200		chr02	+	25694424	25694768	25693916	25694076	25695511	25695634	14772	7,2	0,0	0,2,4	3,1,0	457	131	0.000127493	0.00776536	1.0,1.0	0.0,0.364,1.0	0.545
14785	Os04g0562000		chr04	+	28133779	28133961	28133535	28133670	28134459	28134569	14785	55,31	20,7	70,36,89	4,1,2	295	131	3.43375e-08	1.56686e-05	0.55,0.663	0.886,0.941,0.952	-0.32
14786	Os04g0562000		chr04	+	28133779	28134036	28133535	28133670	28134459	28134569	14786	52,30	20,7	60,36,87	4,1,2	370	131	8.06954e-08	2.95547e-05	0.479,0.603	0.842,0.927,0.939	-0.362
14809	Os01g0182600		chr01	-	4336532	4336757	4336350	4336455	4338299	4338486	14809	88,54	0,0	147,34,105	4,4,2	338	131	0.00144399	0.0434995	1.0,1.0	0.934,0.767,0.953	0.115
14811	Os01g0182600		chr01	-	4336615	4336757	4336350	4336455	4338299	4338486	14811	3,5	0,0	12,0,2	4,4,2	262	131	4.16958e-08	1.78554e-05	1.0,1.0	0.6,0.0,0.333	0.689
14813	Os02g0530600		chr02	-	19514725	19514776	19513986	19514333	19514879	19514935	14813	0,0	6,9	3,6,5	35,5,28	182	131	0.000476327	0.0196423	0.0,0.0	0.058,0.463,0.114	-0.212
14834	Os04g0626700		chr04	-	31882489	31882616	31880535	31881093	31888066	31888167	14834	8,6	2,2	14,2,7	0,0,0	258	131	0.000288227	0.0137074	0.67,0.604	1.0,1.0,1.0	-0.363
14920	Os10g0568200		chr10	+	22530643	22530762	22530088	22530240	22531227	22531693	14920	13,4	0,1	4,1,7	8,2,0	250	131	0.00103296	0.0343927	1.0,0.677	0.208,0.208,1.0	0.367
14979	Os01g0218700		chr01	-	6501609	6501845	6500708	6501333	6502493	6502815	14979	699,395	68,38	283,170,195	16,7,6	349	131	0.000224426	0.0116983	0.794,0.796	0.869,0.901,0.924	-0.103
15007	Os04g0330900		chr04	-	15397320	15397564	15395988	15397239	15398419	15398536	15007	153,82	59,34	62,26,42	6,1,8	357	131	0.000113556	0.00718373	0.488,0.469	0.791,0.905,0.658	-0.306
15067	Os01g0614700		chr01	+	24376422	24376443	24375932	24376217	24376759	24376860	15067	26,28	12,8	25,16,42	4,2,1	152	131	0.00034619	0.0156686	0.651,0.751	0.843,0.873,0.973	-0.195
15088	Os02g0480200		chr02	-	16501086	16501486	16500029	16500077	16501671	16502221	15088	42,11	1,6	20,15,18	0,0,0	513	131	3.00391e-05	0.00273537	0.915,0.319	1.0,1.0,1.0	-0.383
15155	Os01g0269900		chr01	-	9322591	9322854	9320831	9321613	9323053	9323339	15155	3,3	3,2	0,1,0	6,5,2	376	131	0.000187197	0.0102977	0.258,0.343	0.0,0.065,0.0	0.279
15188	Os02g0778300		chr02	+	32946277	32946316	32945677	32946061	32946596	32946684	15188	1,0	13,10	4,3,6	16,6,18	170	131	0.000401405	0.0174036	0.056,0.0	0.162,0.278,0.204	-0.187
15248	Os01g0667200		chr01	-	27275107	27275489	27274749	27275023	27275907	27276042	15248	14,12	2,2	46,21,26	2,0,0	495	131	0.00118774	0.0379139	0.649,0.614	0.859,1.0,1.0	-0.322
15330	Os03g0176700		chr03	-	4071182	4071272	4070324	4070392	4071818	4071889	15330	847,668	75,44	228,118,163	39,39,24	221	131	4.20864e-06	0.000685073	0.87,0.9	0.776,0.642,0.801	0.145
15331	Os03g0176700		chr03	-	4071182	4071655	4070324	4070392	4071818	4071889	15331	949,741	75,44	271,140,180	39,39,24	586	131	2.66795e-05	0.00250042	0.739,0.79	0.608,0.445,0.626	0.205
15343	Os01g0709500		chr01	-	29490783	29490951	29490599	29490689	29491804	29492494	15343	44,32	1,0	59,21,36	7,6,4	281	131	2.71978e-05	0.0025235	0.954,1.0	0.797,0.62,0.808	0.235
15375	Os02g0751100		chr02	+	31565526	31565737	31564813	31565254	31567126	31567359	15375	26,26	0,2	32,11,52	20,1,12	324	131	0.000227951	0.0118499	1.0,0.84	0.393,0.816,0.637	0.305
15376	Os02g0751100		chr02	+	31565601	31565737	31564813	31565254	31567092	31567359	15376	24,11	16,4	41,17,59	5,3,9	262	131	0.00103274	0.0343927	0.429,0.579	0.804,0.739,0.766	-0.266
15539	Os08g0424600		chr08	-	20396231	20396620	20393880	20394149	20399220	20399390	15539	0,5	11,7	9,3,8	3,1,6	502	131	0.000930525	0.0317806	0.0,0.157	0.439,0.439,0.258	-0.3
15572	Os04g0502900		chr04	+	25113218	25113292	25112698	25112782	25113362	25113576	15572	102,79	848,430	110,43,105	273,104,214	205	131	1.67644e-14	4.66636e-11	0.071,0.105	0.205,0.209,0.239	-0.13
15624	Os01g0748100		chr01	-	31316586	31316659	31315439	31315622	31317343	31317559	15624	2,3	11,2	11,5,7	0,0,2	204	131	6.39734e-07	0.000163367	0.105,0.491	1.0,1.0,0.692	-0.599
15625	Os01g0748100		chr01	-	31316586	31316786	31315439	31315622	31317343	31317559	15625	18,7	11,2	20,10,11	0,0,2	313	131	6.67995e-06	0.000963402	0.406,0.594	1.0,1.0,0.697	-0.399
15711	Os03g0416500		chr03	-	17292409	17292459	17290260	17290498	17292664	17292842	15711	2,5	8,31	0,0,0	20,13,35	181	131	0.000310747	0.0144343	0.153,0.105	0.0,0.0,0.0	0.129
15714	Os03g0220700		chr03	+	6328053	6328243	6327306	6327785	6328344	6328573	15714	1,4	21,17	14,7,13	21,17,21	303	131	0.000503395	0.0203732	0.02,0.092	0.224,0.151,0.211	-0.139
15718	Os03g0220700		chr03	+	6328056	6328243	6327306	6327785	6328344	6328573	15718	1,4	21,17	14,7,15	21,17,21	300	131	0.000310345	0.0144343	0.02,0.093	0.225,0.152,0.238	-0.148
15787	Os01g0836400		chr01	+	35850101	35850207	35849012	35849111	35851261	35851439	15787	63,57	4,4	95,41,80	0,0,0	237	131	9.39577e-05	0.00625673	0.897,0.887	1.0,1.0,1.0	-0.108
15969	Os01g0304100		chr01	-	11257434	11257885	11257118	11257313	11258754	11258816	15969	4,6	0,0	35,13,32	4,0,6	564	131	6.09589e-05	0.00457356	1.0,1.0	0.67,1.0,0.553	0.259
15970	Os01g0304100		chr01	-	11257434	11257901	11257118	11257313	11258754	11258816	15970	6,5	0,0	35,12,30	4,0,6	580	131	5.13246e-05	0.00404165	1.0,1.0	0.664,1.0,0.53	0.269
15975	Os01g0113600		chr01	-	740435	740597	738282	738481	741506	741797	15975	7,7	0,0	20,7,20	2,3,8	275	131	1.94484e-05	0.00203514	1.0,1.0	0.826,0.526,0.544	0.368
15977	Os01g0113600		chr01	-	740452	740597	738282	738481	741506	741797	15977	6,7	0,0	15,2,5	2,3,8	262	131	6.66889e-07	0.000164273	1.0,1.0	0.789,0.25,0.238	0.574
15978	Os01g0113600		chr01	-	740452	740601	738282	738481	741506	741763	15978	47,30	0,0	72,43,80	2,3,8	262	131	0.000249706	0.0126044	1.0,1.0	0.947,0.878,0.833	0.114
16060	Os03g0265600		chr03	-	8768776	8768858	8768595	8768659	8768981	8769131	16060	150,105	51,29	156,105,143	63,77,100	213	131	0.00166597	0.0477574	0.644,0.69	0.604,0.456,0.468	0.158
16061	Os03g0265600		chr03	-	8768776	8768861	8768595	8768659	8768981	8769131	16061	151,108	51,29	147,98,136	63,77,100	216	131	0.00046498	0.0193464	0.642,0.693	0.586,0.436,0.452	0.176
16069	Os01g0189700		chr01	+	4794167	4794254	4792980	4793134	4794549	4794686	16069	20,18	96,61	29,33,37	65,65,65	218	131	0.00130799	0.0406793	0.111,0.151	0.211,0.234,0.255	-0.102
16095	Os01g0104600		chr01	-	251025	251076	250859	250940	251315	251384	16095	66,52	5,5	48,10,39	0,0,0	182	131	5.47671e-05	0.00423456	0.905,0.882	1.0,1.0,1.0	-0.107
16156	Os02g0469300		chr02	+	15872804	15873202	15872221	15872292	15873930	15874028	16156	34,35	1,1	85,57,189	18,8,18	511	131	0.00116081	0.0372678	0.897,0.9	0.548,0.646,0.729	0.258
16158	Os02g0469300		chr02	+	15873064	15873202	15872221	15872292	15873930	15874028	16158	34,34	1,1	85,57,188	18,8,18	262	131	0.000695851	0.0255191	0.944,0.944	0.702,0.781,0.839	0.17
16159	Os02g0469300		chr02	+	15874567	15874888	15873930	15874028	15875729	15875852	16159	14,21	0,0	47,39,86	7,1,4	434	131	0.000301819	0.0141672	1.0,1.0	0.67,0.922,0.866	0.181
16254	Os03g0658800		chr03	-	25748814	25749133	25748537	25748687	25760393	25760738	16254	3,4	5,5	0,0,0	9,2,2	432	131	0.000178329	0.0099944	0.154,0.195	0.0,0.0,0.0	0.174
16294	Os01g0391500		chr01	+	16589955	16590111	16588797	16589728	16590203	16590338	16294	46,22	4,2	37,8,48	0,0,0	269	131	0.000260488	0.0129339	0.848,0.843	1.0,1.0,1.0	-0.155
16295	Os01g0391500		chr01	+	16590012	16590111	16588797	16589728	16590203	16590338	16295	43,22	4,2	37,12,48	0,0,0	230	131	0.000384278	0.0168182	0.86,0.862	1.0,1.0,1.0	-0.139
16296	Os01g0391500		chr01	+	16590037	16590111	16588797	16589728	16590203	16590338	16296	33,16	4,2	29,3,27	0,0,0	205	131	0.000264751	0.0129742	0.841,0.836	1.0,1.0,1.0	-0.161
16317	Os01g0779100		chr01	+	32993536	32993600	32993385	32993437	32993866	32993989	16317	31,17	14,12	43,21,50	5,1,2	195	131	2.39262e-07	7.31853e-05	0.598,0.488	0.852,0.934,0.944	-0.367
16470	Os02g0518400		chr02	+	18841789	18841816	18839444	18839580	18841897	18841982	16470	10,3	25,13	2,0,0	29,15,22	158	131	1.95987e-06	0.00038149	0.249,0.161	0.054,0.0,0.0	0.187
16691	Os11g0124900		chr11	-	1140564	1140643	1139503	1139660	1140723	1140783	16691	0,0	5,6	3,4,2	20,8,3	210	131	0.000718088	0.026094	0.0,0.0	0.086,0.238,0.294	-0.206
16783	Os01g0188900		chr01	-	4765642	4766115	4764418	4764508	4767242	4767478	16783	33,22	6,0	47,22,47	1,0,0	586	131	0.000622737	0.023602	0.551,1.0	0.913,1.0,1.0	-0.196
16788	Os03g0347300		chr03	-	12997590	12997905	12996024	12997463	12998405	12998660	16788	72,58	6,0	71,27,59	0,0,0	428	131	0.00140945	0.0427735	0.786,1.0	1.0,1.0,1.0	-0.107
16811	Os01g0952800		chr01	-	41975650	41975790	41971443	41972812	41977139	41977496	16811	1,4	0,0	32,35,47	6,10,12	262	131	0.000146313	0.00866836	1.0,1.0	0.727,0.636,0.662	0.325
16812	Os01g0952800		chr01	-	41975650	41975793	41971443	41972812	41977139	41977496	16812	1,4	0,0	31,37,46	6,10,12	262	131	0.000142478	0.00852873	1.0,1.0	0.721,0.649,0.657	0.324
16821	Os02g0661500		chr02	+	26786250	26786259	26784893	26786072	26786391	26786613	16821	3,4	17,12	0,0,1	19,12,35	140	131	8.90798e-05	0.00604765	0.142,0.238	0.0,0.0,0.026	0.181
16837	Os02g0324200		chr02	-	13004639	13005001	13002651	13003794	13005091	13005194	16837	72,71	4,2	95,38,110	0,0,0	475	131	0.000459396	0.0192001	0.832,0.907	1.0,1.0,1.0	-0.131
17012	Os02g0804600		chr02	-	34322429	34322871	34311353	34311392	34322989	34323054	17012	15,15	2,6	6,2,5	0,0,1	555	131	0.000101372	0.00663927	0.639,0.371	1.0,1.0,0.541	-0.342
17036	Os08g0369600		chr08	-	17220181	17220668	17219764	17219872	17221050	17221237	17036	144,97	25,19	118,87,189	8,4,15	600	131	0.000186012	0.0102528	0.557,0.527	0.763,0.826,0.733	-0.232
17225	Os04g0447500		chr04	+	22317578	22317708	22316722	22317166	22317785	22318029	17225	23,7	58,59	15,18,22	29,24,29	261	131	0.000987694	0.0330836	0.166,0.056	0.206,0.273,0.276	-0.141
17252	Os03g0837900		chr03	+	35216395	35216798	35215336	35215564	35216944	35217017	17252	15,11	3,1	8,11,2	0,0,0	516	131	0.000710019	0.0259603	0.559,0.736	1.0,1.0,1.0	-0.353
17367	Os05g0481500		chr05	-	23675645	23676009	23674102	23674213	23676153	23676305	17367	15,7	56,27	29,7,31	29,19,19	477	131	0.000148489	0.00877534	0.069,0.066	0.215,0.092,0.309	-0.138
17368	Os05g0481500		chr05	-	23675791	23676009	23674102	23674213	23676153	23676305	17368	9,2	56,27	39,11,19	29,19,19	331	131	5.3291e-09	3.44966e-06	0.06,0.028	0.347,0.186,0.284	-0.228
17384	Os08g0202300		chr08	+	5950813	5950938	5942754	5942853	5951165	5951355	17384	33,21	28,18	2,0,0	7,3,3	256	131	1.83837e-06	0.000368144	0.376,0.374	0.128,0.0,0.0	0.332
17385	Os08g0202300		chr08	+	5950813	5950968	5942754	5942853	5951165	5951355	17385	41,14	28,18	0,2,0	7,3,3	268	131	6.42511e-06	0.000931474	0.417,0.275	0.0,0.246,0.0	0.264
17387	Os08g0202300		chr08	+	5950822	5950938	5942754	5942853	5951165	5951355	17387	30,14	28,18	2,0,0	7,3,3	247	131	7.59022e-06	0.00107793	0.362,0.292	0.132,0.0,0.0	0.283
17388	Os08g0202300		chr08	+	5950822	5950968	5942754	5942853	5951165	5951355	17388	38,10	28,18	0,2,0	7,3,3	262	131	2.37559e-05	0.002304	0.404,0.217	0.0,0.25,0.0	0.227
17435	Os03g0607400		chr03	-	22824815	22824952	22824565	22824722	22825900	22826585	17435	3,7	2,3	4,1,2	0,0,0	262	131	4.95074e-06	0.000791976	0.429,0.538	1.0,1.0,1.0	-0.516
17651	Os06g0122800		chr06	-	1190736	1191020	1190608	1190642	1191149	1191522	17651	1,0	9,6	8,4,6	7,12,13	397	131	0.000334719	0.0152736	0.035,0.0	0.274,0.099,0.132	-0.151
17652	Os06g0122800		chr06	-	1190927	1190990	1190608	1190642	1191149	1191522	17652	0,0	9,6	4,2,4	7,12,13	194	131	0.000277058	0.0133656	0.0,0.0	0.278,0.101,0.172	-0.184
18013	Os01g0639900		chr01	+	25699965	25700396	25696670	25696929	25700779	25700841	18013	4213,2992	36696,26486	1537,895,1536	5732,2232,1003	544	131	0	0	0.027,0.026	0.061,0.088,0.269	-0.113
18015	Os01g0639900		chr01	+	25700108	25700396	25696670	25696929	25700779	25700841	18015	4215,2993	36696,26486	1537,895,1536	5732,2232,1003	401	131	5.95968e-13	1.18491e-09	0.036,0.036	0.081,0.116,0.333	-0.141
18017	Os01g0639900		chr01	+	25700112	25700396	25696670	25696929	25700779	25700841	18017	4215,2991	36696,26486	1539,895,1536	5732,2232,1003	397	131	7.48179e-13	1.38837e-09	0.037,0.036	0.081,0.117,0.336	-0.142
18019	Os01g0639900		chr01	+	25700121	25700396	25696670	25696929	25700779	25700841	18019	5169,3625	36696,26486	1743,1007,1620	5732,2232,1003	388	131	3.57614e-11	4.74009e-08	0.045,0.044	0.093,0.132,0.353	-0.148
18021	Os01g0639900		chr01	+	25700211	25700396	25696670	25696929	25700779	25700841	18021	4214,2990	36696,26486	1539,895,1536	5732,2232,1003	298	131	3.60775e-10	3.46282e-07	0.048,0.047	0.106,0.15,0.402	-0.172
18135	Os04g0513400		chr04	+	25662742	25662832	25661562	25661624	25662924	25662999	18135	61,31	7,2	75,23,62	1,0,1	221	131	0.000126911	0.00776536	0.838,0.902	0.978,1.0,0.974	-0.114
18137	Os04g0513400		chr04	+	25662786	25662818	25661562	25661624	25662924	25662999	18137	21,7	7,2	26,12,16	1,0,1	163	131	2.64583e-05	0.0024965	0.707,0.738	0.954,1.0,0.928	-0.238
18139	Os04g0513400		chr04	+	25662786	25662854	25661562	25661624	25662924	25662999	18139	19,7	7,2	15,7,20	1,0,1	199	131	3.81323e-05	0.00325587	0.641,0.697	0.908,1.0,0.929	-0.277
18140	Os09g0548400		chr09	-	21687524	21687689	21687051	21687410	21687784	21688016	18140	41,33	4,3	15,22,38	1,0,0	278	131	0.00028907	0.0137074	0.828,0.838	0.876,1.0,1.0	-0.126
18249	Os01g0383700		chr01	+	16051864	16052083	16050780	16050954	16052358	16052531	18249	195,86	2,1	106,38,59	12,2,4	332	131	2.33623e-05	0.00229784	0.975,0.971	0.777,0.882,0.853	0.136
18250	Os01g0383700		chr01	+	16051864	16052226	16050780	16050954	16052358	16052531	18250	195,88	2,1	100,38,61	12,2,4	475	131	2.36823e-05	0.002304	0.964,0.96	0.697,0.84,0.808	0.18
18331	Os07g0180700		chr07	+	4250620	4250707	4250453	4250539	4251136	4251181	18331	33,14	7,6	2,3,10	0,0,1	218	131	4.92914e-05	0.00392389	0.739,0.584	1.0,1.0,0.857	-0.291
18396	Os02g0258800		chr02	+	8974205	8974292	8973632	8974051	8977088	8977322	18396	0,0	3,7	2,4,4	6,2,2	218	131	1.1012e-05	0.00140605	0.0,0.0	0.167,0.546,0.546	-0.42
18456	Os09g0103200		chr09	+	426522	426598	424946	426420	426661	426727	18456	98,67	15,12	115,90,117	3,5,1	207	131	4.67998e-07	0.000125257	0.805,0.779	0.96,0.919,0.987	-0.163
18457	Os09g0103200		chr09	+	426531	426598	424946	426420	426661	426727	18457	82,78	15,12	97,46,73	3,5,1	198	131	7.66938e-05	0.00547378	0.783,0.811	0.955,0.859,0.98	-0.134
18458	Os09g0103200		chr09	+	426536	426598	424946	426420	426661	426727	18458	12,11	15,12	31,13,25	3,5,1	193	131	1.90309e-06	0.000375691	0.352,0.384	0.875,0.638,0.944	-0.451
18610	Os04g0353600		chr04	+	16888272	16888288	16887655	16887817	16888823	16889090	18610	65,79	9,6	16,9,17	16,4,4	147	131	0.000412051	0.0177546	0.866,0.921	0.471,0.667,0.791	0.251
18697	Os03g0102100		chr03	+	144899	145042	144651	144778	145723	145836	18697	80,55	202,185	100,61,101	158,87,126	262	131	5.62979e-06	0.000861017	0.165,0.129	0.24,0.26,0.286	-0.115
18698	Os03g0102100		chr03	+	144899	145071	144651	144778	145723	145836	18698	71,50	202,185	94,56,96	158,87,126	285	131	2.23897e-06	0.000426861	0.139,0.111	0.215,0.228,0.259	-0.109
18788	Os01g0901900		chr01	-	39271981	39272075	39271686	39271863	39272229	39272296	18788	1,0	0,16	4,3,4	0,0,1	225	131	1.9419e-05	0.00203514	1.0,0.0	1.0,1.0,0.7	-0.4
18802	Os01g0902100		chr01	-	39279098	39279236	39278390	39278978	39279357	39279444	18802	2,7	35,9	2,0,0	30,7,17	262	131	0.000878956	0.0304679	0.028,0.28	0.032,0.0,0.0	0.143
18803	Os06g0295500		chr06	-	10915088	10915413	10913349	10914709	10918344	10918688	18803	0,0	6,15	12,3,11	6,13,23	438	131	8.35545e-06	0.00115708	0.0,0.0	0.374,0.065,0.125	-0.188
18815	Os01g0632700		chr01	+	25335617	25335656	25333937	25333997	25337910	25338137	18815	3,6	6,11	0,0,2	10,8,11	170	131	5.75943e-05	0.00440422	0.278,0.296	0.0,0.0,0.123	0.246
18861	Os01g0944100		chr01	+	41497201	41497606	41495711	41496148	41498360	41498529	18861	0,0	3,3	2,4,15	12,4,27	518	131	0.000826743	0.0291296	0.0,0.0	0.04,0.202,0.123	-0.122
18863	Os01g0944100		chr01	+	41497359	41497606	41495711	41496148	41498360	41498529	18863	0,0	3,3	0,4,16	12,4,27	360	131	0.000771851	0.0275838	0.0,0.0	0.0,0.267,0.177	-0.148
18905	Os01g0770500		chr01	-	32516082	32516159	32514878	32515004	32516704	32517028	18905	37,55	0,0	21,22,38	0,8,1	208	131	0.000624073	0.023602	1.0,1.0	1.0,0.634,0.96	0.135
18921	Os08g0562700		chr08	-	28181294	28181427	28180767	28180812	28181619	28181698	18921	54,45	47,29	17,5,16	54,11,47	262	131	5.67494e-08	2.2893e-05	0.365,0.437	0.136,0.185,0.145	0.246
18922	Os08g0562700		chr08	-	28181294	28181427	28180926	28181004	28181619	28181698	18922	154,105	104,46	48,15,43	73,23,57	262	131	5.31156e-06	0.000825962	0.425,0.533	0.247,0.246,0.274	0.223
18994	Os07g0693400		chr07	+	29503356	29503459	29502873	29503095	29503548	29503605	18994	84,72	8,4	77,42,77	2,0,0	234	131	3.97483e-05	0.00335541	0.855,0.91	0.956,1.0,1.0	-0.103
19049	Os02g0834700		chr02	+	35924274	35924375	35924011	35924189	35924605	35924724	19049	89,56	18,7	25,38,20	3,0,1	232	131	0.000768664	0.0275364	0.736,0.819	0.825,1.0,0.919	-0.137
19051	Os02g0834700		chr02	+	35924280	35924375	35924011	35924189	35924605	35924724	19051	96,60	18,7	25,41,22	3,0,1	226	131	0.000773626	0.0276075	0.756,0.832	0.828,1.0,0.927	-0.124
19053	Os02g0834700		chr02	+	35924284	35924375	35924011	35924189	35924605	35924724	19053	100,57	18,7	25,38,20	3,0,1	222	131	0.0011546	0.0371111	0.766,0.828	0.831,1.0,0.922	-0.121
19056	Os02g0834700		chr02	+	35924308	35924375	35924011	35924189	35924605	35924724	19056	70,51	18,7	21,34,19	3,0,1	198	131	0.000607521	0.0232587	0.72,0.828	0.822,1.0,0.926	-0.142
19058	Os02g0834700		chr02	+	35924342	35924375	35924011	35924189	35924605	35924724	19058	56,26	18,7	14,28,14	3,0,1	164	131	0.000326863	0.0150883	0.713,0.748	0.788,1.0,0.918	-0.172
19116	Os08g0144400		chr08	-	2508410	2508514	2507298	2507651	2509187	2509265	19116	13,12	4,3	23,15,25	1,0,0	235	131	6.73141e-06	0.000965818	0.644,0.69	0.928,1.0,1.0	-0.309
19120	Os01g0852100		chr01	-	36685136	36685265	36684401	36684700	36685713	36685882	19120	63,34	7,11	4,5,15	0,0,1	260	131	4.11415e-05	0.00344932	0.819,0.609	1.0,1.0,0.883	-0.247
19122	Os01g0852100		chr01	-	36685175	36685290	36684401	36684700	36685713	36685882	19122	130,88	7,11	14,12,17	0,0,1	246	131	0.00020774	0.0110987	0.908,0.81	1.0,1.0,0.901	-0.108
19219	Os04g0560500		chr04	+	28080420	28080772	28079644	28079703	28080931	28081147	19219	54,35	58,38	53,19,29	28,7,15	465	131	0.00177581	0.0496182	0.208,0.206	0.348,0.433,0.353	-0.171
19221	Os04g0560500		chr04	+	28080429	28080772	28079644	28079703	28080931	28081147	19221	54,33	58,38	53,20,29	28,7,15	456	131	0.00125843	0.0396243	0.211,0.2	0.352,0.451,0.357	-0.181
19301	Os02g0100300		chr02	+	15378	15696	14979	15044	15994	16237	19301	0,5	24,13	37,3,17	33,15,29	431	131	0.000211147	0.0112592	0.0,0.105	0.254,0.057,0.151	-0.102
19405	Os02g0326700		chr02	+	13159932	13160424	13158057	13158172	13161182	13161353	19405	160,52	11,5	12,9,17	0,0,0	605	131	1.83841e-06	0.000368144	0.759,0.692	1.0,1.0,1.0	-0.274
19409	Os02g0326700		chr02	+	13159937	13160424	13158057	13158172	13161182	13161353	19409	158,53	11,5	12,10,17	0,0,0	600	131	1.81672e-06	0.000368144	0.758,0.698	1.0,1.0,1.0	-0.272
19487	Os03g0226400		chr03	+	6639853	6640022	6639604	6639783	6640364	6640498	19487	19,4	6,6	3,1,2	0,1,0	282	131	0.000156323	0.00900881	0.595,0.236	1.0,0.317,1.0	-0.357
19591	Os02g0211100		chr02	+	6206004	6206103	6205379	6205634	6206869	6207320	19591	3,2	0,0	0,2,3	1,2,13	230	131	1.69434e-09	1.34748e-06	1.0,1.0	0.0,0.363,0.116	0.84
19608	Os02g0538400		chr02	+	19949468	19949725	19949285	19949375	19950245	19950421	19608	7,9	0,1	3,4,9	7,1,3	370	131	0.000117724	0.00734748	1.0,0.761	0.132,0.586,0.515	0.47
19633	Os01g0869000		chr01	-	37658169	37658270	37657052	37657740	37658733	37658896	19633	148,99	10,0	120,67,171	19,11,13	232	131	0.00105025	0.0345544	0.893,1.0	0.781,0.775,0.881	0.134
19634	Os01g0869000		chr01	-	37658169	37658367	37657052	37657740	37658733	37658896	19634	250,184	10,0	216,96,247	19,11,13	311	131	0.000212793	0.0113036	0.913,1.0	0.827,0.786,0.889	0.123
19636	Os01g0869000		chr01	-	37658171	37658306	37657052	37657740	37658733	37658896	19636	88,81	10,0	98,37,66	19,11,13	262	131	0.000457862	0.0191648	0.815,1.0	0.721,0.627,0.717	0.219
19693	Os02g0592600		chr02	+	22938810	22939062	22937397	22938622	22939274	22939343	19693	1,0	12,4	3,3,4	7,0,3	365	131	0.000491959	0.0200787	0.029,0.0	0.133,1.0,0.324	-0.471
19839	Os02g0180800		chr02	-	4507042	4507115	4500089	4500421	4511097	4511191	19839	63,55	158,95	56,31,27	198,95,220	204	131	7.5315e-05	0.00541703	0.204,0.271	0.154,0.173,0.073	0.104
19874	Os09g0547900		chr09	+	21663496	21663801	21662648	21662806	21663956	21664040	19874	2,2	1,1	17,2,4	0,0,0	418	131	0.000778254	0.0277371	0.385,0.385	1.0,1.0,1.0	-0.615
19946	Os09g0356300		chr09	-	11453897	11453955	11449946	11450096	11454436	11454499	19946	3,2	2,3	2,1,2	0,0,1	189	131	5.97562e-05	0.0045113	0.51,0.316	1.0,1.0,0.581	-0.447
20084	Os02g0202600		chr02	-	5746959	5747236	5746096	5746178	5747611	5747740	20084	1,6	7,3	0,0,0	5,3,11	390	131	0.000481809	0.0197805	0.046,0.402	0.0,0.0,0.0	0.224
20089	Os02g0202600		chr02	-	5747139	5747236	5746096	5746178	5747611	5747740	20089	1,6	7,3	0,0,2	5,3,11	228	131	0.0012077	0.0383748	0.076,0.535	0.0,0.0,0.095	0.274
20096	Os07g0184500		chr07	+	4468123	4468175	4467853	4468047	4468515	4468766	20096	4,3	2,2	4,2,2	0,0,0	183	131	8.27495e-05	0.00574397	0.589,0.518	1.0,1.0,1.0	-0.447
20209	Os09g0272500		chr09	-	5449569	5449663	5449163	5449253	5450007	5450231	20209	26,36	0,0	46,32,33	0,0,12	225	131	0.0014478	0.0435637	1.0,1.0	1.0,1.0,0.616	0.128
20287	Os03g0437600		chr03	-	18455612	18455690	18451140	18451791	18455789	18456308	20287	1,1	3,5	11,9,9	2,0,5	209	131	5.60296e-05	0.00432018	0.173,0.111	0.775,1.0,0.53	-0.626
20455	Os01g0242600		chr01	-	7866361	7866455	7866073	7866169	7866630	7866705	20455	12,5	2,4	5,8,14	0,2,0	225	131	0.000710678	0.0259603	0.777,0.421	1.0,0.7,1.0	-0.301
20456	Os01g0242600		chr01	-	7866361	7866471	7866073	7866169	7866630	7866705	20456	29,25	2,4	62,17,47	0,2,0	241	131	0.00129884	0.040576	0.887,0.773	1.0,0.822,1.0	-0.111
20523	Os03g0816200		chr03	+	34216125	34216296	34215566	34215684	34217524	34218100	20523	21,23	0,0	40,30,43	4,4,2	284	131	0.000292888	0.0138413	1.0,1.0	0.822,0.776,0.908	0.165
20524	Os03g0816200		chr03	+	34216125	34216425	34215566	34215684	34217524	34218100	20524	37,36	0,0	89,40,78	4,4,2	413	131	0.000567923	0.0220784	1.0,1.0	0.876,0.76,0.925	0.146
20525	Os03g0816200		chr03	+	34216125	34216430	34215566	34215684	34217524	34218100	20525	35,43	0,0	76,36,79	4,4,2	418	131	0.000383874	0.0168182	1.0,1.0	0.856,0.738,0.925	0.16
20598	Os07g0223700		chr07	+	6843007	6843212	6841476	6841627	6843766	6844085	20598	56,57	0,2	60,19,74	2,1,12	318	131	0.00178091	0.0496213	1.0,0.922	0.925,0.887,0.718	0.118
20614	Os01g0354200		chr01	-	14227624	14227690	14227308	14227356	14228121	14228178	20614	10,12	4,3	17,9,14	0,0,1	197	131	1.6485e-05	0.00184954	0.624,0.727	1.0,1.0,0.903	-0.292
20771	Os10g0329300		chr10	+	9257225	9257349	9256243	9256610	9259975	9260389	20771	6,3	0,0	1,1,1	11,1,4	255	131	5.01998e-12	7.76285e-09	1.0,1.0	0.045,0.339,0.114	0.834
20968	Os02g0600000		chr02	+	23453909	23454101	23453438	23453639	23454454	23454685	20968	65,44	5,5	81,37,102	2,0,2	305	131	0.000885469	0.0306555	0.848,0.791	0.946,1.0,0.956	-0.148
20981	Os02g0133000		chr02	-	1736038	1736491	1735718	1735853	1737038	1737120	20981	110,62	38,24	65,31,48	70,16,58	566	131	3.51015e-05	0.00309193	0.401,0.374	0.177,0.31,0.161	0.172
20994	Os06g0590301		chr06	+	23181507	23181573	23181262	23181386	23182048	23182168	20994	22,18	10,2	37,34,19	3,0,1	197	131	0.000500696	0.0203161	0.594,0.857	0.891,1.0,0.927	-0.214
20997	Os06g0134200		chr06	+	1833599	1833681	1833278	1833436	1833934	1834503	20997	2,3	3,4	3,7,4	1,0,0	213	131	6.53533e-07	0.000163426	0.291,0.316	0.649,1.0,1.0	-0.58
21129	Os01g0265400		chr01	-	9043733	9044090	9041579	9042238	9045998	9046093	21129	1,1	4,0	4,1,1	0,0,0	470	131	0.000150863	0.00889128	0.065,1.0	1.0,1.0,1.0	-0.468
21208	Os02g0662200		chr02	+	26821517	26821886	26820433	26820750	26822494	26822583	21208	30,15	2,4	23,22,45	0,1,0	482	131	1.35218e-05	0.00161537	0.803,0.505	1.0,0.857,1.0	-0.298
21209	Os02g0662200		chr02	+	26821517	26821912	26820433	26820750	26822494	26822583	21209	29,15	2,4	26,22,45	0,1,0	508	131	8.98634e-06	0.00120257	0.789,0.492	1.0,0.85,1.0	-0.309
21274	Os03g0191000		chr03	-	4731960	4732070	4731068	4731219	4732176	4732265	21274	48,35	0,8	56,26,54	0,1,0	241	131	0.000330252	0.0151693	1.0,0.704	1.0,0.934,1.0	-0.126
21296	Os07g0534200		chr07	-	20944701	20944865	20944301	20944611	20946063	20946175	21296	24,30	24,13	12,8,19	47,32,40	277	131	1.93327e-05	0.00203514	0.321,0.522	0.108,0.106,0.183	0.289
21297	Os07g0534200		chr07	-	20944701	20944995	20944301	20944611	20946063	20946175	21297	26,30	24,13	12,6,25	47,32,40	407	131	1.31727e-05	0.00158044	0.259,0.426	0.076,0.057,0.167	0.242
21298	Os07g0534200		chr07	-	20944701	20945002	20944301	20944611	20946063	20946175	21298	24,31	24,13	16,9,21	47,32,40	414	131	7.06489e-05	0.00514794	0.24,0.43	0.097,0.082,0.142	0.228
21299	Os07g0534200		chr07	-	20944701	20945169	20944301	20944611	20946063	20946175	21299	27,32	24,13	13,8,22	47,32,40	581	131	2.82757e-06	0.000498135	0.202,0.357	0.059,0.053,0.11	0.205
21313	Os04g0478600		chr04	-	23941687	23941699	23941466	23941559	23941780	23942220	21313	0,0	10,8	12,0,6	18,4,13	143	131	2.14183e-05	0.00218381	0.0,0.0	0.379,0.0,0.297	-0.225
21319	Os02g0801900		chr02	+	34183240	34183404	34182165	34183143	34183502	34183610	21319	34,32	41,33	43,20,37	81,68,116	277	131	0.000163404	0.00932036	0.282,0.314	0.201,0.122,0.131	0.147
21410	Os10g0195250		chr10	-	6598500	6598636	6597057	6597299	6599362	6599557	21410	5,19	42,64	518,355,649	1043,757,1214	262	131	0.000256685	0.0128504	0.056,0.129	0.199,0.19,0.211	-0.107
21452	Os02g0722700		chr02	+	30013166	30013318	30011805	30011891	30014087	30014192	21452	519,325	271,177	480,188,279	345,176,275	265	131	6.18737e-05	0.00462058	0.486,0.476	0.408,0.346,0.334	0.118
21483	Os02g0528200		chr02	-	19363048	19363087	19362520	19362640	19363570	19363654	21483	15,1	6,0	37,14,77	0,0,0	170	131	0.000170029	0.00964085	0.658,1.0	1.0,1.0,1.0	-0.171
21596	Os05g0143500		chr05	+	2513831	2514058	2512797	2513206	2514522	2514660	21596	4,1	35,10	14,2,9	17,4,24	340	131	0.000494407	0.0201491	0.042,0.037	0.241,0.162,0.126	-0.137
21622	Os05g0148000		chr05	-	2750469	2750540	2749722	2749931	2751590	2751838	21622	8,2	17,13	0,0,0	8,2,17	202	131	7.76534e-06	0.00108876	0.234,0.091	0.0,0.0,0.0	0.163
21627	Os05g0148000		chr05	-	2750821	2750873	2750469	2750540	2751590	2751838	21627	14,9	4,1	3,2,5	0,0,0	183	131	0.000564817	0.0220427	0.715,0.866	1.0,1.0,1.0	-0.21
21669	Os05g0148700		chr05	+	2789164	2789215	2788555	2788624	2789345	2789469	21669	25,17	6,3	7,12,12	0,0,0	182	131	2.4797e-06	0.000463238	0.75,0.803	1.0,1.0,1.0	-0.224
21671	Os05g0148700		chr05	+	2789164	2789272	2788555	2788624	2789345	2789469	21671	27,18	6,3	7,12,14	0,0,0	239	131	1.11313e-06	0.000247872	0.712,0.767	1.0,1.0,1.0	-0.26
21743	Os05g0168700		chr05	-	4119955	4120168	4119550	4119618	4120839	4121062	21743	59,55	4,9	117,31,119	4,0,0	326	131	2.18704e-05	0.00221368	0.856,0.711	0.922,1.0,1.0	-0.191
22026	Os05g0267100		chr05	-	10539084	10539257	10538260	10538506	10545438	10545718	22026	7,6	2,2	1,2,3	1,0,0	286	131	0.000571727	0.0221953	0.616,0.579	0.314,1.0,1.0	-0.174
22105	Os11g0431700		chr11	-	13894920	13895020	13893711	13894042	13895114	13895186	22105	44,37	0,8	101,39,111	0,0,0	231	131	9.06481e-05	0.00608952	1.0,0.724	1.0,1.0,1.0	-0.138
22197	Os05g0337500		chr05	-	15777948	15777998	15776784	15777539	15778183	15778247	22197	88,49	38,16	56,30,31	38,25,78	181	131	0.000655781	0.0243615	0.626,0.689	0.516,0.465,0.223	0.256
22200	Os05g0337500		chr05	-	15777948	15778020	15776784	15777539	15778183	15778247	22200	98,50	38,16	61,30,36	38,25,78	203	131	0.000371004	0.016523	0.625,0.669	0.509,0.436,0.229	0.256
22202	Os05g0337500		chr05	-	15777958	15777999	15776784	15777539	15778183	15778247	22202	39,20	38,16	31,8,9	38,25,78	172	131	0.000467072	0.0193755	0.439,0.488	0.383,0.196,0.081	0.244
22357	Os08g0101400		chr08	+	80942	81374	79187	79276	81707	81813	22357	0,1	2,0	2,1,2	2,0,0	545	131	0.000916338	0.0314117	0.0,1.0	0.194,1.0,1.0	-0.231
22562	Os04g0367400		chr04	+	17838570	17838822	17838309	17838490	17838999	17839211	22562	48,19	71,81	63,39,77	56,29,46	365	131	7.1151e-07	0.000173727	0.195,0.078	0.288,0.326,0.375	-0.193
22660	Os08g0359200		chr08	-	16523195	16523622	16521922	16522144	16523779	16523933	22660	152,118	44,21	184,63,126	108,32,70	540	131	6.77247e-05	0.00497392	0.456,0.577	0.292,0.323,0.304	0.21
22662	Os08g0359200		chr08	-	16523545	16523622	16521922	16522144	16523779	16523933	22662	149,116	44,21	182,62,124	108,32,70	208	131	1.91296e-05	0.00203234	0.681,0.777	0.515,0.55,0.527	0.198
22663	Os08g0359200		chr08	-	16523549	16523618	16521922	16522144	16523779	16523966	22663	81,53	44,21	82,27,64	108,32,70	200	131	8.60076e-06	0.00117354	0.547,0.623	0.332,0.356,0.375	0.231
22666	Os08g0359200		chr08	-	16523557	16523622	16521922	16522144	16523779	16523933	22666	128,110	44,21	162,49,91	108,32,70	196	131	9.20158e-06	0.00122548	0.66,0.778	0.501,0.506,0.465	0.228
22694	Os02g0290300		chr02	-	10974671	10974859	10972769	10973052	10975006	10975069	22694	292,172	111,83	313,219,337	73,65,62	301	131	0.000152977	0.00891722	0.534,0.474	0.651,0.595,0.703	-0.146
22695	Os02g0290300		chr02	-	10974671	10974934	10972769	10973052	10975006	10975069	22695	189,123	111,83	197,149,197	73,65,62	376	131	0.000653478	0.0243501	0.372,0.341	0.485,0.444,0.525	-0.128
22735	Os05g0364600		chr05	+	17451855	17452042	17451043	17451085	17452489	17452523	22735	6,6	1,0	0,4,2	2,0,2	300	131	0.00111244	0.0361317	0.724,1.0	0.0,1.0,0.304	0.427
22769	Os05g0513400		chr05	+	25460621	25460714	25459732	25460138	25461328	25461449	22769	57,45	10,4	24,10,26	0,1,0	224	131	1.84612e-05	0.00198405	0.769,0.868	1.0,0.854,1.0	-0.133
22811	Os02g0707100		chr02	-	29232846	29233309	29232519	29232600	29233898	29234195	22811	133,93	31,11	42,8,40	0,0,2	576	131	1.18655e-06	0.000262125	0.494,0.658	1.0,1.0,0.82	-0.364
22845	Os05g0539400		chr05	-	26795080	26795091	26794410	26794770	26795241	26795387	22845	0,0	1,2	10,2,5	0,0,0	142	131	7.5186e-11	8.72001e-08	0.0,0.0	1.0,1.0,1.0	-1
23078	Os05g0582400		chr05	+	28992155	28992514	28990998	28991404	28992598	28992658	23078	0,4	4,0	2,3,4	0,0,0	472	131	0.00051886	0.0207805	0.0,1.0	1.0,1.0,1.0	-0.5
23218	Os01g0593200		chr01	+	23225534	23225906	23224765	23224822	23226046	23226605	23218	182,253	14,26	266,215,417	10,8,17	485	131	0.000687205	0.0252957	0.778,0.724	0.878,0.879,0.869	-0.124
23248	Os06g0134466		chr06	-	1850439	1850471	1850307	1850349	1850571	1850613	23248	15,16	0,0	20,28,14	4,6,0	163	131	0.000331563	0.0151931	1.0,1.0	0.801,0.789,1.0	0.137
23288	Os06g0143100		chr06	-	2262560	2262850	2261682	2261990	2263791	2263972	23288	3769,3140	330,224	2020,1475,1904	540,285,210	403	131	2.75662e-06	0.000493303	0.788,0.82	0.549,0.627,0.747	0.163
23408	Os08g0427500		chr08	+	20562018	20562333	20561078	20561180	20562441	20562491	23408	103,63	42,21	98,52,89	17,2,7	428	131	2.13898e-05	0.00218381	0.429,0.479	0.638,0.888,0.796	-0.32
23409	Os08g0427500		chr08	+	20562255	20562333	20561078	20561180	20562441	20562491	23409	43,23	42,21	43,27,44	17,2,7	209	131	9.70012e-06	0.0012736	0.391,0.407	0.613,0.894,0.798	-0.369
23433	Os08g0536100		chr08	+	26789864	26790018	26789391	26789472	26790099	26790506	23433	483,290	152,94	280,234,266	34,32,49	267	131	2.96658e-07	8.60152e-05	0.609,0.602	0.802,0.782,0.727	-0.165
23434	Os08g0536100		chr08	+	26789928	26790012	26789391	26789472	26790099	26790506	23434	475,271	152,94	267,168,240	34,32,49	215	131	1.57349e-05	0.00178041	0.656,0.637	0.827,0.762,0.749	-0.133
23483	Os06g0209300		chr06	-	5581935	5582104	5581393	5581514	5582185	5582548	23483	105,49	8,8	124,41,82	1,0,4	282	131	0.00011066	0.00706254	0.859,0.74	0.983,1.0,0.905	-0.163
23484	Os06g0209300		chr06	-	5582020	5582067	5581393	5581514	5582185	5582548	23484	22,21	8,8	47,15,49	1,0,4	178	131	2.78003e-06	0.000493303	0.669,0.659	0.972,1.0,0.9	-0.293
23537	Os01g0728400		chr01	+	30382733	30382803	30382532	30382644	30382862	30383228	23537	44,38	0,0	32,13,28	0,0,11	201	131	0.000655928	0.0243615	1.0,1.0	1.0,1.0,0.624	0.125
23549	Os06g0233400		chr06	-	6932012	6932061	6931223	6931357	6932324	6932490	23549	5,6	9,2	0,2,0	9,7,11	180	131	1.16168e-05	0.00145655	0.288,0.686	0.0,0.172,0.0	0.43
23572	Os11g0197200		chr11	-	4863033	4863211	4860367	4862884	4863875	4863986	23572	4,8	15,0	0,0,0	15,4,29	291	131	0.000117729	0.00734748	0.107,1.0	0.0,0.0,0.0	0.553
23587	Os06g0248400		chr06	+	7700917	7701046	7700604	7700684	7702177	7703075	23587	64,45	19,12	49,8,41	2,0,6	260	131	0.000867729	0.0302672	0.629,0.654	0.925,1.0,0.775	-0.259
23619	Os03g0852600		chr03	+	35900412	35900455	35899614	35899689	35900666	35901119	23619	2,1	4,4	3,1,2	0,0,0	174	131	4.09021e-11	5.17504e-08	0.273,0.158	1.0,1.0,1.0	-0.784
23669	Os06g0287700		chr06	+	10445681	10445868	10445136	10445243	10445965	10446656	23669	45,28	113,78	65,23,28	34,12,45	300	131	4.77376e-05	0.00386272	0.148,0.136	0.455,0.456,0.214	-0.233
23670	Os06g0287700		chr06	+	10445715	10445868	10445136	10445243	10445965	10446656	23670	42,27	113,78	65,23,28	34,12,45	266	131	3.0037e-05	0.00273537	0.155,0.146	0.485,0.486,0.235	-0.251
23671	Os06g0287700		chr06	+	10445720	10445868	10445136	10445243	10445965	10446656	23671	42,27	113,78	65,23,26	34,12,45	262	131	6.96409e-05	0.0051012	0.157,0.148	0.489,0.489,0.224	-0.248
23672	Os06g0287700		chr06	+	10445761	10445868	10445136	10445243	10445965	10446656	23672	26,15	113,78	45,16,12	34,12,45	238	131	0.000284163	0.0135705	0.112,0.096	0.421,0.423,0.128	-0.22
23752	Os06g0351500		chr06	+	14287232	14287267	14281546	14281909	14287422	14287656	23752	92,51	0,1	28,7,54	1,6,3	166	131	0.000433038	0.0184025	1.0,0.976	0.957,0.479,0.934	0.198
23796	Os06g0473200		chr06	-	15812661	15812917	15811008	15812016	15815477	15815585	23796	146,72	1,2	42,9,48	6,1,4	369	131	0.000366691	0.0163571	0.981,0.927	0.713,0.762,0.81	0.192
23831	Os08g0215400		chr08	-	6737842	6738155	6736980	6737215	6742566	6742879	23831	6,3	9,5	0,0,1	6,5,6	426	131	0.000122002	0.00757216	0.17,0.156	0.0,0.0,0.049	0.147
23883	Os07g0134700		chr07	+	1857968	1858216	1856641	1857247	1858827	1859043	23883	48,58	5,3	37,17,31	2,0,0	361	131	0.00152482	0.0450033	0.777,0.875	0.87,1.0,1.0	-0.131
23884	Os07g0134700		chr07	+	1857968	1858369	1856641	1857247	1858827	1859043	23884	59,72	5,3	42,33,34	2,0,0	514	131	0.00125803	0.0396243	0.75,0.859	0.843,1.0,1.0	-0.143
23983	Os06g0234200		chr06	+	6993537	6993605	6991788	6991898	6993739	6993805	23983	12,14	9,0	10,11,20	0,0,0	199	131	0.000192027	0.0105218	0.467,1.0	1.0,1.0,1.0	-0.266
24064	Os02g0167500		chr02	-	3629771	3629918	3629167	3629597	3630125	3630166	24064	50,28	8,0	54,26,46	0,0,1	262	131	0.000127246	0.00776536	0.758,1.0	1.0,1.0,0.958	-0.107
24100	Os08g0307300		chr08	+	12846654	12846833	12846439	12846540	12847928	12848167	24100	0,2	3,0	4,1,6	0,0,0	292	131	0.0016196	0.0467332	0.0,1.0	1.0,1.0,1.0	-0.5
24101	Os08g0307300		chr08	+	12846654	12846862	12846439	12846540	12847928	12848167	24101	0,2	3,0	4,3,6	0,0,0	321	131	0.0011945	0.0380421	0.0,1.0	1.0,1.0,1.0	-0.5
24102	Os08g0307300		chr08	+	12846654	12846962	12846439	12846540	12847928	12848167	24102	0,2	3,0	3,1,5	0,0,0	421	131	0.000513399	0.0206212	0.0,1.0	1.0,1.0,1.0	-0.5
24193	Os06g0630300		chr06	+	25500540	25500649	25498693	25498840	25501136	25501725	24193	26,22	87,77	62,34,47	71,38,74	240	131	3.23025e-06	0.000551619	0.14,0.135	0.323,0.328,0.257	-0.165
24254	Os06g0656400		chr06	+	26942874	26942902	26942644	26942753	26943455	26943622	24254	2,3	12,4	1,0,0	10,6,5	159	131	0.00177083	0.0496182	0.121,0.382	0.076,0.0,0.0	0.226
24300	Os01g0579900		chr01	-	22441599	22441700	22441362	22441481	22441779	22441966	24300	98,115	169,154	179,99,251	221,72,198	232	131	0.00162017	0.0467332	0.247,0.297	0.314,0.437,0.417	-0.117
24331	Os11g0704550		chr11	+	28829281	28829577	28828626	28829034	28830229	28830308	24331	32,21	0,0	47,21,48	3,0,4	409	131	0.00105018	0.0345544	1.0,1.0	0.834,1.0,0.794	0.124
24332	Os11g0704550		chr11	+	28829295	28829577	28828626	28829034	28830229	28830308	24332	32,21	0,0	44,19,47	3,0,4	395	131	0.000980574	0.0329641	1.0,1.0	0.829,1.0,0.796	0.125
24333	Os11g0704550		chr11	+	28829326	28829577	28828626	28829034	28830229	28830308	24333	32,22	0,0	43,19,47	3,0,4	364	131	0.00133078	0.0411284	1.0,1.0	0.838,1.0,0.809	0.118
24335	Os11g0704550		chr11	+	28833049	28833155	28832691	28832970	28833627	28833726	24335	2,8	3,3	16,3,7	0,0,2	237	131	0.000156873	0.00902184	0.269,0.596	1.0,1.0,0.659	-0.454
24336	Os11g0704550		chr11	+	28833074	28833155	28832691	28832970	28833627	28833726	24336	3,8	3,3	14,2,7	0,0,2	212	131	0.000256361	0.0128504	0.382,0.622	1.0,1.0,0.684	-0.393
24392	Os06g0689600		chr06	-	28755234	28755317	28753910	28754086	28756341	28756394	24392	20,5	1,0	17,12,22	0,4,11	214	131	0.000878207	0.0304679	0.924,1.0	1.0,0.647,0.55	0.23
24417	Os05g0121400		chr05	+	1142837	1143108	1142567	1142711	1144031	1144311	24417	19,7	0,0	17,4,26	5,1,3	384	131	8.42007e-06	0.00116026	1.0,1.0	0.537,0.577,0.747	0.38
24418	Os05g0121400		chr05	+	1143553	1143945	1142567	1142711	1144031	1144311	24418	12,10	0,0	15,9,8	5,1,3	505	131	2.61088e-07	7.89934e-05	1.0,1.0	0.438,0.7,0.409	0.484
24443	Os01g0540800		chr01	+	19876448	19876482	19876199	19876285	19877132	19877241	24443	19,19	10,4	47,15,49	2,1,5	165	131	0.000764411	0.0274547	0.601,0.79	0.949,0.923,0.886	-0.224
24463	Os09g0343200		chr09	-	10606910	10607365	10605025	10606024	10618502	10619042	24463	323,184	13,3	3,7,1	0,0,0	568	131	0.000170891	0.00966822	0.851,0.934	1.0,1.0,1.0	-0.107
24475	Os03g0608800		chr03	+	22932571	22932678	22931458	22931742	22936069	22936190	24475	0,1	13,3	5,1,4	5,1,8	238	131	0.000374661	0.0165535	0.0,0.155	0.355,0.355,0.216	-0.231
24485	Os09g0323100		chr09	-	9445939	9445989	9445097	9445593	9446263	9446558	24485	2,0	3,5	3,7,6	1,2,4	181	131	0.000634415	0.0238312	0.325,0.0	0.685,0.717,0.521	-0.479
24487	Os09g0323100		chr09	-	9447474	9447609	9446632	9446767	9449587	9449751	24487	10,4	8,2	5,3,4	0,0,0	262	131	3.37352e-10	3.35365e-07	0.385,0.5	1.0,1.0,1.0	-0.557
24604	Os11g0180600		chr11	+	4029801	4029865	4029401	4029478	4029937	4030103	24604	8,2	7,4	33,14,32	8,1,3	195	131	0.000274589	0.0132925	0.434,0.251	0.735,0.904,0.878	-0.496
24685	Os07g0136800		chr07	+	1950745	1950831	1950525	1950617	1951505	1951554	24685	11,4	7,4	6,3,3	24,19,14	217	131	0.000182976	0.0101801	0.487,0.376	0.131,0.087,0.115	0.321
24852	Os07g0182900		chr07	+	4382348	4382465	4380869	4381277	4383434	4383474	24852	10,8	0,0	51,15,20	5,0,4	248	131	0.000851866	0.0298895	1.0,1.0	0.843,1.0,0.725	0.144
24890	Os03g0599600		chr03	+	22377523	22377605	22377190	22377263	22378769	22379215	24890	16,8	27,17	2,2,3	22,25,21	213	131	2.53383e-05	0.00239895	0.267,0.224	0.053,0.047,0.081	0.185
24969	Os07g0211900		chr07	-	6119663	6119779	6119014	6119238	6120625	6121772	24969	53,49	4,4	44,19,49	0,0,0	247	131	8.43139e-05	0.00582352	0.875,0.867	1.0,1.0,1.0	-0.129
25021	Os01g0927900		chr01	-	40711806	40711837	40711556	40711711	40711915	40711998	25021	38,39	19,4	42,11,78	3,1,1	162	131	5.24932e-05	0.00410435	0.618,0.887	0.919,0.899,0.984	-0.182
25074	Os07g0248800		chr07	-	8266019	8266061	8265571	8265783	8266170	8266293	25074	6,5	4,1	0,0,1	7,2,1	173	131	1.63036e-06	0.000341214	0.532,0.791	0.0,0.0,0.431	0.518
25146	Os07g0408100		chr07	-	12680330	12680383	12680044	12680183	12683834	12683948	25146	18,14	2,0	53,14,33	14,2,13	184	131	0.00123243	0.039116	0.865,1.0	0.729,0.833,0.644	0.197
25153	Os11g0167200		chr11	+	3246920	3247387	3246520	3246793	3247610	3247770	25153	7,10	0,0	17,14,29	5,3,0	580	131	4.98933e-05	0.00395664	1.0,1.0	0.434,0.513,1.0	0.351
25167	Os07g0414200		chr07	-	13066933	13067038	13065395	13065577	13067806	13068285	25167	29,23	0,0	65,10,37	7,1,2	236	131	0.000539368	0.0213257	1.0,1.0	0.838,0.847,0.911	0.135
25169	Os07g0414200		chr07	-	13066974	13067043	13065395	13065577	13067806	13068285	25169	35,22	0,0	21,8,37	7,1,2	200	131	8.19551e-05	0.00570305	1.0,1.0	0.663,0.84,0.924	0.191
25285	Os07g0454400		chr07	-	15734482	15734726	15733826	15734069	15734878	15735229	25285	189,163	26,22	184,93,236	9,8,15	357	131	0.00142433	0.0430471	0.727,0.731	0.882,0.81,0.852	-0.119
25317	Os07g0466200		chr07	+	16521158	16521541	16520266	16520383	16521662	16521870	25317	3,2	0,0	0,0,0	1,2,4	496	131	1.17315e-10	1.30618e-07	1.0,1.0	0.0,0.0,0.0	1
25323	Os07g0470700		chr07	+	16861192	16861617	16860745	16860835	16862101	16862212	25323	51,52	4,1	25,1,12	0,0,0	538	131	0.00177879	0.0496182	0.756,0.927	1.0,1.0,1.0	-0.158
25327	Os07g0470700		chr07	+	16861200	16861617	16860745	16860835	16862101	16862212	25327	26,28	4,1	13,5,7	0,0,0	530	131	0.000261571	0.0129339	0.616,0.874	1.0,1.0,1.0	-0.255
25329	Os07g0470700		chr07	+	16861370	16861617	16860745	16860835	16862101	16862212	25329	22,25	4,1	13,1,6	0,0,0	360	131	0.0006231	0.023602	0.667,0.901	1.0,1.0,1.0	-0.216
25388	Os07g0486000		chr07	+	17877889	17878025	17877371	17877528	17878371	17878613	25388	34,25	116,101	1,0,0	11,4,1	262	131	7.9948e-05	0.0056481	0.128,0.11	0.043,0.0,0.0	0.105
25693	Os11g0461000		chr11	+	15707751	15707831	15706864	15707079	15713069	15713215	25693	22,30	100,88	36,18,25	66,25,44	211	131	0.0010767	0.0351347	0.12,0.175	0.253,0.309,0.261	-0.127
25746	Os06g0728700		chr06	-	31028295	31028408	31027974	31028112	31028688	31028984	25746	8,9	87,52	31,22,6	48,26,27	244	131	6.21358e-06	0.000905523	0.047,0.085	0.257,0.312,0.107	-0.159
25747	Os06g0728700		chr06	-	31028295	31028418	31027974	31028112	31028688	31028984	25747	10,10	87,52	34,25,8	48,26,27	254	131	2.85582e-06	0.000499948	0.056,0.09	0.268,0.332,0.133	-0.171
25748	Os06g0728700		chr06	-	31028295	31028493	31027974	31028112	31028688	31028984	25748	8,10	87,52	36,29,11	48,26,27	311	131	1.44643e-08	8.07532e-06	0.037,0.075	0.24,0.32,0.146	-0.179
25749	Os06g0728700		chr06	-	31028295	31028573	31027974	31028112	31028688	31028984	25749	8,10	87,52	36,30,8	48,26,27	391	131	7.60954e-08	2.82415e-05	0.03,0.061	0.201,0.279,0.09	-0.145
25798	Os07g0639600		chr07	-	26619931	26620350	26618660	26619158	26621763	26622023	25798	89,74	0,0	45,9,56	2,4,0	532	131	0.00158494	0.0462441	1.0,1.0	0.847,0.357,1.0	0.265
25827	Os02g0773400		chr02	+	32653782	32653912	32652516	32652654	32656515	32656779	25827	5,14	1,0	5,3,12	5,0,4	261	131	0.00158038	0.0461593	0.715,1.0	0.334,1.0,0.601	0.212
25828	Os02g0773400		chr02	+	32653782	32653949	32652516	32652654	32656515	32656779	25828	5,16	1,0	5,3,12	5,0,4	280	131	0.00139384	0.0425173	0.701,1.0	0.319,1.0,0.584	0.216
25869	Os07g0658400		chr07	-	27724217	27724320	27723810	27723894	27724418	27724657	25869	8,7	6,1	0,1,0	2,0,3	234	131	0.000265554	0.0129907	0.427,0.797	0.0,1.0,0.0	0.279
26153	Os05g0540100		chr05	-	26832783	26832827	26832524	26832590	26832937	26832985	26153	23,16	4,2	18,14,16	0,0,0	175	131	0.000220758	0.0115721	0.811,0.857	1.0,1.0,1.0	-0.166
26154	Os05g0540100		chr05	-	26832783	26832853	26832524	26832590	26832937	26832985	26154	26,19	4,2	29,21,27	0,0,0	201	131	0.000155639	0.00898798	0.809,0.861	1.0,1.0,1.0	-0.165
26214	Os08g0123300		chr08	-	1284546	1284695	1284376	1284463	1284774	1284866	26214	57,47	9,2	82,30,62	0,0,2	262	131	2.10768e-05	0.00217286	0.76,0.922	1.0,1.0,0.939	-0.139
26218	Os08g0123300		chr08	-	1284591	1284695	1284376	1284463	1284774	1284866	26218	32,28	9,2	41,10,23	0,0,2	235	131	9.0554e-05	0.00608952	0.665,0.886	1.0,1.0,0.865	-0.179
26287	Os03g0178100		chr03	-	4120588	4120762	4120366	4120485	4120841	4120973	26287	334,174	33,17	95,54,53	3,2,2	287	131	0.000711629	0.025961	0.822,0.824	0.935,0.925,0.924	-0.105
26549	Os01g0678500		chr01	-	27917941	27918055	27916702	27916763	27918574	27918670	26549	98,59	18,19	31,16,27	38,9,21	245	131	2.20899e-05	0.00221976	0.744,0.624	0.304,0.487,0.407	0.285
26550	Os01g0678500		chr01	-	27917989	27918055	27916702	27916763	27918574	27918670	26550	46,26	18,19	19,7,12	38,9,21	197	131	0.000184487	0.0101976	0.63,0.476	0.25,0.341,0.275	0.264
26614	Os08g0243100		chr08	+	8706082	8706152	8704338	8704514	8706240	8706342	26614	57,42	0,0	48,12,29	14,0,3	201	131	4.08929e-06	0.000669562	1.0,1.0	0.691,1.0,0.863	0.149
26703	Os08g0282200		chr08	+	11076089	11076172	11075445	11075564	11076742	11078779	26703	9,4	33,27	0,0,2	45,37,42	214	131	4.0104e-06	0.000664462	0.143,0.083	0.0,0.0,0.028	0.104
26765	Os07g0553700		chr07	+	22046595	22046820	22046016	22046123	22047203	22047809	26765	6,10	24,22	0,0,0	2,3,5	338	131	4.49888e-05	0.00369998	0.088,0.15	0.0,0.0,0.0	0.119
26808	Os08g0352400		chr08	-	16075043	16075120	16074340	16074739	16076790	16077044	26808	31,22	11,9	24,20,20	1,1,1	208	131	2.32999e-06	0.000441192	0.64,0.606	0.938,0.926,0.926	-0.307
26809	Os08g0352400		chr08	-	16075043	16075122	16074340	16074739	16076790	16077044	26809	30,22	11,9	27,21,21	1,1,1	210	131	9.27929e-07	0.000215241	0.63,0.604	0.944,0.929,0.929	-0.317
26883	Os08g0411200		chr08	-	19675311	19675557	19674594	19674785	19675759	19675906	26883	146,95	22,11	89,20,37	4,0,0	359	131	1.40489e-05	0.00167116	0.708,0.759	0.89,1.0,1.0	-0.23
26884	Os08g0411200		chr08	-	19675311	19675639	19674594	19674785	19675759	19675906	26884	147,95	22,11	89,20,37	4,0,0	441	131	1.92504e-05	0.00203514	0.665,0.72	0.869,1.0,1.0	-0.264
26990	Os08g0451700		chr08	-	22083626	22083857	22083055	22083291	22085403	22085609	26990	9,9	0,0	3,8,10	3,1,1	344	131	0.000819218	0.0289745	1.0,1.0	0.276,0.753,0.792	0.393
27089	Os08g0505200		chr08	+	24989512	24989647	24989240	24989429	24989758	24990425	27089	4,7	0,0	2,3,10	1,0,5	262	131	0.000656409	0.0243615	1.0,1.0	0.5,1.0,0.5	0.333
27173	Os12g0614900		chr12	-	26085491	26085938	26084717	26085353	26086455	26086820	27173	4,4	2,2	0,4,0	14,4,2	560	131	0.000979161	0.0329564	0.319,0.319	0.0,0.19,0.0	0.256
27191	Os06g0516800		chr06	-	18913867	18914161	18913387	18913769	18914321	18914486	27191	7,13	0,0	7,1,23	8,0,2	407	131	0.000126858	0.00776536	1.0,1.0	0.22,1.0,0.787	0.331
27194	Os09g0515500		chr09	+	20079038	20079117	20078613	20078704	20079489	20079808	27194	11,12	0,0	34,8,18	4,2,1	210	131	0.00133573	0.0411284	1.0,1.0	0.841,0.714,0.918	0.176
27262	Os09g0109800		chr09	+	883924	884076	882799	882976	885460	885581	27262	158,123	5,13	75,18,70	19,13,14	265	131	4.4739e-05	0.00369998	0.94,0.824	0.661,0.406,0.712	0.289
27284	Os09g0131400		chr09	-	2397114	2397296	2396779	2397017	2397554	2400579	27284	85,64	13,10	99,68,86	4,5,4	295	131	0.00133314	0.0411284	0.744,0.74	0.917,0.858,0.905	-0.151
27285	Os09g0131400		chr09	-	2397114	2397301	2396779	2397017	2397554	2400181	27285	115,108	13,10	173,108,230	4,5,4	300	131	5.09068e-05	0.00402554	0.794,0.825	0.95,0.904,0.962	-0.129
27286	Os09g0131400		chr09	-	2397114	2397319	2396779	2397017	2397554	2400579	27286	109,92	13,10	142,58,161	4,5,4	318	131	0.000986618	0.0330836	0.775,0.791	0.936,0.827,0.943	-0.119
27290	Os09g0131400		chr09	-	2397160	2397296	2396779	2397017	2397554	2400579	27290	55,58	13,10	82,61,72	4,5,4	262	131	0.00049662	0.0201802	0.679,0.744	0.911,0.859,0.9	-0.178
27291	Os09g0131400		chr09	-	2397160	2397301	2396779	2397017	2397554	2400181	27291	85,104	13,10	159,101,217	4,5,4	262	131	1.89429e-05	0.00202021	0.766,0.839	0.952,0.91,0.964	-0.14
27292	Os09g0131400		chr09	-	2397160	2397319	2396779	2397017	2397554	2400579	27292	79,88	13,10	128,51,148	4,5,4	272	131	0.000452579	0.0189914	0.745,0.809	0.939,0.831,0.947	-0.129
27341	Os11g0417300		chr11	+	12851562	12851669	12850444	12850514	12852168	12852814	27341	27,12	52,37	6,5,11	66,25,71	238	131	8.35938e-05	0.00578814	0.222,0.151	0.048,0.099,0.079	0.111
27357	Os09g0250700		chr09	+	3858224	3858286	3857896	3857984	3858857	3858951	27357	161,66	0,0	50,8,26	0,0,10	193	131	0.000509849	0.0205082	1.0,1.0	1.0,1.0,0.638	0.121
27425	Os02g0789400		chr02	-	33542464	33542620	33541861	33542247	33542734	33542860	27425	62,49	0,3	57,27,49	3,7,10	269	131	0.000638076	0.0239365	1.0,0.888	0.902,0.653,0.705	0.191
27638	Os09g0413200		chr09	+	14681722	14681830	14681395	14681484	14682308	14683244	27638	548,468	4,13	192,128,169	20,17,10	239	131	1.13713e-09	9.89121e-07	0.987,0.952	0.84,0.805,0.903	0.12
27639	Os09g0413200		chr09	+	14681722	14682022	14681395	14681484	14682308	14683244	27639	686,609	4,13	248,147,231	20,17,10	413	131	3.57524e-09	2.45897e-06	0.982,0.937	0.797,0.733,0.88	0.156
27641	Os09g0413200		chr09	+	14681736	14682022	14681395	14681484	14682308	14683244	27641	140,141	4,13	56,21,63	20,17,10	399	131	2.43888e-05	0.00233394	0.92,0.781	0.479,0.289,0.674	0.37
27656	Os01g0968700		chr01	+	42724928	42725160	42724770	42724845	42725308	42725394	27656	0,2	3,0	2,1,2	1,0,0	345	131	0.0017085	0.0486755	0.0,1.0	0.432,1.0,1.0	-0.311
27692	Os09g0436500		chr09	+	16068583	16068816	16066219	16066380	16068900	16069088	27692	216,153	22,35	380,139,371	25,5,24	346	131	0.00054482	0.0215107	0.788,0.623	0.852,0.913,0.854	-0.168
27772	Os02g0260400		chr02	-	9054198	9054524	9054027	9054093	9055248	9055320	27772	3,2	0,0	4,2,5	4,1,0	439	131	0.000549167	0.0215905	1.0,1.0	0.23,0.374,1.0	0.465
27834	Os09g0513500		chr09	-	19984778	19984866	19983476	19983517	19985020	19985082	27834	47,36	109,54	68,11,44	226,88,137	219	131	0.00129675	0.0405561	0.205,0.285	0.153,0.07,0.161	0.117
27835	Os09g0513500		chr09	-	19984778	19985082	19983476	19983517	19986103	19986378	27835	164,120	0,0	356,86,231	8,8,4	417	131	4.85269e-05	0.00389264	1.0,1.0	0.933,0.772,0.948	0.116
27843	Os09g0464000		chr09	-	17570701	17571163	17570254	17570416	17571255	17571410	27843	106,68	0,0	164,58,156	7,4,0	575	131	0.000524584	0.0209495	1.0,1.0	0.842,0.768,1.0	0.13
27845	Os09g0464000		chr09	-	17570729	17570805	17570254	17570416	17571255	17571539	27845	2,2	0,0	6,0,1	7,4,0	207	131	2.78242e-06	0.000493303	1.0,1.0	0.352,0.0,1.0	0.549
27848	Os09g0464000		chr09	-	17570729	17571163	17570254	17570416	17571255	17571410	27848	108,68	0,0	170,57,157	7,4,0	547	131	0.000616995	0.0234939	1.0,1.0	0.853,0.773,1.0	0.125
27893	Os10g0477000		chr10	+	17790047	17790078	17789837	17789945	17791090	17791168	27893	24,18	4,11	22,9,21	0,2,0	162	131	1.715e-05	0.00187386	0.829,0.57	1.0,0.784,1.0	-0.228
28007	Os09g0526600		chr09	-	20592299	20592439	20591251	20591647	20594731	20595143	28007	23,10	92,19	32,11,13	13,7,7	262	131	8.44917e-09	5.11266e-06	0.111,0.208	0.552,0.44,0.481	-0.331
28038	Os09g0471300		chr09	+	17961923	17962088	17960674	17960785	17962834	17962899	28038	0,0	5,12	7,4,13	36,10,13	278	131	3.18499e-05	0.00286907	0.0,0.0	0.084,0.159,0.32	-0.188
28142	Os10g0110800		chr10	-	775559	775671	775328	775487	776234	776341	28142	11,24	73,57	1,0,6	67,19,45	243	131	5.90547e-06	0.000884094	0.075,0.185	0.008,0.0,0.067	0.105
28143	Os10g0110800		chr10	-	775559	775678	775328	775487	776234	776341	28143	13,24	73,57	1,0,8	67,19,45	250	131	2.52102e-05	0.00239497	0.085,0.181	0.008,0.0,0.085	0.102
28208	Os10g0140200		chr10	+	2486409	2486716	2485889	2485949	2486972	2487038	28208	0,4	2,2	1,2,2	0,0,0	420	131	6.21234e-07	0.000161608	0.0,0.384	1.0,1.0,1.0	-0.808
28210	Os10g0140200		chr10	+	2486520	2486716	2485889	2485949	2486972	2487038	28210	1,2	2,2	3,3,2	0,0,0	309	131	6.30662e-07	0.000162542	0.175,0.298	1.0,1.0,1.0	-0.764
28332	Os10g0208500		chr10	+	7687513	7687609	7685222	7685474	7695425	7695545	28332	451,283	0,1	35,161,14	4,0,5	227	131	0.000536023	0.0212539	1.0,0.994	0.835,1.0,0.618	0.179
28358	Os06g0649600		chr06	+	26555437	26555838	26554536	26555345	26556114	26556228	28358	0,6	6,1	5,11,24	0,0,4	514	131	0.00136311	0.0417405	0.0,0.605	1.0,1.0,0.605	-0.566
28363	Os06g0649600		chr06	+	26555673	26555838	26554536	26555345	26556114	26556228	28363	23,16	6,1	39,22,91	0,0,4	278	131	0.00175495	0.0493891	0.644,0.883	1.0,1.0,0.915	-0.208
28386	Os11g0432900		chr11	-	13972440	13972520	13971703	13972030	13972630	13972744	28386	1,2	2,2	5,5,2	0,0,2	211	131	0.000485078	0.0198854	0.237,0.383	1.0,1.0,0.383	-0.484
28389	Os11g0432900		chr11	-	13972464	13972520	13971703	13972030	13972630	13972744	28389	1,2	2,2	1,7,2	0,0,2	187	131	0.000715623	0.0260384	0.259,0.412	1.0,1.0,0.412	-0.468
28390	Os11g0432900		chr11	-	13973284	13973318	13973059	13973181	13974587	13974737	28390	77,87	34,42	161,122,234	31,27,32	165	131	1.64263e-06	0.000341214	0.643,0.622	0.805,0.782,0.853	-0.181
28402	Os04g0280200		chr04	+	11872716	11872765	11871953	11872244	11872953	11873113	28402	22,16	24,10	8,4,20	0,0,2	180	131	1.8167e-08	9.19416e-06	0.4,0.538	1.0,1.0,0.879	-0.491
28423	Os02g0210600		chr02	-	6187407	6187476	6183114	6186268	6188458	6188582	28423	0,0	2,2	3,2,3	8,1,4	200	131	0.000146367	0.00866836	0.0,0.0	0.197,0.567,0.329	-0.364
28439	Os03g0621700		chr03	-	23588398	23588462	23587786	23588305	23588553	23588650	28439	7,9	3,2	16,1,6	0,0,0	195	131	0.000111942	0.00711397	0.611,0.751	1.0,1.0,1.0	-0.319
28440	Os03g0621700		chr03	-	23588398	23588466	23587786	23588305	23588553	23588650	28440	4,6	3,2	8,2,5	0,0,0	199	131	2.18315e-05	0.00221368	0.467,0.664	1.0,1.0,1.0	-0.434
28487	Os10g0407500		chr10	+	13956421	13956460	13955737	13955784	13956906	13957544	28487	9,13	6,0	15,7,24	0,0,0	170	131	0.000901618	0.0310601	0.536,1.0	1.0,1.0,1.0	-0.232
28562	Os06g0646500		chr06	+	26409747	26410243	26409115	26409359	26410326	26410413	28562	6,20	2,2	24,11,17	0,0,0	609	131	0.000374546	0.0165535	0.392,0.683	1.0,1.0,1.0	-0.462
28564	Os10g0458700		chr10	+	16840785	16840891	16840053	16840251	16841061	16841173	28564	26,31	23,21	14,10,24	43,29,54	237	131	5.77511e-06	0.000878416	0.385,0.449	0.153,0.16,0.197	0.247
28814	Os01g0813700		chr01	-	34597361	34597817	34596626	34596655	34598164	34598280	28814	1,4	0,0	4,1,0	2,0,6	569	131	5.94385e-08	2.36353e-05	1.0,1.0	0.315,1.0,0.0	0.562
28822	Os10g0572500		chr10	-	22705996	22706065	22704442	22705552	22706230	22706305	28822	4,5	39,13	0,0,2	67,26,60	200	131	0.000116113	0.0072793	0.063,0.201	0.0,0.0,0.021	0.125
28861	Os10g0577800		chr10	-	23036445	23036666	23036185	23036368	23037387	23038667	28861	2,3	4,4	1,2,3	0,0,0	334	131	1.55358e-10	1.66323e-07	0.164,0.227	1.0,1.0,1.0	-0.804
28862	Os10g0577800		chr10	-	23036445	23036745	23036185	23036368	23037387	23038667	28862	124,87	4,4	57,36,84	0,0,0	413	131	0.000228185	0.0118499	0.908,0.873	1.0,1.0,1.0	-0.109
28869	Os10g0577800		chr10	-	23036485	23036745	23036185	23036368	23037387	23038667	28869	126,84	4,4	56,37,81	0,0,0	373	131	0.000333238	0.015231	0.917,0.881	1.0,1.0,1.0	-0.101
28884	Os10g0578800		chr10	-	23078574	23078786	23077613	23077729	23078924	23079071	28884	242,147	60,26	521,122,210	55,11,13	325	131	1.01433e-05	0.00131934	0.619,0.695	0.792,0.817,0.867	-0.168
28885	Os10g0578800		chr10	-	23078574	23078799	23077613	23077729	23078924	23079074	28885	204,83	60,26	384,105,163	55,11,13	338	131	3.17372e-06	0.000547519	0.569,0.553	0.73,0.787,0.829	-0.221
28903	Os11g0104300		chr11	+	196037	196128	194380	195564	196723	196970	28903	0,0	38,17	4,6,0	12,5,27	222	131	0.000266201	0.0129995	0.0,0.0	0.164,0.415,0.0	-0.193
29080	Os11g0210000		chr11	-	5682955	5683005	5682272	5682748	5683474	5683602	29080	0,0	3,3	1,2,5	3,5,4	181	131	8.16661e-05	0.00570305	0.0,0.0	0.194,0.225,0.475	-0.298
29154	Os11g0251400		chr11	-	8168735	8169200	8165890	8166577	8169738	8169942	29154	2124,1018	228,174	625,356,483	159,70,133	578	131	0.000190096	0.0104365	0.679,0.57	0.471,0.535,0.451	0.139
29158	Os11g0251400		chr11	-	8168739	8169200	8165890	8166577	8169738	8169942	29158	2105,1011	228,174	621,355,479	159,70,133	574	131	0.000201514	0.0108285	0.678,0.57	0.471,0.536,0.451	0.138
29159	Os11g0251400		chr11	-	8168856	8169155	8165632	8166577	8169738	8170110	29159	518,277	228,174	116,102,141	159,70,133	412	131	0.000109591	0.0070287	0.419,0.336	0.188,0.317,0.252	0.125
29160	Os11g0251400		chr11	-	8168856	8169190	8165632	8166577	8169738	8170110	29160	533,286	228,174	128,105,137	159,70,133	447	131	5.34572e-05	0.00416801	0.407,0.325	0.191,0.305,0.232	0.123
29177	Os11g0270700		chr11	-	9430222	9430409	9429896	9429987	9433155	9433164	29177	49,60	12,9	41,29,30	1,1,2	300	131	0.000126141	0.00776536	0.641,0.744	0.947,0.927,0.868	-0.222
29183	Os11g0276000		chr11	+	9806128	9806281	9805985	9806054	9806531	9806597	29183	0,3	3,9	2,4,9	0,3,3	266	131	0.00145333	0.043592	0.0,0.141	1.0,0.396,0.596	-0.594
29289	Os10g0206800		chr10	+	7576526	7576690	7575965	7576153	7577034	7577131	29289	98,40	5,4	109,26,56	2,0,0	277	131	0.00028413	0.0135705	0.903,0.825	0.963,1.0,1.0	-0.124
29312	Os02g0832800		chr02	-	35814504	35814594	35814372	35814441	35815527	35815590	29312	58,56	3,0	55,19,43	1,9,15	221	131	0.000242081	0.0123866	0.92,1.0	0.97,0.556,0.63	0.241
29315	Os02g0832800		chr02	-	35814523	35814594	35814372	35814441	35815527	35815590	29315	61,59	3,0	57,26,51	1,9,15	202	131	0.000183597	0.0101801	0.93,1.0	0.974,0.652,0.688	0.194
29320	Os02g0832800		chr02	-	35814531	35814594	35814372	35814441	35815527	35815590	29320	42,36	3,0	41,16,30	1,9,15	194	131	0.000645855	0.0241957	0.904,1.0	0.965,0.546,0.575	0.257
