# Supplementary material for: SCR106 splicing factor modulates abiotic stress responses by maintaining RNA splicing in rice
Source: J Exp Bot. 2023 Oct 31;75(3):802–18. doi: 10.1093/jxb/erad433 (PMC10837019; doi:10.1093/jxb/erad433)
Supplement: erad433_suppl_Supplementary_Datasets_S7 [file erad433_suppl_supplementary_datasets_s7.xlsx]

## Sheet: UP
Locus ID	Transcript ID	Description	Position	RAP-DB Gene Symbol Synonym(s)	CGSNL Gene Symbol	Oryzabase Gene Symbol Synonym(s)	RAP-DB Gene Name Synonym(s)	CGSNL Gene Name	Oryzabase Gene Name Synonym(s)
Os07g0218200	Os07t0218200-01	Terpene synthase, Disease resistance (Os07t0218200-01)	chr07:6516015..6522044(- strand)	OsTPS28	TPS13	TPS3, OsSTP3, OsTPS28, TPS28, OsTPS13, TPS35, OsTPS35, OsECBS, ECBS	terpene synthase 28	TERPENE SYNTHASE 13	TERPENE SYNTHASE3, terpene synthase 3, terpene synthase 28, ent-casbene synthase
Os05g0298700	Os05t0298700-01	Conserved hypothetical protein. (Os05t0298700-01)	chr05:13327999..13330334(- strand)		MORE1I	XYH, OsMORE1i		MAGNAPORTHE ORYZAE RESISTANCE 1I	Magnaporthe oryzae resistance 1i
Os06g0320200	Os06t0320200-01,Os06t0320200-02	Similar to OSIGBa0135C13.7 protein. (Os06t0320200-01);Glycosyl hydrolase family 1 (GH1) beta-glucosidase, Seed germination, Root elongation, Drought tolerance (Os06t0320200-02)	chr06:12437683..12442790(- strand)	Os6BGlu24	BGLU24	Os6bglu24, Os6BGlu24	Œ≤-Glucosidase 24, beta-glucosidase 24	BETA-GLUCOSIDASE 24	beta-glucosidase 24
Os04g0352400	Os04t0352400-01	FK506-binding protein, Peptidyl-prolyl cis/trans isomerase, Chilling tolerance (Os04t0352400-01)	chr04:16813905..16817974(- strand)	OsFKBP65, OsFKBP62b		OsFKBP62b, OsFKBP65, FKBP62b, FKBP65	FK506-binding protein 65		FK506 binding protein 62b, FK506 binding protein 65
Os06g0726100	Os06t0726100-01	Pathogenesis related (PR)-3 chitinase 3, Resistance against sheath blight pathogen (Os06t0726100-01)	chr06:30887215..30888383(+ strand)	OsCHI11, Cht3	CHT3	Cht3*, Cht3, Cht-3, CH6, OsChia1c, CHI7, OsCHI11, CHI11, OsPR3, PR3	Chitinase3, Pathogenesis related (PR)-3 chitinase 3	CHITINASE 3	Chitinase3, Basic endochitinase 1 precursor, Basic endochitinase 1, Chitinase 3, Pathogenesis related (PR)-3 chitinase 3, Class I chitinase c, Chitinase-3(class I), CHITINASE7
Os08g0189500	Os08t0189500-01	Germin-like protein 8-6, Disease resistance (Os08t0189500-01)	chr08:5238999..5240148(+ strand)	GLP8-6, OsGLP8-6	GLP8-6	OsGLP8-6	GERMIN-LIKE PROTEIN 8-6, Germin-like protein 8-6	GERMIN-LIKE PROTEIN 8-6	Germin-like protein 8-6
Os02g0782500	Os02t0782500-01,Os02t0782500-02	Similar to Small heat stress protein class CIII. (Os02t0782500-01);Similar to 17.5 kDa class II heat shock protein. (Os02t0782500-02)	chr02:33179489..33180405(+ strand)		HSP18.0-CIII	OsHSP18.0-CIII		18.0-KD CLASS III HEAT SHOCK PROTEIN	18.0 kDa class III heat shock protein, 18.0-kD class III heat shock protein
Os06g0191900	Os06t0191900-00	Similar to Serine threonine kinase. (Os06t0191900-00)	chr06:4641462..4644922(- strand)		RLCK201	OsRLCK201, OsUSP28, USP28		RECEPTOR-LIKE CYTOPLASMIC KINASE 201	Receptor-like Cytoplasmic Kinase 201, universal stress protein 28
Os05g0460000	Os05t0460000-01	Similar to 70 kDa heat shock cognate protein 1. (Os05t0460000-01)	chr05:22599462..22602556(- strand)		CTHSP70-1	OsctHSP70-1, ctHSP70-1, OsMed37_6, Med37_6		CYTOSOLIC HEAT SHOCK PROTEIN 70-1	cytosolic HSP70-1, cytosolic heat shock protein 70-1, heat-shock protein cognate 70, Mediator 37_6
Os06g0195800	Os06t0195800-01	Similar to DNAJ heat shock N-terminal domain-containing protein. (Os06t0195800-01)	chr06:4868189..4870144(+ strand)			OsDjC53			DnaJ domain protein C53
Os05g0519700	Os05t0519700-01,Os05t0519700-02,Os05t0519700-03	Heat shock protein, Long-term acquired thermotolerance (Os05t0519700-01);Heat shock protein 101. (Os05t0519700-02);Similar to Heat shock protein 101. (Os05t0519700-03)	chr05:25803609..25807160(- strand)	HSP101, Oshsp101, OsHSP101, ClpB-cyt, OsClpB-cyt, ClpB-C/Hsp100, OsClpB-C	HSP101	Oshsp101, OsHSP101, ClpB-cyt, OsClpB-cyt, ClpB-C/Hsp100, OsClpB-C	HEAT SHOCK PROTEIN 101, Heat shock protein 101, class I Clp ATPase B-CYT, Clp-B cytoplasmic, ClpB/Hsp100 cytoplasmic isoform	HEAT SHOCK PROTEIN 101	Heat shock protein 101, class I Clp ATPase B-CYT, Clp-B cytoplasmic, ClpB/Hsp100 cytoplasmic isoform
Os02g0758000	Os02t0758000-01	Similar to Low molecular weight heat shock protein precursor (Mitochondrial small heat shock protein 22). (Os02t0758000-01)	chr02:31920854..31922068(+ strand)		HSP24.1	OsHsp24.1, OsHSP24.1		24.1 KDA CLASS I HEAT SHOCK PROTEIN	24.1 kDa heat shock protein, 24.1-kD heat shock protein, heat shock 22 kDa protein
Os05g0531100	Os05t0531100-01	A member of S40 gene family, Leaf senescence, "Regulation of crosstalk among abiotic, biotic and developmental senescence" (Os05t0531100-01)	chr05:26368273..26369016(+ strand)	OsS40-1	S40-1	Dfu584, Duf584, OsS40-1	S40 protein 1	S40 PROTEIN 1	DUF584 domain-containing protein, S40 protein 1
Os04g0342100	Os04t0342100-01	Sesquiterpene synthase, Brown planthopper (BPH) resistance (Os04t0342100-01)	chr04:16214063..16218619(- strand)	OsSTPS2	STPS	OsSTPS, OsSTPS2, STPS2, OsEBFS, EBFS, TPS5, OsTPS5	sesquiterpene synthase 2	SESQUITERPENE SYNTHASE	sesquiterpene synthase, sesquiterpene synthase 2, sesquiterpene synthase II, E-beta-farnesene synthase, Terpene synthase 5
Os04g0107900	Os04t0107900-01,Os04t0107900-02,Os04t0107900-03,Os04t0107900-04,Os04t0107900-05	Similar to Heat shock protein 82. (Os04t0107900-01);Heat shock protein 81-1 (HSP81-1) (Heat shock protein 83). (Os04t0107900-02);Similar to Heat shock protein 80. (Os04t0107900-03);Similar to Heat shock protein 82. (Os04t0107900-04);Non-protein coding transcript. (Os04t0107900-05)	chr04:483234..485978(+ strand)		HSP90.1	Hsp90, OsHSP90.1		HEAT SHOCK PROTEIN 90.1	Heat shock protein 90.1
Os07g0298900	Os07t0298900-01	Heavy metal transport/detoxification protein domain containing protein. (Os07t0298900-01)	chr07:11738725..11741008(- strand)		HIPP32	OsEnS-104, OsHMP35, HMP35, OsHIPP32, OsaHIP32, HIP32		HEAVY-METAL-ASSOCIATED ISOPRENYLATED PLANT PROTEIN 32	endosperm-specific gene 104, Heavy metal-associated protein 35, heavy-metal-associated isoprenylated plant protein 32
Os06g0253100	Os06t0253100-01	Heat shock protein Hsp20 domain containing protein. (Os06t0253100-01)	chr06:7940956..7941680(- strand)			HSP20			HSP member
Os09g0367700	Os09t0367700-01	Tau class glutathione S-transferase, Tolerance against sheath blight disease (Os09t0367700-01)	chr09:12120384..12121335(- strand)	OsGSTU5	GSTU5	OsGSTU5	tau class glutathione S-transferase 5	TAU GLUTATHIONE S-TRANSFERASE 5	tau class glutathione S-transferase 5, glutathione transferase U5
Os01g0839100	Os01t0839100-01	Cys2/His2-type zinc finger protein, Salt tolerance (Os01t0839100-01)	chr01:36001242..36002101(+ strand)	ZFP179	ZFP179	OsZFP179, DLN27, OsDLN27	zinc finger protein 179	ZINC FINGER PROTEIN 179	zinc finger protein ZFP179, DLN repressor 27, DLN motif protein 27
Os08g0155900	Os08t0155900-01	Pathogen-induced defense-responsive protein, Negative regulation of disease resistance (Os08t0155900-01)	chr08:3242807..3243431(+ strand)	OsDR10	DR10	OsDR10	defense-responsive gene 10, OsDR10-NipponbareA	PATHOGEN-INDUCED DEFENSE-RESPONSIVE PROTEIN 10	defense-responsive gene 10, pathogen-induced defense-responsive protein 10
Os01g0840100	Os01t0840100-01	Heat shock protein 70, Hsp70 family protein (Os01t0840100-01)	chr01:36039716..36043151(+ strand)	cHsp70-1		OsMed37_1, Med37_1, OsHSP70			heat-shock protein 70, heat-shock protein cognate 70, Mediator 37_1
Os03g0267000	Os03t0267000-01	Small heat shock protein, Heavy metal resistance, Regulation of Cu tolerance, Regulation of bacterial leaf streak (BLS) and bacterial blight (BB) resistance (Os03t0267000-01)	chr03:8834869..8835576(+ strand)	OsMSR3, OsHsp18.0-CI	HSP18.0	OsHSP18.0-CI, HSP18.0-CI, OsHsp18.0, OsHSP18.0, Oshsp18.0, OsSHSP1, SHSP1, OsMSR3, MSR3, OsHSP20, HSP20, OsHSP18.6, HSP18.6	multiple stress-responsive gene 3	18.0-KD CLASS I HEAT SHOCK PROTEIN	18.0 kDa class I heat shock protein, 18.0 kDa heat shock protein, 18.0-kD class I heat shock protein, multiple stress responsive gene 3, small heat shock protein 20
Os11g0592100	Os11t0592100-01	Pathogenesis-related (PR) protein, Abiotic stress response, Disease resistance (Os11t0592100-01)	chr11:22505993..22507412(+ strand)	OsPR4b, OsPR-4b	PR4B	OsPR4b, OsPR-4b	pathogenesis-related protein 4b	PATHOGENESIS-RELATED GENE 4B	pathogenesis-related protein 4b, PR protein 4b
Os03g0841600	Os03t0841600-01,Os03t0841600-02	UDP-glucuronosyl/UDP-glucosyltransferase family protein. (Os03t0841600-01);UDP-dependent glycosyltransferase, Modulation of flavonoid metabolism, UV-B tolerance (Os03t0841600-02)	chr03:35380188..35382004(- strand)	OsUGT706C2	UGT706C2	OsUGT706C2	UDP-dependent glycosyltransferase 706C2	UDP-DEPENDENT GLUCOSYLTRANSFERASE 706C2	UDP-dependent glucosyltransferase 706C2
Os01g0136100	Os01t0136100-01	16.9 kDa class I small heat shock protein (Os01t0136100-01)	chr01:1948773..1949587(- strand)	OsHsp16.9A	HSP16.9A	Oshsp16.9A, OsHsp16.9A, HSP16.9A, OsHSP16.9A-CI	16.9 kDa class I heat shock protein	16.9 KDA CLASS I HEAT SHOCK PROTEIN 1	16.9 kDa class I heat shock protein 1, 16.9 kDa heat shock protein 1
Os02g0755900	Os02t0755900-01	UDP-glycosyltransferase, Positive regulation of drought and salt tolerance (Os02t0755900-01)	chr02:31805977..31807800(+ strand)	UGT3, OsUGT3	UGT3	qRA2, OsUGT3	UDP-glycosyltransferase 3	UDP-GLYCOSYLTRANSFERASE 3	Cytokinin-O-glucosyltransferase2, Cytokinin-O-glucosyltransferase 2, QTL for ratooning ability on chromosome 2, UDP-glycosyltransferase 3
Os11g0591800	Os11t0591800-01	Pathogenesis-related (PR) protein, Abiotic stress response, Disease resistance (Os11t0591800-01)	chr11:22498563..22500355(+ strand)	OsPR4d	PR4D	OsPR4d	pathogenesis-related protein 4d	PATHOGENESIS-RELATED GENE 4D	pathogenesis-related protein 4d, PR protein 4d
Os04g0538000	Os04t0538000-01,Os04t0538000-02	Tetratricopeptide TPR-1 domain containing protein. (Os04t0538000-01);Hypothetical gene. (Os04t0538000-02)	chr04:26913320..26919727(+ strand)		STI1B	OsHop/Sti1b, Hop/Sti1b, Sti1b		STRESS-INDUCED PROTEIN 1B	stress-induced protein 1b, Hop/Sti1 homolog b, STI1 homolog b, Hsp90 co-chaperone Hop/Sti1b, Hsp70-Hsp90 Organizing Protein/stress-induced protein 1b
Os11g0592000	Os11t0592000-01	Pathogenesis-related (PR) protein, Abiotic stress response, Disease resistance (Os11t0592000-01)	chr11:22502008..22502923(+ strand)	OsPR4c	PR4C	OsPR4c	pathogenesis-related protein 4c	PATHOGENESIS-RELATED GENE 4C	pathogenesis-related protein 4c, PR protein 4c
Os07g0511500	Os07t0511500-01,Os07t0511500-02	Zinc finger, RING/FYVE/PHD-type domain containing protein. (Os07t0511500-01);Chromatin remodeling factor 731, Sucrose non-fermenting 2 (Snf2) family protein, Salt and drought stress response, Response to M. oryzae infection (Os07t0511500-02)	chr07:19538543..19545829(+ strand)	OsCHR731, CHR731	CHR731	OsCHR731, OsRING361, RING361	chromatin remodeling factor 731	CHROMATIN REMODELING FACTOR 731	chromatin remodeling factor 731, RING-type E3 ubiquitin ligase 361
Os06g0682900	Os06t0682900-01	Heat stress associated protein, Long-term acquired thermotolerance (Os06t0682900-01)	chr06:28463798..28466237(- strand)	HSA32, Hsa32, OsPPS1	HSA32	Hsa32, OsPPS1	HEAT-STRESS-ASSOCIATED 32KD PROTEIN, heat-stress-associated 32-kD protein, rice ortholog of Hsa32, Hsa32 homolog, phosphosulfolactate synthase 1	HEAT-STRESS-ASSOCIATED 32KD PROTEIN	heat-stress-associated 32-kD protein, rice ortholog of Hsa32, Hsa32 homolog, phosphosulfolactate synthase 1
Os01g0533900	Os01t0533900-01,Os01t0533900-02	Similar to Multidrug resistance protein 1 homolog. (Os01t0533900-01);Similar to MDR-like ABC transporter. (Os01t0533900-02)	chr01:19352055..19359444(+ strand)		MDR6	OsABCB2, ABCB2, OsPGP2, OsMDR6, OsABCB2_1, OsABCB2_2		MULTIDRUG RESISTANCE 6	ABC transporter superfamily ABCB subgroup member 2, P-Glycoprotein 2
Os01g0934800	Os01t0934800-00	Alpha/beta hydrolase fold-1 domain containing protein. (Os01t0934800-00)	chr01:41004305..41005945(- strand)		PIR7B	Pir7b		PYRICULARIA ORYZAE RESISTANCE R7B	Pyricularia oryzae resistance R7b, Magnaporthe grisea resistance-R7b, Blast resistance R7b
Os12g0555500	Os12t0555500-01	Pathogen resistance protein PBZ1, 17 kDa RNase, Disease resistance (Os12t0555500-01)	chr12:22600049..22601182(+ strand)	OsPR10a, PBZ1	PR10A	PBZ1, OsPR10a, RPR10a, PR-10a, PR10a, PR10, OsPR10A, OsPR-10a, OsPR10, PR10/PBZ1, OsPBZ1, OsPR10a/PBZ1	pathogenesis-related gene 10a, Probenazole1	PATHOGENESIS-RELATED GENE 10A	Probenazole1, probezanole 1, probenazole-inducible 1, pathogenesis-related gene 10a, pathogenesis-related protein PR-10a, PR protein 10a, pathogenesis-related (PR) 10a, probenazole induced protein 1
Os06g0219500	Os06t0219500-00	Similar to 26.2 kDa heat shock protein, mitochondrial. (Os06t0219500-00)	chr06:6152338..6153502(- strand)
Os12g0239900	Os12t0239900-01	Similar to PDR-like ABC transporter. (Os12t0239900-01)	chr12:7731409..7731961(- strand)		PDR22	OsABCG49, OsPDR22, OsABCG49_1, OsABCG49_2		PLEIOTROPIC DRUG RESISTANCE 22	ABC transporter superfamily ABCG subgroup member 49, pleiotropic drug resistance 22
Os04g0477300	Os04t0477300-01,Os04t0477300-02	Similar to OSIGBa0116M22.6 protein. (Os04t0477300-01);NAC (NAM, ATAF, and CUC)-like transcription factor, Tolerance to boron (B) toxicity (Nipponbare: nonfunctional) (Os04t0477300-02)	chr04:23885590..23889445(- strand)	BET1	BET1	BET1, ONAC081, ONAC81, NAC81	BORON EXCESS TOLERANT1	BORON EXCESS TOLERANT 1	BORON EXCESS TOLERANT1, NAC domain-containing protein 081, NAC domain-containing protein 81
Os10g0529500	Os10t0529500-01	Tau class glutathione S-transferase, Heavy metal and drought stress tolerance (Os10t0529500-01)	chr10:20595069..20596048(+ strand)	OsGSTU30	GSTU30	OsGSTU30	tau class glutathione S-transferase 30	TAU GLUTATHIONE S-TRANSFERASE 30
Os11g0669200	Os11t0669200-00	Protein kinase-like, Response to drought stress in Nonabokra genotype (Os11t0669200-00)	chr11:27024430..27027589(+ strand)	OsRLCK350	RLCK350	OsRLCK350		RECEPTOR-LIKE CYTOPLASMIC KINASE 350	Receptor-like Cytoplasmic Kinase 350
Os01g0368900	Os01t0368900-01	Glutaredoxin (Grx) family protein, Arsenic (As) stress response, Drought tolerance (Os01t0368900-01)	chr01:15124631..15125396(+ strand)	OsGrx_C7	GRX4	OsGRX4, OsGrx_C7, Grx_C7		GLUTAREDOXIN 4	glutaredoxin 4
Os05g0527100	Os05t0527100-01	UDP-glucosyltransferase, Cold tolerance (wild rice) (Os05t0527100-01)	chr05:26201350..26202768(- strand)	LTG5	LTG5	OsUGT706C4, UGT706C4, OsLTG5	Low Temperature Growth 5	LOW TEMPERATURE GROWTH 5	UDP-dependent glycosyltransferase 706C4, Low Temperature Growth 5
Os10g0371100	Os10t0371100-00	Similar to AP2 domain containing protein, expressed. (Os10t0371100-00)	chr10:11731475..11732720(+ strand)		ERF51	OsERF#051, OsERF051, OsERF51, DERF11, OsDERF11, AP2/EREBP#156, AP2/EREBP156, RAP2-13, OsRAP2-13		ETHYLENE RESPONSE FACTOR 51	drought-responsive ethylene response factor 11, drought-responsive ERF 11, ethylene response factor 51, APETALA2/ethylene-responsive element binding protein 156
Os03g0201901	Os03t0201901-00	Glycoside hydrolase, family 10 domain containing protein. (Os03t0201901-00)	chr03:5331153..5335603(- strand)		MORE1B	OsMORE1b		MAGNAPORTHE ORYZAE RESISTANCE 1B	Magnaporthe oryzae resistance 1b
Os03g0266300	Os03t0266300-01,Os03t0266300-03	17.9 kDa class I small heat shock protein, Heat tolerance (Os03t0266300-01);Class I low-molecular-weight heat shock protein 17.9. (Os03t0266300-03)	chr03:8805567..8806556(+ strand)	OsHsp17.9A	HSP17.9A	Oshsp17.9A, OsHsp17.9A, OsHSP17.9A-CI, Oshsp17.9	17.9 kDa class I heat shock protein	17.9 KDA CLASS I HEAT SHOCK PROTEIN 1	17.9 kDa class I heat shock protein, 17.9 kDa heat shock protein 1, 17.9-kD class I heat shock protein
Os01g0738100	Os01t0738100-00	Peptidase C48, SUMO/Sentrin/Ubl1 domain containing protein. (Os01t0738100-00)	chr01:30788977..30796475(- strand)		OTS3	OsOTS3		OVERLY TOLERANT TO SALT 3	SUMO protease protein, Overly Tolerant to Salt3
Os03g0266900	Os03t0266900-02	17.4 kDa class I small heat shock protein, Heat tolerance (Os03t0266900-02)	chr03:8833718..8834470(- strand)	OsHsp17.4	HSP17.3	OsHsp17.3, OsHSP17.3, Oshsp17.3	17.4 kDa class I heat shock protein	17.3 KDA CLASS I HEAT SHOCK PROTEIN	17.3 kDa class I heat shock protein, 17.3 kDa heat shock protein, 17.3-kD class I heat shock protein
Os07g0539100	Os07t0539100-01,Os07t0539100-02	Beta-glucanase 3, Positive regulation of the resistance to sheath blight (Os07t0539100-01);Glycoside hydrolase, family 17 protein. (Os07t0539100-02)	chr07:21223272..21225870(- strand)	OsBGL3	GNS11	Gns11, OsGns11	beta-glucanase 3, Œ≤-glucanase 3	BETA-1, 3-GLUCANASE 11	beta-1, 3-glucanase 11
Os01g0136200	Os01t0136200-01	16.9 kDa class I heat shock protein 1. (Os01t0136200-01)	chr01:1951930..1952681(+ strand)		HSP16.9B	Oshsp16.9B, OsHsp16.9B, HSP16.9B, OsHsp17.0, OsHSP16.9B-CI, OsHSP17.0, Hsp17.0, OsSHSP2, OsSTA3		16.9 KDA CLASS I HEAT SHOCK PROTEIN 2	16.9 kDa class I heat shock protein 2, 16.9 kDa heat shock protein 2
Os07g0106700	Os07t0106700-01,Os07t0106700-02	Similar to disease resistance response protein 206. (Os07t0106700-01);Similar to Aminotransferase-like protein. (Os07t0106700-02)	chr07:373811..383052(+ strand)
Os05g0247100	Os05t0247100-01,Os05t0247100-02	Similar to Glycosyl hydrolases family 18. (Os05t0247100-01);Chitinase III protein, Xylanase inhibitor, Regulation of abiotic stress response, Resistance to herbivores (Os05t0247100-02)	chr05:8902501..8903789(- strand)	DIP3, XIP, OsHI-XIP		DIP3, XIP, OsHI-XIP, OsXIP2, XIP2	drought-induced protein 3, Xylanase inhibitor protein 2		drought-induced protein 3, Xylanase inhibitor protein 2
Os09g0526600	Os09t0526600-01,Os09t0526600-02,Os09t0526600-03	Similar to Isoform 2 of Heat stress transcription factor B-2c. (Os09t0526600-01);Similar to Heat shock factor protein 3 (HSF 3) (Heat shock transcription factor 3) (HSTF 3). (Os09t0526600-02);Similar to Isoform 2 of Heat stress transcription factor B-2c. (Os09t0526600-03)	chr09:20591252..20595143(- strand)		HSFB2C	HSfB2c, OsHsfB2c, OsHsf-24, HSF24, OsHSF24		HEAT STRESS TRANSCRIPTION FACTOR B2C	Heat stress transcription factor B2c, Heat stress transcription factor B-2c, Heat stress transcription factor 24
Os02g0208300	Os02t0208300-01	ABC-2 type transporter domain containing protein. (Os02t0208300-01)	chr02:6071679..6075431(+ strand)		PDR7	OsABCG39, OsPDR7		PLEIOTROPIC DRUG RESISTANCE 7	ABC transporter superfamily ABCG subgroup member 39, pleiotropic drug resistance 7
Os03g0218500	Os03t0218500-01	Similar to 70kD heat shock protein. (Os03t0218500-01)	chr03:6244085..6247317(- strand)
Os08g0500700	Os08t0500700-01	Similar to Heat shock protein 82. (Os08t0500700-01)	chr08:24719203..24723184(- strand)		HSP82A	OsHSP82A, hsp82A, HSP90, OsHSP90, OsHSP81, HSP81		HEAT SHOCK PROTEIN 82A	Heat shock protein 82A
Os07g0448100	Os07t0448100-01	Plasma membrane intrinsic protein, Boron transport, Tolerance to boron toxicity (Os07t0448100-01)	chr07:15358960..15360391(+ strand)	OsPIP2;4	PIP2;4	OsPIP2;4, PIP2.4, PIP2-4, OsPIP2-4	plasma membrane intrinsic protein 2;4	PLASMA MEMBRANE INTRINSIC PROTEIN 2;4	Aquaporin PIP2.4, Aquaporin PIP2-4, Plasma membrane intrinsic protein 2-4
Os06g0493100	Os06t0493100-01	Insect-inducible protein homologous to wheat Wir1, Resistance to the brown planthopper (BPH) (Os06t0493100-01)	chr06:17066928..17068612(- strand)	Bphi008a, BpHi008A		bphi008a, BpHi008A, OsRALF-22, OsRALF22, RALF-22, RALF22	Brown planthopper induced008a		brown planthopper induced008a, Brown planthopper induced 008a, Rapid alkalization factor 22
Os02g0491400	Os02t0491400-01	FK506 binding protein belonging to peptidyl prolyl cis-trans isomerasesuperfamily, Heat stress response (Os02t0491400-01)	chr02:17156517..17160895(- strand)	rFKBP75		OsFKBP62c, OsFKBP75	FK506 binding protein 75		FK506 binding protein 62c, FK506 binding protein 75
Os05g0534400	Os05t0534400-01	Calcineurin B-like protein 4, Negative regulation of salt tolerance (Os05t0534400-01)	chr05:26535935..26537873(+ strand)	OsCBL4	CBL4	OsCBL4, SOS3, OsSOS3	Calcineurin B-Like 4	CALCINEURIN B-LIKE PROTEIN 4	Calcineurin B-like protein 4, salt overly sensitive 3
Os05g0411200	Os05t0411200-01,Os05t0411200-02	Similar to electron carrier/ oxidoreductase. (Os05t0411200-01);Monooxygenase, Putative plastidic oxidoreductase, Chloroplast development at low temperature (Os05t0411200-02)	chr05:20102713..20112210(- strand)	TCD5, OsTCD5, CSV1, TSV	TCD5	OsTCD5, TSV, OsTSV, CSV1, OsCSV1	thermo-sensitive chloroplast development 5, cold sensitive virescent1, TEMPERATURE-SENSITIVE VIRESCENT	THERMO-SENSITIVE CHLOROPLAST DEVELOPMENT 5	thermo-sensitive chloroplast development 5, temperature-sensitive virescent, cold sensitive virescent1
Os01g0184100	Os01t0184100-01	Class II small heat shock protein, Positive regulation in both Xoo resistance and heat/salt tolerance (Os01t0184100-01)	chr01:4449070..4449876(- strand)	OsHsp18.0, Oshsp18.0-CII	HSP18.0-CII	OsHSP18.0-CII, Oshsp18.0-CII, OsHSP18.0, OsHSP18.2	Oryza sativa small heat shock protein 18.0	18.0 KDA CLASS II HEAT SHOCK PROTEIN	18.0 kDa class II heat shock protein, small heat shock protein 18.0
Os03g0761700	Os03t0761700-01,Os03t0761700-02	Heat shock protein DnaJ family protein. (Os03t0761700-01);Hypothetical conserved gene. (Os03t0761700-02)	chr03:31495921..31500606(+ strand)			OsDjC34			DnaJ domain protein C34
Os04g0569100	Os04t0569100-01,Os04t0569100-02	Similar to OCL1 homeobox protein. (Os04t0569100-01);Homeodomain-leucine zipper IV protein, GL2-type homeobox protein, Transcription factor, Promotion of flowering time preferentially under long days, Positive regulation of cuticular wax biosynthesis, Drought stress response (Os04t0569100-02)	chr04:28600699..28607038(- strand)	ROC4, Roc4	ROC4	Roc4(t), Roc4, GL2-4, OsROC4, OsGL2-4, OsHDZ16, OsHDZIP16, HDZ16, HDZIP16	RICE OUTMOST CELL-SPECIFIC GENE 4, Rice outermost cell-specific gene 4	RICE OUTMOST CELL-SPECIFIC GENE 4	Rice outmost cell-specific gene 4(t), Rice outermost cell-specific gene-4, Homeobox-leucine zipper protein ROC4, Homeodomain transcription factor ROC4, HD-ZIP protein ROC4, Protein RICE OUTERMOST CELL-SPECIFIC 4, GLABRA 2-like homeobox protein 4, homeodomain-leucine zipper transcription factor 16, OsHDZIP transcription factor 16
Os07g0281700	Os07t0281700-01,Os07t0281700-02	Similar to Aldehyde oxidase-2. (Os07t0281700-01);Aldehyde oxidase, ABA biosynthesis, Regulation of seed germination, seedling growth and grain yield, Drought tolerance (Os07t0281700-02)	chr07:10724596..10738019(+ strand)	OsAO3		AO, OsAO, AAO, OsAAO, OsAO3, AO3	aldehyde oxidase 3		aldehyde oxidase, abscisic aldehyde oxidase, aldehyde oxidase 3
Os05g0475400	Os05t0475400-01,Os05t0475400-02	Similar to Alanine:glyoxylate aminotransferase-like protein (Fragment). (Os05t0475400-01);Aminotransferase, Regulation of abiotic stress responses (Os05t0475400-02)	chr05:23356169..23360022(- strand)	Osh36, OsAMTR1, AMTR1	AMTR1	Osh36, OsH36, H36, OsAMTR1	alanine:glyoxylate aminotransferase-like protein, aminotransferase 1	AMINOTRANSFERASE 1	alanine:glyoxylate aminotransferase-like protein, aminotransferase 1
Os01g0348900	Os01t0348900-01	Jacalin-related mannose-binding lectin, Salinity tolerance, Resistance to M. oryzae (Os01t0348900-01)	chr01:13903285..13904626(- strand)	OsJRL, OsMBL1, OsSalt	SALT	salT*(sal1), SalT1*, sal1, Sal1, SALT, ML, SalT, OsSalT, OsJRL, JRL, Osl43, OsL43, OsMBL1, MBL1	jacalin-related mannose-binding lectin, Mannose-Binding Lectin 1, salt response protein	SALT PROTEIN	salt tolerance, Salt tolerance-1, Salt stress-induced protein, Salt protein, Protein lectin-like, Protein mannose-binding lectin, 15 kda organ-specific salt-induced protein, Orysata, jacalin-related mannose-binding lectin, Mannose-Binding Lectin 1
Os08g0183900	Os08t0183900-01	Dihydroflavonol 4-reductase, Cold and salt stress response (Os08t0183900-01)	chr08:4897613..4900341(- strand)	OsDFR6	CCR29	OsCCR29, OsDFR6, DFR6	dihydroflavonol 4-reductase 6	CINNAMOYL-COA REDUCTASE 29	Cinnamoyl-CoA reductase 29, dihydroflavonol 4-reductase 6
Os01g0893400	Os01t0893400-01,Os01t0893400-02	Protein containing TAZ zinc finger and calmodulin-binding domain, Belong to Bric-a-Brac, Tramtrack, and Broad Complex (BTB) protein superfamily, Salt tolerance (Os01t0893400-01);Zinc finger, TAZ-type domain containing protein. (Os01t0893400-02)	chr01:38843729..38846523(+ strand)	BTBZ1, OsBTBZ1	BTBZ1	OsBTBZ1, BTBZ1			BTB-type E3 ubiquitin ligase Z1
Os05g0415200	Os05t0415200-01	Phytochelatin synthase, Heavy metal (cadmium) resistance (Os05t0415200-01)	chr05:20302095..20304710(+ strand)	OsPCS1, PCS1	PCS1	OsPCS1, OsPCS2, PCS2, OsPCS15, PCS15	PHYTOCHELATIN SYNTHASE 1, Phytochelatin Synthase 1	PHYTOCHELATIN SYNTHASE 1	Phytochelatin Synthase 1
Os02g0274900	Os02t0274900-01,Os02t0274900-02,Os02t0274900-03	Major facilitator superfamily protein. (Os02t0274900-01);Monosaccharide transporter, Salt-stress tolerance (Os02t0274900-02);Similar to metabolite transport protein csbC. (Os02t0274900-03)	chr02:10074588..10081478(+ strand)	OsGMST1	GMST1	OsGMST1, OspGlcT2, pGlcT2	Golgi localized monosaccharide transporter 1	GOLGI LOCALIZED MONOSACCHARIDE TRANSPORTER 1	Golgi localized monosaccharide transporter 1, PLASTIDIC GLUCOSE TRANSLOCATOR 2, pGlcT protein 2, monosaccharide transporter pGlcT2
Os02g0510600	Os02t0510600-01,Os02t0510600-02	Heavy metal transport/detoxification protein domain containing protein. (Os02t0510600-01);Conserved hypothetical protein. (Os02t0510600-02)	chr02:18252570..18256034(+ strand)		HIPP33	OsHMP13, HMP13, OsHIPP33, OsaHIP33, HIP33		HEAVY-METAL-ASSOCIATED ISOPRENYLATED PLANT PROTEIN 33	Heavy metal-associated protein 13, heavy-metal-associated isoprenylated plant protein 33
Os01g0292700	Os01t0292700-01	Intermediate filament, Cytoskeleton protein, Tolerance to salinity and heat stress (Os01t0292700-01)	chr01:10643287..10644848(+ strand)	OsIF, OsIFL	IF	OsIFL, IFL, OsIF	Oryza sativa intermediate filament, intermediate filament like protein	INTERMEDIATE FILAMENT	intermediate filament like protein, intermediate filament
Os03g0610900	Os03t0610900-01	Serine/threonine protein kinase, Abscisic acid (ABA)-activated protein kinase, Hyperosmotic stress response, ABA signal transduction (Os03t0610900-01)	chr03:23068746..23071156(- strand)	SAPK10, OsSAPK10	SAPK10	OsSAPK10, OsSnRK2.10, SnRK2.10	STRESS/ABA-ACTIVATED PROTEIN KINASE 10, stress/ABA-activated protein kinase 10, Stress-Activated Protein Kinase 10	STRESS/ABA-ACTIVATED PROTEIN KINASE 10	stress/ABA-activated protein kinase 10, Stress-Activated Protein Kinase 10, Osmotic stress/abscisic acid-activated protein kinase 10, Sucrose nonfermenting-1-related protein kinase 2.10
Os02g0782300	Os02t0782300-01,Os02t0782300-02	Similar to Heat shock-like protein. (Os02t0782300-01);Conserved hypothetical protein. (Os02t0782300-02)	chr02:33170108..33175595(- strand)			OsDjC23			DnaJ domain protein C23
Os11g0444000	Os11t0444000-01	UDP-glycosyltransferase 2, Regulation of salt stress tolerance (Os11t0444000-01)	chr11:14672877..14675385(- strand)	UGT2	UGT2	OsUGT2	UDP-glycosyltransferase 2	UDP-GLYCOSYLTRANSFERASE 2	UDP-glycosyltransferase 2
Os07g0684800	Os07t0684800-01,Os07t0684800-02	NAM/CUC2-like transcription factor 15, Regulation of tolerance to zinc deficiency and cadmium stress (Os07t0684800-01);Similar to NAM / CUC2-like protein. (Os07t0684800-02)	chr07:29040452..29042297(- strand)	OsNAC15	NAC15	OsNAC15, ONAC015, ONAC15, ONAC069, ONAC69	NAC transcription factor 15	NAC DOMAIN-CONTAINING PROTEIN 15	NAC domain-containing protein 015, NAC domain-containing protein 15, NAC domain-containing protein 69
Os03g0752700	Os03t0752700-01	Heat shock protein DnaJ, N-terminal domain containing protein. (Os03t0752700-01)	chr03:31027540..31031647(+ strand)			OsDjC33			DnaJ domain protein C33
Os02g0203000	Os02t0203000-01	bZIP transcription factor, Homolog of Arabidopsis HY5 transcription factor, Photomorphogenesis, Positive regulation of serotonin biosynthesis, Negative control of UV-B tolerance (Os02t0203000-01)	chr02:5760788..5763128(- strand)	OsHY5L1, OsbZIP18	BZIP18	OsbZIP18	LONG HYPOCOTYL 5 LIKE 1, HY5-like 1, bZIP transcription factor 18	b-ZIP TRANSCRIPTION FACTOR 18	b-ZIP transcription factor 18
Os11g0558200	Os11t0558200-01	R2R3-type MYB transcriptional activator, Tolerance to Pi deficiency (Os11t0558200-01)	chr11:20735117..20737678(- strand)		MYB4P	OsMYB4P, Os2R_MYB90, 2R_MYB90	R2R3-MYB, OsMYB4P	MYB TRANSCRIPTION FACTOR 4P	R2R3-MYB Transcription Factor 90
Os01g0757500	Os01t0757500-01,Os01t0757500-02	Heat shock protein, Heat tolerance (Os01t0757500-01);Similar to Calcyclin-binding protein. (Os01t0757500-02)	chr01:31811367..31814552(- strand)	OsBHT	BHT	OsBHT	Booting stage Heat Tolerance, booting stage high-temperature tolerance	BOOTING STAGE HEAT TOLERANCE	calcyclin-binding protein, Booting stage Heat Tolerance, booting stage high-temperature tolerance
Os01g0279900	Os01t0279900-01	TGA transcription factor, bZIP transcription factor, Defense response, Multiple abiotic stress tolerance (Os01t0279900-01)	chr01:9928971..9935981(+ strand)	OsTGA5, OsbZIP3, OsHBP1b	BZIP3	OsbZIP03, OsbZIP3, OsHBP1b, HBP1b, OsTGA5, TGA5, OsTGA5/OsbZIP3	Histone gene binding protein-1b	b-ZIP TRANSCRIPTION FACTOR 3	b-ZIP transcription factor 03, histone-gene binding protein 1b, Histone gene binding protein-1b, TGA transcription factor 5
Os01g0124650	Os01t0124650-02	Bowman-Birk inhibitor, Serine protease inhibitor, Resistance against the fungal pathogen (Os01t0124650-02)	chr01:1365586..1366432(- strand)	RBBI2-3	RBBI2-3	RBBI2-3	Bowman-Birk inhibitor 2-3	BOWMAN-BIRK INHIBITOR 2-3
Os08g0196700	Os08t0196700-01	HAP2 subunit of HAP complex, Nuclear Factor Y (NF-YA) transcription factor, Drought stress tolerance (Os08t0196700-01)	chr08:5597606..5601049(+ strand)	HAP2A, OsHAP2A, NF-YA, CBF-B, NF-YA7, OsNF-YA7	HAP2A	OsHAP2A, NF-YA, CBF-B, NF-YA7, OsNF-YA7, NFYA7	HAP2 SUBUNIT OF CCAAT-BOX BINDING COMPLEX, NUCLEAR FACTOR-Y subunit A7, NUCLEAR FACTOR-Y subunit NF-YA7, NF-YA transcription factor 7	HAP2 SUBUNIT OF CCAAT-BOX BINDING COMPLEX	NUCLEAR FACTOR-Y subunit A7, NUCLEAR FACTOR-Y subunit NF-YA7, NF-YA transcription factor 7, NF-YA subunit 7, NF-YA family 7
Os05g0178300	Os05t0178300-01	Similar to Cadmium tolerant 1. (Os05t0178300-01)	chr05:4665325..4667853(- strand)		CDT5	OsCDT5		CADMIUM TOLERANT 5	sativa DcCDT1 homologue 5, cadmium tolerance 5
Os08g0379400	Os08t0379400-01,Os08t0379400-02,Os08t0379400-03,Os08t0379400-04	Dehydrogenase, Susceptibility (S) gene, Rice blast and bacterial blight resistance (Os08t0379400-01);Similar to Quinone oxidoreductase-like protein. (Os08t0379400-02);Similar to Quinone oxidoreductase-like protein. (Os08t0379400-03);Similar to predicted protein. (Os08t0379400-04)	chr08:17855680..17857615(- strand)	RNG3			Resistance Negatively related Genes 3
Os01g0847700	Os01t0847700-01	Aldo-keto reductase, Detoxification of reactive aldehydes, Abiotic stress tolerance (Os01t0847700-01)	chr01:36410714..36414587(+ strand)	AKR2, AKR4C14, OsAKR2	AKR2	OsAKR2, AKR4C14, OsAKR4-2, AKR4-2	ALDO-KETO REDUCTASE 2, Aldo-keto reductase 2	ALDO-KETO REDUCTASE 2	Aldo-Keto Reductase 4C14, Aldo-Keto Reductase 4-2, Group 4 Aldo-Keto Reductase 2
Os08g0403300	Os08t0403300-00	Heavy metal transport/detoxification protein domain containing protein. (Os08t0403300-00)	chr08:19244409..19245490(+ strand)		HIPP46	OsHMP39, HMP39, OsHIPP46, OsaHIP46, HIP46		HEAVY-METAL-ASSOCIATED ISOPRENYLATED PLANT PROTEIN 46	Heavy metal-associated protein 39, heavy-metal-associated isoprenylated plant protein 46
Os03g0388900	Os03t0388900-01	Metacaspase 1, Response to abiotic and biotic stresses (Os03t0388900-01)	chr03:15530630..15532454(- strand)	OsMC1	MC1	OsMC1	Metacaspase 1	METACASPASE 1	Metacaspase 1
Os01g0739500	Os01t0739500-01	Conserved hypothetical protein. (Os01t0739500-01)	chr01:30885172..30886338(- strand)		O3L5	OsO3L5		OXS3-LIKE 5	OXIDATIVE STRESS 3-like 5, OXS3-like 5
Os02g0612900	Os02t0612900-01	Similar to Temperature stress-induced lipocalin. (Os02t0612900-01)	chr02:24152119..24153073(- strand)
Os12g0162400	Os12t0162400-01	Calcineurin B-like protein 6, Negative regulation of salt tolerance, Positive modulation of drought stress (Os12t0162400-01)	chr12:3145079..3149502(- strand)	OsCBL6	CBL6	OsCBL6	Calcineurin B-Like 6	CALCINEURIN B-LIKE PROTEIN 6	Calcineurin B-like protein 6
Os03g0426900	Os03t0426900-01,Os03t0426900-02	Similar to Heat shock protein 101. (Os03t0426900-01);Similar to APG6/CLPB-P/CLPB3 (ALBINO AND PALE GREEN 6); ATP binding / ATPase. (Os03t0426900-02)	chr03:17832202..17839082(+ strand)		CLPB-C	ClpB-c, OsClpB-c		CLASS I CLP ATPASE B-C	class I Clp ATPase B-C, ClpB-chloroplastic, ClpB/Hsp100 chloroplastic isoform
Os01g0343300	Os01t0343300-01	GATA transcription factor, Tolerance to abiotic stresses (salinity, drought, and ABA), Seed development (Os01t0343300-01)	chr01:13570702..13573119(+ strand)	OsGATA8	GATA8	OsGATA8, OsGATA14, GATA14, OsGATA8a, OsGATA8b, DLN10, OsDLN10		GATA TRANSCRIPTION FACTOR 8	GATA transcription factor 8, GATA factor 8, DLN repressor 10, DLN motif protein 10
Os01g0239100	Os01t0239100-01,Os01t0239100-02	Heat shock protein DnaJ family protein. (Os01t0239100-01);Heat shock protein DnaJ family protein. (Os01t0239100-02)	chr01:7712339..7721253(+ strand)			OsDjB1			DnaJ domain protein B1
Os02g0644100	Os02t0644100-01,Os02t0644100-02	Similar to Heat shock protein STI (Stress inducible protein) (GmSTI). (Os02t0644100-01);Similar to heat shock protein STI. (Os02t0644100-02)	chr02:25895499..25899892(+ strand)		STI1A	OsHop/Sti1a, Hop/Sti1a, Sti1a		STRESS-INDUCED PROTEIN 1A	stress-induced protein 1a, Hop/Sti1 homolog a, STI1 homolog a, Hsp90 co-chaperone Hop/Sti1a, Hsp70-Hsp90 Organizing Protein/stress-induced protein 1a

## Sheet: DOWN
Locus ID	Transcript ID	Description	Position	RAP-DB Gene Symbol Synonym(s)	CGSNL Gene Symbol	Oryzabase Gene Symbol Synonym(s)	RAP-DB Gene Name Synonym(s)	CGSNL Gene Name	Oryzabase Gene Name Synonym(s)
Os06g0110200	Os06t0110200-01	Late embryogenesis abundant (LEA) protein, Abiotic stress response (Os06t0110200-01)	chr06:593577..594130(+ strand)	OsLEA4	LEA2	OsLEA2, OsLEA4	late embryogenesis abundant protein 4	LATE EMBRYOGENESIS ABUNDANT PROTEIN 2	late embryogenesis abundant protein 2, late embryogenesis abundant protein 4
Os11g0687100	Os11t0687100-01	von Willebrand factor A protein, Blast disease resistance (Os11t0687100-01)	chr11:27828727..27835243(+ strand)	OsvWA36	VWA36	OsvWA36, vWA36	von Willebrand factor A36	VON WILLEBRAND FACTOR A36	von Willebrand factor A36
Os12g0116800	Os12t0116800-01	WRKY transcription factor, Bacterial blight disease resistance, Bakanae disease resistance (Os12t0116800-01)	chr12:836516..838755(- strand)	OsWRKY65	WRKY65	OsWRKY65		WRKY GENE65	Rice WRKY gene65
Os11g0687200	Os11t0687200-01,Os11t0687200-02,Os11t0687200-03	Hypothetical conserved gene. (Os11t0687200-01);von Willebrand factor A protein, Blast disease resistance (Os11t0687200-02);Hypothetical conserved gene. (Os11t0687200-03)	chr11:27841513..27846793(+ strand)	OsvWA37	VWA37	OsvWA37, vWA37	von Willebrand factor A37	VON WILLEBRAND FACTOR A37	von Willebrand factor A37
Os11g0454000	Os11t0454000-01	Dehydrin RAB 16C. (Os11t0454000-01)	chr11:15327769..15328657(- strand)		RAB16C	rab21, OsLEA27, rab16C, OsRAB16C, DHD		RESPONSIVE TO ABA GENE 16C	RAB(RESPONSIVE TO ABA) GENE 16C, Dehydrin Rab16C, late embryogenesis abundant protein 27
Os11g0454300	Os11t0454300-01	Group 2 late embryogenesis abundant (LEA) protein, Salt tolerance (Os11t0454300-01)	chr11:15342877..15343671(- strand)	Rab16A	RAB16A	Rab16A, rab21, RAB21, OsRab21, OsRAB21, OsRAB-21, OsRab16A, OsLEA29, rab16A, OsRAB16A	responsive to abscisic acid 16A	RESPONSIVE TO ABA GENE 16A	RAB(responsive to ABA) gene 16A, RAB gene 16A, late embryogenesis abundant protein 29, responsive to ABA protein 21
Os11g0454200	Os11t0454200-01	Dehydrin (Os11t0454200-01)	chr11:15336192..15337158(- strand)	RAB16B	RAB16B	rab21, OsLEA28, OsRAB16D, OsRAB16b, XERO1, OsXERO1	Dehydrin Rab16B	RESPONSIVE TO ABA GENE 16B	Dehydrin Rab16B, RAB(RESPONSIVE TO ABA) GENE 16B, late embryogenesis abundant protein 28
Os05g0349800	Os05t0349800-01,Os05t0349800-02	Group I late embryogenesis abundant (LEA) protein, Positive regulation of drought tolerance (Os05t0349800-01);Similar to Embryonic abundant protein 1. (Os05t0349800-02)	chr05:16518577..16519493(- strand)	OsEm1, OsLEA21	EM	Em*, EMP1, Emp1, EM, Em, OsEm, Osem, OsLEA21, OsEm1, Em1	late embryogenesis abundant protein 21	ABA REGULATED GENE	ABA regulated gene, ABA-regulated gene, Embryonic abundant protein 1, Em protein, Early methionine labelled polypeptide, Abscisic acid induced protein, Embryogenic protein, late embryogenesis abundant protein 21
Os12g0116700	Os12t0116700-01	WRKY transcription factor 64, Specific role in defense signaling in rice during M. grisea interactions, Response to the rice pathogens, Regulation of root elongation under iron excess, Iron stress tolerance (Os12t0116700-01)	chr12:824221..825793(- strand)	OsWRKY64	WRKY64	OsWRKY64	WRKY transcription factor 64	WRKY GENE 64	Rice WRKY gene64
Os04g0522500	Os04t0522500-01	Gibberellin (GA) 2-oxidase, Regulation of plant stature, Abiotic and biotic stress tolerance (Os04t0522500-01)	chr04:26130711..26134356(- strand)	GA2ox6, OsGA2ox6	GA2OX6	OsGA2ox6	GA 2-oxidase 6, gibberellin 2-oxidase 6	GIBBERELLIN 2-OXIDASE 6	GA 2-oxidase 6
Os03g0750000	Os03t0750000-01	Similar to ethylene-responsive protein. (Os03t0750000-01)	chr03:30901840..30903031(- strand)		USP19	OsUSP19		UNIVERSAL STRESS PROTEIN 19	universal stress protein 19
Os05g0381400	Os05t0381400-01	AWPM-19-like protein, Stress tolerance through ABA-dependent patheway (Os05t0381400-01)	chr05:18429433..18430290(- strand)	AWPM-19, PM19, OsPM1, OsPM19L1	PM1	AWPM-19, PM19, OsPM1, OsPM-1, OsPM19L1, PM19L1, OsAWPM-19, OsPM19	plasma membrane protein 1, AWPM-19-like protein 1	PLASMA MEMBRANE PROTEIN 1	plasma membrane protein 1, AWPM-19-like protein 1
Os01g0644200	Os01t0644200-01	Stress associated little protein 1, Small and plant-specific membrane protein, Salt tolerance (Os01t0644200-01)	chr01:25931149..25931730(- strand)	SALP1	SALP1	OsSALP1	stress associated little protein 1	STRESS ASSOCIATED LITTLE PROTEIN 1	stress associated little protein 1
Os11g0608300	Os11t0608300-01	Barley stem rust resistance protein. (Os11t0608300-01)	chr11:23488663..23496012(+ strand)		RLCK337	OsRLCK337		RECEPTOR-LIKE CYTOPLASMIC KINASE 337	Receptor-like Cytoplasmic Kinase 337
Os11g0117600	Os11t0117600-01	WRKY transcription factor 50, Transcription repressor, Mediation of ABA-dependent seed germination and seedling growth, Salt stress tolerance (Os11t0117600-01)	chr11:793116..795608(- strand)	OsWRKY50	WRKY50	OsWRKY50	WRKY transcription factor 50	WRKY GENE 50	Rice WRKY gene50
Os01g0705200	Os01t0705200-01	Late embryogenesis abundant protein repeat containing protein. (Os01t0705200-01)	chr01:29233040..29234256(- strand)		WSI18	OsLEA14, OsLEA14a, OsLEA14b, wsi18, pwsi18, OsLEA14/WSI18		WATER STRESS INDUCIBLE PROTEIN 18	late embryogenesis abundant protein 14, water stress-induced 18
Os07g0687900	Os07t0687900-01	Galactinol synthase, WSI76 protein induced by water stress, Salt stress response (Os07t0687900-01)	chr07:29220339..29221843(- strand)	OsGolS2, wsi76, WSI76, OsGolS1	WSI76	wsi76, OsLEA24/OsGolS2, OsGolS2/OsLEA24, OsLEA24, OsGolS2, GolS2, LEA24, OsGolS1, GolS1, OsGOLS2, GOLS2	galactinol synthase 2, water stress-induced 76, galactinol synthase 1	WATER STRESS INDUCIBLE PROTEIN 76	water stress-induced 76, GALACTINOL SYNTHASE 2, galactinol synthase 1
Os12g0569500	Os12t0569500-01	Osmotin protein belonging to the pathogenesis-related protein 5 family, Resistance to rice sheath blight (Os12t0569500-01)	chr12:23435458..23436485(+ strand)	OsOSM1	OSM1	OsOSM1	osmotin 1	OSMOTIN 1	osmotin 1
Os05g0468800	Os05t0468800-01	Phosphatidylethanolamine-binding protein PEBP domain containing protein. (Os05t0468800-01)	chr05:23013524..23014346(- strand)		CRP	OsFTL14, FTL14		COLD REGULATED PROTEIN	FT-like gene 14
Os02g0632800	Os02t0632800-01	Wall-associated kinase, Positive regulation of rice blast resistance (Os02t0632800-01)	chr02:25348252..25351744(- strand)	WAK14, OsWAK14	WAK14	OsWAK14	WALL-ASSOCIATED KINASE GENE 14	WALL-ASSOCIATED KINASE GENE 14	wall-associated receptor-like protein kinase, wall-associated RLK, WAK RLK
Os04g0107600	Os04t0107600-01,Os04t0107600-02	Arginine decarboxylase , Stress response (Os04t0107600-01);Arginine decarboxylase (EC 4.1.1.19). (Os04t0107600-02)	chr04:463738..467271(+ strand)	ADC2, ADCa, OsAdc2	ADC2	ADCa, OsAdc2, OsADC2	ARGININE DECARBOXYLASE 2, Arginine decarboxylase a, Arginine decarboxylase 2	ARGININE DECARBOXYLASE 2	Arginine decarboxylase a, Arginine decarboxylase 2
Os01g0952800	Os01t0952800-01,Os01t0952800-02	Iron-related bHLH transcription factor 2, Tolerance to Fe deficiency, Regulation of Fe uptake from soil, Fe transport during germination, Fe translocation to grain during seed maturation (Os01t0952800-01);Conserved hypothetical protein. (Os01t0952800-02)	chr01:41971444..41978093(- strand)	IRO2, OsbHLH056	IRO2	OsIRO2, OsbHLH056, bHLH056, bHLH56, OsbHLH56	Iron-related bHLH transcription factor 2	IRON-RELATED TRANSCRIPTION FACTOR 2	basic helix-loop-helix protein 056, iron-related transcription factor 2
Os04g0419900	Os04t0419900-01	S-Domain receptor like kinase-52, Response to drought in tolerant genotype Nagina 22, Response to chilling and submergence, Response to Xanthomonas oryzae pv. oryzae (Os04t0419900-01)	chr04:20758076..20760630(+ strand)	SDRLK-52	SDRLK52	YK18, SDRLK-52, OsSDRLK-52, OsSDRLK52	S-Domain receptor like kinase-52	S-DOMAIN RECEPTOR-LIKE KINASE 52	S-Domain receptor like kinase-52
Os09g0109600	Os09t0109600-01	Small peptide, Drought tolerance (Os09t0109600-01)	chr09:862654..863340(+ strand)	OsDSSR1	DSSR1	OsDSSR1	O. sativa drought and salt stress response-1	DROUGHT AND SALT STRESS RESPONSE 1	drought and salt stress response-1
Os08g0375400	Os08t0375400-01	Plant disease resistance response protein family protein. (Os08t0375400-01)	chr08:17613571..17614371(+ strand)
Os11g0211800	Os11t0211800-01	Cysteine-rich peptide, Short-chain peptide, ABA-dependent drought tolerance (Os11t0211800-01)	chr11:5808714..5809427(+ strand)	OsDT11	DT11	OsDT11	drought tolerance 11	DROUGHT TOLERANCE 11	drought tolerance 11
Os05g0355400	Os05t0355400-01	UspA domain containing protein. (Os05t0355400-01)	chr05:16859727..16860956(+ strand)		USPA	UspA, OsUspA, OsUSP23, USP23		UNIVERSAL STRESS-INDUCED PROTEIN A	universal stress-induced protein A, universal stress protein 23
Os09g0455300	Os09t0455300-01	Basic helix-loop-helix (bHLH) transcription factor, Control of root thickness and root length, Response to abiotic stresses (Os09t0455300-01)	chr09:17132211..17133470(+ strand)	OsbHLH120, qRT9	BHLH120	OsbHLH120, bHLH120	basic helix-loop-helix protein 120	BASIC HELIX-LOOP-HELIX PROTEIN 120	basic helix-loop-helix protein 120
Os04g0301500	Os04t0301500-01	Basic helix-loop-helix transcription activator, Control of disease resistance, Regulation of salicylic acid (SA) and jasmonic acid (JA) signaling (Os04t0301500-01)	chr04:13466455..13468869(- strand)	OsbHLH6, RERJ1	BHLH6	OsbHLH006, bHLH006, OsbHLH6, bHLH6, RERJ1, OsRERJ1, bHLH35		BASIC HELIX-LOOP-HELIX PROTEIN 6	basic helix-loop-helix protein 006, Transcription factor bHLH35
Os02g0818000	Os02t0818000-01	Cystathionine Œ≤-synthase (CBS) domain containing protein, Resistance to Magnaporthe oryzae (Os02t0818000-01)	chr02:35092344..35093744(+ strand)	OsCBSX3	CBSX3	OsCBSX3, OsCBSX3a, OsCBSX3b, OsCBSX3c, OsCBSX3d, OsCBSX3e	Cystathionine beta-Synthase (CBS) Domain Containing Protein 3		cystathionine b-synthase domain containing protein OsCBSX3, CBS domain containing protein OsCBSX3
Os08g0231400	Os08t0231400-01	Germin-like protein 8-12, Disease resistance (Os08t0231400-01)	chr08:7994404..7995717(- strand)	GLP8-12, OsGLP8-12	GLP8-12	OsGLP8-12	GERMIN-LIKE PROTEIN 8-12, Germin-like protein 8-12	GERMIN-LIKE PROTEIN 8-12	Germin-like protein 8-12
Os09g0439200	Os09t0439200-01	Jasmonate ZIM-domain protein, Jasmonate-induced resistance to bacterial blight, Repressor of jasmonic acid signaling (Os09t0439200-01)	chr09:16273522..16275268(- strand)	TIFY10C, OsJAZ7, OsJAZ 8, OsJAZ8, Os-JAZ8, JAZ8, OsTIFY10c, OsTIFY10c/OsJAZ8	TIFY10C	OsJAZ7, JAZ7, OsJAZ 8, OsJAZ8, Os-JAZ8, JAZ8, OsTIFY10c, OsTIFY10c/OsJAZ8	TIFY GENE 10C, Jasmonate ZIM-domain protein 7, Jasmonate ZIM-domain protein 8	TIFY GENE 10C	Jasmonate ZIM-domain protein 7, Jasmonate ZIM-domain protein 8.
Os03g0182800	Os03t0182800-01	APETALA2/ethylene responsive factor, ERF transcription factor, Tolerance to drought and submergence stress (Os03t0182800-01)	chr03:4343807..4345689(- strand)	OsEBP89	EBP-89	OsEBP-89, ebp-89, OsERF#060, OsERF060, OsERF60, ERF60, AP2/EREBP#027, AP2/EREBP27, OsEBP89, DLN76, OsDLN76	Ethylene-responsive element binding protein, clone 89	EREBP TRANSCRIPTION FACTOR	EREBP transcription factor, ethylene response factor 60, APETALA2/ethylene-responsive element binding protein 27, DLN repressor 76, DLN motif protein 76
Os09g0541000	Os09t0541000-01,Os09t0541000-02	Water channel protein, Aquaporin, Rapid water transport, Maintenance of the water balance in cells, Chilling resistance (Os09t0541000-01);Similar to Plasma membrane intrinsic protein (Aquaporin). (Os09t0541000-02)	chr09:21310132..21311479(+ strand)	OsPIP2;7	PIP2;7	OsPIP2;7, PIP2.7, PIP2-7, OsPIP2-6, OsPIP-3A, PIP-3A	plasma membrane intrinsic protein 2;7	PLASMA MEMBRANE INTRINSIC PROTEIN 2;7	Probable aquaporin PIP2.7, Probable aquaporin PIP2-7, Plasma membrane intrinsic protein 2-7
Os07g0258400	Os07t0258400-01,Os07t0258400-02,Os07t0258400-03	OsNramp1 (Integral membrane protein). (Os07t0258400-01);Similar to Metal transporter. (Os07t0258400-02);Integral membrane protein, Metal ion transport (Os07t0258400-03)	chr07:8966025..8970880(+ strand)	NRAMP1, OsNramp1, OsNRAMP1	NRAMP1	OsNramp1, OsNRAMP1, OsNramp6	BACTERIOCIDE EFFECT 1, Oryza sativa natural resistance-associated macrophage protein 1, homologues of mammalian Nramp1 gene	BACTERIOCIDE EFFECT 1	homologues of mammalian Nramp1 gene, Natural resistance-associated macrophage protein 1
Os10g0569400	Os10t0569400-01	Rice pathogen-related protein, Pathogen defense, Blast disease resistance (Os10t0569400-01)	chr10:22575212..22576531(+ strand)	Rir1a, Rir1b	RIR1A	Rir1b, Rir1a, OsRALF-28, OsRALF28, RALF-28, RALF28, OsRIR1A, OsRIR1B	rice induced resistance gene 1a	RICE INDUCED RESISTANCE GENE 1A	Rice pathogen-related protein, Rapid alkalization factor 28, pathogen-related protein Rir1a, rice induced resistance gene 1a
Os10g0177200	Os10t0177200-02	Calmodulin-like protein, Calcium-binding protein, Drought tolerance (Os10t0177200-02)	chr10:5325563..5329971(- strand)	OsDSR-1		OsDSR-1, DSR-1	Drought Stress Response-1		drought stress response-1
Os01g0141000	Os01t0141000-01	AP2/ERF and B3 domain-containing protein, RAV family protein, Salt stress response, Repression of photoperiodic flowering (Os01t0141000-01)	chr01:2202278..2203787(+ strand)	AP2/EREBP129, AP2/EREBP#129, OsRAV2, RAV2, OsRAV9, OsTEM1, OsRAV9/OsTEM1	AP2/EREBP129	AP2/EREBP#129, OsRAV2, RAV2, OsRAV9/OsTEM1, OsRAV9, OsTEM1, RAV9, TEM1	APETALA2/ETHYLENE-RESPONSIVE ELEMENT BINDING PROTEIN 129, APETALA2/ethylene-responsive element binding protein 129, related to ABI3/VP1-2, RAV subfamily member 2, RELATED TO ABI3 AND VP1 9, TEM-PRANILLO1	APETALA2/ETHYLENE-RESPONSIVE ELEMENT BINDING PROTEIN 129	APETALA2/ethylene-responsive element binding protein 129, related to ABI3/VP1-2, RAV subfamily member 2, TEMPRANILLO1
Os02g0731700	Os02t0731700-01,Os02t0731700-02	CCT domain domain containing protein. (Os02t0731700-01);CONSTANS (CO)-like protein, Regulation of leaf senescence and drought resistance (Os02t0731700-02)	chr02:30473739..30475800(- strand)	OsK, Ghd2	BBX8	OsBBX8, OsK, OsCCT09, OsGhd2, OsK/Ghd2, CCT09, Ghd2	Grain number, plant height, and heading date2	B-BOX-CONTAINING PROTEIN 8	B-box-containing protein 8, CCT domain-containing gene 9, CCT (CO, CO-LIKE and TOC1) domain protein 9, CCT domain protein 9, "Grain number, plant height, and heading date2", CONSTANS-like 1 protein
Os01g0976100	Os01t0976100-01	ABC transporter-like domain containing protein. (Os01t0976100-01)	chr01:43131080..43134502(- strand)		MDR10	OsABCB8, ABCB8, OsPGP8, OsMDR10, OsISC29		MULTIDRUG RESISTANCE 10	ABC transporter superfamily ABCB subgroup member 8, P-Glycoprotein 8, multidrug resistance 10, Iron-sulfur cluster protein 29
Os11g0570000	Os11t0570000-01	Leucine-rich repeat receptor like protein, Chilling tolerance in japonica rice (Os11t0570000-01)	chr11:21297806..21301397(+ strand)	COG1			Chilling-tolerance in Gengdao/japonica rice 1
Os08g0499300	Os08t0499300-01,Os08t0499300-02	WRKY transcription factor, Disease resistance against X. oryzae, Drought tolerance (Os08t0499300-01);Similar to WRKY transcription factor 42 (Fragment). (Os08t0499300-02)	chr08:24645932..24649832(- strand)	OsWRKY30	WRKY30	OsWRKY30		WRKY GENE 30	Rice WRKY gene30
Os12g0552400	Os12t0552400-01	Rossmann-like alpha/beta/alpha sandwich fold domain containing protein. (Os12t0552400-01)	chr12:22427863..22429178(- strand)		USP43	OsUSP43		UNIVERSAL STRESS PROTEIN 43	universal stress protein 43
Os01g0555100	Os01t0555100-01	RanBP2-type zinc-finger protein, Magnesium (Mg) homeostasis (Os01t0555100-01)	chr01:20935789..20937436(+ strand)	OsRZF1, LMGC1	LMGC1	SRZ3, OsSRZ3, OsLMGC1, RZF1, OsRZF1	RanBP2-TYPE ZINC FINGER1, low magnesium content 1	LOW-MAGNESIUM CONTENT 1	stress repressive zinc finger protein 3, RanBP2-TYPE ZINC FINGER1, low-magnesium content 1
Os11g0215100	Os11t0215100-01	Plant disease resistance response protein family protein. (Os11t0215100-01)	chr11:5996508..5997392(+ strand)
Os12g0536000	Os12t0536000-01	2,3-bisphosphoglycerate-independent phosphoglycerate mutase, "Chlorophyll synthesis, photosynthesis and chloroplast development at seedling stage at low temperature" (Os12t0536000-01)	chr12:21324775..21327652(- strand)	TCM12, iPGAM	TCM12	OsTCM12, iPGAM, OsiPGAM	thermo-sensitive chlorosis mutant 12, "2, 3-bisphosphoglycerate-independent phosphoglycerate mutase"	THERMO-SENSITIVE CHLOROSIS MUTANT 12	thermo-sensitive chlorosis mutant 12, "2, 3-bisphosphoglycerate-independent phosphoglycerate mutase"
Os12g0476200	Os12t0476200-01	Sucrose transporter, TAL effector PthXo2-dependent disease susceptibility to bacterial pathogen (Os12t0476200-01)	chr12:17302127..17305326(- strand)	SWEET13, OsSWEET13	SWEET13	OsSWEET13, Xa25(t), Xa25, OsMtN3, Xa25/SWEET13, OsSWEET13/XA25	SWEET13	SWEET13	Xanthomonas oryzae pv. oryzae resistance 25, Xanthomonas oryzae pv. oryzae resistance-25, Xanthomonas campestris pv. oryzae resistance-25, nodulin MtN3 family protein, nodulin/SWEET13, sugar will eventually be exported transporter 13
Os05g0542500	Os05t0542500-01,Os05t0542500-02	Similar to Isoform 2 of Late embryogenesis abundant protein, group 3. (Os05t0542500-01);Late embryogenesis abundant (LEA) protein, Drought and salt stress response (Os05t0542500-02)	chr05:26927607..26928882(+ strand)	OsLEA3-1	LEA3-1	OsLEA3-1, OsLea3-1, LEA3, OsLEA3, OsLEA19, OsLEA19a, LEA19, OsLEA19b, Oslea3, oslea3, OsLEA3A, LEA3A	Late embryogenesis abundant protein 3-1	LATE EMBRYOGENESIS ABUNDANT 3-1	Late embryogenesis abundant protein 3, late embryogenesis abundant protein 19, Group 3 LEA (type I) protein
Os01g0742400	Os01t0742400-01,Os01t0742400-02	Hypothetical conserved gene. (Os01t0742400-01);Leucine-rich repeat receptor-like kinase, ABA sensitivity, Drought tolerance regulation (Os01t0742400-02)	chr01:31006026..31009770(+ strand)	OsASLRK	ASLRK	OsASLRK	ABA Sensitivity-related LRR-RLK, ABA Sensitivity-related leucine-rich repeat receptor-like kinase	ABA SENSITIVITY-RELATED LEUCINE-RICH REPEAT RECEPTOR-LIKE KINASE	ABA Sensitivity-related LRR-RLK, ABA Sensitivity-related leucine-rich repeat receptor-like kinase
Os02g0731200	Os02t0731200-01	MADS-box transcription factor, Cold tolerance, Control of tillering (Os02t0731200-01)	chr02:30456666..30462759(+ strand)	OsMADS57	MADS57	OsMADS57, MADS-57	MADS-box transcription factor 57	MADS BOX GENE 57	MADS box gene57, MADS-box transcription factor 57
Os02g0532500	Os02t0532500-01	Germin-like protein, Fungal blast and bacterial blight resistance (Os02t0532500-01)	chr02:19597550..19598541(- strand)	OsGLP2-1	GLP2-4	OsGLP2-4, OsGLP2-1, GLP2-1		GERMIN-LIKE PROTEIN 2-4	Germin-like protein 2-4, german-like protein 2-1
Os01g0952700	Os01t0952700-01	Metal-dependent hydrolase, composite domain containing protein. (Os01t0952700-01)	chr01:41964153..41970108(+ strand)
Os09g0522200	Os09t0522200-01	Transcription activator, Tolerance to drought, high-salt and cold stresses, Negative regulation of resistance to brown planthopper (BPH) (Os09t0522200-01)	chr09:20403413..20404332(- strand)	OsDREB1A	DREB1A	OsDREB1A, Os DREB1A, CBF3, OsCBF3, OsDREB1A/OsCBF3, ERF24, OsERF24, OsERF024, OsERF#024, AP2/EREBP#114, AP2/EREBP114, OsDREBL	Dehydration-responsive element-binding protein 1A	DEHYDRATION-RESPONSIVE ELEMENT-BINDING PROTEIN 1A	Dehydration-responsive element-binding protein 1A, Protein DREB1A, Protein C-repeat-binding factor 3, ethylene response factor 24, APETALA2/ethylene-responsive element binding protein 114, C-REPEAT BINDING FACTOR 3
Os06g0140200	Os06t0140200-01	LRR receptor like protein, Modulation of resistance against rice black streaked dwarf virus (RBSDV) infection, Mediation of immunity against viral infection (Os06t0140200-01)	chr06:2106719..2111720(- strand)	OsRLP1	RLP1	OsRLP1	LRR receptor like protein 1	LRR RECEPTOR-LIKE PROTEIN 1	LRR receptor-like protein 1
Os06g0666400	Os06t0666400-01	Valine-glutamine (VQ) motif-containing protein, Negative regulation of species-non-specific (SNS) broad-spectrum resistance (BSR) (Os06t0666400-01)	chr06:27594625..27595417(+ strand)	OsVQ25	VQ25	OsVQ25	VQ-motif-containing protein 25, valine-glutamine motif-containing protein	VQ MOTIF-CONTAINING PROTEIN 25	VQ motif-containing protein 25, valine-glutamine protein 25
Os03g0820500	Os03t0820500-01	Actin depolymerizing factor, Actin-binding protein, Abiotic stress response (Os03t0820500-01)	chr03:34430457..34431364(+ strand)	OsADF3	ADF3	OsADF3	actin depolymerizing factor 3	ACTIN DEPOLYMERIZING FACTOR 3	actin depolymerizing factor 3
Os03g0792800	Os03t0792800-01	Beta-glucanase 8, Positive regulation of the resistance to sheath blight (Os03t0792800-01)	chr03:32971331..32973196(+ strand)	OsBGL8			beta-glucanase 8, Œ≤-glucanase 8
Os02g0526400	Os02t0526400-01	Caseinolytic protease regulatory ATPase module, Intrinsic chaperone, Tolerance to salt and desiccation stresses (Os02t0526400-01)	chr02:19251968..19256233(+ strand)	OsClpD1, OsClpD1.3	ERD1	CLPD1, ClpD1, OsERD1, OSClpD, osClpD, OsClpD1, OsClpD1.1, OsClpD1.2, OsClpD1.3, OsClpD1.4		EARLY RESPONSIVE TO DEHYDRATION 1	class I Clp ATPase D1, early responsive to drought 1
Os01g0648000	Os01t0648000-01	Potassium channel, Potassium uptake, Salt stress tolerance (Os01t0648000-01)	chr01:26119741..26126165(- strand)	OsAKT1, Os-AKT1	AKT1	OsAKT1, Os-AKT1	salt-sensitive K1 uptake channel OsAKT1 K+ channel alpha subunit		salt-sensitive K1 uptake channel OsAKT1, K+ channel alpha subunit
Os10g0431000	Os10t0431000-01,Os10t0431000-03	Similar to predicted protein. (Os10t0431000-01);Rice homolog of Arabidopsis PQT3 encoding an E3 ubiquitin ligase, Negative regulation of abiotic (oxidative and salt) stress resistance (Os10t0431000-03)	chr10:15360545..15369094(+ strand)	OsPQT3	PQT3	OsPQT3	PARAQUAT TOLERANCE 3	PARAQUAT TOLERANCE 3
Os08g0384500	Os08t0384500-01	ABC transporter-like domain containing protein. (Os08t0384500-01)	chr08:18128558..18132719(- strand)		PDR17	OsABCG44, OsPDR17		PLEIOTROPIC DRUG RESISTANCE 17	ABC transporter superfamily ABCG subgroup member 44, pleiotropic drug resistance 17
Os04g0667600	Os04t0667600-01,Os04t0667600-02	Heavy metal transport/detoxification protein domain containing protein. (Os04t0667600-01);Copper metallochaperone, Heavy metal-transporting ATPase (HMA) isoprenylated plant protein, Delivery of metal micronutrients (Os04t0667600-02)	chr04:34080603..34081927(+ strand)	OsHIPP24	HIPP24	OsHIPP24, OsaHIP24, HIP24	Heavy metal-transporting ATPase isoprenylated plant protein 24	HEAVY-METAL-ASSOCIATED ISOPRENYLATED PLANT PROTEIN 24	heavy-metal-associated isoprenylated plant protein 24
Os02g0506600	Os02t0506600-01	Heat shock protein DnaJ, cysteine-rich domain domain containing protein. (Os02t0506600-01)	chr02:18059135..18059700(+ strand)
