# Supplementary material for: SCR106 splicing factor modulates abiotic stress responses by maintaining RNA splicing in rice
Source: J Exp Bot. 2023 Oct 31;75(3):802–18. doi: 10.1093/jxb/erad433 (PMC10837019; doi:10.1093/jxb/erad433)
Supplement: erad433_suppl_Supplementary_Datasets_S8 [file erad433_suppl_supplementary_datasets_s8.xlsx]

## Sheet: UP
Locus ID	Transcript ID	Description	Position	RAP-DB Gene Symbol Synonym(s)	CGSNL Gene Symbol	Oryzabase Gene Symbol Synonym(s)	RAP-DB Gene Name Synonym(s)	CGSNL Gene Name	Oryzabase Gene Name Synonym(s)
Os04g0578600	Os04t0578600-01,Os04t0578600-02	Similar to H0404F02.15 protein. (Os04t0578600-01);Ferric reductase oxidase, Iron homeostasis, "Drought, heat, salinity stress response" (Os04t0578600-02)	chr04:29178862..29181665(- strand)	OsFRO2, OsFRO1	FRO2	OsFRO2, OsFRO1	Ferric reductase oxidase 2, ferric reductase oxidase 1	FERRIC REDUCTASE 2	ferric reductase oxidase 2
Os03g0277500	Os03t0277500-01	Glyoxalase I-3, Seed longevity and vigor, Salt stress tolerance (Os03t0277500-01)	chr03:9418945..9419670(- strand)	OsGLYI3	GLYI3	OsGLYI3	glyoxalase I-3	GLYOXALASE I-3	glyoxalase I-3
Os01g0659400	Os01t0659400-01	Primary microRNA of osa-miR319a; Target gene(s): TCP genes (Os01g0213800, Os03g0785800, Os01g0755500, Os12g0616400, Os07g0152000), Leaf morphogenesis, Cold tolerance (Os01t0659400-01)	chr01:26822203..26823850(- strand)	osa-miR319a, Osa-MIR319a	MIR319A	OsmiR319a, Osa-miR319a, osa-MIR319aosa-miR319a osa-miR319a-3p osa-miR319a-3p.2-3p		MICRORNA319A	rice microRNA319a, MicroRNA319a
Os01g0952800	Os01t0952800-01,Os01t0952800-02	Iron-related bHLH transcription factor 2, Tolerance to Fe deficiency, Regulation of Fe uptake from soil, Fe transport during germination, Fe translocation to grain during seed maturation (Os01t0952800-01);Conserved hypothetical protein. (Os01t0952800-02)	chr01:41971444..41978093(- strand)	IRO2, OsbHLH056	IRO2	OsIRO2, OsbHLH056, bHLH056, bHLH56, OsbHLH56	Iron-related bHLH transcription factor 2	IRON-RELATED TRANSCRIPTION FACTOR 2	basic helix-loop-helix protein 056, iron-related transcription factor 2
Os01g0348900	Os01t0348900-01	Jacalin-related mannose-binding lectin, Salinity tolerance, Resistance to M. oryzae (Os01t0348900-01)	chr01:13903285..13904626(- strand)	OsJRL, OsMBL1, OsSalt	SALT	salT*(sal1), SalT1*, sal1, Sal1, SALT, ML, SalT, OsSalT, OsJRL, JRL, Osl43, OsL43, OsMBL1, MBL1	jacalin-related mannose-binding lectin, Mannose-Binding Lectin 1, salt response protein	SALT PROTEIN	salt tolerance, Salt tolerance-1, Salt stress-induced protein, Salt protein, Protein lectin-like, Protein mannose-binding lectin, 15 kda organ-specific salt-induced protein, Orysata, jacalin-related mannose-binding lectin, Mannose-Binding Lectin 1
Os07g0258400	Os07t0258400-01,Os07t0258400-02,Os07t0258400-03	OsNramp1 (Integral membrane protein). (Os07t0258400-01);Similar to Metal transporter. (Os07t0258400-02);Integral membrane protein, Metal ion transport (Os07t0258400-03)	chr07:8966025..8970880(+ strand)	NRAMP1, OsNramp1, OsNRAMP1	NRAMP1	OsNramp1, OsNRAMP1, OsNramp6	BACTERIOCIDE EFFECT 1, Oryza sativa natural resistance-associated macrophage protein 1, homologues of mammalian Nramp1 gene	BACTERIOCIDE EFFECT 1	homologues of mammalian Nramp1 gene, Natural resistance-associated macrophage protein 1
Os01g0111600	Os01t0111600-01	PEBP (phosphatidylethanolamine-binding protein) family protein, Regulation of ABA signaling-mediated seed germination (Os01t0111600-01)	chr01:612564..615631(+ strand)	OsMFT2	MFT2	OsMFT2, OsMFT	MOTHER OF FT AND TFL 2	MOTHER OF FT AND TFL 2	MFT-like gene 2
Os01g0826000	Os01t0826000-01	Antioxidant protein, Defense/stress responses (Os01t0826000-01)	chr01:35332717..35333445(+ strand)	OsATX	ATX	OsATX, OsHMP7, HMP7, OsHMP07	antioxidant	ANTIOXIDANT	antioxidant, Heavy metal-associated protein 7
Os06g0320200	Os06t0320200-01,Os06t0320200-02	Similar to OSIGBa0135C13.7 protein. (Os06t0320200-01);Glycosyl hydrolase family 1 (GH1) beta-glucosidase, Seed germination, Root elongation, Drought tolerance (Os06t0320200-02)	chr06:12437683..12442790(- strand)	Os6BGlu24	BGLU24	Os6bglu24, Os6BGlu24	Œ≤-Glucosidase 24, beta-glucosidase 24	BETA-GLUCOSIDASE 24	beta-glucosidase 24
Os05g0170200	Os05t0170200-01,Os05t0170200-02	Similar to Universal stress protein. (Os05t0170200-01);Similar to universal stress protein family protein. (Os05t0170200-02)	chr05:4205610..4207693(+ strand)		USP22	OsUSP22		UNIVERSAL STRESS PROTEIN 22
Os05g0122700	Os05t0122700-01	Similar to Low-temperature induced protein lt101.2. (Os05t0122700-01)	chr05:1246357..1247008(- strand)			OsRCI2-7			rare cold-inducible 2-7
Os02g0782500	Os02t0782500-01,Os02t0782500-02	Similar to Small heat stress protein class CIII. (Os02t0782500-01);Similar to 17.5 kDa class II heat shock protein. (Os02t0782500-02)	chr02:33179489..33180405(+ strand)		HSP18.0-CIII	OsHSP18.0-CIII		18.0-KD CLASS III HEAT SHOCK PROTEIN	18.0 kDa class III heat shock protein, 18.0-kD class III heat shock protein
Os08g0544400	Os08t0544400-01,Os08t0544400-02,Os08t0544400-03	A member of the pleiotropic drug resistance (PDR) subfamily of ATP-binding cassette (ABC) transporter, Regulation of plant growth and pathogen resistance (Os08t0544400-01);A member of the pleiotropic drug resistance (PDR) subfamily of ATP-binding cassette (ABC) transporter, Regulation of plant growth and pathogen resistance (Os08t0544400-02);A member of the pleiotropic drug resistance (PDR) subfa…	chr08:27268052..27277557(+ strand)	OsPDR1, OsPDR1.3, OsABCG45, OsPDR1.2, OsPDR1.1	PDR1	OsABCG45, OsPDR1, FCO1, OsPDR1.2, OsPDR1.3, OsPDR1.1	pleiotropic drug resistance 1	PLEIOTROPIC DRUG RESISTANCE 1	ABC transporter superfamily ABCG subgroup member 45, pleiotropic drug resistance 1, Functioning in Cesium Over-transport 1
Os04g0107900	Os04t0107900-01,Os04t0107900-02,Os04t0107900-03,Os04t0107900-04,Os04t0107900-05	Similar to Heat shock protein 82. (Os04t0107900-01);Heat shock protein 81-1 (HSP81-1) (Heat shock protein 83). (Os04t0107900-02);Similar to Heat shock protein 80. (Os04t0107900-03);Similar to Heat shock protein 82. (Os04t0107900-04);Non-protein coding transcript. (Os04t0107900-05)	chr04:483234..485978(+ strand)		HSP90.1	Hsp90, OsHSP90.1		HEAT SHOCK PROTEIN 90.1	Heat shock protein 90.1
Os11g0211800	Os11t0211800-01	Cysteine-rich peptide, Short-chain peptide, ABA-dependent drought tolerance (Os11t0211800-01)	chr11:5808714..5809427(+ strand)	OsDT11	DT11	OsDT11	drought tolerance 11	DROUGHT TOLERANCE 11	drought tolerance 11
Os04g0511200	Os04t0511200-01	Caleosin peroxygenase, Calcium-binding and phospholipid-binding protein, Negative regulation of salt stress tolerance (Os04t0511200-01)	chr04:25563419..25565153(- strand)	OsClo5, OsEFA27	EFA27	OsEFA27, OsClo5, Clo5, RD20, OsRD20	caleosin family protein 5	EF-HAND, ABSCISIC ACID RESPONSIVE 27-KDA PROTEIN	EF-hand, abscisic acid responsive 27-kDa protein. C18 hydroxylase, caleosin family protein 5
Os01g0202800	Os01t0202800-01	Nodulin 26-like intrinsic protein 1;2, Mediation of internal aluminum detoxification, Aluminum tolerance (Os01t0202800-01)	chr01:5663323..5668903(- strand)	OsNIP1;2	NIP1;2	OsNIP1;2, NIP1-2, OsNIP1.2, NIP1.2	nodulin 26-like intrinsic protein 1;2	NOD26 LIKE INTRINSIC PROTEIN 1;2	Aquaporin NIP1-2, NOD26-like intrinsic protein 1-2
Os08g0540400	Os08t0540400-01	Calcium-dependent protein kinase, Positive regulation in the ABA and salt stress signaling pathways, Salt tolerance (Os08t0540400-01)	chr08:27055091..27059334(- strand)	OsCPK21	CDPK21	OsCDPK21, OsCPK21, CPK21, CPK-21	calcium-dependent protein kinase 21	CALCIUM-DEPENDENT PROTEIN KINASE 21	calcium-dependent protein kinase
Os01g0736300	Os01t0736300-01	Flavone 7-O-glucosyltransferase, UDP-dependent glucosyltransferase, UV-B tolerance (Os01t0736300-01)	chr01:30712173..30713844(- strand)	OsUGT706D1	UGT706D1	UGT, OsUGT706D1	UDP-dependent glucosyltransferase 706D1, flavone 7-O-glucosyltransferase	UDP-DEPENDENT GLUCOSYLTRANSFERASE 706D1	UDP-dependent glucosyltransferase 706D1, flavone 7-O-glucosyltransferase
Os03g0745000	Os03t0745000-01,Os03t0745000-02,Os03t0745000-03	Splicing variant of heat shock transcription factor A2a (Os03t0745000-01);Splicing variant of heat shock transcription factor A2a (Os03t0745000-02);Heat shock transcription factor A2a (Os03t0745000-03)	chr03:30604067..30607164(- strand)	OsHsfA2a, HsfA2a-5, HsfA2a-4	HSFA2A	HSfA2a, OsHsfA2a, OsHsf-11, rHsf4, OsHSF11, HSF11, HSF4, RHSP2, OsHsfA2a-1, OsHsfA2a-2, OsHsfA2a-3, OsHsfA2a-4, OsHsfA2a-5, OsHsfA2a-6, OsHsfA2e, HsfA2e	heat shock transcription factor A2a	HEAT STRESS TRANSCRIPTION FACTOR A2A	Heat stress transcription factor A2a, Heat stress transcription factor A-2a, Heat stress transcription factor 11, Heat stress transcription factor 4, Heat shock protein 41, Heat shock transcription factorA2
Os03g0676300	Os03t0676300-01	Similar to cold shock protein-1. (Os03t0676300-01)	chr03:26746815..26747658(+ strand)
Os02g0811800	Os02t0811800-01	Cinnamoyl-CoA reductase, Drought tolerance, Lignin biosynthesis, Modulation of lignin accumulation (Os02t0811800-01)	chr02:34764348..34766529(+ strand)	OsCCR10	CCR10	OsCCR10, CCR10	CINNAMOYL-CoA REDUCTASE 10	CINNAMOYL-COA REDUCTASE 10	Dihydrofolate-4-reductase, Cinnamoyl-CoA reductase 10, OsCINNAMOYL-COENZYME A REDUCTASE10, CINNAMOYL-COENZYME A REDUCTASE 10
Os06g0195800	Os06t0195800-01	Similar to DNAJ heat shock N-terminal domain-containing protein. (Os06t0195800-01)	chr06:4868189..4870144(+ strand)			OsDjC53			DnaJ domain protein C53
Os08g0189200	Os08t0189200-01	Germin-like protein 8-3, Disease resistance (Os08t0189200-01)	chr08:5222230..5223304(+ strand)	GLP8-3, OsGLP8-3, GER2	GLP8-3	OsGLP8-3, GER2	GERMIN-LIKE PROTEIN 8-3, Germin-like protein 8-3, germin-like protein 2	GERMIN-LIKE PROTEIN 8-3	Germin-like protein 8-3, germin-like protein 2
Os12g0501400	Os12t0501400-01	Rossmann-like alpha/beta/alpha sandwich fold domain containing protein. (Os12t0501400-01)	chr12:19089135..19092961(- strand)		USP42	OsUSP42		UNIVERSAL STRESS PROTEIN 42	universal stress protein 42
Os01g0136000	Os01t0136000-01	16.9 kDa small heat shock protein (Os01t0136000-01)	chr01:1944276..1944948(- strand)	OsHSP16.9C	HSP16.9C	Oshsp16.9C, OsHsp16.9C, HSP16.9C, OsHSP16.9C-CI, Oshsp 16.9C		16.9 KDA CLASS I HEAT SHOCK PROTEIN 3	16.9 kDa class I heat shock protein 3, 16.9 kDa heat shock protein 3
Os04g0352400	Os04t0352400-01	FK506-binding protein, Peptidyl-prolyl cis/trans isomerase, Chilling tolerance (Os04t0352400-01)	chr04:16813905..16817974(- strand)	OsFKBP65, OsFKBP62b		OsFKBP62b, OsFKBP65, FKBP62b, FKBP65	FK506-binding protein 65		FK506 binding protein 62b, FK506 binding protein 65
Os06g0219500	Os06t0219500-00	Similar to 26.2 kDa heat shock protein, mitochondrial. (Os06t0219500-00)	chr06:6152338..6153502(- strand)
Os06g0191900	Os06t0191900-00	Similar to Serine threonine kinase. (Os06t0191900-00)	chr06:4641462..4644922(- strand)		RLCK201	OsRLCK201, OsUSP28, USP28		RECEPTOR-LIKE CYTOPLASMIC KINASE 201	Receptor-like Cytoplasmic Kinase 201, universal stress protein 28
Os05g0519700	Os05t0519700-01,Os05t0519700-02,Os05t0519700-03	Heat shock protein, Long-term acquired thermotolerance (Os05t0519700-01);Heat shock protein 101. (Os05t0519700-02);Similar to Heat shock protein 101. (Os05t0519700-03)	chr05:25803609..25807160(- strand)	HSP101, Oshsp101, OsHSP101, ClpB-cyt, OsClpB-cyt, ClpB-C/Hsp100, OsClpB-C	HSP101	Oshsp101, OsHSP101, ClpB-cyt, OsClpB-cyt, ClpB-C/Hsp100, OsClpB-C	HEAT SHOCK PROTEIN 101, Heat shock protein 101, class I Clp ATPase B-CYT, Clp-B cytoplasmic, ClpB/Hsp100 cytoplasmic isoform	HEAT SHOCK PROTEIN 101	Heat shock protein 101, class I Clp ATPase B-CYT, Clp-B cytoplasmic, ClpB/Hsp100 cytoplasmic isoform
Os07g0511500	Os07t0511500-01,Os07t0511500-02	Zinc finger, RING/FYVE/PHD-type domain containing protein. (Os07t0511500-01);Chromatin remodeling factor 731, Sucrose non-fermenting 2 (Snf2) family protein, Salt and drought stress response, Response to M. oryzae infection (Os07t0511500-02)	chr07:19538543..19545829(+ strand)	OsCHR731, CHR731	CHR731	OsCHR731, OsRING361, RING361	chromatin remodeling factor 731	CHROMATIN REMODELING FACTOR 731	chromatin remodeling factor 731, RING-type E3 ubiquitin ligase 361
Os12g0239900	Os12t0239900-01	Similar to PDR-like ABC transporter. (Os12t0239900-01)	chr12:7731409..7731961(- strand)		PDR22	OsABCG49, OsPDR22, OsABCG49_1, OsABCG49_2		PLEIOTROPIC DRUG RESISTANCE 22	ABC transporter superfamily ABCG subgroup member 49, pleiotropic drug resistance 22
Os05g0104200	Os05t0104200-01	Polygalacturonase inhibiting protein, Inhibitor of fungal polygalacturonase, Sheath blight resistance (Os05t0104200-01)	chr05:230784..231999(+ strand)	PGIP1, Ospgip1, pgip1, OsPGIP1	PGIP1	Ospgip1, pgip1, OsPGIP1	POLYGALACTURONASE-INHIBITING PROTEIN 1, Polygalacturonase-inhibiting protein 1, polygalacturonase inhibiting protein 1	POLYGALACTURONASE-INHIBITING PROTEIN 1	Polygalacturonase-inhibiting protein 1, polygalacturonase inhibiting protein 1
Os06g0474866	Os06t0474866-00	Similar to Alpha-glucan water dikinase (Fragment). (Os06t0474866-00)	chr06:15919207..15920404(- strand)
Os06g0653000	Os06t0653000-01	Glossy1(GL1) homolog, Cuticular wax biosynthesis, Drought tolerance (Os06t0653000-01)	chr06:26736608..26744116(+ strand)	OsGL1-3		OsGL1-3	glossy1 homolog, Glossy1-homologous gene 3		glossy1 homolog, Glossy1-homologous gene 3
Os05g0523300	Os05t0523300-01	Auxin/indoleacetic acid (Aux/IAA) transcription factor, Regulation of salt and drought tolerance (Os05t0523300-01)	chr05:26052916..26055714(- strand)	OsIAA18	IAA18	OsIAA18	Aux/IAA protein 18		Aux/IAA protein 18
Os04g0538000	Os04t0538000-01,Os04t0538000-02	Tetratricopeptide TPR-1 domain containing protein. (Os04t0538000-01);Hypothetical gene. (Os04t0538000-02)	chr04:26913320..26919727(+ strand)		STI1B	OsHop/Sti1b, Hop/Sti1b, Sti1b		STRESS-INDUCED PROTEIN 1B	stress-induced protein 1b, Hop/Sti1 homolog b, STI1 homolog b, Hsp90 co-chaperone Hop/Sti1b, Hsp70-Hsp90 Organizing Protein/stress-induced protein 1b
Os01g0287400	Os01t0287400-01	Similar to Hydrophobic protein LTI6A (Low temperature-induced protein 6A). (Os01t0287400-01)	chr01:10333794..10334375(+ strand)
Os11g0214900	Os11t0214900-00	Plant disease resistance response protein family protein. (Os11t0214900-00)	chr11:5978273..5978986(+ strand)
Os03g0853500	Os03t0853500-01	BREVIS RADIX-like protein, Cold stress response (Os03t0853500-01)	chr03:35953611..35955166(+ strand)	OsBRXL2, OsBRXL4	BRXL4	OsBRXL4	BREVIS RADIX-like 2, BREVIS RADIX-like 4	BREVIS RADIX-LIKE 4	Brevis radix-like 4, BRX-like 4
Os07g0659600	Os07t0659600-01	Calcium-dependent lipid binding annexin, Positive regulation of ABA-dependent drought and osmotic stresses (Os07t0659600-01)	chr07:27800556..27802446(- strand)	OsANN3	ANN6	OsANN6	annexin 3	ANNEXIN 6	Annexin 6
Os07g0529600	Os07t0529600-01,Os07t0529600-02	Thiamine synthase, Thiamine accumulation, Bacterial blight resistance, Blast resistance (Os07t0529600-01);Similar to Pathogen-induced defense-responsive protein 8. (Os07t0529600-02)	chr07:20724581..20726069(+ strand)	OsDR8, OsXNP	DR8	OsDR8, OsXNP, FOXRED1	defense-responsive gene 8, XopNKXO85 binding protein	PATHOGEN-INDUCED DEFENSE-RESPONSIVE PROTEIN 8	pathogen-induced defense-responsive protein 8, defenseresponsive gene 8, XopNKXO85 binding protein, FAD dependent oxidoreductase 1, FAD dependent oxidoreductase domain containing protein 1, Defence-response protein 8
Os06g0212900	Os06t0212900-01	Heat shock protein Hsp70 family protein. (Os06t0212900-01)	chr06:5745188..5747209(- strand)			BiP3			IgG binding protein 3, ER stress-related gene BiP3
Os01g0124200	Os01t0124200-02	Bowman-Birk type trypsin inhibitor, Target of a fungal effector and an NLR receptor for innate immunity, Resistance to fungal pathogen M. oryzae (Os01t0124200-02)	chr01:1347665..1348723(- strand)	APIP4	RBBI3-1	RBBI3-1, OsBBTI4, BBTI4, IBP1.1, RBBTI4, APIP4, OsAPIP4	AvrPiz-t Interacting Protein 4	BOWMAN-BIRK INHIBITOR 3-1	Bowman-Birk type bran trypsin inhibitor 4, AvrPiz-t Interacting Protein 4
Os03g0610900	Os03t0610900-01	Serine/threonine protein kinase, Abscisic acid (ABA)-activated protein kinase, Hyperosmotic stress response, ABA signal transduction (Os03t0610900-01)	chr03:23068746..23071156(- strand)	SAPK10, OsSAPK10	SAPK10	OsSAPK10, OsSnRK2.10, SnRK2.10	STRESS/ABA-ACTIVATED PROTEIN KINASE 10, stress/ABA-activated protein kinase 10, Stress-Activated Protein Kinase 10	STRESS/ABA-ACTIVATED PROTEIN KINASE 10	stress/ABA-activated protein kinase 10, Stress-Activated Protein Kinase 10, Osmotic stress/abscisic acid-activated protein kinase 10, Sucrose nonfermenting-1-related protein kinase 2.10
Os06g0567900	Os06t0567900-01	L-ascorbate oxidase, Cold, salt, drought stress response (Os06t0567900-01)	chr06:21951201..21955132(+ strand)	AO, OsAAO2	AAO2	OsAAO2, L-APX	L-ascorbate oxidase, ascorbate oxidase 2	ASCORBATE OXIDASE 2	AO-like, AO homolog, ASCORBATE OXIDASE homolog, ascorbate oxidase 2
Os03g0277300	Os03t0277300-01	Heat shock protein 70. (Os03t0277300-01)	chr03:9411494..9416082(- strand)		HSP70	OsHSP70, OsEnS-45, EnS-45		HEAT SHOCK PROTEIN 70KD	endosperm-specific gene 45
Os03g0237250	Os03t0237250-01	Indeterminate domain protein, Shoot gravitropism, Positive regulation of sheath blight resistance (Os03t0237250-01)	chr03:7237162..7241445(- strand)	OsIDD14, LPA1		OsIDD14, LPA1	indeterminate domain 14, Loose Plant Architecture1		indeterminate domain 14, Loose Plant Architecture1
Os05g0460000	Os05t0460000-01	Similar to 70 kDa heat shock cognate protein 1. (Os05t0460000-01)	chr05:22599462..22602556(- strand)		CTHSP70-1	OsctHSP70-1, ctHSP70-1, OsMed37_6, Med37_6		CYTOSOLIC HEAT SHOCK PROTEIN 70-1	cytosolic HSP70-1, cytosolic heat shock protein 70-1, heat-shock protein cognate 70, Mediator 37_6
Os02g0758000	Os02t0758000-01	Similar to Low molecular weight heat shock protein precursor (Mitochondrial small heat shock protein 22). (Os02t0758000-01)	chr02:31920854..31922068(+ strand)		HSP24.1	OsHsp24.1, OsHSP24.1		24.1 KDA CLASS I HEAT SHOCK PROTEIN	24.1 kDa heat shock protein, 24.1-kD heat shock protein, heat shock 22 kDa protein
Os08g0403300	Os08t0403300-00	Heavy metal transport/detoxification protein domain containing protein. (Os08t0403300-00)	chr08:19244409..19245490(+ strand)		HIPP46	OsHMP39, HMP39, OsHIPP46, OsaHIP46, HIP46		HEAVY-METAL-ASSOCIATED ISOPRENYLATED PLANT PROTEIN 46	Heavy metal-associated protein 39, heavy-metal-associated isoprenylated plant protein 46
Os03g0266300	Os03t0266300-01,Os03t0266300-03	17.9 kDa class I small heat shock protein, Heat tolerance (Os03t0266300-01);Class I low-molecular-weight heat shock protein 17.9. (Os03t0266300-03)	chr03:8805567..8806556(+ strand)	OsHsp17.9A	HSP17.9A	Oshsp17.9A, OsHsp17.9A, OsHSP17.9A-CI, Oshsp17.9	17.9 kDa class I heat shock protein	17.9 KDA CLASS I HEAT SHOCK PROTEIN 1	17.9 kDa class I heat shock protein, 17.9 kDa heat shock protein 1, 17.9-kD class I heat shock protein
Os01g0184100	Os01t0184100-01	Class II small heat shock protein, Positive regulation in both Xoo resistance and heat/salt tolerance (Os01t0184100-01)	chr01:4449070..4449876(- strand)	OsHsp18.0, Oshsp18.0-CII	HSP18.0-CII	OsHSP18.0-CII, Oshsp18.0-CII, OsHSP18.0, OsHSP18.2	Oryza sativa small heat shock protein 18.0	18.0 KDA CLASS II HEAT SHOCK PROTEIN	18.0 kDa class II heat shock protein, small heat shock protein 18.0
Os07g0686100	Os07t0686100-01	Drought stress-related bZIP transcription factor, Positive regulation of drought and oxidative tolerance (Os07t0686100-01)	chr07:29144895..29147037(+ strand)	OsbZIP62	BZIP62	OsbZIP62, OsABF8, OsEEL, EEL	bZIP transcription factor 62	b-ZIP TRANSCRIPTION FACTOR 62	b-ZIP transcription factor 62, ENHANCED EM LEVEL
Os10g0419400	Os10t0419400-01	Acireductone dioxygenase, Ethylene synthesis, Abiotic stress response (Os10t0419400-01)	chr10:14751991..14754323(- strand)	OsARD1, sip2	SIP2	Sip2, OsARD1, ARD1, OsIDI1, IDI1, OsIDI1L/OsARD1	acireductone dioxygenase 1, submergence-induced protein 2	SUBMERGENCE-INDUCED PROTEIN 2	submergence-induced protein 2, submergence-induced protein2, acireductone dioxygenase 1
Os02g0773200	Os02t0773200-01	UspA domain containing protein. (Os02t0773200-01)	chr02:32643551..32644836(+ strand)		USP14	OsUSP14		UNIVERSAL STRESS PROTEIN 14	universal stress protein 14
Os02g0641900	Os02t0641900-01	MYB transcription factor, Cold stress-response (Os02t0641900-01)	chr02:25778113..25780795(+ strand)	OsMYB38		Osmyb7, myb7, OsMYB38, MYB38, Os2R_MYB28, 2R_MYB28			myb transcription factor 7, transcription factor MYB7, R2R3-MYB Transcription Factor 28
Os07g0640900	Os07t0640900-01,Os07t0640900-02,Os07t0640900-03	Similar to Isoform 2 of Heat stress transcription factor B-4b. (Os07t0640900-01);Similar to Heat shock transcription factor 33 (Fragment). (Os07t0640900-02);Similar to cDNA clone:001-123-F07, full insert sequence. (Os07t0640900-03)	chr07:26673661..26676853(+ strand)		HSFB4B	HSFB4b, OsHSFB4b, OsHsf-19, OsHSF19, rHsf12, OsHSF12, HSF12, HSF19		HEAT STRESS TRANSCRIPTION FACTOR B4B	Heat stress transcription factor B4b, Heat stress transcription factor B-4b, Heat stress transcription factor 19, Heat stress transcription factor 12
Os03g0348900	Os03t0348900-01,Os03t0348900-02	Similar to CHY zinc finger family protein, expressed. (Os03t0348900-01);Ring finger E3 ubiquitin ligase, Abiotic stress tolerance, Phosphate homeostasis, Positive regulation of Pi accumulation and Pi signaling (Os03t0348900-02)	chr03:13095799..13098282(- strand)	OsSRFP1, SDEL2	SRFP1	OsSRFP1, OsRING157, RING157	Stress-related RING Finger Protein 1, SPX4 degradation E3 ligase 2	STRESS-RELATED RING FINGER PROTEIN 1	Stress-related RING Finger Protein 1, RING-type E3 ubiquitin ligase 157
Os02g0232000	Os02t0232000-01	Similar to Heat shock transcription factor 29 (Fragment). (Os02t0232000-01)	chr02:7464028..7465505(+ strand)		HSFC2A	HSfC2a, OsHsfC2a, OsHsf-05, HSF05, OsHSF5, HSF5		HEAT STRESS TRANSCRIPTION FACTOR C2A	Heat stress transcription factor C2a, Heat stress transcription factor C-2a, Heat stress transcription factor 5
Os01g0840100	Os01t0840100-01	Heat shock protein 70, Hsp70 family protein (Os01t0840100-01)	chr01:36039716..36043151(+ strand)	cHsp70-1		OsMed37_1, Med37_1, OsHSP70			heat-shock protein 70, heat-shock protein cognate 70, Mediator 37_1
Os04g0580400	Os04t0580400-01	SUMO conjugating enzyme, Drought stress response (Os04t0580400-01)	chr04:29289244..29291788(- strand)	OsSCE3	UBC3	OsUBC3, OsSCE1c, SCE1c, OsSCE1c.1, OsSCE1c.2, OsSCE3, SCE3	SUMO-conjugating enzyme 3	UBIQUITIN-CONJUGATING ENZYME 3	Ubiquitin-conjugating enzyme 3, E2 SUMO conjugation enzyme 1c, SUMO conjugation enzyme 1c, E2 protein SCE1c, SUMO-conjugating enzyme 3
Os11g0669200	Os11t0669200-00	Protein kinase-like, Response to drought stress in Nonabokra genotype (Os11t0669200-00)	chr11:27024430..27027589(+ strand)	OsRLCK350	RLCK350	OsRLCK350		RECEPTOR-LIKE CYTOPLASMIC KINASE 350	Receptor-like Cytoplasmic Kinase 350
Os01g0609200	Os01t0609200-00	Similar to Pleiotropic drug resistance protein 3. (Os01t0609200-00)	chr01:24065207..24073621(- strand)		PDR11	OsABCG35, OsPDR11, OsPDR2		PLEIOTROPIC DRUG RESISTANCE 11	ABC transporter superfamily ABCG subgroup member 35, pleiotropic drug resistance 11, pleiotropic drug resistance 2
Os02g0754500	Os02t0754500-01	Putative mitochondrial outer membrane protein 64, Negative regulation of brown planthopper (BPH) and striped stem borer (SSB) resistance, Resistance to both piercing-sucking and chewing insects (Os02t0754500-01)	chr02:31739493..31747368(+ strand)	OM64	OM64	OsOM64	mitochondrial outer membrane protein 64	MITOCHONDRIAL OUTER MEMBRANE PROTEIN 64	mitochondrial outer membrane protein 64
Os03g0327600	Os03t0327600-01	D-type euonymus-related lectin (EUL), "Response to salt and drought stress, hormone treatment", Response to biotic treatment (Os03t0327600-01)	chr03:11957336..11959565(- strand)	OsEULD1b	EULD1B	OsEULD1b, EULD1b, Osr40c1, r40c1	Euonymus lectin D1b	EUL-RELATED LECTIN D1B	EUL-related lectin D1b, R40 family of lectin protein C1, OsR40 protein C1
Os02g0116300	Os02t0116300-01	Similar to Yellow stripe-like transporter 17. (Os02t0116300-01)	chr02:862273..864880(+ strand)		YSL7	OsYSL7, OsYs4		YELLOW STRIP-LIKE GENE 7	rice YSL (yellow stripe-like) gene 7, Probable metal-nicotianamine transporter YSL7, Protein YELLOW STRIPE LIKE 7, yellow stripe 1-like transporter 7
Os11g0446000	Os11t0446000-01,Os11t0446000-02	Conserved hypothetical protein. (Os11t0446000-01);Nuclear protein homologous to the regulatory domain of the R/B-like bHLH transcription factors, Regulation of jasmonate-induced gene expression and root cell elongation (Os11t0446000-02)	chr11:14785191..14789976(+ strand)	RSS3	RSS3		RICE SALT SENSITIVE 3, RICE SALT SENSITIVE3	RICE SALT SENSITIVE 3	RICE SALT SENSITIVE3
Os05g0542500	Os05t0542500-01,Os05t0542500-02	Similar to Isoform 2 of Late embryogenesis abundant protein, group 3. (Os05t0542500-01);Late embryogenesis abundant (LEA) protein, Drought and salt stress response (Os05t0542500-02)	chr05:26927607..26928882(+ strand)	OsLEA3-1	LEA3-1	OsLEA3-1, OsLea3-1, LEA3, OsLEA3, OsLEA19, OsLEA19a, LEA19, OsLEA19b, Oslea3, oslea3, OsLEA3A, LEA3A	Late embryogenesis abundant protein 3-1	LATE EMBRYOGENESIS ABUNDANT 3-1	Late embryogenesis abundant protein 3, late embryogenesis abundant protein 19, Group 3 LEA (type I) protein
Os08g0535200	Os08t0535200-01	Sugar transporter, A member of the MtN3 gene family, Host disease-susceptibility gene for bacterial blight (Os08t0535200-01)	chr08:26725952..26728794(- strand)	Os8N3, OsSWEET11, xa13, xa13/Os8N3	XA13	xa13, Xa13, Os8N3, Os-8N3, 8N3, OsSWEET11, SWEET11, OsSWEET11/Xa13, Xa13/Os8N3/SWEET11, Os8N3/Xa13, OsSWEET11/Os8N3, OsSWEET11a, SWEET11a		XANTHOMONAS ORYZAE PV. ORYZAE RESISTANCE 13	Xanthomonas oryzae pv. oryzae resistance 13, Xanthomonas campestris pv. oryzae resistance-13, Xanthomonas oryzae pv. oryzae resistance-13, sugar will eventually be exported transporter 11
Os04g0568700	Os04t0568700-00	Similar to Heat stress transcription factor Spl7 (Heat shock transcription factor) (Heat shock factor RHSF10). (Os04t0568700-00)	chr04:28574427..28575697(+ strand)		HSFB2A	HSfB2a, OsHsfB2a, OsHsf-14, rHsf1, HSF1, HSF14, OsHSF14		HEAT STRESS TRANSCRIPTION FACTOR B2A	Heat stress transcription factor B2a, Heat stress transcription factor B-2a, Heat stress transcription factor 14, Heat stress transcription factor 1
Os11g0147500	Os11t0147500-01,Os11t0147500-02	Heavy metal transport/detoxification protein domain containing protein. (Os11t0147500-01);Heavy metal transport/detoxification protein domain containing protein. (Os11t0147500-02)	chr11:2168334..2171145(+ strand)		HIPP51	OsHMP45, HMP45, OsHIPP51, OsaHIP51, HIP51		HEAVY-METAL-ASSOCIATED ISOPRENYLATED PLANT PROTEIN 51	Heavy metal-associated protein 45, heavy-metal-associated isoprenylated plant protein 51
Os04g0461800	Os04t0461800-01	Actin-binding FH2 domain containing protein. (Os04t0461800-01)	chr04:23078330..23081438(- strand)		DW2	dw2(fh2), dw2, fh2, FH2, OsFH2		DEEP WATER TOLERANCE 2	deep water tolerance2, deep water tolerance-2, Formin-like protein 2, formin homology 2, forming family protein 2, FH2 protein 2, FH2 domain protein 2
Os03g0761700	Os03t0761700-01,Os03t0761700-02	Heat shock protein DnaJ family protein. (Os03t0761700-01);Hypothetical conserved gene. (Os03t0761700-02)	chr03:31495921..31500606(+ strand)			OsDjC34			DnaJ domain protein C34
Os01g0956700	Os01t0956700-01	Cadmium tolerance and accumulation (Os01t0956700-01)	chr01:42162592..42166462(- strand)	LCD, OsLCD	LCD	OsLCD	Low cadmium	LOW CADMIUM	Low cadmium, low Cd
Os03g0286900	Os03t0286900-01	RCI2 (rare cold-inducible 2) family protein, Drought resistance (Os03t0286900-01)	chr03:9899776..9900385(- strand)	OsRCI2-5		OsRCI2-5	rare cold-inducible 2-5		rare cold-inducible 2-5
Os07g0281700	Os07t0281700-01,Os07t0281700-02	Similar to Aldehyde oxidase-2. (Os07t0281700-01);Aldehyde oxidase, ABA biosynthesis, Regulation of seed germination, seedling growth and grain yield, Drought tolerance (Os07t0281700-02)	chr07:10724596..10738019(+ strand)	OsAO3		AO, OsAO, AAO, OsAAO, OsAO3, AO3	aldehyde oxidase 3		aldehyde oxidase, abscisic aldehyde oxidase, aldehyde oxidase 3
Os05g0415200	Os05t0415200-01	Phytochelatin synthase, Heavy metal (cadmium) resistance (Os05t0415200-01)	chr05:20302095..20304710(+ strand)	OsPCS1, PCS1	PCS1	OsPCS1, OsPCS2, PCS2, OsPCS15, PCS15	PHYTOCHELATIN SYNTHASE 1, Phytochelatin Synthase 1	PHYTOCHELATIN SYNTHASE 1	Phytochelatin Synthase 1
Os05g0554000	Os05t0554000-01,Os05t0554000-02,Os05t0554000-03	Similar to cDNA clone:001-123-D07, full insert sequence. (Os05t0554000-01);Similar to predicted protein. (Os05t0554000-02);Multidrug and toxic compound extrusion (MATE) protein family transporter, Arsenic stress response, Regulation of plant growth and development, Disease resistance (Os05t0554000-03)	chr05:27542126..27546073(+ strand)	OsMATE2	MATE2	OsMATE2	Multidrug and Toxic compound Extrusion protein 2	MULTIDRUG AND TOXIC COMPOUND EXTRUSION PROTEIN 2	Multidrug and Toxic compound Extrusion protein 2
Os04g0541700	Os04t0541700-01,Os04t0541700-02	Similar to Homeobox-leucine zipper protein HOX22. (Os04t0541700-01);Homeodomain-leucine zipper (HD-Zip) protein, Transcription factor, ABA-mediated drought and salt tolerance (Os04t0541700-02)	chr04:27124166..27125512(+ strand)	HOX22, Oshox22, OsHox22	HOX22	Oshox22, OsHox22, OsHDZ14, OsHDZIP14, HDZ14, HDZIP14	HOMEOBOX GENE 22, rice homeobox gene 22, Homeobox-leucine zipper protein HOX22, Homeodomain transcription factor HOX22, HD-ZIP protein HOX22	HOMEOBOX GENE 22	rice homeobox gene 22, Homeobox-leucine zipper protein HOX22, Homeodomain transcription factor HOX22, HD-ZIP protein HOX22, homeodomain-leucine zipper transcription factor 14, OsHDZIP transcription factor 14
Os12g0144600	Os12t0144600-01	Heavy metal transport/detoxification protein domain containing protein. (Os12t0144600-01)	chr12:2193901..2197129(+ strand)		HIPP52	OsHMP46, HMP46, OsHIPP52, OsaHIP52, HIP52		HEAVY-METAL-ASSOCIATED ISOPRENYLATED PLANT PROTEIN 52	Heavy-metal-associated domain-containing protein, Heavy metal-associated protein 46, heavy-metal-associated isoprenylated plant protein 52
Os05g0475400	Os05t0475400-01,Os05t0475400-02	Similar to Alanine:glyoxylate aminotransferase-like protein (Fragment). (Os05t0475400-01);Aminotransferase, Regulation of abiotic stress responses (Os05t0475400-02)	chr05:23356169..23360022(- strand)	Osh36, OsAMTR1, AMTR1	AMTR1	Osh36, OsH36, H36, OsAMTR1	alanine:glyoxylate aminotransferase-like protein, aminotransferase 1	AMINOTRANSFERASE 1	alanine:glyoxylate aminotransferase-like protein, aminotransferase 1
Os12g0580700	Os12t0580700-01	Arsenic-induced RING E3 ligase 4, Positive regulation of arsenic tolerance (Os12t0580700-01)	chr12:24060616..24064631(+ strand)	OsAIR4, OsAIR4.1		OsRFPH2-18, OsRING175, RING175	As-induced RING E3 ligase 4		RING finger protein OsRFPH2-18, RING-H2 protein 18, RING-type E3 ubiquitin ligase 175
Os03g0111400	Os03t0111400-01	Heavy metal transport/detoxification protein domain containing protein. (Os03t0111400-01)	chr03:656536..657827(- strand)
Os09g0109600	Os09t0109600-01	Small peptide, Drought tolerance (Os09t0109600-01)	chr09:862654..863340(+ strand)	OsDSSR1	DSSR1	OsDSSR1	O. sativa drought and salt stress response-1	DROUGHT AND SALT STRESS RESPONSE 1	drought and salt stress response-1
Os05g0501700	Os05t0501700-01	Rossmann-like alpha/beta/alpha sandwich fold domain containing protein. (Os05t0501700-01)	chr05:24696226..24699271(+ strand)		USP26	OsUSP26		UNIVERSAL STRESS PROTEIN 26	universal stress protein 26
Os02g0719700	Os02t0719700-01	Bcl-2-associated athanogene (BAG) protein, BAG protein containing a calmodulin-binding domain, Gene regulation and stress responses (Os02t0719700-01)	chr02:29853571..29854458(+ strand)	OsBAG5	BAG6	OsBAG6	Bcl-2-associated athanogene 5	BCL-2-ASSOCIATED ATHANOGENE 6	Bcl-2-associated athanogene 6
Os02g0274900	Os02t0274900-01,Os02t0274900-02,Os02t0274900-03	Major facilitator superfamily protein. (Os02t0274900-01);Monosaccharide transporter, Salt-stress tolerance (Os02t0274900-02);Similar to metabolite transport protein csbC. (Os02t0274900-03)	chr02:10074588..10081478(+ strand)	OsGMST1	GMST1	OsGMST1, OspGlcT2, pGlcT2	Golgi localized monosaccharide transporter 1	GOLGI LOCALIZED MONOSACCHARIDE TRANSPORTER 1	Golgi localized monosaccharide transporter 1, PLASTIDIC GLUCOSE TRANSLOCATOR 2, pGlcT protein 2, monosaccharide transporter pGlcT2
Os09g0439200	Os09t0439200-01	Jasmonate ZIM-domain protein, Jasmonate-induced resistance to bacterial blight, Repressor of jasmonic acid signaling (Os09t0439200-01)	chr09:16273522..16275268(- strand)	TIFY10C, OsJAZ7, OsJAZ 8, OsJAZ8, Os-JAZ8, JAZ8, OsTIFY10c, OsTIFY10c/OsJAZ8	TIFY10C	OsJAZ7, JAZ7, OsJAZ 8, OsJAZ8, Os-JAZ8, JAZ8, OsTIFY10c, OsTIFY10c/OsJAZ8	TIFY GENE 10C, Jasmonate ZIM-domain protein 7, Jasmonate ZIM-domain protein 8	TIFY GENE 10C	Jasmonate ZIM-domain protein 7, Jasmonate ZIM-domain protein 8.
Os01g0757500	Os01t0757500-01,Os01t0757500-02	Heat shock protein, Heat tolerance (Os01t0757500-01);Similar to Calcyclin-binding protein. (Os01t0757500-02)	chr01:31811367..31814552(- strand)	OsBHT	BHT	OsBHT	Booting stage Heat Tolerance, booting stage high-temperature tolerance	BOOTING STAGE HEAT TOLERANCE	calcyclin-binding protein, Booting stage Heat Tolerance, booting stage high-temperature tolerance
Os09g0455200	Os09t0455200-01	Heat shock factor (HSF)-type, DNA-binding domain containing protein. (Os09t0455200-01)	chr09:17109289..17111059(- strand)		HSFB4C	HSfB4c, OsHsfB4c, OsHsf-22, HSF22, OsHSF22		HEAT STRESS TRANSCRIPTION FACTOR B4C	Heat stress transcription factor B4c, Heat stress transcription factor B-4c, Heat stress transcription factor 22
Os07g0636800	Os07t0636800-01	Plant disease resistance response protein family protein. (Os07t0636800-01)	chr07:26456721..26457569(- strand)
Os06g0211200	Os06t0211200-01,Os06t0211200-02	bZIP transcription factor, Positive regulator of ABA signaling, Drought tolerance (Os06t0211200-01);Similar to Abscisic acid responsive elements-binding factor (ABA-responsive element binding protein 1) (AREB1). (Os06t0211200-02)	chr06:5677157..5682033(+ strand)	BZIP46, ABL1, bZIP46, OsABL1, OsbZIP46, OsAREB8, OsABF2, OsABF3	BZIP46	ABL1, bZIP46, OsABL1, OsbZIP46, OsAREB8, OsABF2, OsABF3, OsbZIP46CA1, OsZIP46, ZIP46, OsbZIP46/OsABF2	b-ZIP TRANSCRIPTION FACTOR 46, ABI5-like1, bZIP transcription factor 46, AREB/ABF-family transcription factor OsAREB8, AREB/ABF-family protein 8, ABA-responsive element binding factor 2	b-ZIP TRANSCRIPTION FACTOR 46	ABI5-like1, bZIP transcription factor 46, AREB/ABF-family transcription factor OsAREB8, AREB/ABF-family protein 8, ABA-responsive element binding factor 2
Os12g0147200	Os12t0147200-01	Stress response membrane protein, Positive regulation of tolerance to salt, cold and heavy metal (Os12t0147200-01)	chr12:2312450..2313217(+ strand)	OsSMP1	SMP1	OsSMP1	stress membrane protein 1	STRESS RESPONSE MEMBRANE PROTEIN 1	stress response membrane protein 1, stress membrane protein 1
Os06g0682900	Os06t0682900-01	Heat stress associated protein, Long-term acquired thermotolerance (Os06t0682900-01)	chr06:28463798..28466237(- strand)	HSA32, Hsa32, OsPPS1	HSA32	Hsa32, OsPPS1	HEAT-STRESS-ASSOCIATED 32KD PROTEIN, heat-stress-associated 32-kD protein, rice ortholog of Hsa32, Hsa32 homolog, phosphosulfolactate synthase 1	HEAT-STRESS-ASSOCIATED 32KD PROTEIN	heat-stress-associated 32-kD protein, rice ortholog of Hsa32, Hsa32 homolog, phosphosulfolactate synthase 1
Os04g0571200	Os04t0571200-01	RING H2-type E3 ligase, Salinity tolerance (Os04t0571200-01)	chr04:28744397..28747841(+ strand)	OsSIRH2-14, OsRFPH2-14		OsRFPH2-14, OsRING130, RING130			RING finger protein OsRFPH2-14, RING-H2 protein 14, RING-type E3 ubiquitin ligase 130
Os03g0823000	Os03t0823000-01	Resistance protein candidate (Fragment). (Os03t0823000-01)	chr03:34545492..34547856(- strand)		ZFP182	ZFP182/ZOS3-21, ZOS3-21		ZINC FINGER PROTEIN 182
Os04g0533900	Os04t0533900-01	Heavy metal transport/detoxification protein domain containing protein. (Os04t0533900-01)	chr04:26684584..26687711(- strand)
Os02g0121300	Os02t0121300-01	Cyclophilin, Peptidyl-prolyl cis-trans isomerase, Auxin signal transduction, Lateral root initiation, Stress tolerance (Os02t0121300-01)	chr02:1116066..1116952(+ strand)	LRT2, CYC2, cyc2*, cyc2, OsCYP2, Cyp2, OsCYP19-2, CYP19-2, OsCYP-2, OsCyp2-P, OsCyp2, OsCYP19-1, LRT2/OsCYP2, lrt2*, lrt2	LRT2	CYC2, cyc2*, cyc2, OsCYP2, Cyp2, OsCYP19-2, CYP19-2, OsCYP-2, OsCyp2-P, OsCyp2, OsCYP19-1, LRT2/OsCYP2, lrt2*, lrt2, Ppcti	LATERAL ROOTLESS2, cyclophilin2, cyclophilin 2, cyclophilin-2, cyclophilin 19-2, LATERAL ROOTLESS 2, lateral-rootless 2, REDUCED GROWTH OF LATERAL ROOTS, reduced growth of lateral roots, lateral root-2	LATERAL ROOTLESS2	cyclophilin2, cyclophilin 2, cyclophilin-2, cyclophilin 19-2, LATERAL ROOTLESS 2, lateral-rootless 2, REDUCED GROWTH OF LATERAL ROOTS, reduced growth of lateral roots, lateral root-2, Peptidyl-prolyl cis-trans isomerase
Os03g0218500	Os03t0218500-01	Similar to 70kD heat shock protein. (Os03t0218500-01)	chr03:6244085..6247317(- strand)
Os03g0610650	Os03t0610650-01	Serpin protein, Serine proteinase inhibitor, Negative regulation of pathogen, UV and salt-induced cell death, Regulation of tillering (Os03t0610650-01)	chr03:23048126..23050530(+ strand)	OsSRP-LRS, OsSPN		OsSRP-LRS, OsSPN, OrysaZxa	serpin1-LRS, OsSerpin		OsSerpin, Serpin-ZXA
Os04g0177300	Os04t0177300-01,Os04t0177300-02	HIP116, Rad5p N-terminal domain containing protein. (Os04t0177300-01);Chromatin remodeling factor 735, Sucrose non-fermenting 2 (Snf2) family protein, Salt and drought stress response, Response to M. oryzae infection (Os04t0177300-02)	chr04:5254429..5260640(- strand)	OsCHR735, CHR735	CHR735	OsCHR735, OsRING284, RING284	chromatin remodeling factor 735	CHROMATIN REMODELING FACTOR 735	DEAD-like helicase N-terminal domain-containing protein, chromatin remodeling factor 735, RING-type E3 ubiquitin ligase 284
Os03g0113700	Os03t0113700-01	Similar to Heat shock 70 kDa protein, mitochondrial precursor. (Os03t0113700-01)	chr03:766760..771257(- strand)		ISC24	OsISC24, HSP70		IRON-SULFUR CLUSTER PROTEIN 24	Iron-sulfur cluster protein 24, heat shock protein Hsp70
Os04g0132500	Os04t0132500-01,Os04t0132500-02	Protein kinase, core domain containing protein. (Os04t0132500-01);Leucine-rich repeat receptor-like kinase, Cold tolerance (Os04t0132500-02)	chr04:2034480..2038824(+ strand)	CTB4a, OsRLCK127, RLCK127	CTB4A	OsRLCK127, RLCK127, OsCTB4a, qCTB4-1	RECEPTOR-LIKE CYTOPLASMIC KINASE 127, Receptor-like Cytoplasmic Kinase 127, cold tolerance at booting stage 4a	COLD TOLERANCE AT BOOTING STAGE 4A	Receptor-like Cytoplasmic Kinase 127, cold tolerance at booting stage 4a
Os08g0405700	Os08t0405700-01	Similar to Copper chaperone homolog CCH. (Os08t0405700-01)	chr08:19382952..19386574(+ strand)		HPP7	OsHMP40, HMP40, OsHPP7, OsaHPP07, HPP07		HEAVY-METAL-ASSOCIATED PLANT PROTEIN 7	Heavy metal-associated protein 40, heavy-metal-associated plant protein 7
Os09g0491772	Os09t0491772-01	Similar to Heat shock protein 70 (Hsc70-5). (Os09t0491772-01)	chr09:18987999..18991156(- strand)		HSP58.7	OsHsp58.7, OsHSP58.7, OsISC25, ISC25		58.7 KDA CLASS I HEAT SHOCK PROTEIN	58.7 kDa heat shock protein, 58.7-kD heat shock protein, Iron-sulfur cluster protein 25, heat shock protein 70
Os12g0476200	Os12t0476200-01	Sucrose transporter, TAL effector PthXo2-dependent disease susceptibility to bacterial pathogen (Os12t0476200-01)	chr12:17302127..17305326(- strand)	SWEET13, OsSWEET13	SWEET13	OsSWEET13, Xa25(t), Xa25, OsMtN3, Xa25/SWEET13, OsSWEET13/XA25	SWEET13	SWEET13	Xanthomonas oryzae pv. oryzae resistance 25, Xanthomonas oryzae pv. oryzae resistance-25, Xanthomonas campestris pv. oryzae resistance-25, nodulin MtN3 family protein, nodulin/SWEET13, sugar will eventually be exported transporter 13
Os01g0839900	Os01t0839900-01	Osmotin-like protein, Drought tolerance, Regulation of ABA biosynthesis and lignin accumulation (Os01t0839900-01)	chr01:36029895..36030895(- strand)	OsOLP1		PR5	osmotin-like protein 1		osmotin, Thaumatin
Os03g0186900	Os03t0186900-01	Aspartic proteinase, Promotion of programmed cell death (Os03t0186900-01)	chr03:4541351..4543092(+ strand)	OsAP25	RADC1	OsAP25, Radc1, OsRADC1, AP25	aspartic protease 25	RICE ANTHER DOWN-REGULATED BY CHILLING 1	aspartic protease 25, Aspartic Protease25, rice anther down-regulated by chilling 1
Os05g0518600	Os05t0518600-01,Os05t0518600-02	Similar to SL-TPS/P. (Os05t0518600-01);Trehalose-6-phosphate synthase, Abiotic stress tolerance (Os05t0518600-02)	chr05:25713833..25722087(+ strand)	OsTPS1	TPS1	OsTPS1	trehalose-6-phosphate synthase 1	TREHALOSE-6-PHOSPHATE SYNTHASE 1
Os06g0181300	Os06t0181300-01,Os06t0181300-02	Similar to terminal acidic SANT 1. (Os06t0181300-01);Single MYB DNA-binding domain protein, MYB-related protein, Anther development, Regulation of drought response (Os06t0181300-02)	chr06:4015962..4019316(+ strand)	AID1, OsMYBR57	AID1	aid1, OsAID1, DLN159, OsDLN159	ANTHER INDEHISCENCE1, MYB-related protein 57	ANTHER INDEHISCENCE 1	anther indehiscence-1, Anther Indehiscence1, DLN repressor 159, DLN motif protein 159
Os10g0370500	Os10t0370500-01	GH5 (glycosyl hydrolase family 5) Œ≤-glucosidase, Response to salt and submergence stress, Response to stress-related hormones (Os10t0370500-01)	chr10:11666794..11673481(- strand)	GH5BG	GH5BG	OsGH5BG	glycosyl hydrolase family 5 Œ≤-glucosidase, GH5 Œ≤-glucosidase	GH5 BETA-GLUCOSIDASE	glucan-1, 3-beta-glucosidase, GH5 (glycosyl hydrolase family 5) beta-glucosidase
Os01g0829800	Os01t0829800-01,Os01t0829800-02	Malate dehydrogenase, Salt stress tolerance (Os01t0829800-01);Similar to Malate dehydrogenase precursor (EC 1.1.1.37). (Os01t0829800-02)	chr01:35499019..35501745(+ strand)	OsMDH1	MDH1	OsMDH1	Malate Dehydrogenase 1	MALATE DEHYDROGENASE 1	Malate dehydrogenase 1
Os11g0149100	Os11t0149100-01	AT-hook motif and PPC domain containing protein, Drought tolerance, Regulation of root development under drought condition, Oxidative stress response, Regulation of the content of chlorophyll (Os11t0149100-01)	chr11:2271010..2274026(+ strand)	OsAHL1	AHL19	OsAHL19	AT-hook content nuclear localized protein 1	AT-HOOK MOTIF DNA-BINDING PROTEIN 19	AT-hook motif DNA-binding protein 19
Os02g0203000	Os02t0203000-01	bZIP transcription factor, Homolog of Arabidopsis HY5 transcription factor, Photomorphogenesis, Positive regulation of serotonin biosynthesis, Negative control of UV-B tolerance (Os02t0203000-01)	chr02:5760788..5763128(- strand)	OsHY5L1, OsbZIP18	BZIP18	OsbZIP18	LONG HYPOCOTYL 5 LIKE 1, HY5-like 1, bZIP transcription factor 18	b-ZIP TRANSCRIPTION FACTOR 18	b-ZIP transcription factor 18
Os03g0752700	Os03t0752700-01	Heat shock protein DnaJ, N-terminal domain containing protein. (Os03t0752700-01)	chr03:31027540..31031647(+ strand)			OsDjC33			DnaJ domain protein C33
Os01g0721000	Os01t0721000-01	NB-ARC domain containing protein. (Os01t0721000-01)	chr01:30059264..30060869(+ strand)			OsHSP70, hsp70			heat shock protein 70, heat-shock protein 70, HEAT SHOCK PROTEIN 70KD
Os05g0112000	Os05t0112000-01,Os05t0112000-04,Os05t0112000-05	E3 ubiquitin ligase, XA21-mediated disease resistance (Os05t0112000-01);Similar to Receptor-like kinase Xa21-binding protein 3. (Os05t0112000-04);Similar to Receptor-like kinase Xa21-binding protein 3. (Os05t0112000-05)	chr05:640321..643316(- strand)	XB3, Xb3	XB3	Xb3, OsRING223, RING223	XA21 BINDING PROTEIN 3, Xa21-binding protein 3, receptor-like kinase Xa21-binding protein 3	XA21 BINDING PROTEIN 3	Xa21-binding protein 3, receptor-like kinase Xa21-binding protein 3, RING-type E3 ubiquitin ligase 223
Os10g0462900	Os10t0462900-01,Os10t0462900-02	Heat shock 60 protein, Protection of pollen development at high temperature, Regulation of pollen starch granule biogenesis (Os10t0462900-01);Similar to mitochondrial chaperonin-60. (Os10t0462900-02)	chr10:17048041..17053406(+ strand)	OsHSP60-3B			HEAT SHOCK PROTEIN60-3B		58K antigen, HypB protein
Os01g0847700	Os01t0847700-01	Aldo-keto reductase, Detoxification of reactive aldehydes, Abiotic stress tolerance (Os01t0847700-01)	chr01:36410714..36414587(+ strand)	AKR2, AKR4C14, OsAKR2	AKR2	OsAKR2, AKR4C14, OsAKR4-2, AKR4-2	ALDO-KETO REDUCTASE 2, Aldo-keto reductase 2	ALDO-KETO REDUCTASE 2	Aldo-Keto Reductase 4C14, Aldo-Keto Reductase 4-2, Group 4 Aldo-Keto Reductase 2
Os03g0267200	Os03t0267200-01	17.7 kDa class I heat shock protein, Heat tolerance, UV-B resistance (Os03t0267200-01)	chr03:8837821..8838527(- strand)	sHSP17.7, OSHSP17.7	HSP17.7	OsHsp17.7, OsHSP17.4-CI, OsHSP17.7, Oshsp17.7	small heat shock protein 17.7	17.7 KDA CLASS I HEAT SHOCK PROTEIN	17.7 kDa class I heat shock protein, 17.7 kDa heat shock protein, 17.7-kD class I heat shock protein
Os05g0247100	Os05t0247100-01,Os05t0247100-02	Similar to Glycosyl hydrolases family 18. (Os05t0247100-01);Chitinase III protein, Xylanase inhibitor, Regulation of abiotic stress response, Resistance to herbivores (Os05t0247100-02)	chr05:8902501..8903789(- strand)	DIP3, XIP, OsHI-XIP		DIP3, XIP, OsHI-XIP, OsXIP2, XIP2	drought-induced protein 3, Xylanase inhibitor protein 2		drought-induced protein 3, Xylanase inhibitor protein 2
Os04g0423700	Os04t0423700-01	Similar to predicted protein. (Os04t0423700-01)	chr04:20949658..20952802(- strand)		ASR6	Asr6		ABSCISIC ACID-STRESS-RIPENING-INDUCIBLE 6 PROTEIN
Os10g0573400	Os10t0573400-01	Abscisic acid receptor, ABA signaling (Os10t0573400-01)	chr10:22766332..22767420(+ strand)	OsRCAR10	PYL/RCAR10	OsPYL/RCAR10, PYL10, OsPYL10, OsPYL1, PYL1, R10, OsPYL/R10	REGULATORY COMPONENTS OF ABA RECEPTORS10	PYRABACTIN RESISTANCE 1 LIKE/REGULATORY COMPONENTS OF ABA RECEPTOR 10	pyrabactin resistance-like 10, PYR1-like 1, pyrabactin resistance 1-like 1
Os08g0191700	Os08t0191700-01,Os08t0191700-02,Os08t0191700-03,Os08t0191700-04	Glyoxalase I, Abiotic stress response (Os08t0191700-01);Glyoxalase I, Splicing variant, Stress tolerance (Os08t0191700-02);Similar to Lactoylglutathione lyase (EC 4.4.1.5) (Methylglyoxalase) (Aldoketomutase) (Glyoxalase I) (Glx I) (Ketone-aldehyde mutase) (S-D- lactoylglutathione methylglyoxal lyase). (Os08t0191700-03);Glyoxalase I, Splicing variant, Stress tolerance (Os08t0191700-04)	chr08:5373362..5377125(- strand)	GLYI-11, OsGLYI11, GLYI11, OsGLYI11.2, OsGLYI-11.2, Glb33, OsGLYI11.3, OsGLYI11.1	GLYI-11	OsGLYI11, GLYI11, OsGLYII1.1, OsGLYI11.2, OsGLYI11.3, OsGLYI-11.2, Glb33	GLYOXALASE I-11, glyoxalase I-11, 33-kDa Allergen	GLYOXALASE I-11	glyoxalase I-11, 33-kDa Allergen
Os01g0279900	Os01t0279900-01	TGA transcription factor, bZIP transcription factor, Defense response, Multiple abiotic stress tolerance (Os01t0279900-01)	chr01:9928971..9935981(+ strand)	OsTGA5, OsbZIP3, OsHBP1b	BZIP3	OsbZIP03, OsbZIP3, OsHBP1b, HBP1b, OsTGA5, TGA5, OsTGA5/OsbZIP3	Histone gene binding protein-1b	b-ZIP TRANSCRIPTION FACTOR 3	b-ZIP transcription factor 03, histone-gene binding protein 1b, Histone gene binding protein-1b, TGA transcription factor 5
Os07g0106700	Os07t0106700-01,Os07t0106700-02	Similar to disease resistance response protein 206. (Os07t0106700-01);Similar to Aminotransferase-like protein. (Os07t0106700-02)	chr07:373811..383052(+ strand)
Os07g0665200	Os07t0665200-01	Cu/Zn-Superoxidase Dismutase, Target of miR398b, Resistance to rice blast disease (Os07t0665200-01)	chr07:28075600..28077583(- strand)	CSD2	SODCC2	Cu/Zn-SOD, Cu/Zn- SOD, OsCu-ZnSOD2, Cu-ZnSOD2, OsSODB, OsSOD3, SodCc2, Os SodCc2, sodB, OsSodB, RSODB, OssodCc1, OsCSD1.1, CSD1.1, OsCDS1, OsSOD3-CU/Zn, SOD3-CU/Zn, CuZnSOD2, Cu/ZnSOD2, OsCu/ZnSOD2, OsCSD1, CSD1, CuZnSOD1, OsCuZnSOD2, OsCSD4, CSD4	Cu/Zn-Superoxidase Dismutase2	CYTOSOLIC SUPEROXIDASE DISMUTASE 2	Cu/Zn-superoxide dismutase, superoxide dismutase B, copper/zinc-superoxide dismutase, "Cu, Zn superoxide dismutase", cytosolic copper/zinc-superoxide dismutase 2, "Superoxide dismutase (Cu-Zn) 4, cytosolic", Cu-dependent SOD 1.1, cytosolic CuZn SOD 4
Os03g0692400	Os03t0692400-01,Os03t0692400-02	Protein of unknown function DUF966 family protein. (Os03t0692400-01);Protein of unknown function DUF966 family protein. (Os03t0692400-02)	chr03:27705348..27711024(- strand)			OsDSR5			DUF966-stress repressive gene 5
Os03g0822000	Os03t0822000-01,Os03t0822000-02,Os03t0822000-03	Expansin7, Salt stress tolerance (Os03t0822000-01);Alpha-expansin OsEXPA7. (Os03t0822000-02);Similar to Expansin-A7. (Os03t0822000-03)	chr03:34507597..34511279(- strand)	OsEXPA7	EXPA7	OsEXPA7, EXP7, OsEXP7, OsaEXPa1.26	Expansin7	ALPHA-EXPANSIN 7	Expansin-A7, Alpha-expansin-7
Os07g0603600	Os07t0603600-01	Methyl esterase-like protein, Negative regulation of reactive oxygen species mediated broad-spectrum disease resistance (Os07t0603600-01)	chr07:24699495..24703643(+ strand)	OsMESL	MESL	OsMESL	methyl esterase-like	METHYL ESTERASE-LIKE	methyl esterase-like
Os05g0323900	Os05t0323900-01	Manganese superoxide dismutase, Heat-stress tolerance (Os05t0323900-01)	chr05:15046751..15051399(+ strand)	SODA1, SodA1, Mn-SOD, Mn- SOD, OsMSD, OsMSD1	SODA1	SodA1, OsSODA1, Mn-SOD, Mn- SOD, OsMSD, MnSOD, OsMnSOD, MnSOD1, OsMnSOD1	SUPEROXIDE DISMUTASE A1, Superoxide dismutase A1, Manganese Superoxide Dismutase, Manganese-Superoxide Dismutase	SUPEROXIDE DISMUTASE A1	Superoxide dismutase A1, mitochondrial Mn-SOD, Mitochondrial Manganese Superoxide Dismutase, Manganese Superoxide Dismutase, Manganese-Superoxide Dismutase
Os07g0688800	Os07t0688800-01	Aldehyde dehydrogenase 22, Homolog of aldehyde dehydrogenase, Tolerance to environmental stresses (Os07t0688800-01)	chr07:29271588..29277743(- strand)	OsALDH22	ALDH22A1	OsALDH22, ALDH22, OsALDH22A1	aldehyde dehydrogenase 22	ALDEHYDE DEHYDROGENASE 22A1	aldehyde dehydrogenase 22, rice homolog of Arabidopsis ALDH22
Os01g0125600	Os01t0125600-01	Heavy metal transport/detoxification protein domain containing protein. (Os01t0125600-01)	chr01:1404816..1406889(+ strand)		HIPP50	OsHMP1, HMP1, OsHMP01, OsHIPP50, OsaHIP50, HIP50		HEAVY-METAL-ASSOCIATED ISOPRENYLATED PLANT PROTEIN 50	Heavy metal-associated protein 1, heavy-metal-associated isoprenylated plant protein 50
Os12g0556100	Os12t0556100-01	Similar to fiber protein Fb2. (Os12t0556100-01)	chr12:22616804..22622177(+ strand)			OsDi19-7			drought-induced 19-7
Os04g0390100	Os04t0390100-01	Heavy metal transport/detoxification protein domain containing protein. (Os04t0390100-01)	chr04:19189127..19192319(+ strand)		HIPP29	OsHMP25, HMP25, OsHIPP29, OsaHIP29, HIP29		HEAVY-METAL-ASSOCIATED ISOPRENYLATED PLANT PROTEIN 29	Heavy metal-associated protein 25, heavy-metal-associated isoprenylated plant protein 29
Os02g0606700	Os02t0606700-01	D-box containing protein, Regulation of the cell cycle, Maintenance of meristematic activity under stress conditions (Os02t0606700-01)	chr02:23769400..23772793(+ strand)	RSS1	RSS1		rice salt sensitive 1	RICE SALT SENSITIVE 1
Os01g0611100	Os01t0611100-01	Small GTPase, Ras related nuclear protein, Cold tolerance, Regulation of cellular mitosis and auxin signalling pathway (Os01t0611100-01)	chr01:24187312..24189794(+ strand)	OsRAN1	RAN1	OsRAN1	Ras-related nuclear protein 1	RAN GTPASE 1	Ran GTPase 1, Ras-like nuclear GTPase 1, Ras-related nuclear protein 1
Os03g0351500	Os03t0351500-01	Cu/Zn-Superoxidase Dismutase, Target of miR398b, Resistance to rice blast disease (Os03t0351500-01)	chr03:13181396..13184453(+ strand)	CSD1	SODCC1	sodCc1, SODCC.1, sodA, RSODA, OsSOD1, OsCSD2, OsSodA, SodCc2, OsSODA1, SODCc1-Cu/Zn, OsCu/Zn-SOD2, Cu/Zn-SOD2, OsCSD1.2, CSD1.2, OsSODCc1-Cu/Zn, CuZnSOD1, Cu/ZnSOD1, OsCu/ZnSOD1, OsCSD4, CDS4, CuZnSOD4, OsCuZnSOD1, OsCSD1, CSD1, OsSOD2	Cu/Zn-Superoxidase Dismutase1	CYTOSOLIC SUPEROXIDASE DISMUTASE	cytosolic superoxidase dismutase, Superoxide dismutase [Cu-Zn] 1, Cytosolic Cu/Zn-siperoxide dismutase, rice Cu/Zn-SOD, Cu/Zn-SOD, Cytosolic Copper/Zinc-Superoxide Dismutase 1, "Superoxide dismutase (Cu-Zn) 4, cytosolic", Cu-dependent SOD 1.2, cytosolic CuZn SOD 1
Os01g0667200	Os01t0667200-01,Os01t0667200-02	Mitochondrial sulfur dioxygenase, Abiotic stress response (Os01t0667200-01);Similar to Glyoxalase II. (Os01t0667200-02)	chr01:27274750..27278556(- strand)	GLYII-1, OsGLYII1, GLYII1, OsETHE1, ETHE1, OsGLYII-1	GLYII-1	OsGLYII1, GLYII1, OsETHE1, ETHE1, OsGLYII-1	GLYOXALASE II-1, glyoxalase II-1, ETHYLMALONIC ENCEPHALOPATHY PROTEIN 1, ETHE1-like protein, ethylmalonic encephalopathy-1	GLYOXALASE II-1	glyoxalase II-1, ETHYLMALONIC ENCEPHALOPATHY PROTEIN 1, ETHE1-like protein, ethylmalonic encephalopathy-1
Os02g0755900	Os02t0755900-01	UDP-glycosyltransferase, Positive regulation of drought and salt tolerance (Os02t0755900-01)	chr02:31805977..31807800(+ strand)	UGT3, OsUGT3	UGT3	qRA2, OsUGT3	UDP-glycosyltransferase 3	UDP-GLYCOSYLTRANSFERASE 3	Cytokinin-O-glucosyltransferase2, Cytokinin-O-glucosyltransferase 2, QTL for ratooning ability on chromosome 2, UDP-glycosyltransferase 3
Os01g0149600	Os01t0149600-01	Histon H2B (Os01t0149600-01)	chr01:2686729..2687456(+ strand)	H2B	PIT	Pit, Pit(K59), Pit(Npb), Pi-t, PitNpb, PitK59, OsH2B.4, H2B.4	histone 2B	PYRICULARIA ORYZAE RESISTANCE T	Pyricularia oryzae resistance-t, Magnaporthe grisea resistance-t, Blast resistance 5, Histone H2B.4
Os10g0419300	Os10t0419300-01,Os10t0419300-02	Heat stress transcription factor (Os10t0419300-01);Heat stress transcription factor, Splice variant of OsHsfA6a (Os10t0419300-02)	chr10:14746572..14750175(- strand)	OsHsfA6a	HSFA2C	HSfA2c, OsHsfA2c, OsHsf-25, rHsf6, OsHSF6, HSF25, OsHSF25, HSF6, OsHsfA6a, HsfA6a	Heat stress transcription factor A6a	HEAT STRESS TRANSCRIPTION FACTOR A2C	Heat stress transcription factor A2c, Heat stress transcription factor A-2c, Heat stress transcription factor 25, Heat stress transcription factor 6
Os08g0564300	Os08t0564300-01,Os08t0564300-02,Os08t0564300-03,Os08t0564300-04,Os08t0564300-05,Os08t0564300-06	ABC transporter-like domain containing protein. (Os08t0564300-01);Similar to P-glycoprotein 1. (Os08t0564300-02);Hypothetical conserved gene. (Os08t0564300-03);ATP binding cassette B1 transporter, Ortholog of Arabidopsis ATP Binding Cassette B1 (ABCB1)/ P-glycoprotein1 (PGP1), Optimization of rice architecture (Os08t0564300-04);Similar to MDR-like ABC transporter. (Os08t0564300-05);Similar to MDR…	chr08:28264285..28269924(+ strand)	SD8	MDR14	OsABCB22, ABCB22, OsPGP22, OsMDR14	Semi-Dwarf in chr8	MULTIDRUG RESISTANCE 14	ABC transporter superfamily ABCB subgroup member 22, P-Glycoprotein 22, multidrug resistance 14
Os09g0367700	Os09t0367700-01	Tau class glutathione S-transferase, Tolerance against sheath blight disease (Os09t0367700-01)	chr09:12120384..12121335(- strand)	OsGSTU5	GSTU5	OsGSTU5	tau class glutathione S-transferase 5	TAU GLUTATHIONE S-TRANSFERASE 5	tau class glutathione S-transferase 5, glutathione transferase U5
Os11g0179000	Os11t0179000-01	Plant disease resistance response protein family protein. (Os11t0179000-01)	chr11:3920115..3920826(- strand)
Os04g0110600	Os04t0110600-01	Homolog of Arabidopsis SRP1 (Stress associated RNA-binding protein 1), Salt tolerance (Os04t0110600-01)	chr04:617514..622710(- strand)	OsSTL1	STL1	SRZ4, OsSRZ4, OsSTL1	salt tolerance level 1	SALT TOLERANCE LEVEL 1	stress repressive zinc finger protein 4, salt tolerance level 1
Os01g0104400	Os01t0104400-01,Os01t0104400-02,Os01t0104400-03	S-type euonymus-related lectin (EUL), Response to ABA treatment (Os01t0104400-01);Ricin B-related lectin domain containing protein. (Os01t0104400-02);Ricin B-related lectin domain containing protein. (Os01t0104400-03)	chr01:226897..229301(+ strand)	OsEULS3	EULS3	OsEULS3	Euonymus lectin S3	EUL-RELATED LECTIN S3	EUL-related lectin S3
Os05g0566800	Os05t0566800-01	Cold acclimation protein COR413-TM1 (Os05t0566800-01)	chr05:28213968..28216045(- strand)	Oscor413-tm1	COR413-TM1	OsCOR413-TM1, Oscor413-tm1	cold-regulated 413-thylakoid membrane group multispanning transmembrane protein 1	COLD ACCLIMATION PROTEIN 413-TM1	Cold acclimation protein 413-TM1, COR413-thylakoid membrane group multispanning transmembrane protein 1, cold-regulated 413-thylakoid membrane group multispanning transmembrane protein 1
Os09g0127300	Os09t0127300-01	Cinnamoyl-CoA reductase 17, Response to biotic and abiotic stresses (M. grisea and Xoo infections, UV irradiation and high salinity) (Os09t0127300-01)	chr09:2083449..2086572(- strand)	OsCCR17	CCR17	OsCCR17	Cinnamoyl-CoA reductase 17	CINNAMOYL-COA REDUCTASE 17	Cinnamoyl-CoA reductase 17
Os04g0432000	Os04t0432000-01,Os04t0432000-02	Similar to Serine/threonine-protein kinase SAPK7. (Os04t0432000-01);Serine/threonine protein kinase, Hyperosmotic stress response (Os04t0432000-02)	chr04:21414495..21419953(+ strand)	SAPK7, OsSAPK7	SAPK7	OsSAPK7, OsSnRK2.7, SnRK2.7	STRESS/ABA-ACTIVATED PROTEIN KINASE 7, stress/ABA-activated protein kinase 7, Stress-Activated Protein Kinase 7	STRESS/ABA-ACTIVATED PROTEIN KINASE 7	stress/ABA-activated protein kinase 7, Stress-Activated Protein Kinase 7, Sucrose nonfermenting-1-related protein kinase 2.7
Os03g0243700	Os03t0243700-01	Similar to Glycosyl hydrolase family 10 protein, expressed. (Os03t0243700-01)	chr03:7601448..7603037(+ strand)		MORE1F	OsMORE1f		MAGNAPORTHE ORYZAE RESISTANCE 1F	Magnaporthe oryzae resistance 1f
Os01g0897000	Os01t0897000-01	B-type cyclin-dependent kinase 1;1, Negative regulation of salt stress tolerance (Os01t0897000-01)	chr01:38981299..38984176(- strand)	OsCDKB1;1	CDKB;1	CDKB;1, Orysa;CDKB;1, CDKB1;1, Orysa;CDKB1;1, OsCDKB1.1, CDKB1.1, OsCDKB1;1	B-type Cyclin-Dependent Kinase 1;1	CYCLIN-DEPENDENT KINASE B;1	B1-type cyclin-dependent kinase
Os07g0143200	Os07t0143200-01,Os07t0143200-02	Phytochrome-interacting bHLH factor, Cross-talk between light and stress signaling (Os07t0143200-01);Cold-induced alternative splicing variant of OsPIF14 (Os07t0143200-02)	chr07:2207362..2209018(+ strand)	OsPIF14, OsPIF14Œ±, OsPIF14a, OsPIL14, PIL14, OsPIF14Œ≤, OsPIF14b	PIL14	OsPIL14, OsbHLH104, bHLH104, OsPIF14, PIF14, OsPIF14alpha, OsPIF14beta	Phytochrome Interacting Factor 3-Like 14, Phytochrome-Interacting bHLH Factor 14, phytochrome-interacting factor 14		PHYTOCHROME INTERACTING FACTOR-LIKE 14, Phytochrome Interacting factor 3-Like 14, basic helix-loop-helix protein 104, phytochrome-interacting factor 14
Os02g0697600	Os02t0697600-01,Os02t0697600-02	AAA-ATPase family protein, Resistance to blast fungus (Os02t0697600-01);Similar to ATPase family AAA domain-containing protein 3. (Os02t0697600-02)	chr02:28689500..28694158(+ strand)	OsAAA-ATPase4			AAA-ATPase4	AAA-ATPASE 4	OsAAA-ATPase4, AAA-ATPase4
Os08g0434300	Os08t0434300-01	Malate dehydrogenase, Salt tolerance (Os08t0434300-01)	chr08:21054660..21057561(- strand)	OsMDH8.1	MDH8.1	MDH, OsMDH8.1	malate dehydrogenase 8.1	MALATE DEHYDROGENASE 8.1	malate dehydrogenase
Os02g0774300	Os02t0774300-01,Os02t0774300-02	Similar to Heat shock 70 kDa protein, mitochondrial precursor. (Os02t0774300-01);Similar to heat shock 70 kDa protein. (Os02t0774300-02)	chr02:32688709..32692990(- strand)		ISC23	OsISC23		IRON-SULFUR CLUSTER PROTEIN 23	Iron-sulfur cluster protein 23, Heat-shock protein homolog dnaK protein
Os04g0473400	Os04t0473400-01	Ribosomal protein large subunit member, Salt stress tolerance (Os04t0473400-01)	chr04:23660835..23663001(- strand)	RPL6	RPL6	OsRPL6	Ribosomal Protein L6, Ribosomal Protein Large subunit 6	RIBOSOMAL PROTEIN L6	ribosomal protein L6, ribosomal protein large subunit 6
Os03g0168900	Os03t0168900-01	Ribosomal L32-like protein, Aluminum tolerance (Os03t0168900-01)	chr03:3711147..3713253(+ strand)	OsGERLP	GERLP	OsGERLP	Gene Encoding Ribosomal like L32 Protein	GENE ENCODING RIBOSOMAL LIKE L32 PROTEIN	Gene Encoding Ribosomal like L32 Protein
Os08g0129200	Os08t0129200-02	Cold shock protein 2 (Os08t0129200-02)	chr08:1645023..1646004(- strand)	OsCSP2		OsCSP2, CPS2	cold shock protein 2		cold shock domain protein 2, CSD protein 2, Glycine-rich protein 2, cold shock protein 2
Os06g0114500	Os06t0114500-01,Os06t0114500-02	Similar to ATOZI1 protein (Stress-induced protein OZI1) (AT0ZI1 protein). (Os06t0114500-01);Similar to ATOZI1 protein (Stress-induced protein OZI1) (AT0ZI1 protein). (Os06t0114500-02)	chr06:832537..834912(- strand)
Os10g0378300	Os10t0378300-01,Os10t0378300-02	CutA1 protein (Os10t0378300-01);Similar to Protein CutA 1, chloroplastic. (Os10t0378300-02)	chr10:12107783..12113010(+ strand)	OsCutA1	CUTA1	OsCutA1		CU TOLERANCE A1	Protein CutA 1, chloroplastic
Os08g0500700	Os08t0500700-01	Similar to Heat shock protein 82. (Os08t0500700-01)	chr08:24719203..24723184(- strand)		HSP82A	OsHSP82A, hsp82A, HSP90, OsHSP90, OsHSP81, HSP81		HEAT SHOCK PROTEIN 82A	Heat shock protein 82A
Os03g0387000	Os03t0387000-01	DNA replication helicase 2_2, Drought and salt stress response (Os03t0387000-01)	chr03:15410207..15419656(+ strand)	OsDNA2_2	AQR	OsAQR, OsDNA2_2, DNA2_2	DNA Replication Helicase/Nuclease2_2, DNA replication helicase 2_2	AQUARIUS	intron-binding protein AQUARIUS, DNA Replication Helicase/Nuclease2_2, DNA replication helicase 2_2
Os08g0525600	Os08t0525600-01	FK506 binding protein belonging to peptidyl prolyl cis-trans isomerasesuperfamily, Heat stress response (Os08t0525600-01)	chr08:26138531..26143010(+ strand)	rFKBP64		OsFKBP62a, OsFKBP64	FK506 binding protein 64		FK506 binding protein 62a, FK506 binding protein 64
Os12g0514500	Os12t0514500-01,Os12t0514500-02,Os12t0514500-03	Similar to Heat-shock protein precursor. (Os12t0514500-01);Similar to ATP binding. (Os12t0514500-02);Similar to ATP binding. (Os12t0514500-03)	chr12:19921665..19927728(- strand)			Hsp90, OsHsp90
Os01g0282800	Os01t0282800-02	Œ≤ tubulin 1, Control of salt-insensitivity by stabilizing microtubule organization, Regulation of ionic homeostasis under salt stress (Os01t0282800-02)	chr01:10099352..10102948(- strand)	OsTUB1	TUB1	OsTUB1, TUBB1, OSTB-34	Œ≤ tubulin 1, beta-tubulin 1	BETA-TUBULIN 1	beta tubulin 1, Tubulin beta-1 chain, Beta-1-tubulin
Os02g0491400	Os02t0491400-01	FK506 binding protein belonging to peptidyl prolyl cis-trans isomerasesuperfamily, Heat stress response (Os02t0491400-01)	chr02:17156517..17160895(- strand)	rFKBP75		OsFKBP62c, OsFKBP75	FK506 binding protein 75		FK506 binding protein 62c, FK506 binding protein 75
Os06g0676000	Os06t0676000-01	Integral membrane protein, Metal ion transport (Os06t0676000-01)	chr06:28059549..28065154(- strand)	NRAMP3, OsNramp3, OsNRAMP3	NRAMP3	OsNramp3, OsNRAMP3	BACTERIOCIDE EFFECT 3, homologues of mammalian Nramp3 gene, Integral membrane protein OsNramp3	BACTERIOCIDE EFFECT 3	homologues of mammalian Nramp3 gene, Integral membrane protein OsNramp3
Os03g0719100	Os03t0719100-01	SUMO (small ubiquitin-related modifier) E3-ligase, Abiotic stress response, Stress adaptation (Os03t0719100-01)	chr03:29126803..29134828(+ strand)	SIZ2, OsSIZ2	SIZ2	OsSIZ2	SAP and MIZ 2, SIZ/PIAS-type SUMO E3 ligase 2		SAP and MIZ 2, SIZ/PIAS-type SUMO E3 ligase 2
Os01g0906200	Os01t0906200-01	Similar to heat-intolerant 1. (Os01t0906200-01)	chr01:39449696..39454725(- strand)
Os02g0644100	Os02t0644100-01,Os02t0644100-02	Similar to Heat shock protein STI (Stress inducible protein) (GmSTI). (Os02t0644100-01);Similar to heat shock protein STI. (Os02t0644100-02)	chr02:25895499..25899892(+ strand)		STI1A	OsHop/Sti1a, Hop/Sti1a, Sti1a		STRESS-INDUCED PROTEIN 1A	stress-induced protein 1a, Hop/Sti1 homolog a, STI1 homolog a, Hsp90 co-chaperone Hop/Sti1a, Hsp70-Hsp90 Organizing Protein/stress-induced protein 1a
Os02g0736400	Os02t0736400-01	Cytosolic dihydroorotate dehydrogenase, Tolerance to salt and drought, Nitrosative stress response (Os02t0736400-01)	chr02:30745770..30749371(- strand)	OsDHODH1	DHODH1	OsDHODH1, OsDHPD, DHPD	dihydroorotate dehydrogenase 1	DIHYDROOROTATE DEHYDROGENASE 1	dihydroorotate dehydrogenase 1, dihydropyrimidine dehydrogenase
Os08g0430700	Os08t0430700-01,Os08t0430700-02	Similar to UVB-resistance protein-like. (Os08t0430700-01);Similar to UVB-resistance protein-like. (Os08t0430700-02)	chr08:20820938..20824888(- strand)		RCC1-3	OsRCC1-3, OsGEF11, GEF11		RCC REPEAT PROTEIN 1-3	Guanine nucleotide exchange factor 11, RCC repeat protein 1-3, regulators of chromosomal condensation repeat protein 1-3
Os02g0759700	Os02t0759700-01,Os02t0759700-02,Os02t0759700-03,Os02t0759700-04	Auxin receptor, Plant growth and development, "Resistance to herbicide picloram and 2,4-D" (Os02t0759700-01);Similar to f-box family protein. (Os02t0759700-02);Similar to f-box family protein. (Os02t0759700-03);Similar to f-box family protein. (Os02t0759700-04)	chr02:31985954..31989420(+ strand)	OsAFB4		Os_F0767, OsTIR1, TIR1, OsAFB4, AFB4, OsFBL71, FBL71	AUXIN SIGNALING F-BOX 4		AUXIN SIGNALING F-BOX 4, Auxin F-box protein 4, F-box-type E3 ubiquitin ligase L71
Os10g0500700	Os10t0500700-01,Os10t0500700-02	Glutaredoxin, Drought stress response (Os10t0500700-01);Thioredoxin fold domain containing protein. (Os10t0500700-02)	chr10:19096820..19100471(+ strand)	OsGRXS17	GRX22	OsGRX22, OsGRXS17, GRXS17	Glutaredoxin 17	GLUTAREDOXIN 22	glutaredoxin 22, Glutaredoxin S17
Os08g0199300	Os08t0199300-01	Ancient YchF-type P-loop NTPase, A member of the YchF subfamily, Unconventional G protein, Plant defense response, Salinity stress tolerance (Os08t0199300-01)	chr08:5746738..5751829(+ strand)	OsYchF1	YCHF1	OsYchF1, YchF1, OsPM8ATP		YCHF DOMAIN-CONTAINING PROTEIN 1	YchF domain-containing protein 1

## Sheet: DOWN
Locus ID	Transcript ID	Description	Position	RAP-DB Gene Symbol Synonym(s)	CGSNL Gene Symbol	Oryzabase Gene Symbol Synonym(s)	RAP-DB Gene Name Synonym(s)	CGSNL Gene Name	Oryzabase Gene Name Synonym(s)
Os08g0168000	Os08t0168000-01	Terpene synthase, Resistance to aphids (Rhopalosiphum padi) (Os08t0168000-01)	chr08:3972303..3977096(+ strand)	TPS46		OsTPS31, TPS31, OsSTPS, TPS46, tps46, OsTPS46, SSBis039, OsTPS10, TPS10, TPS7, OsTPS7	terpene synthase 46		terpene synthase 31, sesquiterpene synthase
Os06g0107800	Os06t0107800-01,Os06t0107800-02	Similar to RAV-like protein. (Os06t0107800-01);B3 DNA-binding domain containing protein, Insect resistance (Os06t0107800-02)	chr06:484346..485308(- strand)	BPH29	BPH29	Bph29		BROWN PLANTHOPPER RESISTANCE 29
Os12g0116800	Os12t0116800-01	WRKY transcription factor, Bacterial blight disease resistance, Bakanae disease resistance (Os12t0116800-01)	chr12:836516..838755(- strand)	OsWRKY65	WRKY65	OsWRKY65		WRKY GENE65	Rice WRKY gene65
Os01g0382000	Os01t0382000-01	Pathogenesis-related protein, Disease resistance (Os01t0382000-01)	chr01:15934495..15935317(+ strand)	PR1, OsPR1b	PR1B	OsPR1b, PR1b, OsPR1#011, OsPR1-11, PR-1b, OsPR-1b, PR1, PR-1, OsPR1a, PR1a	pathogenesis-related gene 1b	PATHOGENESIS-RELATED GENE 1B	pathogenesis-related gene 1b, PR1 basic, Pathogenesis-related protein class 1 basic gene, basic PR protein 1, Pathogenesis-related protein class 1, pathogenesis-related 1 protein
Os10g0333700	Os10t0333700-00	Plant disease resistance response protein domain containing protein. (Os10t0333700-00)	chr10:9541494..9542351(+ strand)
Os10g0180800	Os10t0180800-01,Os10t0180800-02,Os10t0180800-03	Wall-associated kinase, Negative regulation of rice blast resistance (Os10t0180800-01);Similar to Calcium binding EGF domain containing protein, expressed. (Os10t0180800-02);Hypothetical conserved gene. (Os10t0180800-03)	chr10:5539743..5544578(- strand)	WAK112, OsWAK112, OsWAK112d	WAK112	OsWAK112, OsWAK112d	WALL-ASSOCIATED KINASE GENE 112, cell wall associated receptor kinase 112, cell wall associated receptor kinase 112d	WALL-ASSOCIATED KINASE GENE 112	cell wall associated receptor kinase 112, cell wall associated receptor kinase 112d
Os11g0608300	Os11t0608300-01	Barley stem rust resistance protein. (Os11t0608300-01)	chr11:23488663..23496012(+ strand)		RLCK337	OsRLCK337		RECEPTOR-LIKE CYTOPLASMIC KINASE 337	Receptor-like Cytoplasmic Kinase 337
Os12g0116700	Os12t0116700-01	WRKY transcription factor 64, Specific role in defense signaling in rice during M. grisea interactions, Response to the rice pathogens, Regulation of root elongation under iron excess, Iron stress tolerance (Os12t0116700-01)	chr12:824221..825793(- strand)	OsWRKY64	WRKY64	OsWRKY64	WRKY transcription factor 64	WRKY GENE 64	Rice WRKY gene64
Os11g0117400	Os11t0117400-01	WRKY transcription factor, Ultraviolet B tolerance, Disease resistance (Os11t0117400-01)	chr11:782471..783485(- strand)	OsWRKY89, OsWRKY104	WRKY104	OsWRKY104	WRKY gene 89, WRKY gene 104	WRKY GENE 104
Os12g0559200	Os12t0559200-01,Os12t0559200-02	13-lipoxygenase, Regulation of plant defense and growth, Herbivore resistance (Os12t0559200-01);Similar to Lipoxygenase. (Os12t0559200-02)	chr12:22854591..22860198(- strand)	OsRCI-1	LOX11	OsLOX11, OsRCI-1, RCI-1, OsBphi262, OsLOX12, OsLOX2.2, LOX2.2		LIPOXYGENASE 11	lipoxygenase 11, lipoxygenase 12, rice chemically induced cDNA 1, BPH-inducible gene 252, Brown planthopper-inducible gene 252, Lipoxygenase 2.1
Os03g0195100	Os03t0195100-01	Putative aminotransferase, Disease resistance response against infection with rice blast fungus (Os03t0195100-01)	chr03:4936472..4941037(+ strand)	OsALD1		OsALD1, ALD1	AGD2-LIKE DEFENSE RESPONSE PROTEIN1, ABERRANT GROWTH AND DEATH2 [AGD2]-LIKE DEFENSE1		AGD2-LIKE DEFENSE RESPONSE PROTEIN1, ABERRANT GROWTH AND DEATH2 [AGD2]-LIKE DEFENSE1, AGD2-LIKE DEFENSE 1
Os04g0581000	Os04t0581000-01	Salicylic acid hydroxylase 2, Disease resistance, SA homeostasis (Os04t0581000-01)	chr04:29331563..29338260(+ strand)	OsSAH2	2ODD3	2-ODD3, Os2-ODD3, Os2ODD3, OsF3H04g, F3H04g, OsSAH2, SAH2, OsF3H2, F3H2	salicylic acid hydroxylase 2, SA hydroxylase 2	2-OXOGLUTARATE-DEPENDENT DIOXYGENASE 3	2-oxoglutarate-dependent dioxygenase 3, SA hydroxylase 2, salicylic acid hydroxylase 2
Os11g0229500	Os11t0229500-01	Probenazole-responsive protein, Nucleotide binding site and leucine-rich repeats (NBS-LRR) containing protein, Disease resistance protein RPM1, Positive regulation of sheath blight resistance (Os11t0229500-01)	chr11:6888365..6896307(+ strand)	RPR1, OsRSR1	RPR1	RPR1*, Rpr1-1, Rpr1, RPM1, OsRPM1, OsRSR1, RSR1	rice probenazole-responsive 1	RICE PROBENAZOL RESPONSIBLE 1	rice probenazol responsible 1
Os04g0342100	Os04t0342100-01	Sesquiterpene synthase, Brown planthopper (BPH) resistance (Os04t0342100-01)	chr04:16214063..16218619(- strand)	OsSTPS2	STPS	OsSTPS, OsSTPS2, STPS2, OsEBFS, EBFS, TPS5, OsTPS5	sesquiterpene synthase 2	SESQUITERPENE SYNTHASE	sesquiterpene synthase, sesquiterpene synthase 2, sesquiterpene synthase II, E-beta-farnesene synthase, Terpene synthase 5
Os11g0117600	Os11t0117600-01	WRKY transcription factor 50, Transcription repressor, Mediation of ABA-dependent seed germination and seedling growth, Salt stress tolerance (Os11t0117600-01)	chr11:793116..795608(- strand)	OsWRKY50	WRKY50	OsWRKY50	WRKY transcription factor 50	WRKY GENE 50	Rice WRKY gene50
Os04g0633300	Os04t0633300-00	S-Domain receptor like kinase-54, Response to chilling stress in tolerant rice genotype (Os04t0633300-00)	chr04:32229267..32232359(- strand)	SDRLK-54	SDRLK54	SDRLK-54, OsSDRLK-54, OsSDRLK54	S-Domain receptor like kinase-54	S-DOMAIN RECEPTOR LIKE KINASE 54	S-Domain receptor like kinase-54
Os11g0256900	Os11t0256900-01	S-adenosyl-L-methionine:salicylic acid carboxyl methyltransferase (SAMT), Disease resistance, Wound response (Os11t0256900-01)	chr11:8466832..8469347(+ strand)	OsBISAMT1	BISAMT1	OsBISAMT1	benzothiadiazole (BTH)-induced SAMT 1	BENZOTHIADIAZOLE-INDUCED SAMT1	benzothiadiazole-induced SAMT1, benzothiadiazole-induced S-adenosyl-L-methionine:salicylic acid carboxyl methyltransferase 1, BTH-induced S-adenosyl-L-methionine:salicylic acid carboxyl methyltransferase 1
Os06g0541600	Os06t0541600-00	Response to chilling in tolerant rice genotype Volano (Os06t0541600-00)	chr06:20330315..20338404(- strand)	OsRLCK206	RLCK206	OsRLCK206		RECEPTOR-LIKE CYTOPLASMIC KINASE 206	Receptor-like Cytoplasmic Kinase 206
Os11g0156600	Os11t0156600-01	HVA22 family protein, Positive regulation of blast disease resistance, ER homeostasis (Os11t0156600-01)	chr11:2682643..2687848(+ strand)	OsHLP1	HLP1	OsHLP1	OsHVA22-LIKE PROTEIN 1	HVA22-LIKE PROTEIN 1	HVA22-like protein 1
Os10g0569400	Os10t0569400-01	Rice pathogen-related protein, Pathogen defense, Blast disease resistance (Os10t0569400-01)	chr10:22575212..22576531(+ strand)	Rir1a, Rir1b	RIR1A	Rir1b, Rir1a, OsRALF-28, OsRALF28, RALF-28, RALF28, OsRIR1A, OsRIR1B	rice induced resistance gene 1a	RICE INDUCED RESISTANCE GENE 1A	Rice pathogen-related protein, Rapid alkalization factor 28, pathogen-related protein Rir1a, rice induced resistance gene 1a
Os11g0687100	Os11t0687100-01	von Willebrand factor A protein, Blast disease resistance (Os11t0687100-01)	chr11:27828727..27835243(+ strand)	OsvWA36	VWA36	OsvWA36, vWA36	von Willebrand factor A36	VON WILLEBRAND FACTOR A36	von Willebrand factor A36
Os04g0400600	Os04t0400600-00	Similar to OSIGBa0113L04.4 protein. (Os04t0400600-00)	chr04:19819412..19820288(- strand)		HIPP3	OsHIPP3, OsaHIP03, HIP03		HEAVY-METAL-ASSOCIATED ISOPRENYLATED PLANT PROTEIN 3	heavy-metal-associated isoprenylated plant protein 3
Os04g0468600	Os04t0468600-01,Os04t0468600-02,Os04t0468600-03,Os04t0468600-05,Os04t0468600-06	Hypothetical conserved gene. (Os04t0468600-01);Heavy metal transport/detoxification protein domain containing protein. (Os04t0468600-02);Heavy metal transport/detoxification protein domain containing protein. (Os04t0468600-03);Similar to cDNA clone:006-303-A07, full insert sequence. (Os04t0468600-05);Similar to cDNA clone:006-303-A07, full insert sequence. (Os04t0468600-06)	chr04:23408498..23410250(- strand)		HIPP14	OsHIPP14, OsaHIP14, HIP14		HEAVY-METAL-ASSOCIATED ISOPRENYLATED PLANT PROTEIN 14	heavy-metal-associated isoprenylated plant protein 14
Os09g0522200	Os09t0522200-01	Transcription activator, Tolerance to drought, high-salt and cold stresses, Negative regulation of resistance to brown planthopper (BPH) (Os09t0522200-01)	chr09:20403413..20404332(- strand)	OsDREB1A	DREB1A	OsDREB1A, Os DREB1A, CBF3, OsCBF3, OsDREB1A/OsCBF3, ERF24, OsERF24, OsERF024, OsERF#024, AP2/EREBP#114, AP2/EREBP114, OsDREBL	Dehydration-responsive element-binding protein 1A	DEHYDRATION-RESPONSIVE ELEMENT-BINDING PROTEIN 1A	Dehydration-responsive element-binding protein 1A, Protein DREB1A, Protein C-repeat-binding factor 3, ethylene response factor 24, APETALA2/ethylene-responsive element binding protein 114, C-REPEAT BINDING FACTOR 3
Os11g0695000	Os11t0695000-01	Leucine-rich-repeat receptor kinase EXS precursor, Xa26 homolog, Bacterial blight (BB) resistance (Os11t0695000-01)	chr11:28407554..28411141(- strand)		EXS	OsEXS	Xa26 homolog		Xa26 homolog, leucine-rich-repeat receptor kinase EXS precursor
Os11g0687200	Os11t0687200-01,Os11t0687200-02,Os11t0687200-03	Hypothetical conserved gene. (Os11t0687200-01);von Willebrand factor A protein, Blast disease resistance (Os11t0687200-02);Hypothetical conserved gene. (Os11t0687200-03)	chr11:27841513..27846793(+ strand)	OsvWA37	VWA37	OsvWA37, vWA37	von Willebrand factor A37	VON WILLEBRAND FACTOR A37	von Willebrand factor A37
Os09g0355400	Os09t0355400-01,Os09t0355400-02	Malectin domain protein kinase, Resistance to sheath blight disease (Os09t0355400-01);Similar to OsD305. (Os09t0355400-02)	chr09:11387149..11396236(+ strand)	MDPK	MRLK59	OsMRLK59	Malectin Domain Protein Kinase	MALECTIN/MALECTIN-LIKE RECEPTOR-LIKE KINASE 59
Os06g0594400	Os06t0594400-02	F-box E3 ligase, KMD family of F-box protein, Negative regulation of rice blast resistance, Negative regulation of cytokinin signalling (Os06t0594400-02)	chr06:23367376..23368829(+ strand)	OsKMD2, OsFBK16	FBOX314	OsKMD2, KMD2, OsFbox314, Fbox314, Os_F0507, OsFBK16, FBK16	KISS ME DEADLY2	F-BOX PROTEIN 314	KISS ME DEADLY2, KISS ME DEADLY 2, F-box protein 314, F-box-type E3 ubiquitin ligase K16
Os02g0632800	Os02t0632800-01	Wall-associated kinase, Positive regulation of rice blast resistance (Os02t0632800-01)	chr02:25348252..25351744(- strand)	WAK14, OsWAK14	WAK14	OsWAK14	WALL-ASSOCIATED KINASE GENE 14	WALL-ASSOCIATED KINASE GENE 14	wall-associated receptor-like protein kinase, wall-associated RLK, WAK RLK
Os05g0349800	Os05t0349800-01,Os05t0349800-02	Group I late embryogenesis abundant (LEA) protein, Positive regulation of drought tolerance (Os05t0349800-01);Similar to Embryonic abundant protein 1. (Os05t0349800-02)	chr05:16518577..16519493(- strand)	OsEm1, OsLEA21	EM	Em*, EMP1, Emp1, EM, Em, OsEm, Osem, OsLEA21, OsEm1, Em1	late embryogenesis abundant protein 21	ABA REGULATED GENE	ABA regulated gene, ABA-regulated gene, Embryonic abundant protein 1, Em protein, Early methionine labelled polypeptide, Abscisic acid induced protein, Embryogenic protein, late embryogenesis abundant protein 21
Os07g0197500	Os07t0197500-00	Disease resistance protein domain containing protein. (Os07t0197500-00)	chr07:5281095..5293886(- strand)
Os03g0682900	Os03t0682900-01	Agmatine-coumarin-acyltransferase, Heat stress response in rice anthers during anthesis (Os03t0682900-01)	chr03:27208712..27210100(+ strand)	OsACT	ACT	OsACT	agmatine-coumarin-acyltransferase	AGMATINE-COUMARIN-ACYLTRANSFERASE	agmatine-coumarin-acyltransferase
Os01g0972200	Os01t0972200-01	Zinc transporter, Metal-detoxified transporter, "Detoxification of excess Zn, Cu and Cd" (Os01t0972200-01)	chr01:42905570..42907462(- strand)	OsZIP1	ZIP1	OsZIP1	zinc transporter 1, Zn-regulated transporter 1	ZINC TRANSPORTER 1	zinc transporter 1, Zrt-Irt-like protein 1, Zinc-regulated transporter 1, ZRT-IRT-related protein 1, ZIP transporter 1
Os07g0217600	Os07t0217600-01	CytochromeP450 monooxygenase, Diterpenoid phytoalexin biosynthesis, Bacterial blight resistance (Os07t0217600-01)	chr07:6494465..6501972(+ strand)	CYP71Z2, Oscyp71Z2	CYP71Z2	Oscyp71Z2	P-450 71Z2, Cytochrome P450 71Z2	P-450 71Z2	Cytochrome P450 71Z2
Os01g0669100	Os01t0669100-01,Os01t0669100-02	S-domain receptor-like kinase-LSK1, OsPR1b-interacting factor, Resistance protein, Response to the exogenous application of growth hormones and abiotic stresses, Response to chilling and submergence, Response to drought in tolerant rice genotypes, Response to Xanthomonas oryzae pv. Oryzae, Grain yield, Disease resistance (Os01t0669100-01);Similar to Resistance protein candidate (Fragment). (Os01t…	chr01:27417284..27420084(- strand)	SDRLK-LSK1, OsLSK1, LSK1	LSK1	OsLSK1, SDRLK-LSK1, OsSDRLK-LSK1	S-domain receptor-like kinase-LSK1, Large spike S-domain receptor like Kinase 1	LARGE SPIKE S-DOMAIN RECEPTOR LIKE KINASE 1	Large spike S-domain receptor like Kinase 1, S-domain receptor-like kinase-LSK1
Os12g0116100	Os12t0116100-01	WRKY transcription factor, Disease resistance against Xoo, Negative regulation of drought tolerance, Inhibition of stomatal closure (Os12t0116100-01)	chr12:789403..790687(- strand)	OsWRKY114	WRKY114	OsWRKY114		WRKY GENE 114
Os04g0419900	Os04t0419900-01	S-Domain receptor like kinase-52, Response to drought in tolerant genotype Nagina 22, Response to chilling and submergence, Response to Xanthomonas oryzae pv. oryzae (Os04t0419900-01)	chr04:20758076..20760630(+ strand)	SDRLK-52	SDRLK52	YK18, SDRLK-52, OsSDRLK-52, OsSDRLK52	S-Domain receptor like kinase-52	S-DOMAIN RECEPTOR-LIKE KINASE 52	S-Domain receptor like kinase-52
Os02g0543000	Os02t0543000-01,Os02t0543000-02,Os02t0543000-03,Os02t0543000-04,Os02t0543000-05	Abscisic stress ripening protein 1. (Os02t0543000-01);Hypothetical conserved gene. (Os02t0543000-02);Similar to Abscisic stress ripening protein 1. (Os02t0543000-03);"Abscisic acid-, stress-, and ripening-induced (ASR) protein", ABA-mediated regulation of stomatal closure, Salinity and drought tolerance (Os02t0543000-04);Abscisic stress ripening protein 1. (Os02t0543000-05)	chr02:20165664..20166649(- strand)	OsASR1	ASR1	OsAsr1, OsASR3, ASR3, Asr3	Abscisic acid-, stress-, and ripening-induced protein 1	ABSCISIC ACID-STRESS-RIPENING-INDUCIBLE 1 PROTEIN	Abiotic Stress Responsive 3, "ABA-, stress and ripening-induced protein 3", "abscisic acid-, stress- and ripening (ASR) gene 3"
Os01g0136900	Os01t0136900-00	Similar to Stress-induced receptor-like kinase 2. (Os01t0136900-00)	chr01:1984267..1986150(+ strand)
Os05g0492600	Os05t0492600-00	Similar to NBS-LRR type resistance protein (Fragment). (Os05t0492600-00)	chr05:24197060..24200694(+ strand)			YR48
Os02g0562600	Os02t0562600-01	Similar to Seven trans-membrane protein (Fragment). (Os02t0562600-01)	chr02:21330472..21335235(- strand)		MLO_	OsMLO10, MLO10		POWDERY-MILDEW-RESISTANCE GENE O_	powdery-MiLdew-resistance gene O10, Mildew resistance Locus O-10
Os08g0231400	Os08t0231400-01	Germin-like protein 8-12, Disease resistance (Os08t0231400-01)	chr08:7994404..7995717(- strand)	GLP8-12, OsGLP8-12	GLP8-12	OsGLP8-12	GERMIN-LIKE PROTEIN 8-12, Germin-like protein 8-12	GERMIN-LIKE PROTEIN 8-12	Germin-like protein 8-12
Os04g0178300	Os04t0178300-01,Os04t0178300-02,Os04t0178300-03	Similar to Isoform 3 of Syn-copalyl diphosphate synthase. (Os04t0178300-01);Similar to Syn-copalyl diphosphate synthase. (Os04t0178300-02);Syn-copalyl diphosphate synthase, Fungal non-host disease resistance (Os04t0178300-03)	chr04:5318060..5326425(+ strand)	OsCPS4, Os-CPS4, OsCyc1, OsCPSsyn	CPS4	OsCPS4, CYC1, OsCYC1, OsCyc1, cpsl3, OsCPSL3, OsCPSsyn, OsCyc1/OsCPS4, OsTPS15, Os-CPS4, TPS11, OsTPS11	syn-CPP synthase, syn-copalyl diphosphate synthase, syn-CDP synthase	ENT-COPALYL DIPHOSPHATE SYNTHASE 4	rice ent-copalyl diphosphate (CDP) synthase4, ent-copalyl diphosphate synthase 4, ent-copalyl diphosphate synthase like 3, syn-copalyl diphosphate synthase, cyclase1, cyclase 1, syn-CDP synthase, terpene synthase 15
Os06g0542300	Os06t0542300-01	Heavy metal transport/detoxification protein domain containing protein. (Os06t0542300-01)	chr06:20404356..20405495(- strand)		HIPP48	OsHMP32, HMP32, OsHIPP48, OsaHIP48, HIP48		HEAVY-METAL-ASSOCIATED ISOPRENYLATED PLANT PROTEIN 48	Heavy metal-associated protein 32, heavy-metal-associated isoprenylated plant protein 48
Os04g0165200	Os04t0165200-01	Cys2His2-type zinc finger transcription factor, ART1 homolog, Al tolerance (Os04t0165200-01)	chr04:4424830..4427681(- strand)	ART2	ART2	OsART2	aluminum resistance transcription factor 2	ALUMINIUM RESISTANCE TRANSCRIPTION FACTOR 2	Al resistance transcription factor 2
Os09g0272900	Os09t0272900-01,Os09t0272900-02	Disease resistance protein domain containing protein. (Os09t0272900-01);Hypothetical conserved gene. (Os09t0272900-02)	chr09:5471858..5491310(- strand)		RPS2	OsRPS2
Os02g0197200	Os02t0197200-01	Mlo-related protein family protein. (Os02t0197200-01)	chr02:5442081..5447353(+ strand)		MLO_	OsMLO8, MLO8		POWDERY-MILDEW-RESISTANCE GENE O_	powdery-MiLdew-resistance gene O8, Mildew resistance Locus O-8
Os02g0191000	Os02t0191000-01	NBS (nucleotide binding site)-LRR (leucine rich repeat) disease resistance protein, Desiccation stress response (Os02t0191000-01)	chr02:5048656..5051397(- strand)	NBS-Str1	NBS-STR1	NBS-Str1, OsNBS-Str1
Os05g0474800	Os05t0474800-01	WRKY transcription factor, Herbivore resistance, Defense regulation by the volatile indole (Os05t0474800-01)	chr05:23310508..23313449(- strand)	OsWRKY70	WRKY70	OsWRKY70	WRKY GENE 70	WRKY GENE 70	Rice WRKY gene70
Os10g0136400	Os10t0136400-00	GnK2 domain containing receptor-like kinase-7, Response to chilling in tolerant rice genotype Volano, Response to Xanthomonas oryzae pv. oryzae in resistant rice genotype (Os10t0136400-00)	chr10:2249407..2252236(- strand)	Gnk2RLK-7	GNK2RLK7	Gnk2RLK-7, OsGnk2RLK-7, OsGNK2RLK7	GnK2 domain containing receptor-like kinase-7	GNK2 DOMAIN CONTAINING RECEPTOR-LIKE KINASE 7	GnK2 domain containing receptor-like kinase-7
Os02g0818000	Os02t0818000-01	Cystathionine Œ≤-synthase (CBS) domain containing protein, Resistance to Magnaporthe oryzae (Os02t0818000-01)	chr02:35092344..35093744(+ strand)	OsCBSX3	CBSX3	OsCBSX3, OsCBSX3a, OsCBSX3b, OsCBSX3c, OsCBSX3d, OsCBSX3e	Cystathionine beta-Synthase (CBS) Domain Containing Protein 3		cystathionine b-synthase domain containing protein OsCBSX3, CBS domain containing protein OsCBSX3
Os07g0673400	Os07t0673400-01,Os07t0673400-02	Homologue of the bacterial universal stress protein family, Adaptation to submergence stress, Ethylenemediated stress adaptation (Os07t0673400-01);Similar to Universal stress protein. (Os07t0673400-02)	chr07:28468527..28469554(+ strand)	OsUSP1	USP1	OsUsp1, OsUSP31, USP31	universal stress protein 1	UNIVERSAL STRESS PROTEIN 1	universal stress protein 1, universal stress protein 31
Os01g0890600	Os01t0890600-00	S-Domain receptor like kinase-50, Response to chilling, Response to R. solani in a susceptible rice genotype CCDR, Response to Rice Stripe Virus (Os01t0890600-00)	chr01:38732782..38734779(+ strand)	SDRLK-50	SDRLK50	SDRLK-50, OsSDRLK-50, OsSDRLK50	S-Domain receptor like kinase-50	S-DOMAIN RECEPTOR LIKE KINASE 50	S-Domain receptor like kinase-50
Os03g0305400	Os03t0305400-01	Universal stress protein, Response to M. oryzae attack (Os03t0305400-01)	chr03:10839459..10840785(- strand)	OsUSP3	USP17	OsUSP17, OsUSP3, USP3	universal stress protein 3	UNIVERSAL STRESS PROTEIN 17	universal stress protein 17
Os06g0698812	Os06t0698812-00	Disease resistance protein domain containing protein. (Os06t0698812-00)	chr06:29355252..29356136(- strand)
Os10g0112100	Os10t0112100-01	Member of the PLAC8 domain-containing protein family, Maintenance of metal ion homeostasis and grain weight, Negative regulation of plant height (Os10t0112100-01)	chr10:824835..826309(- strand)	OsFWL5, OsPcr1, PCR1, OsPCR1	PCR1	OsFWL5, FWL5, OsPcr1, OsPCR1, OsFWL5/OsPCR1	FW2.2-like 5, Plant cadmium resistance 1	PLANT CADMIUM RESISTANCE 1	FW2.2-like 5, fruit-weight 2.2-like 5, Plant cadmium resistance 1
Os05g0355400	Os05t0355400-01	UspA domain containing protein. (Os05t0355400-01)	chr05:16859727..16860956(+ strand)		USPA	UspA, OsUspA, OsUSP23, USP23		UNIVERSAL STRESS-INDUCED PROTEIN A	universal stress-induced protein A, universal stress protein 23
Os04g0521100	Os04t0521100-01	Aquaporin, Plasma membrane intrinsic protein 2;3, Resistance to water deficit (Os04t0521100-01)	chr04:26099273..26101764(+ strand)	OsPIP2;3	PIP2;3	OsPIP2;3, PIP2-3, OsPIP2-2	plasma membrane intrinsic protein 2;3	PLASMA MEMBRANE INTRINSIC PROTEIN 2;3	Probable aquaporin PIP2-3, Plasma membrane intrinsic protein 2-3, aquaporin 2;3
Os04g0518400	Os04t0518400-01	Phenylalanine ammonia-lyase, Resistance to brown planthopper (BPH) (Os04t0518400-01)	chr04:25927077..25929716(- strand)	OsPAL6		OsPAL07, OsPAL, PAL07, OsPAL6, PAL6, PAL1, OsPAL7, PAL7	Phenylalanine ammonia-lyase 6		Phenylalanine ammonia-lyase 07
Os01g0930400	Os01t0930400-01	Potassium transporter, High-affinity K acquisition, Root-to-shoot K transport, K-regulated salt tolerance (Os01t0930400-01)	chr01:40825678..40830191(+ strand)	HAK5, OsHAK5	HAK5	OsHAK5, FCO13, OsFCO13	HIGH-AFFINITY POTASSIUM(K+) TRANSPORTER 5, High-affinity Potassium(K+) Transporter 5, Potassium transporter 5, high affinity K transporter 5	HIGH-AFFINITY POTASSIUM(K+) TRANSPORTER 5	High-affinity Potassium(K+) Transporter 5, Potassium transporter 5, high affinity K transporter 5, Functioning in Cesium Over-transport 13
Os01g0368900	Os01t0368900-01	Glutaredoxin (Grx) family protein, Arsenic (As) stress response, Drought tolerance (Os01t0368900-01)	chr01:15124631..15125396(+ strand)	OsGrx_C7	GRX4	OsGRX4, OsGrx_C7, Grx_C7		GLUTAREDOXIN 4	glutaredoxin 4
Os02g0318500	Os02t0318500-00	ABC transporter-like domain containing protein. (Os02t0318500-00)	chr02:12668310..12669932(- strand)		PDR4	OsABCG40, ABCG40, OsPDR4		PLEIOTROPIC DRUG RESISTANCE 4	ABC transporter superfamily ABCG subgroup member 40, pleiotropic drug resistance 4
Os08g0150150	Os08t0150150-01	CC-NBS-LRR (coiled-coil nucleotide binding site-leucine-rich repeat) protein, Rice blast resistance (Nipponbare: susceptible) (Os08t0150150-01)	chr08:2878884..2888833(+ strand)	Pi36	PI36	Pi36(t), Pi36		PYRICULARIA ORYZAE RESISTANCE	Pyricularia oryzae resistance 36, Magnaporthe grisea resistance 36, Blast resistance 36
Os12g0569500	Os12t0569500-01	Osmotin protein belonging to the pathogenesis-related protein 5 family, Resistance to rice sheath blight (Os12t0569500-01)	chr12:23435458..23436485(+ strand)	OsOSM1	OSM1	OsOSM1	osmotin 1	OSMOTIN 1	osmotin 1
Os05g0322900	Os05t0322900-01,Os05t0322900-02,Os05t0322900-03	WRKY transcription factor, Benzothiadiazole (BTH)-inducible blast resistance (Os05t0322900-01);Similar to WRKY transcription factor 45. (Os05t0322900-02);Similar to WRKY transcription factor 45. (Os05t0322900-03)	chr05:14991579..14993673(+ strand)	WRKY45, OsWRKY45	WRKY45	OsWRKY45	WRKY GENE 45, Rice WRKY gene45	WRKY GENE 45	Rice WRKY gene45
Os04g0489600	Os04t0489600-01,Os04t0489600-02	Hypothetical conserved gene. (Os04t0489600-01);Basic helix-loop-helix (bHLH) transcription factor 111, Growth inhibition under sugar starvation stress, Regulation of flowering time (Os04t0489600-02)	chr04:24461146..24468929(+ strand)	OsbHLH111, OsSGI1, HBP1		OsbHLH111	basic helix-loop-helix transcription factor 111, starvation-associated growth inhibitor 1, Hd1 Binding Protein 1		basic helix-loop-helix protein 111
Os02g0291400	Os02t0291400-01	Calcineurin B-like protein, Salt tolerance (Os02t0291400-01)	chr02:11057896..11059975(- strand)	OsCBL8	CBL8	OsCBL8	Calcineurin B-like protein 8	CALCINEURIN B-LIKE PROTEIN 8	Calcineurin B-like protein 8
Os04g0622600	Os04t0622600-01	A member of the NBS-LRR class of plant disease resistance genes, Bacterial blight-resistance (Nipponbare: susceptible) (Os04t0622600-01)	chr04:31637907..31644734(+ strand)	Xa1	XA1	Xa1(Xe), Xe, Xa1, Xa-1	Xanthomonas oryzae pv. oryzae resistance 1	XANTHOMONAS ORYZAE PV. ORYZAE RESISTANCE 1	Xanthomonas oryzae pv. oryzae resistance 1, Xanthomonas campestris pv. oryzae resistance-1, Xanthomonas oryzae pv. oryzae resistance-1
Os04g0467950	Os04t0467950-00		chr04:23382264..23383160(- strand)		HIPP12	OsHIPP12, OsaHIP12, HIP12		HEAVY-METAL-ASSOCIATED ISOPRENYLATED PLANT PROTEIN 12	heavy-metal-associated isoprenylated plant protein 12
Os08g0468100	Os08t0468100-01,Os08t0468100-02,Os08t0468100-03	Nitrate reductase 1, Regulation of salt tolerance during seed germination (Os08t0468100-01);Similar to Nitrate reductase. (Os08t0468100-02);Similar to Nitrate reductase. (Os08t0468100-03)	chr08:23033230..23038585(+ strand)	OsNR1		OsNR1, NR1, nia1, OsNIA1, NIA1, OsNIA2, NIA2	nitrate reductase 1		nitrate reductase apoenzyme 1, nitrate reductase 1, Nitrate reductase [NADH]1
Os04g0634400	Os04t0634400-00	S-Domain kinase-10, Response to drought in tolerant rice genotypes (Os04t0634400-00)	chr04:32273357..32276841(- strand)	SDK10	SDK10	OsSDK10	S-Domain kinase-10	S-DOMAIN KINASE 10	S-Domain kinase-10
Os04g0464100	Os04t0464100-01	Heavy metal transport/detoxification protein domain containing protein. (Os04t0464100-01)	chr04:23165556..23166329(+ strand)		HIPP20	OsHIPP20, OsaHIP20, HIP20		HEAVY-METAL-ASSOCIATED ISOPRENYLATED PLANT PROTEIN 20	heavy-metal-associated isoprenylated plant protein 20
Os06g0248500	Os06t0248500-01	E3 ubiquitin ligase, Positive regulation of resistance to M. grisea (Os06t0248500-01)	chr06:7709029..7710686(+ strand)	OsPUB39	PUB39	OsPUB39, PUB39		PLANT U-BOX-CONTAINING PROTEIN 39	plant U-box-containing protein 39, U-box protein 39, U-box-type E3 ubiquitin ligase 39
Os07g0410700	Os07t0410700-01	Similar to Ethylene-responsive element binding protein 1. (Os07t0410700-01)	chr07:12846933..12848424(- strand)		ERF86	DERF2, OsDERF2, OsERF#086, OsERF086, OsERF86, AP2/EREBP#074, AP2/EREBP74, OsERF1		ETHYLENE RESPONSE FACTOR 86	drought-responsive ethylene response factor 2, drought-responsive ERF 2, ethylene response factor 86, ethylene response factor 1, APETALA2/ethylene-responsive element binding protein 74
Os02g0593500	Os02t0593500-01,Os02t0593500-02	Low-affinity Pi transporter, UV-B tolerance, Pi homeostasis, Flavonoids homeostasis (Os02t0593500-01);Similar to Phosphate transporter 2-1. (Os02t0593500-02)	chr02:22971895..22975181(+ strand)	OsPHT2;1	PT14	OsPT14, OsPHT2;1, PHT2;1	phosphate transporter 2;1	PHOSPHATE TRANSPORTER 14	phosphate transporter 14, phosphate transporter 2;1
Os01g0359600	Os01t0359600-00	Disease resistance protein domain containing protein. (Os01t0359600-00)	chr01:14587756..14591782(- strand)
Os02g0553200	Os02t0553200-01	Thylakoid membrane-bound ascorbate peroxidase, Tolerance to bacterial blight, Response to NaCl (Os02t0553200-01)	chr02:20868385..20872077(- strand)	APX8, OsAPx8, OsAPx08, OSAPX8, APx8, OsAPX8	APX8	OsAPx8, OsAPx08, OSAPX8, APx8, OsAPX8	ASCORBATE PEROXIDASE 8, ascorbate peroxidase 8	ASCORBATE PEROXIDASE 8	ascorbate peroxidase 8
Os02g0745100	Os02t0745100-01	Aquaporin NIP III subfamily protein, Aquaporin, Silicon influx transporter, Arsenic species (As) uptake, Arsenite efflux, Selenite (Se) uptake, Water transport (Os02t0745100-01)	chr02:31266328..31269935(+ strand)	LSI1, lsi1, NIP2-1, OsNIP2;1, NIP2;1, OsLsi1	LSI1	lsi1, NIP2-1, OsNIP2;1, NIP2;1, OsLsi1, lsi(t), OsNIP2.1/OsLsi1/OsSIIT1, OsNIP2.1, NIP2.1	LOW SILICON RICE 1, low silicon rice, Low silicon rice 1, Silicon transporter LSI1, Aquaporin NIP2-1, NOD26-like intrinsic protein 2-1, Low silicon protein 1, NOD26 LIKE INTRINSIC PROTEIN 2;1	LOW SILICON RICE 1	low silicon rice, Low silicon rice 1, Silicon transporter LSI1, Aquaporin NIP2-1, NOD26-like intrinsic protein 2-1, Low silicon protein 1, NOD26 LIKE INTRINSIC PROTEIN 2;1, low Si uptake, Low Si 1
Os03g0575200	Os03t0575200-01	High-affinity potassium transporter, Maintenance of potassium homeostasis, Salt tolerance (Os03t0575200-01)	chr03:21002797..21007629(- strand)	OsHAK16	HAK16	OsHAK16	High-affinity Potassium(K+) Transporter 16	HIGH-AFFINITY POTASSIUM(K+) TRANSPORTER 16	High-affinity Potassium(K+) Transporter 16, Probable potassium transporter 16
Os04g0524600	Os04t0524600-01	Oligopeptide transporter OPT superfamily protein. (Os04t0524600-01)	chr04:26247730..26252252(+ strand)		YSL12	OsYSL12, OsYs11		YELLOW STRIP-LIKE GENE 12	rice YSL (yellow stripe-like) gene 12, Probable metal-nicotianamine transporter YSL12, Protein YELLOW STRIPE LIKE 12, yellow stripe 1-like transporter 12
Os01g0503400	Os01t0503400-01,Os01t0503400-02,Os01t0503400-03,Os01t0503400-04,Os01t0503400-05	Similar to (Rice Genome Annotation Project) metal transporter Nramp6. (Os01t0503400-01);Similar to cDNA clone:J013164K10, full insert sequence. (Os01t0503400-02);Iron and manganese transporter, Negative regulation of disease resistance to the rice blast fungus (Os01t0503400-03);Iron and manganese transporter, Target of osa-miR7695, Negative regulation of disease resistance to the rice blast fungu…	chr01:17454023..17464973(- strand)	NRAMP6, l-Nramp6, Nramp6, OsNramp6.8, s-Nramp6	NRAMP6	OsNRAMP6, Nramp6, l-NRAMP6, s-NRAMP6, OsNramp6.8, OsNramp1	Natural resistance-associated macrophage protein 6	NATURAL RESISTANCE-ASSOCIATED MACROPHAGE PROTEIN 6	BACTERIOCIDE EFFECT 6, Natural resistance-associated macrophage protein 6
Os04g0448900	Os04t0448900-01	Zeaxanthin epoxidase, Abscisic acid (ABA) biosynthesis, "Resistance to osmotic and drought stresses, seed development and dormancy", Disease resistance (Os04t0448900-01)	chr04:22369763..22376615(+ strand)	OsABA1, OsZEP	ABA1	OsABA1, Zep1, OsAba1, Aba2, OsAba2, OsZep1, Zep, OsZep, Aba1, OsABA2, Osaba1, OsZEP-1, OsZEP, OSZEP1, ZEP1, ZEP	abscisic acid-deficient 1, zeaxanthin epoxidase	ABA DEFICIENT 1	Zeaxanthin epoxidase 1, zeaxanthin epoxidase, abscisic acid-deficient 1, zeaxanthin cyclooxygenases
Os05g0102000	Os05t0102000-01	Jasmonic acid carboxyl methyltransferase, Regulation of plant development and herbivory-induced defense response, Resistance to brown planthopper (BPH) (Os05t0102000-01)	chr05:116433..118268(- strand)	OsJMT1	JMT1	OsJMT1, JAMT1, OsJAMT1	Jasmonic acid carboxyl methyltransferase 1	JASMONIC ACID CARBOXYL METHYLTRANSFERASE 1	Jasmonic acid carboxyl methyltransferase 1
Os11g0258500	Os11t0258500-00	Disease resistance protein domain containing protein. (Os11t0258500-00)	chr11:8568422..8572176(- strand)
Os11g0570000	Os11t0570000-01	Leucine-rich repeat receptor like protein, Chilling tolerance in japonica rice (Os11t0570000-01)	chr11:21297806..21301397(+ strand)	COG1			Chilling-tolerance in Gengdao/japonica rice 1
Os05g0380300	Os05t0380300-01	Similar to NBS-LRR protein (Fragment). (Os05t0380300-01)	chr05:18377097..18382814(+ strand)			A1.1-4			resistance gene analog A1.1-4
Os11g0227200	Os11t0227200-01	Similar to NBS-LRR disease resistance protein homologue. (Os11t0227200-01)	chr11:6668507..6680770(+ strand)			OsLRR			NBS-LRR disease resistance protein
Os12g0210400	Os12t0210400-01	Leucine-rich repeat_ receptor like kinase, Target of OsmiR159a.1, Negative role in plant immunity, Repression of rice resistance to Xoo infection (Os12t0210400-01)	chr12:5766036..5773224(+ strand)	RIR1	RIR1	OsLRR-RLK2, LRR-RLK2, OsRIR1	Rice Immunity Repressor 1	RICE IMMUNITY REPRESSOR 1	leucine-rich repeat and receptor-like kinase domain protein 2, Rice Immunity Repressor 1
Os04g0304200	Os04t0304200-01,Os04t0304200-02	Similar to Nonphototropic hypocotyl protein 1 (EC 2.7.1.37) (Phototropin). (Os04t0304200-01);Rice nonphototropic hypocotyl 1 (NPH1) homologue, Phototropin, Ion homeostasis, Salt stress response (Os04t0304200-02)	chr04:13641661..13654849(- strand)	PHOT2, OsPHOT2, OsNPH1b	NPH1B	PHOT2, OsPHOT2, OsNPH1b, OsAGC9, AGC9	phototropin 2, nonphototropic hypocotyl 1b	NONPHOTOTROPHIC HYPOCOTYL 1B	phototropin 2, nonphototrophic hypocotyl 1b, AGC protein kinase 9
Os09g0571200	Os09t0571200-01	C2 domain-containing protein, Salt tolerance (Os09t0571200-01)	chr09:22806006..22806996(- strand)	OsC2DP	C2DP78	OsC2DP, C2DP, OsC2DP78	C2 domain-containing protein	C2 DOMAIN-CONTAINING PROTEIN 78	C2 domain-containing protein, C2 Domain-Containing Protein 78
Os04g0583200	Os04t0583200-01	Conserved hypothetical protein. (Os04t0583200-01)	chr04:29465920..29467005(- strand)		O3L1	OsO3L1		OXS3-LIKE 1	OXIDATIVE STRESS 3-like 1, OXS3-like 1
Os02g0533300	Os02t0533300-01	Alpha-type carbonic anhydrase 1, Regulation of photosynthesis, productivity, and water use efficiency (WUE) (Os02t0533300-01)	chr02:19636276..19638854(+ strand)	OsalphaCA1, OsŒ±CA1	ALPHACA1	OsalphaCA1, alphaCA1	alpha-type carbonic anhydrase 1	ALPHA-CARBONIC ANHYDRASE 1	alpha-carbonic anhydrase 1
Os03g0319400	Os03t0319400-01,Os03t0319400-02,Os03t0319400-03	Serine/threonine protein kinase, Cold stress tolerance, Abiotic stresses (Os03t0319400-01);Similar to CBL-interacting protein kinase 3. (Os03t0319400-02);Similar to CBL-interacting protein kinase 3. (Os03t0319400-03)	chr03:11526273..11531969(- strand)	CK1, OsCK1, CIPK31, OsCIPK31, Os-CIPK3	CK1	OsCK1, CIPK31, OsCIPK31, Os-CIPK3, OsSnRK3.11, SnRK3.11	CIPK-LIKE PROTEIN 1, CBL-interacting protein kinase 31, CIPK-like protein 1	CIPK-LIKE PROTEIN 1	CBL-interacting protein kinase 31, CIPK-like protein 1, Sucrose nonfermenting-1-related protein kinase 3.11
Os01g0141000	Os01t0141000-01	AP2/ERF and B3 domain-containing protein, RAV family protein, Salt stress response, Repression of photoperiodic flowering (Os01t0141000-01)	chr01:2202278..2203787(+ strand)	AP2/EREBP129, AP2/EREBP#129, OsRAV2, RAV2, OsRAV9, OsTEM1, OsRAV9/OsTEM1	AP2/EREBP129	AP2/EREBP#129, OsRAV2, RAV2, OsRAV9/OsTEM1, OsRAV9, OsTEM1, RAV9, TEM1	APETALA2/ETHYLENE-RESPONSIVE ELEMENT BINDING PROTEIN 129, APETALA2/ethylene-responsive element binding protein 129, related to ABI3/VP1-2, RAV subfamily member 2, RELATED TO ABI3 AND VP1 9, TEM-PRANILLO1	APETALA2/ETHYLENE-RESPONSIVE ELEMENT BINDING PROTEIN 129	APETALA2/ethylene-responsive element binding protein 129, related to ABI3/VP1-2, RAV subfamily member 2, TEMPRANILLO1
Os05g0110100	Os05t0110100-01,Os05t0110100-02	Heat shock protein DnaJ, cysteine-rich domain domain containing protein. (Os05t0110100-01);Heat shock protein DnaJ, cysteine-rich domain domain containing protein. (Os05t0110100-02)	chr05:542178..542952(+ strand)
Os03g0124000	Os03t0124000-01	Homeodomain transcription factor, Homeobox protein, Positive regulation of drought response (Os03t0124000-01)	chr03:1394429..1400133(+ strand)	OsHB22	HB22	OsHB22	homeobox protein 22	HOMEOBOX PROTEIN 22	homeobox protein 22, homeodomain transcription factor OsHB22
Os02g0506600	Os02t0506600-01	Heat shock protein DnaJ, cysteine-rich domain domain containing protein. (Os02t0506600-01)	chr02:18059135..18059700(+ strand)
Os06g0316000	Os06t0316000-01	Short-chain peptide-encoding gene, Disease resistance, Drought tolerance (Os06t0316000-01)	chr06:12194751..12195839(+ strand)	Os2H16		Os2H16, 2H16
Os06g0141200	Os06t0141200-01	Putative zinc finger protein, Negative regulation of salt stress response (Os06t0141200-01)	chr06:2162738..2165150(- strand)	OsZFP1		OsZFP1, SRZ3	zinc finger protein No.1		zinc finger protein 1, stress repressive zinc finger protein 3
Os06g0708400	Os06t0708400-01	Cyclophilin, Cold tolerance (Os06t0708400-01)	chr06:29971111..29972973(+ strand)	CYP19-4, OsCYP19-4, OsCYP-16, OsCYP19-3	CYP19-4	OsCYP19-4, OsCYP-16, OsCYP19-3, OsCYP19-4.1, OsCYP19-4.2, OsCYP19-4.3, OsCYP19-4.4, OsCYP19-4.5, OsCYP19-4.6, OsCYP19-4.7, OsCYP19-4.8	CYCLOPHILIN 19-4, cyclophilin 19-4, cyclophilin 16	CYCLOPHILIN 19-4	cyclophilin 19-4, cyclophilin 16
Os11g0216100	Os11t0216100-01	Similar to Heat shock protein binding protein. (Os11t0216100-01)	chr11:6065311..6066797(- strand)						rice DJC75 homolog
Os12g0437800	Os12t0437800-01	Protease inhibitor, MG1 (M. GRAMINICOLA-RESISTANCE GENE 1)-mediated nematode resistance, MG1 is absent from Nipponbare (Susceptible) (Os12t0437800-01)	chr12:14411366..14412019(- strand)	MGBP1	SCI1	Sci1, PR6, OsSci1, OsPR6	MG1-BINDING PROTEIN 1	SUBTILISIN/CHYMOTRYPSIN INHIBITOR 1	pathogenesis-related 6, Subtilisin/chymotrypsin inhibitor 1
Os07g0106900	Os07t0106900-01	Plant disease resistance response protein family protein. (Os07t0106900-01)	chr07:383519..384235(+ strand)
Os02g0731200	Os02t0731200-01	MADS-box transcription factor, Cold tolerance, Control of tillering (Os02t0731200-01)	chr02:30456666..30462759(+ strand)	OsMADS57	MADS57	OsMADS57, MADS-57	MADS-box transcription factor 57	MADS BOX GENE 57	MADS box gene57, MADS-box transcription factor 57
Os02g0677300	Os02t0677300-02	Typical CBF/DREB1 transcription factor, Dehydration-responsive element binding protein 1G, Cold stress tolerance, Positive regulation of heat, salt and drought tolerance (Os02t0677300-02)	chr02:27652935..27654206(+ strand)	OsDREB1G	DREB1G	OsDREB1G, OsERF025, OsERF#025, OsERF25, ERF25, AP2/EREBP#138, AP2/EREBP138, OsDREB1I	Dehydration-responsive element-binding protein 1G	DEHYDRATION-RESPONSIVE ELEMENT-BINDING PROTEIN 1G	Dehydration-responsive element-binding protein 1G, ethylene response factor 25, APETALA2/ethylene-responsive element binding protein 138
Os04g0524500	Os04t0524500-01	Oligopeptide transporter OPT superfamily protein. (Os04t0524500-01)	chr04:26236705..26240648(- strand)		YSL13	OsYSL13, OsYs12		YELLOW STRIP-LIKE GENE 13	rice YSL (yellow stripe-like) gene 13, Probable metal-nicotianamine transporter YSL13, Protein YELLOW STRIPE LIKE 13, yellow stripe 1-like transporter 13
Os03g0830500	Os03t0830500-01	FW2.2-like (FWL) family protein, Regulation of cadmium and micronutrient metal accumulation (Os03t0830500-01)	chr03:34883520..34884578(- strand)	OsFWL7	FWL7	OsFWL7, PGPS/D12, PGPS, D12	FW2.2-like 7	FRUIT-WEIGHT2.2-LIKE 7	FW2.2-like 7
Os07g0628500	Os07t0628500-01,Os07t0628500-02	bHLH transcription factor, Cold stress response (Os07t0628500-01);Basic helix-loop-helix dimerisation region bHLH domain containing protein. (Os07t0628500-02)	chr07:26039699..26042226(- strand)	OsbHLH1, OsbHLH062	BHLH1	OsbHLH1, bHLH1, OsbHLH062, bHLH062, bHLH62	basic Helix-Loop-Helix protein 1, bHLH-like 1	BASIC HELIX-LOOP-HELIX PROTEIN 1	basic Helix-Loop-Helix protein 1, basic helix-loop-helix protein 062
Os01g0516200	Os01t0516200-00	Similar to Stress-responsive protein. (Os01t0516200-00)	chr01:18259513..18267127(+ strand)
Os02g0764500	Os02t0764500-01,Os02t0764500-02	Light-harvesting chlorophyll a/b-binding (LHC) protein, Ortholog of AtLhca5, Blast resistance (Os02t0764500-01);Similar to chlorophyll a-b binding protein 4. (Os02t0764500-02)	chr02:32199542..32201608(- strand)	OsLhca5	LHCA5	OsLhca5	light-harvesting chlorophyll a/b-binding protein a5	LIGHT-HARVESTING CHLOROPHYLL A/B-BINDING PROTEIN A5	light-harvesting chlorophyll a/b-binding protein a5
Os07g0693800	Os07t0693800-01,Os07t0693800-02	Omega-3 fatty acid desaturase, Acclimation to low-temperature stress, Defense response (Os07t0693800-01);Similar to Plastid omega-3 fatty acid desaturase (Fragment). (Os07t0693800-02)	chr07:29531284..29534119(+ strand)	FAD8, OsFAD8, Osfad8	FAD8	OsFAD8, Osfad8	OMEGA-3 FATTY ACID DESATURASE 8, w-3 fatty acid desaturase-8, chloroplast omega-3 fatty acid desaturase 8	OMEGA-3 FATTY ACID DESATURASE 8	w-3 fatty acid desaturase-8, chloroplast omega-3 fatty acid desaturase 8
Os03g0707200	Os03t0707200-01	Chloroplast precursor protein, Heat tolerance (Os03t0707200-01)	chr03:28470552..28473673(+ strand)	TT3.2	TT3.2	OsTT3.2	Thermo-tolerance 3.2	THERMO-TOLERANCE 3.2	Thermo-tolerance 3.2
Os03g0667100	Os03t0667100-01,Os03t0667100-02,Os03t0667100-03	Rice NPR1 paralog 3, Disease resistance (Os03t0667100-01);Paralog of Non Expressor of PR genes 1 (OsNPR1), Bacterial blight resistance (Os03t0667100-02);Similar to BTB/POZ domain containing protein, expressed. (Os03t0667100-03)	chr03:26259737..26267256(- strand)	OsNPR3.1, OsNPR3, OsNH3, OsNPR3.3	NH3	OsNPR3, OsNH3, NPR3, OsNPR3.1, OsNPR3.2, OsNPR3.3, OsBTBA4, BTBA4	Non Expressor of PR genes 3.1, Non Expressor of PR genes 3.3	NPR1 HOMOLOG 3	NPR1-like gene 3, NPR1 homolog 3, NPR1 paralog 3, BTB-type E3 ubiquitin ligase A4
Os02g0731700	Os02t0731700-01,Os02t0731700-02	CCT domain domain containing protein. (Os02t0731700-01);CONSTANS (CO)-like protein, Regulation of leaf senescence and drought resistance (Os02t0731700-02)	chr02:30473739..30475800(- strand)	OsK, Ghd2	BBX8	OsBBX8, OsK, OsCCT09, OsGhd2, OsK/Ghd2, CCT09, Ghd2	Grain number, plant height, and heading date2	B-BOX-CONTAINING PROTEIN 8	B-box-containing protein 8, CCT domain-containing gene 9, CCT (CO, CO-LIKE and TOC1) domain protein 9, CCT domain protein 9, "Grain number, plant height, and heading date2", CONSTANS-like 1 protein
Os04g0634500	Os04t0634500-01	Protein kinase-like, Response to drought in tolerant genotypes (Os04t0634500-01)	chr04:32278194..32281408(- strand)	OsRLCK166	RLCK166	OsRLCK166		RECEPTOR-LIKE CYTOPLASMIC KINASE 166	Receptor-like Cytoplasmic Kinase 166
Os04g0603200	Os04t0603200-01,Os04t0603200-03	Microtubule-associated RING finger protein, Salt tolerance (Os04t0603200-01);Similar to OSIGBa0118P15.2 protein. (Os04t0603200-03)	chr04:30439475..30442817(- strand)	OsRMT1	RMT1	OsRMT1, OsRING362, RING362	RING finger protein with microtubule-targeting domain 1	RING FINGER PROTEIN WITH MICROTUBULE-TARGETING DOMAIN 1	RING finger protein with microtubule-targeting domain 1, RING-type E3 ubiquitin ligase 362
Os04g0612500	Os04t0612500-01,Os04t0612500-02,Os04t0612500-03	Similar to 36.4 kDa proline-rich protein. (Os04t0612500-01);Similar to Prolin rich protein. (Os04t0612500-02);Hybrid proline-rich protein, Tolerance to multiple stresses (Os04t0612500-03)	chr04:31061682..31062703(+ strand)	OsHyPRP16		OsHyPRP16, HyPRP16	Hybrid proline-rich protein 16		Hybrid Proline-Rich Protein 16
Os01g0615050	Os01t0615050-01	Chymotrypsin inhibitor, Drought resistance (Os01t0615050-01)	chr01:24390875..24391711(- strand)	OCPI1	OCPI1	OsCPI1, CPI1	chymotrypsin inhibitor-like 1	O. SATIVA CHYMOTRYPSIN INHIBITOR-LIKE 1	Oryza sativa chymotrypsin inhibitor-like 1, CHYMOTRYPSIN INHIBITOR-LIKE 1
Os08g0155900	Os08t0155900-01	Pathogen-induced defense-responsive protein, Negative regulation of disease resistance (Os08t0155900-01)	chr08:3242807..3243431(+ strand)	OsDR10	DR10	OsDR10	defense-responsive gene 10, OsDR10-NipponbareA	PATHOGEN-INDUCED DEFENSE-RESPONSIVE PROTEIN 10	defense-responsive gene 10, pathogen-induced defense-responsive protein 10
Os03g0129300	Os03t0129300-01,Os03t0129300-02	Œ≤ subunit of glyceraldehyde-3-phosphate dehydrogenase, Tolerance to low light stress, Contribution to the aroma phenotype (Os03t0129300-01);Similar to cDNA clone:J013118G18, full insert sequence. (Os03t0129300-02)	chr03:1662306..1665491(+ strand)	OsGAPB, OsGAPDHB		GADPH, OsGAPDHB, GAPDHB, OsGAPB, GAPB	Œ≤ subunit of glyceraldehyde-3-phosphate dehydrogenase, chloroplastic glyceraldehyde-3-phosphate dehydrogenase B		glyceraldehyde-3-phosphate dehydrogenase, chloroplastic glyceraldehyde-3-phosphate dehydrogenase B, chloroplastic GAPDH B subunit, beta subunit of glyceraldehyde-3-phosphate dehydrogenase, beta subunit of GAPDH
Os07g0686800	Os07t0686800-01,Os07t0686800-02	Similar to Serine/threonine protein kinase-like. (Os07t0686800-01);Receptor-like cytoplasmic kinase 241, Regulation of ABA synthesis, ABA and salt-stress response (Os07t0686800-02)	chr07:29179661..29181610(+ strand)	OsRLCK241	RLCK241	OsRLCK241, PTK11, OsPTK11	Receptor-like cytoplasmic kinase 241	RECEPTOR-LIKE CYTOPLASMIC KINASE 241	Receptor-like Cytoplasmic Kinase 241, Protein Tyrosine Kinase 11
Os07g0273900	Os07t0273900-01	Disease resistance protein domain containing protein. (Os07t0273900-01)	chr07:10173157..10176751(+ strand)
Os11g0242400	Os11t0242400-01	Light-harvesting chlorophyll a/b-binding (LHC) protein, Ortholog of AtPsb33, Blast resistance (Os11t0242400-01)	chr11:7639863..7642949(- strand)	OsPsb33	PSB33	OsPsb33	photosystem II protein 33	PHOTOSYSTEM II PROTEIN 33	photosystem II protein 33
Os11g0213800	Os11t0213800-01	Similar to NBS-LRR disease resistance protein homologue (Fragment). (Os11t0213800-01)	chr11:5916975..5919022(- strand)
Os02g0579800	Os02t0579800-01	Similar to Fw2.2. (Os02t0579800-01)	chr02:22311834..22313012(- strand)		FWL2	OsFWL2, OsPCR1, PCR1		FRUIT-WEIGHT2.2-LIKE 2	FW2.2-like 2, plant cadmium resistance protein 1
Os03g0782500	Os03t0782500-01	Phytochrome-interacting factor-like bHLH protein, Stress-responsive transcription factor, Regulator of reduced internode elongation under drought conditions (Os03t0782500-01)	chr03:32432551..32435839(+ strand)	PIL13, OsPIL1, OsPIL13, OsbHLH152	PIL13	OsPIL1, OsPIL13, OsbHLH152, bHLH152, PIF7, OsPIF7, OsPIF4, PIF4, OsPIF1	phytochrome-interacting factor-like protein 1, PIF-like gene 1, PHYTOCHROME INTERACTING FACTOR-LIKE 13, basic helix-loop-helix protein 152		phytochrome-interacting factor-like protein 1, PIF-like gene 1, PHYTOCHROME INTERACTING FACTOR-LIKE 13, basic helix-loop-helix protein 152, Phytochrome-interacting factor 7
Os11g0559200	Os11t0559200-00	Protein kinase, core domain containing protein. (Os11t0559200-00)	chr11:20802978..20806262(+ strand)		XA21	Xa21*, Xa21, OsXA21		XANTHOMONAS ORYZAE PV. ORYZAE RESISTANCE 21	Xanthomonas oryzae pv. oryzae resistance 21, Xanthomonas campestris pv. oryzae resistance-21, Xanthomonas oryzae pv. oryzae resistance-21, Xanthomonas resistance 21
Os06g0287700	Os06t0287700-01,Os06t0287700-02,Os06t0287700-03	Similar to NBS-LRR disease resistance protein homologue (Fragment). (Os06t0287700-01);Non-protein coding transcript. (Os06t0287700-02);Similar to Nbs-lrr disease resistance protein (Fragment). (Os06t0287700-03)	chr06:10445137..10451095(+ strand)						Pi2/9 homolog
Os03g0738400	Os03t0738400-01,Os03t0738400-02,Os03t0738400-03	Serine hydroxymethyltransferase, Regulatory function in photorespiration, Regulation of chilling tolerance (Os03t0738400-01);Similar to Serine hydroxymethyltransferase. (Os03t0738400-02);Similar to Serine hydroxymethyltransferase. (Os03t0738400-03)	chr03:30299613..30304241(+ strand)	OsSHM1, OsSHMT1, OsCDM1, OsSHMT	SHMT1	OsSHM1, SHM1, OsSHMT1, CDM1, OsCDM1, OsSHTM3, SHTM3, OsSHMT, SHMT	serine hydroxymethyltransferase 1, chlorophyll-deficient mutant 1	SERINE HYDROXYMETHYLTRANSFERASE 1	serine hydroxymethyltransferase 1, chlorophyll-deficient mutant 1, serine hydroxymethyltransferase-3
Os03g0178100	Os03t0178100-00	Similar to Copper-translocating P-type ATPase family protein, expressed. (Os03t0178100-00)	chr03:4120367..4126939(- strand)		HMA8	OsHMA6, osHMA8, HMA6, OsHMP20, HMP20		HEAVY METAL ATPASE 8	heavy metal ATPase 6, heavy metal ATPase 8, heavy metal P-Type ATPase 8, Heavy metal-associated protein 20
Os10g0163040	Os10t0163040-01,Os10t0163040-02	CC-NB-LRR protein, Mediation of disease resistance (Os10t0163040-01);Similar to Blast resistance protein. (Os10t0163040-02)	chr10:4262515..4266433(+ strand)	OsRLR1	RLR1	OsRLR1	RPM1-like resistance gene 1	RPM1-LIKE RESISTANCE GENE 1	RPM1-like resistance gene 1
Os02g0575500	Os02t0575500-01,Os02t0575500-02	Abc1 kinase family protein, Tolerance to dark-induced stress, Regulation of dark-induced senescence (Os02t0575500-01);Similar to ATATH13. (Os02t0575500-02)	chr02:22077489..22085057(+ strand)	OsABC1-2		OsABC1-2, OsAbc1-2			ABC1 domain-containing gene 2
Os10g0529500	Os10t0529500-01	Tau class glutathione S-transferase, Heavy metal and drought stress tolerance (Os10t0529500-01)	chr10:20595069..20596048(+ strand)	OsGSTU30	GSTU30	OsGSTU30	tau class glutathione S-transferase 30	TAU GLUTATHIONE S-TRANSFERASE 30
Os12g0552400	Os12t0552400-01	Rossmann-like alpha/beta/alpha sandwich fold domain containing protein. (Os12t0552400-01)	chr12:22427863..22429178(- strand)		USP43	OsUSP43		UNIVERSAL STRESS PROTEIN 43	universal stress protein 43
Os03g0656900	Os03t0656900-01	Plastid RNA-binding protein, Regulation of chloroplast RNA metabolism, Early chloroplast development under cold stress (Os03t0656900-01)	chr03:25627120..25631135(+ strand)	NUS1, V1, V1	V1	v1, NUS1, OsV1, OsNUS1	VIRESCENT 1, nuclear undecaprenyl pyrophosphate synthase 1, virescent-1	VIRESCENT 1	virescent1, virescent 1, virescent-1, nuclear undecaprenyl pyrophosphate synthase 1
Os11g0137300	Os11t0137300-01,Os11t0137300-02	Armadillo-type fold domain containing protein. (Os11t0137300-01);Similar to HEAT repeat family protein, expressed. (Os11t0137300-02)	chr11:1723822..1735147(- strand)
Os10g0421800	Os10t0421800-01	Pentatricopeptide repeat (PPR) protein, Chloroplast development under cold stress (Os10t0421800-01)	chr10:14897142..14900931(- strand)	TCD10	TCD10	OsTCD10	thermo-sensitive chlorophyll-deficient 10	THERMO-SENSITIVE CHLOROPHYLL-DEFICIENT 10	thermo-sensitive chlorophyll-deficient 10
Os02g0684400	Os02t0684400-01	Similar to OXS3 (OXIDATIVE STRESS 3). (Os02t0684400-01)	chr02:27989526..27990398(- strand)		OXS3	OsOXS3		OXIDATIVE STRESS 3
Os03g0198300	Os03t0198300-01,Os03t0198300-02	Heat shock protein DnaJ, N-terminal domain containing protein. (Os03t0198300-01);Heat shock protein DnaJ, N-terminal domain containing protein. (Os03t0198300-02)	chr03:5161642..5166608(+ strand)			OsDjC25			DnaJ domain protein C25
Os01g0130200	Os01t0130200-00	Hypothetical conserved gene. (Os01t0130200-00)	chr01:1685427..1685810(- strand)		NRR	OsNRR, OsNRR1, NRR1		NEGATIVE REGULATOR OF RESISTANCE	negative regulator of resistance
Os04g0659100	Os04t0659100-01,Os04t0659100-02,Os04t0659100-03	Chloroplastic glutamine synthetase, Reassimilation of the ammonia generated by photorespiration, Salt tolerance (Os04t0659100-01);Similar to Isoform 2 of Glutamine synthetase, chloroplastic. (Os04t0659100-02);Glutamine synthetase shoot isozyme, chloroplast precursor (EC 6.3.1.2) (Glutamate--ammonia ligase) (Clone lambda-GS31). (Os04t0659100-03)	chr04:33624428..33631025(- strand)	OsGLN2, RGS31, OsGS2	GS2	OsGS2, GLN2, OsGLN2, RGS31, OsRGS31	glutamine synthetase 2	GLUTAMINE SYNTHETASE 2	Glutamine synthetase, chloroplastic, plastidic/chloroplastic glutamine synthase, glutamine synthetase 2, "Glutamate:ammonia ligase delta, chloroplast", chloroplastic gluthamine synthetase 2
Os09g0467200	Os09t0467200-01	Tau class glutathione transferase, Response to abiotic stresses (Os09t0467200-01)	chr09:17747275..17748705(+ strand)	OsGSTU17	GSTU17	OsGSTU17, OsGST23, GST23		TAU GLUTATHIONE S-TRANSFERASE 17	glutathione S-transferase 17, Glutathione S-transferase 23
Os01g0170600	Os01t0170600-01,Os01t0170600-02	Hypothetical conserved gene. (Os01t0170600-01);UspA domain containing protein. (Os01t0170600-02)	chr01:3645508..3650691(+ strand)			OsUSP1, USP1			universal stress protein 1
Os11g0242800	Os11t0242800-01	Light-harvesting complex II protein, Light-dependent rice blast resistance (Os11t0242800-01)	chr11:7659701..7662180(+ strand)	LHCB5	CP26	ASCAB9-A, OsCP26, Lhcb5, LHCB5, OsLHCB5	light-harvesting complex II protein LHCB5	LIGHT-HARVESTING PROTEIN CP26	light-harvesting protein ASCAB9-A, PSII CP26, PSII Lhcb5, light-harvesting complex II protein LHCB5
Os07g0173300	Os07t0173300-01	PHD-finger domain-containing protein, Positive regulation of cold tolerance at the booting stage (Os07t0173300-01)	chr07:3859755..3868364(+ strand)	qCTB7			Cold tolerance at the booting stage 7
Os08g0463900	Os08t0463900-01	Heat shock protein DnaJ, cysteine-rich region domain containing protein. (Os08t0463900-01)	chr08:22772976..22775044(+ strand)
Os08g0191900	Os08t0191900-01	P-type pentatricopeptide repeat protein, Chloroplast RNA splicing, Regulation of chloroplast development under low-temperature conditions (Os08t0191900-01)	chr08:5384447..5388799(+ strand)	CDE4			chlorophyll deficient 4
Os10g0552400	Os10t0552400-01	U-box E3 ubiquitin ligase, Drought tolerance (Os10t0552400-01)	chr10:21679094..21681430(+ strand)	OsPUB67	PUB67	OsPUB67, PUB67		PLANT U-BOX-CONTAINING PROTEIN 67	plant U-box-containing protein 67, U-box protein 67, U-box-type E3 ubiquitin ligase 67
Os03g0117100	Os03t0117100-01,Os03t0117100-02	Peroxisomal protein, Response to salt and low nitrogen stresses (Os03t0117100-01);Peroxisomal biogenesis factor 11 family protein. (Os03t0117100-02)	chr03:958129..960101(- strand)	PEX11-1, OsPEX11-1	PEX11-1	OsPEX11-1, OsPEX11	PEROXIN 11-1, Peroxisomal membrane protein 11-1, Peroxin-11-1	PEROXIN 11-1	Peroxisomal membrane protein 11-1, Peroxin-11-1, peroxisomal biogenesis factor 11, peroxisomal biogenesis factor 11-1
Os11g0606500	Os11t0606500-01	Similar to NB-ARC domain containing protein, expressed. (Os11t0606500-01)	chr11:23409062..23413029(+ strand)		RPM1	OsRPM1, RPM-1		DISEASE RESISTANCE PROTEIN RPM1	disease resistance protein RPM1
Os06g0559400	Os06t0559400-01,Os06t0559400-02	Conserved hypothetical protein. (Os06t0559400-01);Conserved hypothetical protein. (Os06t0559400-02)	chr06:21372400..21374077(+ strand)		O3L2	OsO3L2		OXS3-LIKE 2	OXIDATIVE STRESS 3-like 2, OXS3-like 2
Os09g0369400	Os09t0369400-01	Trehalose-6-phosphate phosphatase, Anaerobic germination tolerance (Os09t0369400-01)	chr09:12251875..12254061(+ strand)	OsTPP7	TPP7	OsTPP7	trehalose-6-phosphate phosphatase 7	TREHALOSE-6-PHOSPHATE PHOSHPHATASE 7	trehalose-6-phosphate phosphatase 7
Os02g0651300	Os02t0651300-01,Os02t0651300-02	Ortholog of the cauliflower Orange gene, Carotenoid accumulation, Regulation of tiller number, Negative role in salt and cold tolerance (Os02t0651300-01);Similar to OR. (Os02t0651300-02)	chr02:26248643..26251980(- strand)	OsOR	OR	Osor	ORANGE	ORANGE	Orange, orange-colored
Os03g0122300	Os03t0122300-01,Os03t0122300-02	Flavanone 3-hydroxylase, Salicylic acid hydroxylase 1, Positive regulation of flavonoid biosynthesis, Resistance to brown planthopper (BPH) (Os03t0122300-01);Similar to Oxidoreductase, 2OG-Fe oxygenase family protein, expressed. (Os03t0122300-02)	chr03:1235460..1244932(- strand)	OsF3H, OsSAH1	2ODD2	FLS, 2-ODD2, Os2-ODD2, Os2ODD2, OsF3H, F3H, F3H2, OsF3H2, OsF3H03g, F3H03g, OsSAH1, SAH1, OsF3H1, F3H1	flavanone 3-hydroxylase, salicylic acid hydroxylase 1, SA hydroxylase 1	2-OXOGLUTARATE-DEPENDENT DIOXYGENASE 2	flavonol synthase, 2-oxoglutarate-dependent dioxygenase 2, flavanone 3-hydroxylase, SA hydroxylase 1, salicylic acid hydroxylase 1
Os09g0455300	Os09t0455300-01	Basic helix-loop-helix (bHLH) transcription factor, Control of root thickness and root length, Response to abiotic stresses (Os09t0455300-01)	chr09:17132211..17133470(+ strand)	OsbHLH120, qRT9	BHLH120	OsbHLH120, bHLH120	basic helix-loop-helix protein 120	BASIC HELIX-LOOP-HELIX PROTEIN 120	basic helix-loop-helix protein 120
Os01g0720700	Os01t0720700-01	Serine acetyltransferase 1, Hub protein regulated by cross-talk of JA, ABA and auxin hormones, Salt stress response (Os01t0720700-01)	chr01:30042527..30043938(+ strand)	OsSAT1;1	SAT1;1	OsSAT, SAT, OsSAT1;1	serine acetyltransferase 1;1	SERINE ACETYLTRANSFERASE 1;1	serine acetyl transferase, serine acetyltransferase 1;1
Os03g0602600	Os03t0602600-01	PfkB family fructokinase, WLP2 paralog, Chloroplast biogenesis and plant growth, Protection of chloroplasts under heat stress (Os03t0602600-01)	chr03:22547535..22552000(+ strand)	HSA1, OsFLN2, HSA1/OsFLN2	HSA1	OsHSA1, OsFLN2, FLN2, HSA1/OsFLN2	heat-stress sensitive albino 1, fructokinase-like protein 2	HEAT-STRESS SENSITIVE ALBINO 1	fructokinase-like 2, heat-stress sensitive albino 1
Os03g0244000	Os03t0244000-01,Os03t0244000-02	Heat shock protein DnaJ, cysteine-rich region domain containing protein. (Os03t0244000-01);Heat shock protein DnaJ, cysteine-rich region domain containing protein. (Os03t0244000-02)	chr03:7615918..7618902(+ strand)
Os01g0104600	Os01t0104600-01,Os01t0104600-02	Homolog of Arabidopsis DE-ETIOLATED1 (DET1), Modulation of the ABA signaling pathway and ABA biosynthesis, Regulation of chlorophyll content (Os01t0104600-01);Similar to Light-mediated development protein DET1 (Deetiolated1 homolog) (tDET1) (High pigmentation protein 2) (Protein dark green). (Os01t0104600-02)	chr01:248828..256872(- strand)	OsDET1	DET1	OsDET1	DE-ETIOLATED1	DE-ETIOLATED1
Os02g0823100	Os02t0823100-01	Plasma membrane intrinsic protein, Promotion of plant tolerance to water deficit and growth (Os02t0823100-01)	chr02:35349673..35351221(+ strand)	OsPIP1;3	PIP1;3	OsPIP1;3. PIP1.3, PIP1-3, RWC3, RWC-3, OsPIP1-3	plasma membrane intrinsic protein 1;3	PLASMA MEMBRANE INTRINSIC PROTEIN 1;3	Aquaporin PIP 1.3, Aquaporin PIP 1-3, Plasma membrane intrinsic protein 1-3, Water channel protein RWC3, Aquaporin RWC3
Os03g0701000	Os03t0701000-01,Os03t0701000-02	Similar to HEAT repeat family protein, expressed. (Os03t0701000-01);Similar to cDNA clone:J013135O16, full insert sequence. (Os03t0701000-02)	chr03:28128716..28137109(+ strand)
Os03g0389100	Os03t0389100-01	Metacaspase 8, Response to abiotic and biotic stresses (Os03t0389100-01)	chr03:15567899..15572135(- strand)	OsMC8	MC8	OsMC8	Metacaspase 8	METACASPASE 8	Metacaspase 8
Os11g0629550	Os11t0629550-00	Similar to Disease resistance protein RPM1 homolog. (Os11t0629550-00)	chr11:24663927..24666765(+ strand)
Os04g0444800	Os04t0444800-01,Os04t0444800-02	Ferric reductase oxidase, Fe homeostasis, Salt stress response (Os04t0444800-01);Ferric reductase-like transmembrane component family protein. (Os04t0444800-02)	chr04:22182599..22186919(+ strand)	OsFRO1, OsFRO7		OsFRO7, FRO7, OsFRO1, FRO1	Ferric reductase oxidase 1, ferric reductase oxidase 7		ferric reductase oxidase 7
Os01g0667600	Os01t0667600-01	Similar to GTP-binding protein. (Os01t0667600-01)	chr01:27301548..27302922(+ strand)		RAB11C1	OsRab11C1		RESPONSIVE TO ABA GENE 11C1	small GTP-binding protein OsRab11C1
Os03g0413000	Os03t0413000-01	Nuclear factor Y (NF-Y) transcription factor B8, CCAAT box binding factor, Heme-associated protein 3I, Drought stress response (Os03t0413000-01)	chr03:17085270..17086334(+ strand)	OsNF-YB8, HAP3I	HAP3I	OsHAP3I, NF-YB, CBF-A, NF-YB8, OsNF-YB8, NFYB8	Nuclear factor Y subunit B8, heme-associated protein 3I	HAP3I SUBUNIT OF CCAAT-BOX BINDING COMPLEX	NUCLEAR FACTOR-Y subunit B8, NUCLEAR FACTOR-Y subunit NF-YB8, NF-YB subunit 8, NF-YB family 8
Os02g0707100	Os02t0707100-01,Os02t0707100-02	Monodehydroascorbate reductase, Negative regulation of tolerance to heat stress (Os02t0707100-01);Similar to Monodehydroascorbate reductase (Fragment). (Os02t0707100-02)	chr02:29229969..29234195(- strand)	OsMDHAR4, OsMDAR2, OsMDHAR2	MDHAR2	OsMDAR2, OsMDHAR2, MDAR2, OsMDHAR4, MDHAR4	monodehydroascorbate reductase 4, Monodehydroascorbate reductase 2	MONODEHYDROASCORBATE REDUCTASE 2	monodehydroascorbate reductase 2, Monodehydroascorbate reductase 4
Os02g0776400	Os02t0776400-01	Nuclear factor Y (NF-Y) transcription factor A11, CCAAT box binding factor, Heme-associated protein, Drought and salt stress response (Os02t0776400-01)	chr02:32794229..32798340(- strand)	OsNF-YA11	HAP2K	OsHAP2K, NF-YA11, OsNF-YA11, NFYA11	Nuclear factor Y subunit A11	HAP2 SUBUNIT OF CCAAT-BOX BINDING COMPLEX	NUCLEAR FACTOR-Y subunit A11, NUCLEAR FACTOR-Y subunit NF-YA11, NF-YA transcription factor 11, NF-YA subunit 11, NF-YA family 11
Os08g0398400	Os08t0398400-01	Hypersensitive induced reaction protein, Bacterial pathogen resistance (Os08t0398400-01)	chr08:19011905..19015935(+ strand)	OsHIR1, OsHSI1	HIR1	OsHIR1, OsHSI1	hypersensitive-induced reaction protein 1	HYPERSENSITIVE-INDUCED REACTION PROTEIN 1	hypersensitive-induced reaction protein 1
Os06g0608800	Os06t0608800-01,Os06t0608800-02,Os06t0608800-03,Os06t0608800-04	RING-type E3 ubiquitin ligase, Positive regulation of basal resistance against M. oryzae (Os06t0608800-01);Zinc finger, RING/FYVE/PHD-type domain containing protein. (Os06t0608800-02);Similar to Copine-1. (Os06t0608800-03);Zinc finger, RING/FYVE/PHD-type domain containing protein. (Os06t0608800-04)	chr06:24229354..24234690(- strand)	OsRGLG5	RING84	OsRING84, OsvWA20, vWA20	RING-type ligase 5	RING-TYPE E3 UBIQUITIN LIGASE 84	RING-type E3 ubiquitin ligase 84, von Willebrand factor A20
Os01g0777700	Os01t0777700-00	Similar to acid phosphatase/ oxidoreductase/ transition metal ion binding. (Os01t0777700-00)	chr01:32910354..32925363(- strand)
Os11g0113700	Os11t0113700-01,Os11t0113700-02	Serine/threonine protein kinase, Abiotic stresses (Os11t0113700-01);Serine/threonine protein kinase, Microbe-assosiated molecular pattern (MAMP)-induced defense signaling pathway (Os11t0113700-02)	chr11:630585..633622(- strand)	CIPK15, OsCIPK15	CIPK15	OsCIPK15, OsSnRK3.31, SnRK3.31	CALCINEURIN B-LIKE PROTEIN-INTERACTING PROTEIN KINASE 15, CBL-interacting protein kinase 15, Oryza sativa calcineurin B-like (CBL) protein-interacting protein kinase 15	CALCINEURIN B-LIKE PROTEIN-INTERACTING PROTEIN KINASE 15	CBL-interacting protein kinase 15, Sucrose nonfermenting-1-related protein kinase 3.31, Calcineurin B-like protein-interacting protein kinase 15
Os06g0690700	Os06t0690700-01,Os06t0690700-02	Similar to Potential cadmium/zinc-transporting ATPase HMA1 (EC 3.6.3.3) (EC 3.6.3.5). (Os06t0690700-01);Similar to HMA1 (Heavy metal ATPase 1); copper-exporting ATPase. (Os06t0690700-02)	chr06:28789036..28797545(- strand)		HMA1	OsHMA1, osHMA1		HEAVY METAL ATPASE 1	heavy metal ATPase 1, heavy metal P-Type ATPase 1
Os11g0211300	Os11t0211300-01	Similar to NBS-LRR disease resistance protein homologue (Fragment). (Os11t0211300-01)	chr11:5777015..5787839(- strand)
Os12g0210300	Os12t0210300-01	Zeta class glutathione transferase, Cold tolerance (Os12t0210300-01)	chr12:5760537..5763699(+ strand)	OsGSTZ2	GSTZ2	OsGSTZ2, GSTZ-2		ZETA GLUTATHIONE S-TRANSFERASE 2	glutathione S-transferase2, glutathione S-transferase 2, Glutathione S-transferase (GSTZ)-2, Glutathione S-transferase-2, glutathione transferase Z2
Os09g0486500	Os09t0486500-02	A20/AN1 zinc-finger protein, Response to multiple biotic stresses, Regulation of abiotic stress responses (Os09t0486500-02)	chr09:18760705..18761574(+ strand)	SAP1, Osi-SAP1, ISAP1, OsiSAP1, OSISAP1, OsSAP1	SAP1	Osi-SAP1, ISAP1, OsiSAP1, OSISAP1, OsSAP1	STRESS ASSOCIATED PROTEIN GENE 1, rice (indica) stress associated protein gene1, Zinc finger A20 and AN1 domain-containing stress-associated protein 1, Multiple stress-responsive zinc finger protein ISAP1, O. sativa subspecies indica stress-associated protein 1, stress-associated protein 1	STRESS ASSOCIATED PROTEIN GENE 1	rice (indica) stress associated protein gene1, Zinc finger A20 and AN1 domain-containing stress-associated protein 1, Multiple stress-responsive zinc finger protein ISAP1, O. sativa subspecies indica stress-associated protein 1, stress-associated protein 1
Os04g0401700	Os04t0401700-01,Os04t0401700-02,Os04t0401700-03	Potassium transporter, Potassium mediated growth, Salt tolerance (Os04t0401700-01);Similar to Isoform 2 of Potassium transporter 1. (Os04t0401700-02);Potassium transporter 1 (OsHAK1). Splice isoform 2. (Os04t0401700-03)	chr04:19886674..19892355(+ strand)	HAK1, OsHAK1	LCS	OsHAK1, HAK1	HIGH-AFFINITY POTASSIUM(K+) TRANSPORTER 1, High-affinity Potassium(K+) Transporter 1, Potassium transporter 1	LOW CS ACCUMULATION	High-affinity Potassium(K+) Transporter 1, Potassium transporter 1, low Cs accumulation
Os04g0305700	Os04t0305700-01,Os04t0305700-02	UDP-glycosyltransferase, Chilling tolerance (Os04t0305700-01);Similar to OSIGBa0096F13.5 protein. (Os04t0305700-02)	chr04:13771472..13773274(+ strand)	OsUGT90A1	UGT90A1	OsUGT90A1	UDP-glycosyltransferase 90A1	UDP-GLYCOSYLTRANSFERASE 90A1	UDP-glycosyltransferase enzyme UGT90A1, UDP-glycosyltransferase 90A1
Os03g0288000	Os03t0288000-01,Os03t0288000-02	Type 1 metallothionein isoform, Positive regulation of resistance to blast disease (Os03t0288000-01);Similar to Metallothionein. (Os03t0288000-02)	chr03:9957175..9958291(+ strand)	OsMT1b, OsMTI-1b	MTI1B	OsMT1b, MT1b, OsMT-I-1b, OsMTI-1b, MT-I-1b, MTI-1b, MT1La, OsMT1La, OsMT1	type 1 metallothionein b	METALLOTHIONEIN I-1B	Metallothionein 1b, type 1 metallothionein b, Metallothionein type 1-like protein a
Os02g0174100	Os02t0174100-01,Os02t0174100-02,Os02t0174100-03	SQUAMOSA promoter binding protein-like 4, Target of Osa-miR535, Regulation of blast disease resistance (Os02t0174100-01);SQUAMOSA PROMOTER BINDING PROTEIN (SBP)-like (SPL) family protein, Regulation of panicle architecture and grain size (Os02t0174100-02);Similar to Isoform 2 of Squamosa promoter-binding-like protein 4. (Os02t0174100-03)	chr02:4073883..4077949(+ strand)	OsSPL4	SPL4	OsSPL4	SQUAMOSA promoter binding protein-like 4, Squamosa promoter-binding-like protein 4	RICE SQUAMOSA PROMOTER-BINDING-LIKE 4	Squamosa promoter-binding-like protein 4
Os04g0390500	Os04t0390500-01,Os04t0390500-02,Os04t0390500-03,Os04t0390500-04	Similar to OSIGBa0132D06.2 protein. (Os04t0390500-01);Mn-nicotianamine transporter, Detoxification of excess manganese (Os04t0390500-02);Iron-phytosiderophore transporter protein yellow stripe 1. (Os04t0390500-03);Similar to OSIGBa0132D06.2 protein. (Os04t0390500-04)	chr04:19220804..19225330(+ strand)	OsYSL6, YSL6	YSL6	OsYSL6, OsYs8	YELLOW STRIP-LIKE GENE 6, Yellow Stripe-Like 6	YELLOW STRIP-LIKE GENE 6	rice YSL (yellow stripe-like) gene 6, Probable metal-nicotianamine transporter YSL6, Protein YELLOW STRIPE LIKE 6, yellow stripe 1-like transporter 6
Os03g0688300	Os03t0688300-01	Calcium-dependent protein kinase, Positive regulator of drought stress tolerance and spikelet fertility (Os03t0688300-01)	chr03:27467413..27472746(+ strand)	CDPK9, OsCDPK9, OsCPK9	CDPK9	OsCDPK9, OsCPK9, CPK9	CALCIUM-DEPENDENT PROTEIN KINASE 9, calcium-dependent protein kinase	CALCIUM-DEPENDENT PROTEIN KINASE 9	calcium-dependent protein kinase
Os08g0516900	Os08t0516900-01	SnRK1A protein kinase-interacting negative regulator, Repression of sugar/nutrient starvation signaling (Os08t0516900-01)	chr08:25643614..25645276(+ strand)	SKIN2	SKIN2	OsSKIN2, OsO3L9, O3L9	SnRK1A-interacting negative regulator 2	SNRK1A-INTERACTING NEGATIVE REGULATOR 2	SnRK1A-interacting negative regulator 2, OXIDATIVE STRESS 3-like 9, OXS3-like 9
Os10g0541000	Os10t0541000-01	Similar to Seven transmembrane protein Mlo2. (Os10t0541000-01)	chr10:21109457..21114148(- strand)		MLO_	OsMLO4, OsMLO1, MLO1		POWDERY-MILDEW-RESISTANCE GENE O_	powdery-MiLdew-resistance gene O1, powdery-MiLdew-resistance gene O4, Mildew resistance Locus O-1
Os09g0133600	Os09t0133600-01,Os09t0133600-02	Fibrillin, Plastoglobule (PG) formation and lipid metabolism in chloroplasts, Heat stress response (Os09t0133600-01);PAP fibrillin family protein. (Os09t0133600-02)	chr09:2549092..2552721(+ strand)	OsFBN1	FBN1	OsFBN1	fibrillin 1	FIBRILLIN 1	fibrillin 1
Os07g0517100	Os07t0517100-01,Os07t0517100-02,Os07t0517100-03	Heat shock protein Hsp20 domain containing protein. (Os07t0517100-01);Heat shock protein Hsp20 domain containing protein. (Os07t0517100-02);Similar to 18.8 kDa class V heat shock protein. (Os07t0517100-03)	chr07:19935503..19936423(+ strand)
Os11g0530600	Os11t0530600-01	Chalcone synthase, Sakuranetin biosynthesis under UV stress conditions (Os11t0530600-01)	chr11:19277597..19281006(- strand)	OsCHS1, OsCHS24	CHS	CHS*, Oschs, chs, chas, OsCHS, OsCHS1, CHS1, OsPKS26, PKS26, OsCHS24, CHS24, OsCHS27, CHS27	chalcone synthase 1, chalcone synthase 24	CHALCONE SYNTHASE	Chalcone synthase, Naregenin-chalcone synthase, chalcone synthase, chalcone synthase 1, polyketide synthase 26, Chalcone synthase 24
Os06g0493100	Os06t0493100-01	Insect-inducible protein homologous to wheat Wir1, Resistance to the brown planthopper (BPH) (Os06t0493100-01)	chr06:17066928..17068612(- strand)	Bphi008a, BpHi008A		bphi008a, BpHi008A, OsRALF-22, OsRALF22, RALF-22, RALF22	Brown planthopper induced008a		brown planthopper induced008a, Brown planthopper induced 008a, Rapid alkalization factor 22
Os04g0379700	Os04t0379700-01	Violaxanthin de-epoxidase, Xanthophyll cycle key enzyme, Abscisic acid biosynthesis, Negative regulation of salt stress tolerance (Os04t0379700-01)	chr04:18551379..18553801(- strand)	OsVDE	RVDE1	OsRVDE1, OsVDE, VDE	Violaxanthin de-epoxidase	RICE VIOLAXANTHIN DE-EPOXIDASE 1	Violaxanthin de-epoxidase
Os01g0286600	Os01t0286600-01	Protoporphyrinogen IX oxidase, Herbicide resistance (Os01t0286600-01)	chr01:10291889..10295449(+ strand)	OsPPO1	SPRL1	OsPPX, PPX, PPO1, OsPPO1, OsSPRL1	protoporphyrinogen IX oxidase 1	SPOTTED AND ROLLED LEAF 1	Proporphyrinogen oxidase, protoporphyrinogen oxidase 1, Protogen oxidase 1, spotted and rolled leaf 1, Protoporphyrinogen IX Oxidase 1, Protogen IX oxidase 1
Os07g0583200	Os07t0583200-01	Mitochondrial transcription termination factor (mTERF) protein, Chloroplastic protein, Chloroplast development, Photosynthesis establishment, Temperature acclimation (Os07t0583200-01)	chr07:23619689..23623165(+ strand)	V14	V14	OsV14		VIRESCENT 14	virescent-14
Os02g0629200	Os02t0629200-01,Os02t0629200-02	Similar to cDNA clone:001-039-E03, full insert sequence. (Os02t0629200-01);PLASMA MEMBRANE INTRINSIC PROTEIN (PIP) family of aquaporin, Water-transporting facilitator across cell membranes, Maintenance of the cell membrane integrity, Drought tolerance (Os02t0629200-02)	chr02:25162876..25166544(+ strand)	OsPIP2;2	PIP2;2	OsPIP2;2, PIP2-2, OsPIP2-3	PLASMA MEMBRANE INTRINSIC PROTEIN 2;2	PLASMA MEMBRANE INTRINSIC PROTEIN 2;2	Probable aquaporin PIP2-2, Plasma membrane intrinsic protein 2-2
Os03g0786400	Os03t0786400-01	C2H2 zinc finger transcription factor, Drought and salt tolerance, Stomatal aperture control, Control of leaf width (Os03t0786400-01)	chr03:32645695..32646908(- strand)	DST, OsDST, WL1	DST	OsDST, DLN102, OsDLN102, HST1, OsHST1	DROUGHT AND SALT TOLERANCE, zinc finger transcription factor DST, wide leaf 1	DROUGHT AND SALT TOLERANCE	zinc finger transcription factor DST, Drought and Salt Tolerance gene, DLN repressor 102, DLN motif protein 102, heat stress-tolerant 1
Os03g0108600	Os03t0108600-01	DEAD-box RNA helicase, Early chloroplast development under cold stress, Cold tolerance, Defence responses against biotic and abiotic stresses (Os03t0108600-01)	chr03:505922..509002(+ strand)	TCD33, OsBIRH1		OsRH50, OsBIRH1	thermo-sensitive chlorophyll-deficient, BTH-induced RNA helicase 1		RNA helicase 50, BTH-induced RNA helicase 1
Os05g0404400	Os05t0404400-01,Os05t0404400-02	Similar to RPH1 (RESISTANCE TO PHYTOPHTHORA 1). (Os05t0404400-01);Similar to RPH1 (RESISTANCE TO PHYTOPHTHORA 1). (Os05t0404400-02)	chr05:19691349..19694288(- strand)
Os01g0382700	Os01t0382700-01,Os01t0382700-02	Similar to stress regulated protein. (Os01t0382700-01);Similar to stress regulated protein. (Os01t0382700-02)	chr01:15975326..15980519(+ strand)
Os01g0559500	Os01t0559500-01	Pentatricopeptide repeat (PPR) protein, Splicing of chloroplast mRNA, Chloroplast development, Abiotic stress response (Os01t0559500-01)	chr01:21195400..21201154(+ strand)	WSL	WSL		white stripe leaf	WHITE STRIPE LEAF	white stripe leaf
Os04g0605500	Os04t0605500-01,Os04t0605500-02,Os04t0605500-03	P-type IIB Ca(2+) ATPase, Stress tolerance (Os04t0605500-01);Similar to Calcium-transporting ATPase 8, plasma membrane-type (EC 3.6.3.8) (Ca(2+)-ATPase isoform 8). (Os04t0605500-02);Similar to P-type ATPase (Fragment). (Os04t0605500-03)	chr04:30572141..30584308(- strand)	ACA11, osACA11, OsACA6, OsACA5	ACA11	osACA11, OsACA6, OsACA5, OsPM4ATP8	CA2+-ATPASE 11, Ca2+ P-Type ATPase 11	CA2+-ATPASE 11	Ca2+ P-Type ATPase 11
Os01g0779400	Os01t0779400-01,Os01t0779400-02	Zinc finger, RING/FYVE/PHD-type domain containing protein. (Os01t0779400-01);Snf2 family chromatin remodeling ATPase, Chromatin remodeling factor 706, Negative regulation of alkaline tolerance, Salt and drought stress response, Response to M. oryzae infection (Os01t0779400-02)	chr01:33000078..33010221(- strand)	OsCHR706, CHR706, ALT1	ALT1	OsDLN22, DLN22, CHR706, OsCHR706, OsALT1, OsRING431, RING431	chromatin remodeling factor 706, alkaline tolerance 1	ALKALINE TOLERANCE 1	DLN repressor 22, DLN motif protein 22, chromatin remodeling factor 706, alkaline tolerance 1, RING-type E3 ubiquitin ligase 431
Os05g0579900	Os05t0579900-01,Os05t0579900-02	Similar to 10A19I.11. (Os05t0579900-01);Heat shock protein DnaJ, N-terminal domain containing protein. (Os05t0579900-02)	chr05:28864061..28871054(+ strand)			OsDjC52			DnaJ domain protein C52
Os01g0889900	Os01t0889900-01	S-Domain receptor like kinase 18, Response to B. glumae and R. solani in resistant rice genotypes, Response to submergence and chilling stress (Os01t0889900-01)	chr01:38688239..38692619(- strand)	SDRLK-18	SDRLK18	SDRLK-18, OsSDRLK-18, OsSDRLK18	S-Domain receptor like kinase 18	S-DOMAIN RECEPTOR LIKE KINASE 18	S-Domain receptor like kinase-18
Os10g0577700	Os10t0577700-01	Shikimate kinase-like 2 protein, Positive regulation of salt and drought tolerance (Os10t0577700-01)	chr10:23032206..23034966(+ strand)	OsSKL2	SKL2	OsSKL2	shikimate kinase-like 2	SHIKIMATE KINASE-LIKE 2	shikimate kinase-like 2
Os02g0744900	Os02t0744900-01	Geranylgeranyl reductase (EC:1.3.1.83), Chlorophyll and Œ±-tocopherol synthesis, Response to light stress, Protection of photooxidative damage (Os02t0744900-01)	chr02:31246225..31248801(+ strand)	LYL1, OsChl P, OsGGRI, OsGGR1	LYL1	OsChl P, CHL P, ChlP, OsGGRI, GGRI, OsGGR, GGR, OsGGR1, GGR1, OsGGR1/LYL1/OsChl P	Light-Induced Yellow Leaf 1	LIGHT-INDUCED YELLOW LEAF 1	Geranylgeranyl reductase, Light-Induced Yellow Leaf 1, Geranylgeranyl Reductase I, Geranylgeranyl-diphosphate reductase, geranylgeranyl reductase 1
Os11g0704500	Os11t0704500-01	Type 1 metallothionein, Zinc homeostasis, Drought tolerance, Positive regulation of resistance to blast disease (Os11t0704500-01)	chr11:28827746..28828439(+ strand)	OsMT1a	MTI1A	MT1a, OsMT1a, OsMT1e, OsMT-I-1a, MT-I-1a, OsMT1e-P, MTa, rgMT, OsMT-1, rgMT-1	type 1 metallothionein	METALLOTHIONEIN I-1A	Metallothionein 1e, type 1 metallothionein e, rice genomic metallothionein-like gene, metallothionein-like gene-1, rice genomic metallothionein-like gene-1, Metallothionein-like protein 1
Os03g0799700	Os03t0799700-01	Obg subfamily of small GTP-binding protein, Chloroplast development at the early leaf stage under cold stress (Os03t0799700-01)	chr03:33334437..33338509(+ strand)	TSV3, OsObgC2	TSV3	OsObgC2, ObgC2, TSV3/OsObgC2	thermo-sensitive virescent 3	THERMO-SENSITIVE VIRESCENT 3	thermo-sensitive virescent 3, Spo0B-associated GTP-binding protein C2, Obg protein C2
Os05g0292800	Os05t0292800-01	Light-harvesting chlorophyll a/b-binding (LHC) protein, Ortholog of AtOHP1, Blast resistance (Os05t0292800-01)	chr05:12896015..12896822(+ strand)	OsOHP1	OHP1	OsOHP1	one-helix protein 1	ONE-HELIX PROTEIN 1	one-helix protein 1
Os03g0858800	Os03t0858800-01	Chloride efflux transporter, Detoxification efflux carrier /multidrug and toxic compound extrusion (DTX/MATE) family protein, Mediation of grain size, Salt tolerance, Control of chloride homeostasis (Os03t0858800-01)	chr03:36246086..36247682(- strand)	BIRG1	BIRG1	OsBIRG1	BIG RICE GRAIN 1	BIG RICE GRAIN 1
Os08g0157600	Os08t0157600-01,Os08t0157600-02	MYB transcription factor, Circadian clock, Tolerance to salinity, osmotic, and drought stresses (Os08t0157600-01);Similar to LHY protein. (Os08t0157600-02)	chr08:3360865..3373384(+ strand)	CCA1, OsCCA1, OsLHY, LHY-like_chr.8, COC1	CCA1	OsCCA1, OsLHY, LHY, LHY-like_chr.8, COC1, DLN203, OsDLN203, LEM1, OsLEM1, Nhd1, OsNhd1	CIRCADIAN CLOCK ASSOCIATED 1, LATE ELONGATED HYPOCOTYL	CIRCADIAN CLOCK ASSOCIATED 1	LATE ELONGATED HYPOCOTYL, DLN repressor 203, DLN motif protein 203, lvp1 enhancer mutant 1, N-mediated heading date1
Os01g0832000	Os01t0832000-01	Cytidinediphosphate diacylglycerol synthase, Phospholipid homeostasis, Negative role in hyperosmotic stress tolerance (Os01t0832000-01)	chr01:35601142..35604029(- strand)	CDS5, OsCDS5	CDS5	OsCDS5, OsVTE5, VTE5	Cytidinediphosphate diacylglycerol synthase 5	CYTIDINEDIPHOSPHATE-DIACYLGLYCEROL SYNTHASE 5	Cytidinediphosphate-diacylglycerol synthase 5, phytol kinase, VITAMIN E 5
Os01g0884400	Os01t0884400-01	U-box E3 ubiquitin ligase, Negative regulation of water-deficit tolerance, Control of blast disease resistance (Os01t0884400-01)	chr01:38409243..38413057(+ strand)	OsPUB16, OsPIE3	PUB16	OsPUB16, PUB16	PLANT U-BOX PROTEIN 16, PID2-interacting E3	PLANT U-BOX-CONTAINING PROTEIN 16	plant U-box-containing protein 16, U-box protein 16, U-box-type E3 ubiquitin ligase 16, PLANT U-BOX PROTEIN 16
Os06g0707800	Os06t0707800-01,Os06t0707800-02,Os06t0707800-03,Os06t0707800-04	Non-protein coding transcript. (Os06t0707800-01);Similar to H0215A08.3 protein. (Os06t0707800-02);Disease resistance protein domain containing protein. (Os06t0707800-03);Similar to OSIGBa0148A10.13 protein. (Os06t0707800-04)	chr06:29939759..29948044(- strand)
Os09g0323100	Os09t0323100-01,Os09t0323100-02	RING finger ubiquitin E3 ligase, Heat tolerance, Modulation of hydrogen peroxide-induced stomatal closure (Os09t0323100-01);Zinc finger, RING/FYVE/PHD-type domain containing protein. (Os09t0323100-02)	chr09:9445002..9449751(- strand)	OsHTAS	HTAS	OsHTAS, OsRING39, RING39	heat tolerance at seedling stage, HEAT TOLERANCE AT SEEDLING STAGE	HEAT TOLERANCE AT SEEDLING STAGE	heat tolerance at seedling stage, RING-type E3 ubiquitin ligase 39
Os09g0565200	Os09t0565200-02	Chloroplast ribonucleoprotein, Drought and cold stress tolerance, Regulation of chloroplast mRNA stability (Os09t0565200-02)	chr09:22505067..22507526(- strand)	OsCRP1	CRP1	OsCRP1, cpRNP1, OsCP31A, CP31A	CHLOROPLAST RNA-BINDING PROTEIN 1	CHLOROPLAST RNA-BINDING PROTEIN 1
Os09g0518000	Os09t0518000-01	Uridine diphosphate-glycosyltransferase protein, Positive regulation of bacterial leaf streak susceptibility, Negative regulation of SA-mediated resistance to Xoc (Os09t0518000-01)	chr09:20214376..20216181(+ strand)	OsUGT74H4	UGT74H4	OsUGT74H4, SGT1, OsSGT1, UGT74H12, OsUGT74H12	UDP-glucosyltransferase 74H4	UDP-GLUCOSE-DEPENDENT GLYCOSYLTRANSFERASE 74H4	UDP-glucose-dependent glycosyltransferase 74H4, SA glucosyltransferase1, SA glucosyltransferase 1, salicylic acid glucosyltransferase 1
Os02g0131800	Os02t0131800-01	Trivalent AI influx transporter, Aluminum (Al) tolerance (Os02t0131800-01)	chr02:1658576..1662644(- strand)	NRAMP4, OsNRAMP4, Nrat1, Nramp6, OsNRAT1	NRAMP4	OsNRAMP4, Nrat1, Nramp6, OsNRAT1, FCO5	NATURAL RESISTANCE-ASSOCIATED MACROPHAGE PROTEIN 4, BACTERIOCIDE EFFECT 4, Nramp aluminum transporter 1	NATURAL RESISTANCE-ASSOCIATED MACROPHAGE PROTEIN 4	BACTERIOCIDE EFFECT 4, Nramp aluminum transporter 1, Functioning in Cesium Over-transport 5
Os09g0499000	Os09t0499000-01	SnRK1A protein kinase-interacting negative regulator, Repression of sugar/nutrient starvation signaling (Os09t0499000-01)	chr09:19303054..19304934(- strand)	SKIN1	SKIN1	OsSKIN1, OsO3L8, O3L8	SnRK1A-interacting negative regulator 1	SNRK1A-INTERACTING NEGATIVE REGULATOR 1	SnRK1A-interacting negative regulator 1, OXIDATIVE STRESS 3-like 8, OXS3-like 8
Os11g0610900	Os11t0610900-01,Os11t0610900-02	Seryl-tRNA synthetase, Early chloroplast development at high temperature (Os11t0610900-01);Hypothetical conserved gene. (Os11t0610900-02)	chr11:23628184..23632584(+ strand)	TSCD11	TSCD11	OsTSCD11	temperature-sensitive chlorophyll-deficient 11	TEMPERATURE-SENSITIVE CHLOROPHYLL-DEFICIENT 11	temperature-sensitive chlorophyll-deficient 11
Os08g0458200	Os08t0458200-01	Similar to MTD1. (Os08t0458200-01)	chr08:22462399..22464860(+ strand)		O3L6	OsO3L6		OXS3-LIKE 6	OXIDATIVE STRESS 3-like 6, OXS3-like 6
Os05g0553400	Os05t0553400-01	R2R3-MYB transcription factor, Tolerance to high temperature, Modulation of amino acid metabolism, Anthocyanin synthesis, Hormonal signaling (Os05t0553400-01)	chr05:27524786..27526242(- strand)	OsMYB55, OsPL	PL	OsMYB55, OsMYB-2, MYB55, MYB-2, OsPL, Os2R_MYB60, 2R_MYB60	R2R3-MYB Transcription Factor 55, purple leaf	PURPLE LEAF	R2R3-MYB Transcription Factor 55, R2R3-MYB Transcription Factor OsMYB55, purple leaf, R2R3-MYB Transcription Factor 60
Os01g0575200	Os01t0575200-01	Basic helix-loop-helix (bHLH) transcription factor, Negative regulation of salt stress (Os01t0575200-01)	chr01:22138044..22142395(+ strand)	OsbHLH024		OsbHLH024	basic helix-loop-helix protein 024		basic helix-loop-helix protein 024
Os09g0537700	Os09t0537700-02	S-like ribonuclease, Salinity tolerance, Abiotic stress response, Regulation of photomorphogenesis (Os09t0537700-02)	chr09:21155963..21157945(- strand)	RNS4, OsRNS4, OsRRP, RNaseDIS	RNS4	OsRNS4, OsRRP, RNaseDIS	RIBONUCLEASE 4, RNase 4, RNase-related protein, drought-induced S-like RNase, RNase DIS, drought induced S-like RNase homologue	RIBONUCLEASE 4	RNase 4, RNase-related protein, drought-induced S-like RNase, RNase DIS, drought induced S-like RNase homologue
Os03g0412300	Os03t0412300-01	Heavy metal transport/detoxification protein domain containing protein. (Os03t0412300-01)	chr03:17046920..17049233(+ strand)		HIPP6	OsHIPP6, OsaHIP06, HIP06		HEAVY-METAL-ASSOCIATED ISOPRENYLATED PLANT PROTEIN 6	heavy-metal-associated isoprenylated plant protein 6
Os09g0511900	Os09t0511900-01	Glycosyl hydrolase family 1 (GH1) beta-glucosidase, Seed germination, Root elongation, Drought tolerance (Os09t0511900-01)	chr09:19908731..19914481(- strand)	Os9BGlu33	BGLU33	Os9bglu33, Os9Bglu33, 9bglu33	Œ≤-Glucosidase 33, beta-glucosidase 33	BETA-GLUCOSIDASE 33	beta-glucosidase 33
Os06g0669400	Os06t0669400-01,Os06t0669400-02,Os06t0669400-03	ATP-dependent zinc metalloprotease, Chloroplast development (Os06t0669400-01);Similar to Cell division protease ftsH homolog 2, chloroplastic. (Os06t0669400-02);Similar to ATP-dependent zinc metalloprotease FTSH 2, chloroplastic. (Os06t0669400-03)	chr06:27724577..27728259(- strand)	OsFtsH2	FTSH2	OsFtsH2, FtsH2	Filamentation temperature-sensitive H2
Os04g0610800	Os04t0610800-01,Os04t0610800-02	Similar to Coproporphyrinogen III oxidase (Fragment). (Os04t0610800-01);Putative coproporphyrinogen III oxidase, Lesion initiation, Resistance to bacterial blight pathogens (Os04t0610800-02)	chr04:30961604..30965392(+ strand)	RLIN1, LLM1	RLIN1	CPO, CPOX, LLM1, HEMF, OsRLIN1, OsCPO, OsCPOX, OsLLM1, OsHEMF	rice lesion initiation 1, leaf lesion mimic mutant 1	RICE LESION INITIATION 1	Coproporphyrinogen oxidase, coproporphyrinogen III oxidase, leaf lesion mimic mutant 1
Os01g0558800	Os01t0558800-01	Similar to oxidoreductase/ transition metal ion binding protein. (Os01t0558800-01)	chr01:21151629..21155639(- strand)
Os08g0497600	Os08t0497600-01	WD40 subfamily protein, Salt stress (Os08t0497600-01)	chr08:24575639..24579356(+ strand)	SRWD1, OsWD40-162	SRWD1	SRWD1, OsWD40-162, OsDWD57, DWD57	SALT RESPONSIVE WD40 PROTEIN 1, salt responsive WD40 protein 1	SALT RESPONSIVE WD40 PROTEIN 1	salt responsive WD40 protein 1, DWD motif- containing protein 57
Os01g0534700	Os01t0534700-00	ABC transporter, transmembrane domain domain containing protein. (Os01t0534700-00)	chr01:19381153..19387198(+ strand)		MDR5	OsABCB3, ABCB3, OsPGP3, OsMDR5, OsISC34		MULTIDRUG RESISTANCE 5	ABC transporter superfamily ABCB subgroup member 3, P-Glycoprotein 3, multidrug resistance 5, Iron-sulfur cluster protein 34
Os01g0869200	Os01t0869200-01	Magnesium transporter, Mg-mediated aluminum tolerance (Os01t0869200-01)	chr01:37664233..37667335(+ strand)	OsMGT1, OsMRS2-2	MRS2-2	OsMGT1, OsMRS2-2, MGT1	MAGNESIUM TRANSPORTER1, Magnesium transporter 1, MRS2/MGT family member 2	MRS2/MGT FAMILY MEMBER 2	MAGNESIUM TRANSPORTER1, Magnesium transporter 1, MRS2/MGT family member 2
Os12g0563200	Os12t0563200-01	Plastid ribosomal small subunit protein S6, Chloroplast development at low temperature (Os12t0563200-01)	chr12:23096994..23099367(- strand)	TCD11	TCD11	RPS6, OsRPS6, OsTCD11	THERMO-SENSITIVE CHLOROPHYLL-DEFICIENT MUTANT 11, thermo-sensitive chlorophyll-deficient 11	THERMO-SENSITIVE CHLOROPHYLL-DEFICIENT MUTANT 11	thermo-sensitive chlorophyll-deficient mutant 11, plastid ribosomal protein S6
Os01g0536000	Os01t0536000-01	Similar to CBL-interacting serine/threonine-protein kinase 24 (EC 2.7.1.37) (SNF1-related kinase 3.11) (SALT OVERLY SENSITIVE 2 protein). (Os01t0536000-01)	chr01:19469262..19477590(- strand)		CIPK08	OsCIPK08, CIPK8, OsCIPK8, OsSnRK3.4, SnRK3.4		CALCINEURIN B-LIKE PROTEIN-INTERACTING PROTEIN KINASE 8	CBL-interacting protein kinase 8, Sucrose nonfermenting-1-related protein kinase 3.4
Os02g0537700	Os02t0537700-01	2-Cys peroxiredoxin (EC 1.11.1.15), Stomatal closure, Potassium deficiency tolerance (Os02t0537700-01)	chr02:19882081..19885745(+ strand)	OsPRX2, BAS1		BAS1, OsTPX, Os2-Cys PrxA, 2-Cys PrxA, Os2-CysPrxA, 2-CysPrxA, 2CYSPRXA, OsPRX2, PRX2	chloroplast 2-Cys peroxiredoxin BAS1		rice 2-Cys peroxiredoxin BAS1, chloroplast 2-Cys peroxiredoxin BAS1, 2-Cys Prx BAS1, 2-Cys peroxiredoxin A, Peroxiredoxin 2
Os03g0225700	Os03t0225700-01	Wall-associated kinase, Biotic stress response (Os03t0225700-01)	chr03:6589784..6594037(+ strand)	WAK25, OsWAK25	WAK25	OsWAK25	WALL-ASSOCIATED KINASE GENE 25	WALL-ASSOCIATED KINASE GENE 25	Wall-Associated Kinase 25
Os03g0255200	Os03t0255200-01,Os03t0255200-02	Heat shock protein DnaJ, N-terminal domain containing protein. (Os03t0255200-01);Heat shock protein DnaJ, N-terminal domain containing protein. (Os03t0255200-02)	chr03:8207583..8211913(- strand)						Young Leaf Chlorosis 1-like gene, YCL1-like gene
Os04g0684500	Os04t0684500-01,Os04t0684500-02	Pentatricopeptide repeat protein, Chloroplast development under cold stress (Os04t0684500-01);Hypothetical conserved gene. (Os04t0684500-02)	chr04:34958612..34971379(+ strand)	WSL5	WSL5	OsWSL5	white stripe leaf 5	WHITE STRIPE LEAF 5	white stripe leaf 5
Os05g0365300	Os05t0365300-01,Os05t0365300-02	Nucleotide-binding site leucine-rich repeat (NBS-LRR) protein, Bacterial blight resistance (Os05t0365300-01);Similar to NBS-LRR-like protein (Fragment). (Os05t0365300-02)	chr05:17512767..17517933(- strand)	OsBBR1, OsRP1L1, rNBS33		OsRP1L1, RP1L1, OsBBR1, BBR1, rNBS33	NBS-LRR protein rNBS33, Rp1-like 1, bacterial blight resistance-related gene 1		Rp1-like 1, bacterial blight resistance-related gene 1, NBS-LRR protein rNBS33
Os02g0538000	Os02t0538000-01	Threonyl-tRNA synthetase, Chloroplast biogenesis and chloroplast ribosomal system construction, Early chloroplast development and seedling growth under cold stress (Os02t0538000-01)	chr02:19924420..19928340(- strand)	LAS, TSV2	LAS	OsLAS	Lethal albinic seedling, thermo-sensitive virescent 2	LETHAL ALBINIC SEEDLING	Lethal albinic seedling
Os03g0410300	Os03t0410300-01,Os03t0410300-02	Ortholog of Arabidopsis ELF4, Positive regulation of salt stress (Os03t0410300-01);Protein of unknown function DUF1313 family protein. (Os03t0410300-02)	chr03:16920055..16922265(- strand)	OsELF4b	ELF4B	ELF4_chr.3, OsELF4b, ELF4b	EARLY FLOWERING 4b	EARLY FLOWERING 4B
Os09g0248000	Os09t0248000-01,Os09t0248000-02,Os09t0248000-03,Os09t0248000-04	D-aminoacyl-tRNA deacylase domain containing protein. (Os09t0248000-01);D-aminoacyl-tRNA deacylase domain containing protein. (Os09t0248000-02);Similar to Ethanol tolerance protein GEKO1. (Os09t0248000-03);Similar to Ethanol tolerance protein GEKO1. (Os09t0248000-04)	chr09:3620063..3633132(+ strand)
Os06g0554800	Os06t0554800-01,Os06t0554800-02	Similar to ABC transporter (PDR5-like) isolog (PDR1 ABC transporter). (Os06t0554800-01);Similar to Isoform 2 of Pleiotropic drug resistance protein 12. (Os06t0554800-02)	chr06:21113234..21120648(- strand)		PDR12	OsABCG42, OsPDR12, OsABCG42_1, OsABCG42_2		PLEIOTROPIC DRUG RESISTANCE 12	ABC transporter superfamily ABCG subgroup member 42, pleiotropic drug resistance 12
Os08g0179000	Os08t0179000-01	Membrane-associated kinase-10, Response to drought in tolerant genotypes, Response to submergence in japonica cultivar Taikeng 9 (Os08t0179000-01)	chr08:4630538..4638873(+ strand)	MAK10	MAK10	OsMAK10	Membrane-associated kinase-10	MEMBRANE-ASSOCIATED KINASE 10	Membrane-associated kinase-10
Os05g0337400	Os05t0337400-01	Similar to heavy-metal-associated domain-containing protein. (Os05t0337400-01)	chr05:15770656..15773664(- strand)
Os02g0804500	Os02t0804500-01	Chaperone protein, Type A J-protein, Negative regulation of rice resistance to blast disease (Nipponbare: susceptible) (Os02t0804500-01)	chr02:34300634..34307611(- strand)	OsDjA2		OsDjA2			DnaJ domain protein A2, rice DJA4 homolog
Os02g0528900	Os02t0528900-01	Similar to PDR-like ABC transporter. (Os02t0528900-01)	chr02:19406608..19420786(- strand)		PDR2	ABCG41, OsABCG41, OsPDR2, OsABCG41_1, OsABCG41_2		PLEIOTROPIC DRUG RESISTANCE 2	ABC transporter superfamily ABCG subgroup member 41, pleiotropic drug resistance 2
Os03g0706900	Os03t0706900-01	C3HC4-type RING finger protein, Plasma membrane-localized E3 ligase, Controll of embryo size, Regulation of heat tolerance, Brassinosteroid signaling, Regulation of grain size (Os03t0706900-01)	chr03:28448846..28456395(- strand)	LE, TT3.1, DGS1	LE	OsRHC1, RHC1, OsLE, TT3.1, OsTT3.1, OsRING133, RING133, DGS1, OsDGS1	LARGE EMBRYO, Thermo-tolerance 3.1, DECREASED GRAIN SIZE 1	LARGE EMBRYO	RING-HC protein 1, large embryo, Thermo-tolerance 3.1, RING-type E3 ubiquitin ligase 133, decreased grain size1, DECREASED GRAIN SIZE 1
Os01g0135900	Os01t0135900-01,Os01t0135900-02	Similar to Cytosolic class I small heat shock protein 3C (Fragment). (Os01t0135900-01);LMW heat shock protein. (Os01t0135900-02)	chr01:1941012..1941851(+ strand)		HSP17.9B	Oshsp17.9B., OsHsp17.9B		17.9 KDA HEAT SHOCK PROTEIN 2	17.9 kDa heat shock protein 2
Os03g0160100	Os03t0160100-01	Mitogen-activated protein kinase kinase kinase (MAPKKK), Disease resistance, Defense/stress response (Os03t0160100-01)	chr03:3201345..3208276(+ strand)	ACDR1, SPL3, OsEDR1, OsACDR1, EDR1	ACDR1	OsEDR1, OsACDR1, EDR1, OsMAPKKK1, MAPKKK1, SPL3, OsSPL3	ACCELERATED CELL DEATH AND RESISTANCE 1, SPOTTED LEAF 3, Oryza sativa accelerated cell death and resistance 1, accelerated cell death and resistance 1, enhanced disease resistance 1, EDR1 ortholog	ACCELERATED CELL DEATH AND RESISTANCE 1	Oryza sativa accelerated cell death and resistance 1, accelerated cell death and resistance 1, enhanced disease resistance 1, EDR1 ortholog
Os04g0549600	Os04t0549600-01,Os04t0549600-02	Chaperone DnaJ protein, Negative regulation of rice innate immunity, Basal resistance to Magnaporthe oryzae (Os04t0549600-01);Similar to OSIGBa0134H18.3 protein. (Os04t0549600-02)	chr04:27505498..27509994(+ strand)	OsDjA6		OsDjA6, DjA6	DnaJ domain protein A6		DnaJ domain protein A6, DnaJ protein RNB8
Os01g0952700	Os01t0952700-01	Metal-dependent hydrolase, composite domain containing protein. (Os01t0952700-01)	chr01:41964153..41970108(+ strand)
Os12g0536000	Os12t0536000-01	2,3-bisphosphoglycerate-independent phosphoglycerate mutase, "Chlorophyll synthesis, photosynthesis and chloroplast development at seedling stage at low temperature" (Os12t0536000-01)	chr12:21324775..21327652(- strand)	TCM12, iPGAM	TCM12	OsTCM12, iPGAM, OsiPGAM	thermo-sensitive chlorosis mutant 12, "2, 3-bisphosphoglycerate-independent phosphoglycerate mutase"	THERMO-SENSITIVE CHLOROSIS MUTANT 12	thermo-sensitive chlorosis mutant 12, "2, 3-bisphosphoglycerate-independent phosphoglycerate mutase"
Os08g0296900	Os08t0296900-01,Os08t0296900-02,Os08t0296900-03	Tetratricopeptide-like helical domain containing protein. (Os08t0296900-01);Hypothetical gene. (Os08t0296900-02);Similar to Heat shock protein 70. (Os08t0296900-03)	chr08:11984655..11989799(- strand)
Os10g0478100	Os10t0478100-01,Os10t0478100-02	Heat shock protein DnaJ, N-terminal domain containing protein. (Os10t0478100-01);Heat shock protein DnaJ, N-terminal domain containing protein. (Os10t0478100-02)	chr10:17905870..17910800(- strand)
Os05g0361200	Os05t0361200-01,Os05t0361200-02	Ferrochelatase II, Oxyfluorfen herbicide resistance (Os05t0361200-01);Similar to Ferrochelatase. (Os05t0361200-02)	chr05:17209599..17216204(+ strand)	FC2	FC2	OsFC2, OsGUN6-2, GUN6-2	ferrochelatase II	FERROCHELATASE 2	Ferrochelatase 2, Genome uncoupled 6-2
Os02g0104700	Os02t0104700-01,Os02t0104700-02	Nitric oxide synthase, Chloroplast ribosome biogenesis and/or translation, Regulation of biosynthesis of chloroplast proteins at lower temperature (Os02t0104700-01);Similar to Nitric oxide associated 1. (Os02t0104700-02)	chr02:261338..265491(+ strand)	NOA1, OsNOA1	NOA1	OsNOA1	Nitric Oxide-Associated1	NITRIC OXIDE-ASSOCIATED 1	Nitric Oxide-Associated1, Nitric Oxide Associated protein 1, NO-ASSOCIATED 1 protein
Os01g0182600	Os01t0182600-01,Os01t0182600-03	Orthologue of the Arabidopsis GIGANTEA, Regulation of circadian rhythm and flowering time, Photoperiodic control of flowering, Osmotic stress response (Os01t0182600-01);GIGANTEA protein. (Os01t0182600-03)	chr01:4329362..4338486(- strand)	GI, OsGI	GI	OsGI, Gi, Os-GI	GIGANTEA	GIGANTEA	orthologue of the arabidopsis GIGANTEA, Gigantea, protein GIGANTEA, Os-GIGANTEA, OsGIGANTEA
Os03g0152700	Os03t0152700-01	Pseudouridine (Œ®) synthase, Chloroplast development at low temperature (Os03t0152700-01)	chr03:2901596..2906614(+ strand)	TCD3	TCD3	OsTCD3	thermo-sensitive chlorophyll-deficient 3	THERMO-SENSITIVE CHLOROPHYLL-DEFICIENT 3	thermo-sensitive chlorophyll-deficient 3
Os05g0148600	Os05t0148600-01	Na+/H+ antiporter, Salt stress response (Os05t0148600-01)	chr05:2777390..2783546(- strand)	OsNHX3	NHX3	OsNHX3, OsNHX2, NHX2	Na+/H+ antiporter 3	NA+/H+ ANTIPORTER 3	Na+/H+ antiporter 3, NHX-type antiporter 3, Sodium/hydrogen antiporter 3
Os12g0512700	Os12t0512700-01,Os12t0512700-02	ABC transporter-like domain containing protein. (Os12t0512700-01);Pleiotropic drug resistance ABCG/PDR transporter (Os12t0512700-02)	chr12:19828478..19840216(- strand)	OsABCG50, OsPDR23, OsABCG50/PDR23	PDR23	OsABCG50, OsPDR23, OsABCG50_1, OsABCG50_2	ABC transporter superfamily ABCG subgroup member 50, pleiotropic drug resistance 23	PLEIOTROPIC DRUG RESISTANCE 23	ABC transporter superfamily ABCG subgroup member 50, pleiotropic drug resistance 23
Os02g0639000	Os02t0639000-01	Double stranded RNA binding domain (dsRBD) containing protein, Regulation of stress responses (Os02t0639000-01)	chr02:25626748..25636053(+ strand)	LMS, OsLMS	LMS	OsLMS	LESION MIMIC AND SENESCENCE	LESION MIMIC AND SENESCENCE
Os11g0588600	Os11t0588600-01	NB-ARC domain containing protein. (Os11t0588600-01)	chr11:22328967..22333982(+ strand)		XA39	Xa39		XANTHOMONAS ORYZAE PV. ORYZAE RESISTANCE 39	Xanthomonas oryzae pv. oryzae resistance 39
Os01g0749200	Os01t0749200-01	Chloroplast ribosome L13 protein, Chloroplast development under low temperature conditions (Os01t0749200-01)	chr01:31367052..31369399(+ strand)	WLP1, cp rpl13, cp RPL13		cp rpl13, cp RPL13, WLP1, RPL13	chloroplast ribosomal protein L13, chloroplast RPL13		chloroplast ribosomal protein L13, chloroplast RPL13, white leaf and panicle one, white leaf and panicle 1, white leaf and panicles 1
Os03g0411100	Os03t0411100-01,Os03t0411100-02	Heme activator protein, CCAAT-binding transcription factor, Biotic and abiotic resistances (Os03t0411100-01);Similar to Nuclear Y/CCAAT-box binding factor A subunit NF-YA. (Os03t0411100-02)	chr03:16965191..16970732(+ strand)	HAP2E, OsHAP2E, NF-YA, CBF-B	HAP2E	OsHAP2E, NF-YA, CBF-B, NF-YA2, OsNF-YA2, NFYA2	HAP2 SUBUNIT OF CCAAT-BOX BINDING COMPLEX	HAP2 SUBUNIT OF CCAAT-BOX BINDING COMPLEX	NUCLEAR FACTOR-Y subunit A2, NUCLEAR FACTOR-Y subunit NF-YA2, NF-YA transcription factor 2, NF-YA subunit 2, NF-YA family 2
Os12g0297500	Os12t0297500-01,Os12t0297500-02	Pyruvate phosphate dikinase, PEP/pyruvate-binding domain containing protein. (Os12t0297500-01);Similar to Phosphoglucan, water dikinase, chloroplastic. (Os12t0297500-02)	chr12:11727437..11744407(- strand)
Os01g0618800	Os01t0618800-01,Os01t0618800-02	Similar to ATP-dependent zinc metalloprotease FTSH 9, chloroplastic/mitochondrial. (Os01t0618800-01);Similar to Cell division protease ftsH homolog 9, chloroplastic/mitochondrial. (Os01t0618800-02)	chr01:24616103..24618581(- strand)		FTSH9	OsFtsH9, FtsH9, OsFtsH2, FtsH2			Filamentation temperature-sensitive H2
Os06g0193400	Os06t0193400-01,Os06t0193400-02	bHLH transcription factor, Tolerance to phosphate starvation (Os06t0193400-01);Similar to BHLH transcription factor. (Os06t0193400-02)	chr06:4709744..4715552(- strand)	OsPTF1	PTF1	OsPTF1, OsbHLH096, bHLH96	Pi starvation-induced transcription factor 1	PI STARVATION-INDUCED TRANSCRIPTION FACTOR-1	Pi starvation-induced transcription factor-1, bHLH transcription factor PTF1, basic helix-loop-helix protein 096
Os03g0358100	Os03t0358100-01	Phospholipid hydroperoxide glutathione peroxidase, Defense/stress response (Os03t0358100-01)	chr03:13879058..13882301(+ strand)	OsPHGPX	PHGPX	OsGpx2, GPX2, OsGPx02, PHGPX, ricPHGPX, riPHGPX	phospholipid hydroperoxide glutathione peroxidase	PHOSPHOLIPID HYDROPEROXIDE GLUTATHIONE PEROXIDASE	glutathione peroxidase 2, phospholipid hydroperoxide glutathione peroxidase
Os05g0418100	Os05t0418100-01	Similar to Seven trans-membrane protein. (Os05t0418100-01)	chr05:20484964..20490119(- strand)		MLO_	OsMLO9, MLO9		POWDERY-MILDEW-RESISTANCE GENE O_	powdery-MiLdew-resistance gene O9, Mildew resistance Locus O-9
Os05g0303000	Os05t0303000-01	Chloroplast-localized heat shock protein 70, Chloroplast differentiation under high temperature (Os05t0303000-01)	chr05:13621777..13627054(+ strand)	OsHsp70CP1	HSP70CP1	OsHsp70CP1, cpHSP70-1, OsHsp70cp-1, Hsp70cp-1	heat shock protein 70 chloroplast protein 1	HEAT SHOCK PROTEIN 70KD CHLOROPLAST PROTEIN 1	heat shock protein 70 chloroplast protein 1, plastid HSP70-1, plastid-localized 70-kDa heat shock protein 1
Os06g0171900	Os06t0171900-01,Os06t0171900-02	WD40 subfamily protein, Salt stress (Os06t0171900-01);Similar to GAMYB-binding protein (Fragment). (Os06t0171900-02)	chr06:3632670..3639453(+ strand)	SRWD3, OsWD40-126	SRWD3	SRWD3, OsWD40-126, OsDWD54, DWD54	SALT RESPONSIVE WD40 PROTEIN 3, salt responsive WD40 protein 3	SALT RESPONSIVE WD40 PROTEIN 3	salt responsive WD40 protein 3, DWD motif- containing protein 54
Os03g0337500	Os03t0337500-01	Potassium transporter 8, Mediation of potassium uptake and translocation under low potassium stress (Os03t0337500-01)	chr03:12524476..12528883(+ strand)	OsHAK8	HAK8	OsHAK8	potassium transporter 8, high-affinity K+ transporter 8	HIGH-AFFINITY POTASSIUM(K+) TRANSPORTER 8	High-affinity Potassium(K+) Transporter 8, Putative potassium transporter 8
Os12g0244100	Os12t0244100-01,Os12t0244100-02,Os12t0244100-03,Os12t0244100-04	Plastid heat shock protein 70, Amyloplast development, Regulation of protein import into amyloplast (Os12t0244100-01);Similar to stromal 70 kDa heat shock-related protein. (Os12t0244100-02);Similar to stromal 70 kDa heat shock-related protein. (Os12t0244100-03);Similar to stromal 70 kDa heat shock-related protein. (Os12t0244100-04)	chr12:7986193..7991848(+ strand)	FLO11, OsHsp70cp-2, OsHsp70CP2	FLO11	OsHsp70CP2, HSP70CP2, OsFLO11, OsFLO11-2, FLO11-2, cpHSP70-2, OsHsp70cp-2, Hsp70cp-2	FLOURY ENDOSPERM11, heat shock protein 70 chloroplast protein 2	FLOURY ENDOSPERM 11	heat shock protein 70 chloroplast protein 2, HEAT SHOCK PROTEIN 70KD CHLOROPLAST PROTEIN 2, FLOURY ENDOSPERM11-2, plastid HSP70-2, plastid-localized 70-kDa heat shock protein 2
Os02g0602100	Os02t0602100-01,Os02t0602100-02	Similar to cDNA clone:J013093F08, full insert sequence. (Os02t0602100-01);CDK (cyclin-dependent kinase) family protein, Positive regulation of defense/stress response (Os02t0602100-02)	chr02:23562279..23565935(+ strand)	OsMSRPK1	MSRPK1	OsMSRPK1, Orysa;CDKG;1, OsCDKG;1, CDKG;1, CDKG-2, OsCDKG-2	multiple stress-responsive protein kinase 1	MULTIPLE STRESS RESPONSIVE MAP KINASE 1	multiple stress responsive MAP kinase 1
Os09g0299200	Os09t0299200-01	MYB-type transcription factor, Reguration of high-affinity potassium transporter, Salt tolerance (Os09t0299200-01)	chr09:7329560..7333289(+ strand)	OsMYBc, MYBc		OsMYBc, MYBc	MYB coiled-coil type transcription factor		MYB coiled-coil type transcription factor
Os02g0208500	Os02t0208500-01	Conserved hypothetical protein. (Os02t0208500-01)	chr02:6078179..6079111(- strand)		CDT4	OsCDT4		CADMIUM TOLERANT 4	sativa DcCDT1 homologue 4, cadmium tolerance 4
Os02g0606200	Os02t0606200-01	Zinc finger protein with a B-box domain, Susceptibility (S) gene, Rice blast and bacterial blight resistance (Os02t0606200-01)	chr02:23759252..23760433(+ strand)	RNG1		OsBBX4, OsSTH, BBX4, STH	Resistance Negatively related Genes 1		B-box-containing protein 4
Os01g0681900	Os01t0681900-01	Glutamate synthetase, Primary ammonium ions assimilation in seedling roots, Development of tillers, Tolerance to nitrogen-limitation (Os01t0681900-01)	chr01:28091213..28102914(- strand)	OsGOGAT1, NADH-GOGAT1	GLT1	OsGLT1, OsNADH-GOGAT1, NADH-GOGAT1, OsNADH-GOGAT, GOGAT, NADH-GOGAT, OsGOGAT1, GOGAT1, OsGLU1	Glutamate synthetase 1, NADH-dependent glutamate synthase1	NADH-DEPENDENT GLUTAMATE SYNTHASE 1	NADH-glutamate synthase 1, glutamate synthase, NADH-glutamate synthase, NADH-Glu synthase, Glutamate synthase (NADPH) small chain, NADH-dependent glutamate synthase1, NADH-dependent glutamate synthase 1
Os07g0100300	Os07t0100300-01,Os07t0100300-02,Os07t0100300-03	Conserved hypothetical protein. (Os07t0100300-01);Sulfoquinovosyltransferase, Mediation of flavonoid glycosylation, Osmotic stress tolerance (Os07t0100300-02);Similar to predicted protein. (Os07t0100300-03)	chr07:17519..21402(+ strand)	SQD2.1	SQD2.1	OsSQD2.1	Sulfoquinovosyltransferase 2.1	SULFOQUINOVOSYLDIACYLGLYCEROL SYNTHASE 2.1	sulfoquinovosyl transferase-like protein 2.1, Sulfoquinovosyldiacylglycerol synthase 2.1
Os02g0281000	Os02t0281000-01,Os02t0281000-02	cGMP-dependent protein kinase, Mediation of gibberellin signaling, Salt stress response (Os02t0281000-01);Similar to predicted protein. (Os02t0281000-02)	chr02:10419062..10428014(+ strand)	OsPKG		OsPP23, PP23, PKG, OsPKG	cGMP-dependent protein kinase		Protein phosphatase 23, cGMP-Dependent Protein Kinase
Os01g0672400	Os01t0672400-01,Os01t0672400-02,Os01t0672400-03,Os01t0672400-04	Drought induced 19 family protein. (Os01t0672400-01);Similar to Protein DEHYDRATION-INDUCED 19 homolog 3. (Os01t0672400-02);Drought induced 19 family protein. (Os01t0672400-03);Drought induced 19 family protein. (Os01t0672400-04)	chr01:27601487..27604913(+ strand)			OsDi19-3			drought-induced 19-3
Os09g0410300	Os09t0410300-01,Os09t0410300-02	Cold tolerance at the seedling stage (Os09t0410300-01);Transcription initiation factor TFIID subunit 2, Control of grain size (Os09t0410300-02)	chr09:14530902..14548031(+ strand)	qCTS-9, TAF2	BIP120	OsBIP120, qCTS-9, TAF2, OsTAF2	cold-tolerant QTL at the seedling stage, TATA-box binding protein-associated factor 2	BRASSINOSTEROID RECEPTOR KINASE-INTERACTING PROTEIN 120	brassinosteroid receptor kinase (BRI1)-interacting protein 120, BRI1-interacting protein 120, brassinosteroid receptor kinase-interacting protein 120, transcription initiation factor TFIID subunit 2
Os01g0741900	Os01t0741900-01	Auxin-responsive protein, Drought tolerance, Control of tiller outgrowth (Os01t0741900-01)	chr01:30975765..30979337(+ strand)	IAA6, OsIAA6	IAA6	OsIAA6	Aux/IAA protein 6		Aux/IAA protein 6
Os11g0167800	Os11t0167800-01	Abscisic acid-, stress-, and ripening-induced (ASR) protein, Chaperone-like protein, ABA-mediated regulation of stomatal closure, Drought tolerance, Aluminum tolerance (Os11t0167800-01)	chr11:3278451..3279419(- strand)	OsASR5	ASR5	OsASR5, Asr5, Asr1, OsASR1, OsASR2, ASR2	abscisic acid, stress and ripening 5	ABSCISIC ACID-STRESS-RIPENING-INDUCIBLE 5 PROTEIN	Abiotic Stress Responsive 1, "ABA-, stress and ripening-induced protein 5", "abscisic acid-, stress- and ripening (ASR) gene 5", "abscisic acid, stress and ripening 2"
Os03g0192500	Os03t0192500-01	Type 2C protein phosphatase, Negative regulation of ABA signaling, Response to biotic and abiotic stresses (Os03t0192500-01)	chr03:4815464..4820358(+ strand)	PP45, OsPP45, BIPP2C1	BIPP2C1	OsBIPP2C1, OsPP45, PP45	Protein Phosphatase 2C 45, Benzothiadiazole-Induced Protein Phosphatase 2C1	BTH-INDUCED PROTEIN PHOSPHATASE 2C 1	Protein phosphatase 45, BTH-induced protein phosphatase 2C 1
Os02g0672200	Os02t0672200-01,Os02t0672200-02	Argonaute 1a protein, Target gene of osa-miR168a-5p, Salt tolerance (Os02t0672200-01);Similar to Protein argonaute 1A. (Os02t0672200-02)	chr02:27330175..27341732(- strand)	OsAGO1a	AGO1A	OsAGO1a, AGO1a, AGO10, AGO1-1	Argonaute 1a	ARGONAUTE 1A	Protein argonaute 1A, Argonaute 10
Os05g0125000	Os05t0125000-01	SUMO (small ubiquitin-related modifier) E3-ligase, Abiotic stress response, Stress adaptation (Os05t0125000-01)	chr05:1426941..1438465(+ strand)	SIZ1, OsSIZ1	SIZ1	OsSIZ1, OsSIZ1.1, OsSIZ1.2, OsSIZ1.3, DLN131, OsDLN131, OsPHD23, PHD23	SAP and MIZ 1, SUMO ligase Siz1, Siz/PIAS-type SUMO ligase 1, SIZ/PIAS-type SUMO E3 ligase 1, E3 SUMO-protein ligase SIZ1		SAP and MIZ 1, SUMO ligase Siz1, Siz/PIAS-type SUMO ligase 1, SIZ/PIAS-type SUMO E3 ligase 1, E3 SUMO-protein ligase SIZ1, DLN repressor 131, DLN motif protein 131, Plant homeo-domain finger protein 23, PHD finger protein 23
Os05g0103200	Os05t0103200-01,Os05t0103200-02	Cyclophilin, Mediation of chilling tolerance and cell elongation (Os05t0103200-01);Cyclophilin-like domain containing protein. (Os05t0103200-02)	chr05:185654..188484(+ strand)	OsCYP20-2	CYP20-2	OsCYP20-2, OsCYP-11, OsNuCYP20-2	cyclophilin 20-2	CYCLOPHILIN 20-2	cyclophilin 20-2, rice thylakoid lumenal cyclophilin OsCYP20-2, cyclophilin 11
Os05g0382600	Os05t0382600-02,Os05t0382600-03	Calcium-binding rice annexin protein, Modulation of ROS production, Mediation of ABA-induced Ca2+ flux (Os05t0382600-02);Annexin family protein. (Os05t0382600-03)	chr05:18494334..18496011(- strand)	OsANN4	ANN3	OsANN3, OsANN4, ANN4	annexin 4	ANNEXIN 3	Annexin 3
Os10g0431000	Os10t0431000-01,Os10t0431000-03	Similar to predicted protein. (Os10t0431000-01);Rice homolog of Arabidopsis PQT3 encoding an E3 ubiquitin ligase, Negative regulation of abiotic (oxidative and salt) stress resistance (Os10t0431000-03)	chr10:15360545..15369094(+ strand)	OsPQT3	PQT3	OsPQT3	PARAQUAT TOLERANCE 3	PARAQUAT TOLERANCE 3
Os04g0431200	Os04t0431200-01,Os04t0431200-02	Similar to OSIGBa0160I14.7 protein. (Os04t0431200-01);F-box protein, Disease resistance (Os04t0431200-02)	chr04:21380985..21385639(+ strand)	OsDRF1		OsDRF1, OsFbox209, Os_F0001, OsFBX133, FBX133	defense-related F-box protein 1		defense-related F-box protein 1, F-box protein 209, F-box-type E3 ubiquitin ligase X133
Os06g0498400	Os06t0498400-01	Alpha-glucan, water dikinase, Positive regulation of seed germination, Tolerance to abiotic stress, Regulation of grain yield and quality (Os06t0498400-01)	chr06:17489355..17500497(+ strand)	GWD1	GWD1	OsGWD1	Œ±-glucan, water dikinase 1, "Glucan, Water-Dikinase 1"	ALPHA-GLUCAN, WATER DIKINASE 1	alpha-glucan, water dikinase 1, "Glucan, Water-Dikinase 1"
Os08g0492100	Os08t0492100-01,Os08t0492100-02,Os08t0492100-03	Class D glycine-rich RNA recognition motif (RRM) containing protein, RNA-binding glycine-rich (RBG) protein, Cold stress tolerance, Regulation of ABA signalling pathway (Os08t0492100-01);Hypothetical conserved gene. (Os08t0492100-02);Paraneoplastic encephalomyelitis antigen family protein. (Os08t0492100-03)	chr08:24313345..24318746(- strand)	OsRBGD3	RBGD3	OsRBGD3		RNA-BINDING GLYCINE-RICH PROTEIN 3	RNA-binding glycine-rich protein 3
Os01g0355500	Os01t0355500-01,Os01t0355500-02	Hypothetical conserved gene. (Os01t0355500-01);Heat shock protein DnaJ, N-terminal domain containing protein. (Os01t0355500-02)	chr01:14292115..14303191(- strand)			OsDjC5			DnaJ domain protein C5
Os12g0285100	Os12t0285100-01,Os12t0285100-02,Os12t0285100-03,Os12t0285100-04,Os12t0285100-05	Hypothetical conserved gene. (Os12t0285100-01);Atypical resistance protein with Armadillo repeats (Os12t0285100-02);Atypical resistance protein with Armadillo repeats (Os12t0285100-03);Hypothetical conserved gene. (Os12t0285100-04);Atypical resistance protein with Armadillo repeats, Broad-spectrum blast resistance (Os12t0285100-05)	chr12:10822534..10833768(+ strand)	Ptr	PTR	Ptr, OsPtr, Ptr(t)		PI-TA RESISTANCE	Pi-ta resistance
Os04g0647800	Os04t0647800-01,Os04t0647800-02	Glycerol kinase, Regulation of resistance to bacterial blight and blast diseases (Os04t0647800-01);Similar to Glycerol kinase-like protein. (Os04t0647800-02)	chr04:32956000..32959941(- strand)	OsNHO1	NHO1	OsNHO1	nonhost 1	NONHOST 1	nonhost 1
Os02g0122800	Os02t0122800-01,Os02t0122800-02	Similar to Arginine/serine-rich splicing factor. (Os02t0122800-01);Serine/arginine (SR)-rich splicing factor RS33, Regulation of pre-mRNA splicing and abiotic stress responses (Os02t0122800-02)	chr02:1193388..1197056(- strand)	RS33	RSP33	OsRS33, Os-RS33, OsRSp33, Os-RSp33, RS33, RS33.2		RS domain protein 33	RS domain protein 33, RS subfamily protein 33, Serine/arginine-rich splicing factor 33, SR-rich splicing factor 33
Os01g0767000	Os01t0767000-01	Lamin-like protein, Drought resistance, Modulation of root growth (Os01t0767000-01)	chr01:32327830..32332777(- strand)	OsNMCP1	NMCP1	OsNMCP1	Nuclear Matrix Constituent Protein 1	NUCLEAR MATRIX CONSTITUENT PROTEIN 1	Nuclear Matrix Constituent Protein 1
