# Supplementary material for: SCR106 splicing factor modulates abiotic stress responses by maintaining RNA splicing in rice
Source: J Exp Bot. 2023 Oct 31;75(3):802–18. doi: 10.1093/jxb/erad433 (PMC10837019; doi:10.1093/jxb/erad433)
Supplement: erad433_suppl_Supplementary_Datasets_S9 [file erad433_suppl_supplementary_datasets_s9.xlsx]

## Sheet: A3SS
Locus ID	Transcript ID	Description	Position	RAP-DB Gene Symbol Synonym(s)	CGSNL Gene Symbol	Oryzabase Gene Symbol Synonym(s)	RAP-DB Gene Name Synonym(s)	CGSNL Gene Name	Oryzabase Gene Name Synonym(s)
Os03g0703200	Os03t0703200-01,Os03t0703200-02	Similar to leucine-rich repeat family protein. (Os03t0703200-01);Leucine-rich repeat receptor-like kinase, Control of anther development and pollen fertility under low temperature (Os03t0703200-02)	chr03:28254433..28259877(- strand)	TMS10L		OsSERL8, OsBAK1-6, SERL8, BAK1-6, TMS10L	TMS10-Like		SERK-like gene 8, bri1-associated receptor kinase 1 (BAK1) homologue 6, TMS10-Like, Thermo-Sensitive Genic Male Sterile 10-like
Os12g0641100	Os12t0641100-01,Os12t0641100-02,Os12t0641100-03,Os12t0641100-04	Similar to Na+/H+ antiporter. (Os12t0641100-01);Similar to Na+/H+ antiporter. (Os12t0641100-02);Plasma membrane Na+/H+ antiporter, Salt stress (Os12t0641100-03);Plasma membrane Na+/H+ antiporter, Salt tolerance (Os12t0641100-04)	chr12:27495775..27508468(- strand)	OsNHA1, SOS1, OsSOS1	SOS1	OsSOS1, OsNHA1, NHA1, SOS1/NHX7, NHX7, OsNHX7	Oryza sativa Na+/H+ antiporter 1, SALT OVERLY SENSITIVE 1, Oryza sativa salt overly sensitive 1	SALT OVERLY SENSITIVE 1	Oryza sativa salt overly sensitive 1, Na+/H+ antiporter 1, Sodium/hydrogen antiporter 7
Os12g0536000	Os12t0536000-01	2,3-bisphosphoglycerate-independent phosphoglycerate mutase, "Chlorophyll synthesis, photosynthesis and chloroplast development at seedling stage at low temperature" (Os12t0536000-01)	chr12:21324775..21327652(- strand)	TCM12, iPGAM	TCM12	OsTCM12, iPGAM, OsiPGAM	thermo-sensitive chlorosis mutant 12, "2, 3-bisphosphoglycerate-independent phosphoglycerate mutase"	THERMO-SENSITIVE CHLOROSIS MUTANT 12	thermo-sensitive chlorosis mutant 12, "2, 3-bisphosphoglycerate-independent phosphoglycerate mutase"
Os11g0704500	Os11t0704500-01	Type 1 metallothionein, Zinc homeostasis, Drought tolerance, Positive regulation of resistance to blast disease (Os11t0704500-01)	chr11:28827746..28828439(+ strand)	OsMT1a	MTI1A	MT1a, OsMT1a, OsMT1e, OsMT-I-1a, MT-I-1a, OsMT1e-P, MTa, rgMT, OsMT-1, rgMT-1	type 1 metallothionein	METALLOTHIONEIN I-1A	Metallothionein 1e, type 1 metallothionein e, rice genomic metallothionein-like gene, metallothionein-like gene-1, rice genomic metallothionein-like gene-1, Metallothionein-like protein 1
Os05g0107700	Os05t0107700-01	Transcription factor IIA small subunit (Transcription factor IIA gamma subunit). (Os05t0107700-01)	chr05:437043..443269(+ strand)		XA5	xa5, xa-5, Xa5, TFIIAy, OsTFIIAgamma5, TFIIAgamma5, OsTFIIAgamma5/Xa5		XANTHOMONAS ORYZAE PV. ORYZAE RESISTANCE 5	Xanthomonas oryzae pv. oryzae resistance 5, Xanthomonas campestris pv. oryzae resistance-5, Xanthomonas oryzae pv. oryzae resistance-5, Transcription initiation factor IIA subunit 2, General transcription factor IIA subunit 2, Transcription initiation factor IIA gamma chain, TFIIA-gamma, gamma subunit of transcription factor IIA, basal transcription factor IIA gamma subunit 5
Os04g0682800	Os04t0682800-01,Os04t0682800-02,Os04t0682800-03,Os04t0682800-04	Potassium efflux antiporter, Chloroplast development, Drought tolerance (Os04t0682800-01);Similar to H0124B04.17 protein. (Os04t0682800-02);Non-protein coding transcript. (Os04t0682800-03);Similar to H0124B04.17 protein. (Os04t0682800-04)	chr04:34860402..34869589(- strand)	AM1		OsAM1, AM1	Albino midrib 1
Os04g0549600	Os04t0549600-01,Os04t0549600-02	Chaperone DnaJ protein, Negative regulation of rice innate immunity, Basal resistance to Magnaporthe oryzae (Os04t0549600-01);Similar to OSIGBa0134H18.3 protein. (Os04t0549600-02)	chr04:27505498..27509994(+ strand)	OsDjA6		OsDjA6, DjA6	DnaJ domain protein A6		DnaJ domain protein A6, DnaJ protein RNB8
Os04g0474500	Os04t0474500-01,Os04t0474500-02,Os04t0474500-03	Glycosyl hydrolase family 1 (GH1) beta-glucosidase, Seed germination, Root elongation, Drought tolerance (Os04t0474500-01);Similar to OSIGBa0135C13.5 protein. (Os04t0474500-02);Similar to Cyanogenic beta-glucosidase precursor (EC 3.2.1.21) (Linamarase) (Fragment). (Os04t0474500-03)	chr04:23727976..23733621(- strand)	Os4BGlu10	BGLU10	Os4bglu10, Os4BGlu10	Œ≤-Glucosidase 10, beta-glucosidase 10	BETA-GLUCOSIDASE 10	beta-glucosidase 10
Os04g0542200	Os04t0542200-01	Similar to H0501D11.7 protein. (Os04t0542200-01)	chr04:27154339..27158799(- strand)		YSL9	OsYSL9, OsYs13		YELLOW STRIP-LIKE GENE 9	rice YSL (yellow stripe-like) gene 9, Probable metal-nicotianamine transporter YSL9, Protein YELLOW STRIPE LIKE 9, yellow stripe 1-like transporter 9
Os12g0512700	Os12t0512700-01,Os12t0512700-02	ABC transporter-like domain containing protein. (Os12t0512700-01);Pleiotropic drug resistance ABCG/PDR transporter (Os12t0512700-02)	chr12:19828478..19840216(- strand)	OsABCG50, OsPDR23, OsABCG50/PDR23	PDR23	OsABCG50, OsPDR23, OsABCG50_1, OsABCG50_2	ABC transporter superfamily ABCG subgroup member 50, pleiotropic drug resistance 23	PLEIOTROPIC DRUG RESISTANCE 23	ABC transporter superfamily ABCG subgroup member 50, pleiotropic drug resistance 23
Os03g0656900	Os03t0656900-01	Plastid RNA-binding protein, Regulation of chloroplast RNA metabolism, Early chloroplast development under cold stress (Os03t0656900-01)	chr03:25627120..25631135(+ strand)	NUS1, V1, V1	V1	v1, NUS1, OsV1, OsNUS1	VIRESCENT 1, nuclear undecaprenyl pyrophosphate synthase 1, virescent-1	VIRESCENT 1	virescent1, virescent 1, virescent-1, nuclear undecaprenyl pyrophosphate synthase 1
Os05g0518600	Os05t0518600-01,Os05t0518600-02	Similar to SL-TPS/P. (Os05t0518600-01);Trehalose-6-phosphate synthase, Abiotic stress tolerance (Os05t0518600-02)	chr05:25713833..25722087(+ strand)	OsTPS1	TPS1	OsTPS1	trehalose-6-phosphate synthase 1	TREHALOSE-6-PHOSPHATE SYNTHASE 1
Os03g0319400	Os03t0319400-01,Os03t0319400-02,Os03t0319400-03	Serine/threonine protein kinase, Cold stress tolerance, Abiotic stresses (Os03t0319400-01);Similar to CBL-interacting protein kinase 3. (Os03t0319400-02);Similar to CBL-interacting protein kinase 3. (Os03t0319400-03)	chr03:11526273..11531969(- strand)	CK1, OsCK1, CIPK31, OsCIPK31, Os-CIPK3	CK1	OsCK1, CIPK31, OsCIPK31, Os-CIPK3, OsSnRK3.11, SnRK3.11	CIPK-LIKE PROTEIN 1, CBL-interacting protein kinase 31, CIPK-like protein 1	CIPK-LIKE PROTEIN 1	CBL-interacting protein kinase 31, CIPK-like protein 1, Sucrose nonfermenting-1-related protein kinase 3.11
Os01g0547200	Os01t0547200-01	Zn-finger BED domain containing protein, DNA-binding protein, Disease resistance, Drought tolerance (Os01t0547200-01)	chr01:20351529..20364454(- strand)	ZBED	ZBED	OsZBED, OsPHD2, PHD2		ZN-FINGER BED DOMAIN PROTEIN	Zn-finger BED domain protein, Plant homeo-domain finger protein 2, PHD finger protein 2
Os06g0487900	Os06t0487900-01,Os06t0487900-02	SUMO (Small Ubiquitin-like Modifier) Protease, Salt tolerance (Os06t0487900-01);Hypothetical conserved gene. (Os06t0487900-02)	chr06:16732927..16745662(- strand)	OTS1, OsOTS1	OTS1	OsOTS1	OVERLY TOLERANT TO SALT1	OVERLY TOLERANT TO SALT1	Overly Tolerant to Salt 1
Os02g0818000	Os02t0818000-01	Cystathionine Œ≤-synthase (CBS) domain containing protein, Resistance to Magnaporthe oryzae (Os02t0818000-01)	chr02:35092344..35093744(+ strand)	OsCBSX3	CBSX3	OsCBSX3, OsCBSX3a, OsCBSX3b, OsCBSX3c, OsCBSX3d, OsCBSX3e	Cystathionine beta-Synthase (CBS) Domain Containing Protein 3		cystathionine b-synthase domain containing protein OsCBSX3, CBS domain containing protein OsCBSX3
Os03g0746500	Os03t0746500-01,Os03t0746500-02	NTP-dependent DNA/RNA helicase, Salinity stress tolerance (Os03t0746500-01);Similar to predicted protein. (Os03t0746500-02)	chr03:30679685..30689225(- strand)	OsSUV3, SUV3		OsSUV3, SUV3	SUV3 helicase, suppressor of Var 3		SUV3 helicase, suppressor of Var 3
Os03g0170400	Os03t0170400-01,Os03t0170400-02	Similar to serine/threonine-protein kinase NAK. (Os03t0170400-01);Receptor-like cytoplasmic kinase, Xa21-mediated disease resistance to Xoo, Negative regulation of rice development through BR signaling (Os03t0170400-02)	chr03:3767426..3771538(- strand)	OsRLCK102	RLCK102	OsRLCK102	Receptor-like cytoplasmic kinase 102	RECEPTOR-LIKE CYTOPLASMIC KINASE 102	Receptor-like Cytoplasmic Kinase 102
Os10g0209700	Os10t0209700-01	Heavy metal transport/detoxification protein domain containing protein. (Os10t0209700-01)	chr10:7779293..7781354(+ strand)		HIPP28	OsHMP42, HMP42, OsHIPP28, OsaHIP28, HIP28		HEAVY-METAL-ASSOCIATED ISOPRENYLATED PLANT PROTEIN 28	Heavy metal-associated protein 42, heavy-metal-associated isoprenylated plant protein 28
Os03g0782500	Os03t0782500-01	Phytochrome-interacting factor-like bHLH protein, Stress-responsive transcription factor, Regulator of reduced internode elongation under drought conditions (Os03t0782500-01)	chr03:32432551..32435839(+ strand)	PIL13, OsPIL1, OsPIL13, OsbHLH152	PIL13	OsPIL1, OsPIL13, OsbHLH152, bHLH152, PIF7, OsPIF7, OsPIF4, PIF4, OsPIF1	phytochrome-interacting factor-like protein 1, PIF-like gene 1, PHYTOCHROME INTERACTING FACTOR-LIKE 13, basic helix-loop-helix protein 152		phytochrome-interacting factor-like protein 1, PIF-like gene 1, PHYTOCHROME INTERACTING FACTOR-LIKE 13, basic helix-loop-helix protein 152, Phytochrome-interacting factor 7
Os01g0579600	Os01t0579600-01,Os01t0579600-02,Os01t0579600-03,Os01t0579600-04	Similar to Calcineurin B-like protein 9. (Os01t0579600-01);Similar to Isoform 2 of Calcineurin B-like protein 9. (Os01t0579600-02);Similar to Calcineurin B-like protein 9. (Os01t0579600-03);Calcineurin B-like protein 9, Hypersensitive to drought stress (Os01t0579600-04)	chr01:22427831..22430870(+ strand)	OsCBL9	CBL9	OsCBL9	Calcineurin B-Like 9	CALCINEURIN B-LIKE PROTEIN 9	Calcineurin B-like protein 9
Os02g0700700	Os02t0700700-01	BREVIS RADIX-like protein, Drought, salt and cold stress response (Os02t0700700-01)	chr02:28826739..28833632(- strand)	OsBRXL1, OsBRXL2	BRXL2	OsBRXL2	BREVIS RADIX-like 1, BREVIS RADIX-like 2	BREVIS RADIX-LIKE 2	Brevis radix-like 2, BRX-like 2
Os01g0673600	Os01t0673600-01	Ubiquitin-conjugating enzyme, Error-free DNA damage tolerance, Regulation of abiotic stress and hormone responses (Os01t0673600-01)	chr01:27668585..27671611(- strand)	OsUbc13, Ubc13, OsUBC47, UBC47	UBC13	OsUbc13, Ubc13, OsUBC47, UBC47	Ubiquitin conjugating enzyme 13, Ubiquitin-conjugating enzyme 47	UBIQUITIN-CONJUGATING ENZYME 13	Ubiquitin conjugating enzyme 13, Ubiquitin-conjugating enzyme 47
Os03g0328000	Os03t0328000-01	DOCK family guanine nucleotide exchange factor, R protein Pit-mediated disease resistance (Os03t0328000-01)	chr03:11993790..12007838(+ strand)	OsSPK1	SPK1	OsSPK1, OsGEF5, GEF5		SPIKE 1	Guanine nucleotide exchange factor 5
Os02g0768600	Os02t0768600-01,Os02t0768600-02	Similar to Chloroplast inorganic pyrophosphatase (EC 3.6.1.1). (Os02t0768600-01);Inorganic pyrophosphatase, Member of sPPase, Alkaline tolerance, Osmotic regulatory factor (Os02t0768600-02)	chr02:32374870..32378165(+ strand)	OsPPa6	PPA6	OsPPa6, PPa6		INORGANIC PYROPHOSPHATASE 6	soluble inorganic pyrophosphatase 6, inorganic pyrophosphatase 6, PPase 6, sPPase 6, pyrophosphorylase 6
Os01g0534900	Os01t0534900-01	Hyperosmolality-gated calcium-permeable channel 1.1, Mediation of hyperosmolality and salt stress sensing, Hyperosmolality- and salt stress-induced stomatal closure (Os01t0534900-01)	chr01:19394542..19405480(- strand)	OsOSCA1.1	OSCA1.1	OsOSCA1.1, OsIOSCA1.1, OsDDP1, DDP1, OsDDP1.1, OsDDP1.2, OsDDP1.3, OsDDP1.4	hyperosmolality-gated calcium-permeable channel 1.1, reduced hyperosmolality-induced Ca2+ increase 1.1	HYPEROSMOLALITY-GATED CALCIUM-PERMEABLE CHANNEL 1.1	Hyperosmolality-gated calcium-permeable channel 1.1, DUF221 Domain containing Protein 1, reduced hyperosmolality-induced Ca2+ increase 1.1, reduced hyperosmolality-induced [Ca2+]i increase
Os04g0304200	Os04t0304200-01,Os04t0304200-02	Similar to Nonphototropic hypocotyl protein 1 (EC 2.7.1.37) (Phototropin). (Os04t0304200-01);Rice nonphototropic hypocotyl 1 (NPH1) homologue, Phototropin, Ion homeostasis, Salt stress response (Os04t0304200-02)	chr04:13641661..13654849(- strand)	PHOT2, OsPHOT2, OsNPH1b	NPH1B	PHOT2, OsPHOT2, OsNPH1b, OsAGC9, AGC9	phototropin 2, nonphototropic hypocotyl 1b	NONPHOTOTROPHIC HYPOCOTYL 1B	phototropin 2, nonphototrophic hypocotyl 1b, AGC protein kinase 9
Os01g0665200	Os01t0665200-01,Os01t0665200-02,Os01t0665200-03,Os01t0665200-04	Similar to Blast and wounding induced mitogen-activated protein kinase. (Os01t0665200-01);Similar to Mitogen activated protein kinase 20-4. (Os01t0665200-02);Similar to Mitogen-activated protein kinase 8. (Os01t0665200-03);Wound- and JA-uninducible MAP kinase, Defense/stress response, Developmental regulation (Os01t0665200-04)	chr01:27171290..27178431(+ strand)	OsWJUMK1	WJUMK1	OsMPK20-4, MPK20-4, OsWJUMK, OsWJUMK1, WJUMK, MAPK8, OsMPK8, MPK8, OsMAPK20-4, MAPK20-4, OsMPKG1, MPKG1	wound- and JA-uninducible MAP kinase 1	WOUND- AND JA-UNINDUCIBLE MAP KINASE 1	MAP kinase 20-4, Wound- and JA-uninducible MAP kinase 1
Os03g0241600	Os03t0241600-01,Os03t0241600-02	Serine/threonine protein kinase-related domain containing protein. (Os03t0241600-01);Serine/threonine protein kinase-related domain containing protein. (Os03t0241600-02)	chr03:7483344..7487296(- strand)		RLCK105	OsRLCK105, OsUSP16, USP16		RECEPTOR-LIKE CYTOPLASMIC KINASE 105	Receptor-like Cytoplasmic Kinase 105, universal stress protein 16
Os08g0157600	Os08t0157600-01,Os08t0157600-02	MYB transcription factor, Circadian clock, Tolerance to salinity, osmotic, and drought stresses (Os08t0157600-01);Similar to LHY protein. (Os08t0157600-02)	chr08:3360865..3373384(+ strand)	CCA1, OsCCA1, OsLHY, LHY-like_chr.8, COC1	CCA1	OsCCA1, OsLHY, LHY, LHY-like_chr.8, COC1, DLN203, OsDLN203, LEM1, OsLEM1, Nhd1, OsNhd1	CIRCADIAN CLOCK ASSOCIATED 1, LATE ELONGATED HYPOCOTYL	CIRCADIAN CLOCK ASSOCIATED 1	LATE ELONGATED HYPOCOTYL, DLN repressor 203, DLN motif protein 203, lvp1 enhancer mutant 1, N-mediated heading date1
Os01g0157800	Os01t0157800-01	Heat shock protein DnaJ, N-terminal domain containing protein. (Os01t0157800-01)	chr01:3041480..3044346(- strand)			OsDjC2			DnaJ domain protein C2
Os03g0719100	Os03t0719100-01	SUMO (small ubiquitin-related modifier) E3-ligase, Abiotic stress response, Stress adaptation (Os03t0719100-01)	chr03:29126803..29134828(+ strand)	SIZ2, OsSIZ2	SIZ2	OsSIZ2	SAP and MIZ 2, SIZ/PIAS-type SUMO E3 ligase 2		SAP and MIZ 2, SIZ/PIAS-type SUMO E3 ligase 2
Os02g0537700	Os02t0537700-01	2-Cys peroxiredoxin (EC 1.11.1.15), Stomatal closure, Potassium deficiency tolerance (Os02t0537700-01)	chr02:19882081..19885745(+ strand)	OsPRX2, BAS1		BAS1, OsTPX, Os2-Cys PrxA, 2-Cys PrxA, Os2-CysPrxA, 2-CysPrxA, 2CYSPRXA, OsPRX2, PRX2	chloroplast 2-Cys peroxiredoxin BAS1		rice 2-Cys peroxiredoxin BAS1, chloroplast 2-Cys peroxiredoxin BAS1, 2-Cys Prx BAS1, 2-Cys peroxiredoxin A, Peroxiredoxin 2
Os01g0912700	Os01t0912700-01	DUF2358 domain containing protein, Salt tolerance (Os01t0912700-01)	chr01:39777762..39779892(+ strand)
Os01g0832000	Os01t0832000-01	Cytidinediphosphate diacylglycerol synthase, Phospholipid homeostasis, Negative role in hyperosmotic stress tolerance (Os01t0832000-01)	chr01:35601142..35604029(- strand)	CDS5, OsCDS5	CDS5	OsCDS5, OsVTE5, VTE5	Cytidinediphosphate diacylglycerol synthase 5	CYTIDINEDIPHOSPHATE-DIACYLGLYCEROL SYNTHASE 5	Cytidinediphosphate-diacylglycerol synthase 5, phytol kinase, VITAMIN E 5
Os01g0956700	Os01t0956700-01	Cadmium tolerance and accumulation (Os01t0956700-01)	chr01:42162592..42166462(- strand)	LCD, OsLCD	LCD	OsLCD	Low cadmium	LOW CADMIUM	Low cadmium, low Cd
Os01g0279900	Os01t0279900-01	TGA transcription factor, bZIP transcription factor, Defense response, Multiple abiotic stress tolerance (Os01t0279900-01)	chr01:9928971..9935981(+ strand)	OsTGA5, OsbZIP3, OsHBP1b	BZIP3	OsbZIP03, OsbZIP3, OsHBP1b, HBP1b, OsTGA5, TGA5, OsTGA5/OsbZIP3	Histone gene binding protein-1b	b-ZIP TRANSCRIPTION FACTOR 3	b-ZIP transcription factor 03, histone-gene binding protein 1b, Histone gene binding protein-1b, TGA transcription factor 5
Os05g0411200	Os05t0411200-01,Os05t0411200-02	Similar to electron carrier/ oxidoreductase. (Os05t0411200-01);Monooxygenase, Putative plastidic oxidoreductase, Chloroplast development at low temperature (Os05t0411200-02)	chr05:20102713..20112210(- strand)	TCD5, OsTCD5, CSV1, TSV	TCD5	OsTCD5, TSV, OsTSV, CSV1, OsCSV1	thermo-sensitive chloroplast development 5, cold sensitive virescent1, TEMPERATURE-SENSITIVE VIRESCENT	THERMO-SENSITIVE CHLOROPLAST DEVELOPMENT 5	thermo-sensitive chloroplast development 5, temperature-sensitive virescent, cold sensitive virescent1
Os09g0248000	Os09t0248000-01,Os09t0248000-02,Os09t0248000-03,Os09t0248000-04	D-aminoacyl-tRNA deacylase domain containing protein. (Os09t0248000-01);D-aminoacyl-tRNA deacylase domain containing protein. (Os09t0248000-02);Similar to Ethanol tolerance protein GEKO1. (Os09t0248000-03);Similar to Ethanol tolerance protein GEKO1. (Os09t0248000-04)	chr09:3620063..3633132(+ strand)
Os01g0952700	Os01t0952700-01	Metal-dependent hydrolase, composite domain containing protein. (Os01t0952700-01)	chr01:41964153..41970108(+ strand)
Os01g0658900	Os01t0658900-01	bZIP class abscisic acid responsive element (ABRE)-binding factor, Salt tolerance (Os01t0658900-01)	chr01:26800095..26805467(- strand)	OSBZ8	OSBZ8	OsBZ8, OsbZIP05, OsGBF1, GBF1, OsGBF1a, OsGBF1b	bZIP protein 8	BZIP PROTEIN 8	bZIP transcription factor 05, G-box-binding factor 1
Os01g0927300	Os01t0927300-01	Heavy metal transport/detoxification protein domain containing protein. (Os01t0927300-01)	chr01:40668641..40671873(- strand)		HMP8	OsHMP8, OsHMP08		HEAVY METAL-ASSOCIATED PROTEIN 8	Heavy metal-associated protein 8
Os03g0704700	Os03t0704700-01,Os03t0704700-02	Similar to Oxysterol-binding protein, expressed. (Os03t0704700-01);Oxysterol-binding related protein, Positive regulation of the resistance to Xoo (Os03t0704700-02)	chr03:28329951..28339179(+ strand)	ORP1C	ORP1C	OsORP1C	oxysterol-binding related protein 1C	OXYSTEROL-BINDING RELATED PROTEIN 1C	oxysterol-binding related protein 1C, OSBP-related protein 1C, oxysterol-binding protein-related protein 1C
Os02g0104700	Os02t0104700-01,Os02t0104700-02	Nitric oxide synthase, Chloroplast ribosome biogenesis and/or translation, Regulation of biosynthesis of chloroplast proteins at lower temperature (Os02t0104700-01);Similar to Nitric oxide associated 1. (Os02t0104700-02)	chr02:261338..265491(+ strand)	NOA1, OsNOA1	NOA1	OsNOA1	Nitric Oxide-Associated1	NITRIC OXIDE-ASSOCIATED 1	Nitric Oxide-Associated1, Nitric Oxide Associated protein 1, NO-ASSOCIATED 1 protein
Os01g0893400	Os01t0893400-01,Os01t0893400-02	Protein containing TAZ zinc finger and calmodulin-binding domain, Belong to Bric-a-Brac, Tramtrack, and Broad Complex (BTB) protein superfamily, Salt tolerance (Os01t0893400-01);Zinc finger, TAZ-type domain containing protein. (Os01t0893400-02)	chr01:38843729..38846523(+ strand)	BTBZ1, OsBTBZ1	BTBZ1	OsBTBZ1, BTBZ1			BTB-type E3 ubiquitin ligase Z1
Os11g0135000	Os11t0135000-01,Os11t0135000-02	Efflux transporter of phytosiderophores, Metal transport (Os11t0135000-01);Similar to Major facilitator superfamily antiporter. (Os11t0135000-02)	chr11:1626486..1631411(- strand)	TOM2	ZIFL5	OsZIFL5, OsTOM2, TOM2	transporter of mugineic acid family phytosiderophores 2	ZINC-INDUCED FACILITATOR-LIKE 5	zinc-induced facilitator-like 5, Transporter of mugineic acids 2
Os02g0528900	Os02t0528900-01	Similar to PDR-like ABC transporter. (Os02t0528900-01)	chr02:19406608..19420786(- strand)		PDR2	ABCG41, OsABCG41, OsPDR2, OsABCG41_1, OsABCG41_2		PLEIOTROPIC DRUG RESISTANCE 2	ABC transporter superfamily ABCG subgroup member 41, pleiotropic drug resistance 2
Os02g0553200	Os02t0553200-01	Thylakoid membrane-bound ascorbate peroxidase, Tolerance to bacterial blight, Response to NaCl (Os02t0553200-01)	chr02:20868385..20872077(- strand)	APX8, OsAPx8, OsAPx08, OSAPX8, APx8, OsAPX8	APX8	OsAPx8, OsAPx08, OSAPX8, APx8, OsAPX8	ASCORBATE PEROXIDASE 8, ascorbate peroxidase 8	ASCORBATE PEROXIDASE 8	ascorbate peroxidase 8
Os02g0465900	Os02t0465900-01	Vacuolar antiporter-regulating protein, Compartmentation of Na+ into vacuole, Salt tolerance (Os02t0465900-01)	chr02:15676320..15679460(- strand)	OsARP, OsCTP		OsARP, OsCTP	antiporter-regulating protein		antiporter regulating protein, antiporter-regulating protein, cation transporter, cation transport protein, pistil extensin like protein
Os04g0498600	Os04t0498600-01,Os04t0498600-02	S-adenosylmethionine decarboxylase, Polyamine biosynthesis, Salt and drought stresses, Abiotic stress (Os04t0498600-01);Similar to cDNA clone:J013002M21, full insert sequence. (Os04t0498600-02)	chr04:24915054..24918786(+ strand)	SAMDC, SamDC, AdoMetDC, AdoMetDC1, OsSAMDC1	SAMDC	SamDC, AdoMetDC, AdoMetDC1, OsSAMDC1	S-ADENOSYLMETHIONINE DECARBOXYLASE, S-adenosylmethionine decarboxylase, S-adenosylmethionine decarboxylase proenzyme, S-adenosylmethionine decarboxylase alpha chain, S-adenosylmethionine decarboxylase beta chain, S-adenosylmethionine decarboxylase 1	S-ADENOSYLMETHIONINE DECARBOXYLASE	S-adenosylmethionine decarboxylase, S-adenosylmethionine decarboxylase proenzyme, S-adenosylmethionine decarboxylase alpha chain, S-adenosylmethionine decarboxylase beta chain, S-adenosylmethionine decarboxylase 1
Os02g0126400	Os02t0126400-01,Os02t0126400-02	Calcium-dependent protein kinase, Positive regulator of the salt and drought stress responses (Os02t0126400-01);Similar to Calcium-dependent protein kinase. (Os02t0126400-02)	chr02:1387873..1394276(+ strand)	CDPK4, OsCDPK4, OsCPK4, CDPK1	CDPK4	OsCDPK4, OsCPK4, CPK4, CDPK1	CALCIUM-DEPENDENT PROTEIN KINASE 4, calcium-dependent protein kinase 4	CALCIUM-DEPENDENT PROTEIN KINASE 4	calcium-dependent protein kinase 4, Ca2 +-dependent protein kinase 4
Os05g0373300	Os05t0373300-01	Copine protein, Negative regulation of disease resistance, Positive regulation of plant growth and development (Os05t0373300-01)	chr05:17983282..17989897(+ strand)	OsBON3	BON3	OsBON3, OsC2DP45, C2DP45, OsvWA16, vWA16	BONZAI 3	BONZAI 3	C2 Domain-Containing Protein 45, von Willebrand factor A16
Os02g0274900	Os02t0274900-01,Os02t0274900-02,Os02t0274900-03	Major facilitator superfamily protein. (Os02t0274900-01);Monosaccharide transporter, Salt-stress tolerance (Os02t0274900-02);Similar to metabolite transport protein csbC. (Os02t0274900-03)	chr02:10074588..10081478(+ strand)	OsGMST1	GMST1	OsGMST1, OspGlcT2, pGlcT2	Golgi localized monosaccharide transporter 1	GOLGI LOCALIZED MONOSACCHARIDE TRANSPORTER 1	Golgi localized monosaccharide transporter 1, PLASTIDIC GLUCOSE TRANSLOCATOR 2, pGlcT protein 2, monosaccharide transporter pGlcT2
Os05g0210600	Os05t0210600-01	Molecular chaperone, heat shock protein, Hsp40, DnaJ domain containing protein. (Os05t0210600-01)	chr05:6859187..6862484(+ strand)
Os05g0539400	Os05t0539400-01,Os05t0539400-02	Glycoside hydrolase, family 35 protein. (Os05t0539400-01);Beta-galactosidase9, Regulation of plant growth and development and responses to biotic and abiotic stresses (Os05t0539400-02)	chr05:26794369..26801505(- strand)	OsBGAL9	BGAL9	OsBgal9, OsBGal9	beta-galactosidase9, Œ≤-galactosidase9	BETA-GALACTOSIDASE 9	Beta-galactosidase 8, Lactase 8
Os06g0255700	Os06t0255700-01	Chromatin remodeling factor 737, Sucrose non-fermenting 2 (Snf2) family protein, Salt and drought stress response, Response to M. oryzae infection (Os06t0255700-01)	chr06:8097302..8104472(+ strand)	OsCHR737, CHR737	CHR737	OsCHR737	chromatin remodeling factor 737	CHROMATIN REMODELING FACTOR 737	chromatin remodeling factor 737
Os06g0147800	Os06t0147800-01	Mitogen-activated protein kinase (MAPK) kinase, Regulation of salt stress tolerance (Os06t0147800-01)	chr06:2498863..2502887(- strand)	OsMKK1	MKK1	OsMKK1, OsMEK2, MEK2, OsMAPKK1, MAPKK1, OsMAP2K2, MAP2K2	Mitogen-activated protein kinase kinase 1	MITOGEN-ACTIVATED PROTEIN KINASE KINASE 1	MAPK kinase 1
Os05g0197300	Os05t0197300-01	IQ-motif containing protein 4, Response to ABA and MeJA stress (Os05t0197300-01)	chr05:5996776..6000601(- strand)	OsIQM4	IQM4	OsIQM4	IQ-Motif Containing protein 4	IQ MOTIF CONTAINING PROTEIN 4	IQ motif containing protein 4
Os06g0287700	Os06t0287700-01,Os06t0287700-02,Os06t0287700-03	Similar to NBS-LRR disease resistance protein homologue (Fragment). (Os06t0287700-01);Non-protein coding transcript. (Os06t0287700-02);Similar to Nbs-lrr disease resistance protein (Fragment). (Os06t0287700-03)	chr06:10445137..10451095(+ strand)						Pi2/9 homolog
Os06g0498400	Os06t0498400-01	Alpha-glucan, water dikinase, Positive regulation of seed germination, Tolerance to abiotic stress, Regulation of grain yield and quality (Os06t0498400-01)	chr06:17489355..17500497(+ strand)	GWD1	GWD1	OsGWD1	Œ±-glucan, water dikinase 1, "Glucan, Water-Dikinase 1"	ALPHA-GLUCAN, WATER DIKINASE 1	alpha-glucan, water dikinase 1, "Glucan, Water-Dikinase 1"
Os06g0689600	Os06t0689600-01	Response to drought in tolerant genotype Dagad desi, Response to submergence, Response to Xanthomonas oryzae pv. oryzae and B. glumae in resistant genotypes, Response to R. solani in susceptible rice genotype (Os06t0689600-01)	chr06:28752549..28757404(- strand)	OsRLCK214	RLCK214	OsRLCK214		RECEPTOR-LIKE CYTOPLASMIC KINASE 214	Receptor-like Cytoplasmic Kinase 214
Os05g0392400	Os05t0392400-01	Chromatin remodeling factor 742, Sucrose non-fermenting 2 (Snf2) family protein, Salt stress response, Response to M. oryzae infection (Os05t0392400-01)	chr05:19093513..19099197(+ strand)	OsCHR742, CHR742	CHR742	OsCHR742	chromatin remodeling factor 742	CHROMATIN REMODELING FACTOR 742	Rad54-like, chromatin remodeling factor 742
Os01g0917400	Os01t0917400-01,Os01t0917400-02,Os01t0917400-03	CCCH-type zinc finger protein, Resistance against bacterial blight disease (Os01t0917400-01);Zinc finger, CCCH-type domain containing protein. (Os01t0917400-02);Hypothetical conserved gene. (Os01t0917400-03)	chr01:40006067..40010924(- strand)	C3H12, OsC3H12	C3H12	OsC3H12	ZINC FINGER CCCH DOMAIN-CONTAINING PROTEIN 12, Zinc finger CCCH domain-containing protein 12, Zinc finger CCCH domain-containing protein ZFN-like 2	ZINC FINGER CCCH DOMAIN-CONTAINING PROTEIN 12	Zinc finger CCCH domain-containing protein 12, Zinc finger CCCH domain-containing protein ZFN-like 2
Os03g0198300	Os03t0198300-01,Os03t0198300-02	Heat shock protein DnaJ, N-terminal domain containing protein. (Os03t0198300-01);Heat shock protein DnaJ, N-terminal domain containing protein. (Os03t0198300-02)	chr03:5161642..5166608(+ strand)			OsDjC25			DnaJ domain protein C25
Os03g0244000	Os03t0244000-01,Os03t0244000-02	Heat shock protein DnaJ, cysteine-rich region domain containing protein. (Os03t0244000-01);Heat shock protein DnaJ, cysteine-rich region domain containing protein. (Os03t0244000-02)	chr03:7615918..7618902(+ strand)
Os03g0178100	Os03t0178100-00	Similar to Copper-translocating P-type ATPase family protein, expressed. (Os03t0178100-00)	chr03:4120367..4126939(- strand)		HMA8	OsHMA6, osHMA8, HMA6, OsHMP20, HMP20		HEAVY METAL ATPASE 8	heavy metal ATPase 6, heavy metal ATPase 8, heavy metal P-Type ATPase 8, Heavy metal-associated protein 20
Os04g0659100	Os04t0659100-01,Os04t0659100-02,Os04t0659100-03	Chloroplastic glutamine synthetase, Reassimilation of the ammonia generated by photorespiration, Salt tolerance (Os04t0659100-01);Similar to Isoform 2 of Glutamine synthetase, chloroplastic. (Os04t0659100-02);Glutamine synthetase shoot isozyme, chloroplast precursor (EC 6.3.1.2) (Glutamate--ammonia ligase) (Clone lambda-GS31). (Os04t0659100-03)	chr04:33624428..33631025(- strand)	OsGLN2, RGS31, OsGS2	GS2	OsGS2, GLN2, OsGLN2, RGS31, OsRGS31	glutamine synthetase 2	GLUTAMINE SYNTHETASE 2	Glutamine synthetase, chloroplastic, plastidic/chloroplastic glutamine synthase, glutamine synthetase 2, "Glutamate:ammonia ligase delta, chloroplast", chloroplastic gluthamine synthetase 2
Os06g0606000	Os06t0606000-01	Serine/threonine-protein kinase required for the salt overly sensitive (SOS) pathway, Calcineurin B-like (CBL) protein-interacting protein kinase, Control of intracellular Na+ and K+ homeostasis, Salt tolerance, Mutation in OsSOS2 reduces radiocesium in rice grain (Os06t0606000-01)	chr06:24038959..24044785(- strand)	OsSOS2, OsCIPK24	CIPK24	OsCIPK24, SOS2, OsSOS2, OsSnRK3.22, SnRK3.22	SALT OVERLY SENSITIVE 2, CBL-interacting protein kinase 24	CALCINEURIN B-LIKE PROTEIN-INTERACTING PROTEIN KINASE 24	CBL-interacting protein kinase 24, salt overly sensitive 2, low-cesium rice mutant 1, Sucrose nonfermenting-1-related protein kinase 3.22
Os08g0179000	Os08t0179000-01	Membrane-associated kinase-10, Response to drought in tolerant genotypes, Response to submergence in japonica cultivar Taikeng 9 (Os08t0179000-01)	chr08:4630538..4638873(+ strand)	MAK10	MAK10	OsMAK10	Membrane-associated kinase-10	MEMBRANE-ASSOCIATED KINASE 10	Membrane-associated kinase-10
Os08g0468100	Os08t0468100-01,Os08t0468100-02,Os08t0468100-03	Nitrate reductase 1, Regulation of salt tolerance during seed germination (Os08t0468100-01);Similar to Nitrate reductase. (Os08t0468100-02);Similar to Nitrate reductase. (Os08t0468100-03)	chr08:23033230..23038585(+ strand)	OsNR1		OsNR1, NR1, nia1, OsNIA1, NIA1, OsNIA2, NIA2	nitrate reductase 1		nitrate reductase apoenzyme 1, nitrate reductase 1, Nitrate reductase [NADH]1
Os10g0167600	Os10t0167600-01,Os10t0167600-02	Splicing variant (Os10t0167600-01);Cyclobutane pyrimidine dimer (CPD) photolyase, Ultraviolet-B (UVB) resistance (Os10t0167600-02)	chr10:4663188..4667087(- strand)	qUVR-10 OsPHR OsCPD CPD	CPD	qUVR-10, OsPHR, PHR, OsCPD	CPD photolyase, cyclobutane pyrimidine dimer photolyase	CPD PHOTOLYASE	CPD photolyase, cyclobutane pyrimidine dimer photolyase, deoxyribodipyrimidine photolyase
Os09g0109800	Os09t0109800-01,Os09t0109800-02,Os09t0109800-03	Putative Na+ / H+ antiporter, Resistance to salt stress, Na+ homeostasis in rice chloroplasts (Os09t0109800-01);Similar to Na+/H+ antiporter, probable CP0838. (Os09t0109800-02);Divalent ion symporter domain containing protein. (Os09t0109800-03)	chr09:878145..890186(+ strand)	OsNHAD	NHAD	OsNHAD
Os09g0375100	Os09t0375100-01,Os09t0375100-02	Heat shock factor-binding protein 1. (Os09t0375100-01);Heat shock factor (HSF) binding protein, Regulation of heat shock response and seed development (Os09t0375100-02)	chr09:12545694..12550314(- strand)	OsHSBP1		OsHSBP1	HSF-binding protein 1		HSF-binding protein 1
Os09g0513500	Os09t0513500-01	Flowering Locus T-like (FT-like) protein, Regulation of flowering time and drought tolerance (Os09t0513500-01)	chr09:19980213..19986378(- strand)	OsFTL4	FTL4	OsFT, osFT, FT-L 4, OsFTL4, FT-L4, FT-1, OsFT-1	Flowering Locus T-like gene 4, FT-like gene 4	FLOWERING TIME LIKE GENE 4	FT-like gene 4
Os10g0394400	Os10t0394400-01,Os10t0394400-02	Disease resistance protein domain containing protein. (Os10t0394400-01);Non-protein coding transcript. (Os10t0394400-02)	chr10:13171237..13183557(+ strand)
Os06g0146100	Os06t0146100-01	NB-ARC domain containing protein. (Os06t0146100-01)	chr06:2410176..2418566(+ strand)		PI9	Pi9(t), Pi9(t)*, Pi9, Pi-9(t)		PYRICULARIA ORYZAE RESISTANCE 9	Pyricularia oryzae resistance 9, Magnaporthe grisea resistance-9, Blast resistance 9
Os10g0541000	Os10t0541000-01	Similar to Seven transmembrane protein Mlo2. (Os10t0541000-01)	chr10:21109457..21114148(- strand)		MLO_	OsMLO4, OsMLO1, MLO1		POWDERY-MILDEW-RESISTANCE GENE O_	powdery-MiLdew-resistance gene O1, powdery-MiLdew-resistance gene O4, Mildew resistance Locus O-1
Os10g0577700	Os10t0577700-01	Shikimate kinase-like 2 protein, Positive regulation of salt and drought tolerance (Os10t0577700-01)	chr10:23032206..23034966(+ strand)	OsSKL2	SKL2	OsSKL2	shikimate kinase-like 2	SHIKIMATE KINASE-LIKE 2	shikimate kinase-like 2
Os10g0577800	Os10t0577800-01,Os10t0577800-02	Transcription factor binding protein, Poly (ADP-ribose) polymerase (PARP) domain protein, Abiotic stress tolerance, Control of leaf cell fate (Os10t0577800-01);Similar to Poly polymerase catalytic domain containing protein, expressed. (Os10t0577800-02)	chr10:23035367..23039711(- strand)	TWI1, OsSRO1a	TWI1	OsSRO1a, SRO1a, OsTWI1, RCD1, OsRCD1	TWISTED-LEAF1, SIMILAR to RCD1 a	TWISTED-LEAF1	SRO protein 1a, SIMILAR to RCD1 a, TWISTED-LEAF 1, Nuclear proteins RCD1
Os02g0137800	Os02t0137800-01,Os02t0137800-02	Heterotrimeric G protein gamma subunit 2, Regulation of abiotic stresses (Os02t0137800-01);Similar to G protein gamma subunit 2. (Os02t0137800-02)	chr02:2007232..2009961(+ strand)	RGG2	RGG2	OsRGG2	heterotrimeric G-protein gamma subunit 2, G protein gamma2 subunit, rice G protein gamma subunit 2, G protein gamma subunit 2	RICE G PROTEIN GAMMA SUBUNIT 2	heterotrimeric G-protein gamma subunit 2, G protein gamma2 subunit, rice G protein gamma subunit 2, G protein gamma subunit 2, type B heterotrimeric G protein c subunit

## Sheet: A5SS
Locus ID	Transcript ID	Description	Position	RAP-DB Gene Symbol Synonym(s)	CGSNL Gene Symbol	Oryzabase Gene Symbol Synonym(s)	RAP-DB Gene Name Synonym(s)	CGSNL Gene Name	Oryzabase Gene Name Synonym(s)
Os12g0297500	Os12t0297500-01,Os12t0297500-02	Pyruvate phosphate dikinase, PEP/pyruvate-binding domain containing protein. (Os12t0297500-01);Similar to Phosphoglucan, water dikinase, chloroplastic. (Os12t0297500-02)	chr12:11727437..11744407(- strand)
Os12g0162100	Os12t0162100-01,Os12t0162100-02	Similar to cDNA clone:J033067N18, full insert sequence. (Os12t0162100-01);WNK (With No Lysine) kinase, Ser/thr protein kinase family member, Regulation of salt and drought response (Os12t0162100-02)	chr12:3128685..3131709(- strand)	OsWNK9	WNK9	OsWNK9	With No Lysine kinase 9, WNK kinase 9	WITH NO LYSINE KINASE 9	With No Lysine kinase 9, WNK protein kinase 9, WNK kinase 9
Os04g0684500	Os04t0684500-01,Os04t0684500-02	Pentatricopeptide repeat protein, Chloroplast development under cold stress (Os04t0684500-01);Hypothetical conserved gene. (Os04t0684500-02)	chr04:34958612..34971379(+ strand)	WSL5	WSL5	OsWSL5	white stripe leaf 5	WHITE STRIPE LEAF 5	white stripe leaf 5
Os03g0230500	Os03t0230500-01	Inositol 1,3,4-trisphosphate 5/6-kinase, Drought and salt tolerance, Negative regulator of osmotic stress signaling (Os03t0230500-01)	chr03:6902118..6907409(+ strand)	DSM3, DSM3/OsITPK2, OsITL1, OsITPK2	DSM3	OsITPK2, ITPK2, OsDSM3, OsITP5/6K-2, OsITL1	3, 4-trisphosphate 5/6-kinase 2, DROUGHT- AND SALT-SENSITIVE MUTANT 3, drought- and salt-hypersensitive mutant 3, inositol 1	DROUGHT- AND SALT-SENSITIVE MUTANT 3	inositol 1, 3, 4-trisphosphate 5/6-kinase 2, drought- and salt-sensitive mutant 3
Os03g0192500	Os03t0192500-01	Type 2C protein phosphatase, Negative regulation of ABA signaling, Response to biotic and abiotic stresses (Os03t0192500-01)	chr03:4815464..4820358(+ strand)	PP45, OsPP45, BIPP2C1	BIPP2C1	OsBIPP2C1, OsPP45, PP45	Protein Phosphatase 2C 45, Benzothiadiazole-Induced Protein Phosphatase 2C1	BTH-INDUCED PROTEIN PHOSPHATASE 2C 1	Protein phosphatase 45, BTH-induced protein phosphatase 2C 1
Os01g0847600	Os01t0847600-01	Aldo-keto reductase, Detoxification of abiotic stress-related reactive aldehydes, Oxidative and heat stress tolerance, Herbicide resistance (Os01t0847600-01)	chr01:36403442..36407379(+ strand)	ARK1, OsAKR1	ARK1	OsARK1, OsAKR4-1, AKR4-1	ALDO-KETO REDUCTASE 1, Aldo-keto reductase 1	ALDO-KETO REDUCTASE 1	Aldo-Keto reductase 1, Aldo-Keto Reductase 4-1, Group 4 Aldo-Keto Reductase 1
Os03g0782500	Os03t0782500-01	Phytochrome-interacting factor-like bHLH protein, Stress-responsive transcription factor, Regulator of reduced internode elongation under drought conditions (Os03t0782500-01)	chr03:32432551..32435839(+ strand)	PIL13, OsPIL1, OsPIL13, OsbHLH152	PIL13	OsPIL1, OsPIL13, OsbHLH152, bHLH152, PIF7, OsPIF7, OsPIF4, PIF4, OsPIF1	phytochrome-interacting factor-like protein 1, PIF-like gene 1, PHYTOCHROME INTERACTING FACTOR-LIKE 13, basic helix-loop-helix protein 152		phytochrome-interacting factor-like protein 1, PIF-like gene 1, PHYTOCHROME INTERACTING FACTOR-LIKE 13, basic helix-loop-helix protein 152, Phytochrome-interacting factor 7
Os01g0382700	Os01t0382700-01,Os01t0382700-02	Similar to stress regulated protein. (Os01t0382700-01);Similar to stress regulated protein. (Os01t0382700-02)	chr01:15975326..15980519(+ strand)
Os12g0460800	Os12t0460800-01,Os12t0460800-02,Os12t0460800-03	LAMMER kinase-type protein, Positive regulator of disease resistance (Os12t0460800-01);Similar to Lammer-type protein kinase. (Os12t0460800-02);Similar to Lammer-type protein kinase. (Os12t0460800-03)	chr12:16196141..16199480(- strand)	OsDR11, OsDR11S, OsDR11L, OsAFC2, AFC2		OsAFC2, AFC2, OsDR11, DR11, OsDR11L, OsDR11S	serine/threonin-protein kinase AFC2		serine/threonin-protein kinase AFC2
Os01g0667200	Os01t0667200-01,Os01t0667200-02	Mitochondrial sulfur dioxygenase, Abiotic stress response (Os01t0667200-01);Similar to Glyoxalase II. (Os01t0667200-02)	chr01:27274750..27278556(- strand)	GLYII-1, OsGLYII1, GLYII1, OsETHE1, ETHE1, OsGLYII-1	GLYII-1	OsGLYII1, GLYII1, OsETHE1, ETHE1, OsGLYII-1	GLYOXALASE II-1, glyoxalase II-1, ETHYLMALONIC ENCEPHALOPATHY PROTEIN 1, ETHE1-like protein, ethylmalonic encephalopathy-1	GLYOXALASE II-1	glyoxalase II-1, ETHYLMALONIC ENCEPHALOPATHY PROTEIN 1, ETHE1-like protein, ethylmalonic encephalopathy-1
Os01g0147900	Os01t0147900-01	Triosephosphate isomerase, Glycolytic enzyme, Key component in XA3/XA26-mediated resistance to Xoo (Os01t0147900-01)	chr01:2589835..2593568(- strand)	OsTPI1, OsTPI1.1	TPI	tpi*, tips, TI, OsTPI1, TPI1, OsTPI1.1, OsTPI1.2	triosephosphate isomerase	TRIOSEPHOSPHATE ISOMERASE	triosephosphate isomerase (cloned gene), triosephosphate isomerase, Triosephosphate isomerase, cytosolic, Triose-phosphate isomerase, triosephosphate isomerase-2, Cytosolic Triosephosphate lsomerase
Os09g0248000	Os09t0248000-01,Os09t0248000-02,Os09t0248000-03,Os09t0248000-04	D-aminoacyl-tRNA deacylase domain containing protein. (Os09t0248000-01);D-aminoacyl-tRNA deacylase domain containing protein. (Os09t0248000-02);Similar to Ethanol tolerance protein GEKO1. (Os09t0248000-03);Similar to Ethanol tolerance protein GEKO1. (Os09t0248000-04)	chr09:3620063..3633132(+ strand)
Os01g0609000	Os01t0609000-00	Similar to Pleiotropic drug resistance protein 3. (Os01t0609000-00)	chr01:24047446..24055918(- strand)		PDR10	OsABCG34, OsPDR10, OsPDR1		PLEIOTROPIC DRUG RESISTANCE 10	ABC transporter superfamily ABCG subgroup member 34, pleiotropic drug resistance 10, pleiotropic drug resistance 1
Os03g0226400	Os03t0226400-01,Os03t0226400-02	Manganese transporter, Cation diffusion facilitator (CDF) family member, Mn tolerance (Os03t0226400-01);Similar to Metal tolerance protein 4. (Os03t0226400-02)	chr03:6636675..6641550(+ strand)	OsMTP8.1	MTP8.1	OsMTP8.1	metal tolerance protein 8.1	METAL TOLERANCE PROTEIN 8.1	metal tolerance protein 8.1
Os01g0303800	Os01t0303800-01,Os01t0303800-02	UspA domain containing protein. (Os01t0303800-01);UspA domain containing protein. (Os01t0303800-02)	chr01:11245253..11246737(+ strand)		USP2	OsUSP2		UNIVERSAL STRESS PROTEIN 2	universal stress protein 2
Os05g0361200	Os05t0361200-01,Os05t0361200-02	Ferrochelatase II, Oxyfluorfen herbicide resistance (Os05t0361200-01);Similar to Ferrochelatase. (Os05t0361200-02)	chr05:17209599..17216204(+ strand)	FC2	FC2	OsFC2, OsGUN6-2, GUN6-2	ferrochelatase II	FERROCHELATASE 2	Ferrochelatase 2, Genome uncoupled 6-2
Os05g0539400	Os05t0539400-01,Os05t0539400-02	Glycoside hydrolase, family 35 protein. (Os05t0539400-01);Beta-galactosidase9, Regulation of plant growth and development and responses to biotic and abiotic stresses (Os05t0539400-02)	chr05:26794369..26801505(- strand)	OsBGAL9	BGAL9	OsBgal9, OsBGal9	beta-galactosidase9, Œ≤-galactosidase9	BETA-GALACTOSIDASE 9	Beta-galactosidase 8, Lactase 8
Os06g0612800	Os06t0612800-01,Os06t0612800-02	A member of stress associated protein (SAP) gene family, A20 and AN1 type zinc finger domain containing protein, "Tolerance to salt, drought and cold stress" (Os06t0612800-01);Similar to cDNA clone:006-301-C11, full insert sequence. (Os06t0612800-02)	chr06:24491993..24493907(+ strand)	OsiSAP8, OsSAP8	SAP8	Osi-SAP8, OsiSAP8, OsSAP8, OsSAP1, SAP1	stress-associated protein 8	STRESS ASSOCIATED PROTEIN GENE 8	rice (indica) stress associated protein gene8, Zinc finger A20 and AN1 domain-containing stress-associated protein 8, O. sativa subspecies indica stress-associated protein 8, stress-associated protein 8
Os01g0917400	Os01t0917400-01,Os01t0917400-02,Os01t0917400-03	CCCH-type zinc finger protein, Resistance against bacterial blight disease (Os01t0917400-01);Zinc finger, CCCH-type domain containing protein. (Os01t0917400-02);Hypothetical conserved gene. (Os01t0917400-03)	chr01:40006067..40010924(- strand)	C3H12, OsC3H12	C3H12	OsC3H12	ZINC FINGER CCCH DOMAIN-CONTAINING PROTEIN 12, Zinc finger CCCH domain-containing protein 12, Zinc finger CCCH domain-containing protein ZFN-like 2	ZINC FINGER CCCH DOMAIN-CONTAINING PROTEIN 12	Zinc finger CCCH domain-containing protein 12, Zinc finger CCCH domain-containing protein ZFN-like 2
Os07g0160400	Os07t0160400-01	Glyoxalase/bleomycin resistance protein/dioxygenase domain containing protein. (Os07t0160400-01)	chr07:3244803..3247308(- strand)		GLYI9	OsGLYI9, OsGLYI9.1, OsGLYI9.2		GLYOXALASE I-9	glyoxalase I-9
Os07g0258400	Os07t0258400-01,Os07t0258400-02,Os07t0258400-03	OsNramp1 (Integral membrane protein). (Os07t0258400-01);Similar to Metal transporter. (Os07t0258400-02);Integral membrane protein, Metal ion transport (Os07t0258400-03)	chr07:8966025..8970880(+ strand)	NRAMP1, OsNramp1, OsNRAMP1	NRAMP1	OsNramp1, OsNRAMP1, OsNramp6	BACTERIOCIDE EFFECT 1, Oryza sativa natural resistance-associated macrophage protein 1, homologues of mammalian Nramp1 gene	BACTERIOCIDE EFFECT 1	homologues of mammalian Nramp1 gene, Natural resistance-associated macrophage protein 1
Os07g0596900	Os07t0596900-01	WRKY transcription factor 88, SA-dependent Xa1-mediated resistance to Xoo (Os07t0596900-01)	chr07:24312094..24315383(- strand)	OsWRKY88	WRKY88	OsWRKY88	WRKY transcription factor 88	WRKY GENE 88
Os07g0657100	Os07t0657100-01	Glyoxalase I, Abiotic stress tolerance (Os07t0657100-01)	chr07:27653023..27654081(- strand)	GLYI10, OsGLYI10, OsEnS-113, OsGly I	GLYI10	OsGLYI10, OsEnS-113	GLYOXALASE I-10, glyoxalase I-10, endosperm-specific gene 113	GLYOXALASE I-10	glyoxalase I-10, endosperm-specific gene 113
Os03g0244000	Os03t0244000-01,Os03t0244000-02	Heat shock protein DnaJ, cysteine-rich region domain containing protein. (Os03t0244000-01);Heat shock protein DnaJ, cysteine-rich region domain containing protein. (Os03t0244000-02)	chr03:7615918..7618902(+ strand)
Os07g0680400	Os07t0680400-01	WRKY transcription factor, Drought tolerance (Os07t0680400-01)	chr07:28828798..28831910(- strand)	WRKY47, OsWRKY47	WRKY47	OsWRKY47	WRKY GENE 47, Rice WRKY gene47	WRKY GENE 47	Rice WRKY gene47
Os07g0687000	Os07t0687000-01	Serine/threonine protein kinase, Abiotic stresses (Os07t0687000-01)	chr07:29191197..29194187(+ strand)	CIPK03, OsCIPK03, CIPK3, OsCIPK3	CIPK03	OsCIPK03, CIPK3, OsCIPK3, OsSnRK3.27, SnRK3.27	CALCINEURIN B-LIKE PROTEIN-INTERACTING PROTEIN KINASE 3, CBL-interacting protein kinase 3	CALCINEURIN B-LIKE PROTEIN-INTERACTING PROTEIN KINASE 3	CBL-interacting protein kinase 3, Sucrose nonfermenting-1-related protein kinase 3.27
Os03g0178100	Os03t0178100-00	Similar to Copper-translocating P-type ATPase family protein, expressed. (Os03t0178100-00)	chr03:4120367..4126939(- strand)		HMA8	OsHMA6, osHMA8, HMA6, OsHMP20, HMP20		HEAVY METAL ATPASE 8	heavy metal ATPase 6, heavy metal ATPase 8, heavy metal P-Type ATPase 8, Heavy metal-associated protein 20
Os09g0460000	Os09t0460000-01	Heat shock protein DnaJ, N-terminal domain containing protein. (Os09t0460000-01)	chr09:17393611..17395622(+ strand)			OsDjC68			DnaJ domain protein C68
Os09g0511900	Os09t0511900-01	Glycosyl hydrolase family 1 (GH1) beta-glucosidase, Seed germination, Root elongation, Drought tolerance (Os09t0511900-01)	chr09:19908731..19914481(- strand)	Os9BGlu33	BGLU33	Os9bglu33, Os9Bglu33, 9bglu33	Œ≤-Glucosidase 33, beta-glucosidase 33	BETA-GLUCOSIDASE 33	beta-glucosidase 33
Os07g0100300	Os07t0100300-01,Os07t0100300-02,Os07t0100300-03	Conserved hypothetical protein. (Os07t0100300-01);Sulfoquinovosyltransferase, Mediation of flavonoid glycosylation, Osmotic stress tolerance (Os07t0100300-02);Similar to predicted protein. (Os07t0100300-03)	chr07:17519..21402(+ strand)	SQD2.1	SQD2.1	OsSQD2.1	Sulfoquinovosyltransferase 2.1	SULFOQUINOVOSYLDIACYLGLYCEROL SYNTHASE 2.1	sulfoquinovosyl transferase-like protein 2.1, Sulfoquinovosyldiacylglycerol synthase 2.1

## Sheet: MXE
Locus ID	Transcript ID	Description	Position	RAP-DB Gene Symbol Synonym(s)	CGSNL Gene Symbol	Oryzabase Gene Symbol Synonym(s)	RAP-DB Gene Name Synonym(s)	CGSNL Gene Name	Oryzabase Gene Name Synonym(s)
Os08g0157600	Os08t0157600-01,Os08t0157600-02	MYB transcription factor, Circadian clock, Tolerance to salinity, osmotic, and drought stresses (Os08t0157600-01);Similar to LHY protein. (Os08t0157600-02)	chr08:3360865..3373384(+ strand)	CCA1, OsCCA1, OsLHY, LHY-like_chr.8, COC1	CCA1	OsCCA1, OsLHY, LHY, LHY-like_chr.8, COC1, DLN203, OsDLN203, LEM1, OsLEM1, Nhd1, OsNhd1	CIRCADIAN CLOCK ASSOCIATED 1, LATE ELONGATED HYPOCOTYL	CIRCADIAN CLOCK ASSOCIATED 1	LATE ELONGATED HYPOCOTYL, DLN repressor 203, DLN motif protein 203, lvp1 enhancer mutant 1, N-mediated heading date1
Os12g0460800	Os12t0460800-01,Os12t0460800-02,Os12t0460800-03	LAMMER kinase-type protein, Positive regulator of disease resistance (Os12t0460800-01);Similar to Lammer-type protein kinase. (Os12t0460800-02);Similar to Lammer-type protein kinase. (Os12t0460800-03)	chr12:16196141..16199480(- strand)	OsDR11, OsDR11S, OsDR11L, OsAFC2, AFC2		OsAFC2, AFC2, OsDR11, DR11, OsDR11L, OsDR11S	serine/threonin-protein kinase AFC2		serine/threonin-protein kinase AFC2
Os02g0172600	Os02t0172600-01	Heavy metal P-Type ATPase 6, Copper efflux protein (Os02t0172600-01)	chr02:3950459..3955971(- strand)	OsHMA6	HMA6	OsHMA5, osHMA6, HMA5, OsHMP11, HMP11	heavy metal ATPase 6, heavy metal P-Type ATPase 6	HEAVY METAL ATPASE 6	heavy metal ATPase 5, heavy metal ATPase 6, heavy metal P-Type ATPase 6, Heavy metal-associated protein 11
Os09g0248000	Os09t0248000-01,Os09t0248000-02,Os09t0248000-03,Os09t0248000-04	D-aminoacyl-tRNA deacylase domain containing protein. (Os09t0248000-01);D-aminoacyl-tRNA deacylase domain containing protein. (Os09t0248000-02);Similar to Ethanol tolerance protein GEKO1. (Os09t0248000-03);Similar to Ethanol tolerance protein GEKO1. (Os09t0248000-04)	chr09:3620063..3633132(+ strand)
Os06g0473200	Os06t0473200-01,Os06t0473200-02,Os06t0473200-03	Similar to NPK2. (Os06t0473200-01);Similar to Mitogen-activated protein kinase kinase 3. (Os06t0473200-02);Mitogen-activated protein kinase (MAPK) kinase, Regulation of seed dormancy, Disease resistance against X. oryzae (Os06t0473200-03)	chr06:15811009..15821885(- strand)	MKK3, OsMKK3	MKK3	OsMKK3, OsMAPKK3, MAPKK3, OsMEK8a, MEK8a, OsMEK3, MEK3	Mitogen-activated protein kinase kinase 3	MITOGEN-ACTIVATED PROTEIN KINASE KINASE 3	MAPK kinase 3

## Sheet: RI
Locus ID	Transcript ID	Description	Position	RAP-DB Gene Symbol Synonym(s)	CGSNL Gene Symbol	Oryzabase Gene Symbol Synonym(s)	RAP-DB Gene Name Synonym(s)	CGSNL Gene Name	Oryzabase Gene Name Synonym(s)
Os12g0641100	Os12t0641100-01,Os12t0641100-02,Os12t0641100-03,Os12t0641100-04	Similar to Na+/H+ antiporter. (Os12t0641100-01);Similar to Na+/H+ antiporter. (Os12t0641100-02);Plasma membrane Na+/H+ antiporter, Salt stress (Os12t0641100-03);Plasma membrane Na+/H+ antiporter, Salt tolerance (Os12t0641100-04)	chr12:27495775..27508468(- strand)	OsNHA1, SOS1, OsSOS1	SOS1	OsSOS1, OsNHA1, NHA1, SOS1/NHX7, NHX7, OsNHX7	Oryza sativa Na+/H+ antiporter 1, SALT OVERLY SENSITIVE 1, Oryza sativa salt overly sensitive 1	SALT OVERLY SENSITIVE 1	Oryza sativa salt overly sensitive 1, Na+/H+ antiporter 1, Sodium/hydrogen antiporter 7
Os06g0487900	Os06t0487900-01,Os06t0487900-02	SUMO (Small Ubiquitin-like Modifier) Protease, Salt tolerance (Os06t0487900-01);Hypothetical conserved gene. (Os06t0487900-02)	chr06:16732927..16745662(- strand)	OTS1, OsOTS1	OTS1	OsOTS1	OVERLY TOLERANT TO SALT1	OVERLY TOLERANT TO SALT1	Overly Tolerant to Salt 1
Os03g0348900	Os03t0348900-01,Os03t0348900-02	Similar to CHY zinc finger family protein, expressed. (Os03t0348900-01);Ring finger E3 ubiquitin ligase, Abiotic stress tolerance, Phosphate homeostasis, Positive regulation of Pi accumulation and Pi signaling (Os03t0348900-02)	chr03:13095799..13098282(- strand)	OsSRFP1, SDEL2	SRFP1	OsSRFP1, OsRING157, RING157	Stress-related RING Finger Protein 1, SPX4 degradation E3 ligase 2	STRESS-RELATED RING FINGER PROTEIN 1	Stress-related RING Finger Protein 1, RING-type E3 ubiquitin ligase 157
Os02g0730000	Os02t0730000-01,Os02t0730000-02	Similar to Mitochondrial aldehyde dehydrogenase. (Os02t0730000-01);Mitochondrial aldehyde dehydrogenase, Submergence tolerance (Os02t0730000-02)	chr02:30392547..30396729(- strand)	ALDH2a	ALDH2A	OsALDH2a, ALDH2a, Aldh2a, OsSTA73, OsALDH2B5, ALDH2B5	aldehyde dehydrogenase 2a	ALDEHYDE DEHYDROGENASE 2A	aldehyde dehydrogenase 2a, Aldehyde dehydrogenase 2B5
Os12g0548300	Os12t0548300-01,Os12t0548300-02,Os12t0548300-03	Nucleoside diphosphate kinase, Regulation of chloroplast development and chlorophyll biosynthesis, Abiotic stress response (ABA and salinity) (Os12t0548300-01);Similar to Nucleoside diphosphate kinase (Fragment). (Os12t0548300-02);Similar to Nucleoside diphosphate kinase (Fragment). (Os12t0548300-03)	chr12:22182885..22189908(+ strand)	OsNDPK2, WSL12	YSS2	OsNDPK2, NDPK2, BIP114	NUCLEOSIDE DIPHOSPHATE KINASE 2, Nucleoside diphosphate kinase 2, White stripe leaf 12	YOUNG SEEDLING STRIPE 2	nucleoside diphosphate kinase 2, brassinosteroid receptor kinase (BRI1)-interacting protein 114, BRI1-interacting protein 114, brassinosteroid receptor kinase-interacting protein 114
Os04g0684500	Os04t0684500-01,Os04t0684500-02	Pentatricopeptide repeat protein, Chloroplast development under cold stress (Os04t0684500-01);Hypothetical conserved gene. (Os04t0684500-02)	chr04:34958612..34971379(+ strand)	WSL5	WSL5	OsWSL5	white stripe leaf 5	WHITE STRIPE LEAF 5	white stripe leaf 5
Os04g0631800	Os04t0631800-00	S-Domain kinase-6, Response to drought in tolerant genotype, Response to Xanthomonas oryzae pv. Oryzae and R. solani. (Os04t0631800-00)	chr04:32173571..32177352(- strand)	SDK6	RLCK162	OsRLCK162, SDK6, OsSDK6	S-Domain kinase-6	RECEPTOR-LIKE CYTOPLASMIC KINASE 162	Receptor-like Cytoplasmic Kinase 162, S-Domain kinase-6
Os04g0448900	Os04t0448900-01	Zeaxanthin epoxidase, Abscisic acid (ABA) biosynthesis, "Resistance to osmotic and drought stresses, seed development and dormancy", Disease resistance (Os04t0448900-01)	chr04:22369763..22376615(+ strand)	OsABA1, OsZEP	ABA1	OsABA1, Zep1, OsAba1, Aba2, OsAba2, OsZep1, Zep, OsZep, Aba1, OsABA2, Osaba1, OsZEP-1, OsZEP, OSZEP1, ZEP1, ZEP	abscisic acid-deficient 1, zeaxanthin epoxidase	ABA DEFICIENT 1	Zeaxanthin epoxidase 1, zeaxanthin epoxidase, abscisic acid-deficient 1, zeaxanthin cyclooxygenases
Os04g0434800	Os04t0434800-01,Os04t0434800-02	Similar to Thylakoid-bound ascorbate peroxidase (EC 1.11.1.11) (Fragment). (Os04t0434800-01);Chloroplastic ascorbate peroxidase, Stroma ascorbate peroxidase, Protection of the photosystem II (PSII) activity under methyl violagen (MV)-induced oxidative stress (Os04t0434800-02)	chr04:21622953..21627231(- strand)	OsAPX7, sAPX	APX7	OsAPx7, OsAPx07, OSAPX7, APx7, sAPX	ascorbate peroxidase 7, stroma ascorbate peroxidase	ASCORBATE PEROXIDASE 7	ascorbate peroxidase 7, stromal Ascorbate Peroxidase
Os03g0337500	Os03t0337500-01	Potassium transporter 8, Mediation of potassium uptake and translocation under low potassium stress (Os03t0337500-01)	chr03:12524476..12528883(+ strand)	OsHAK8	HAK8	OsHAK8	potassium transporter 8, high-affinity K+ transporter 8	HIGH-AFFINITY POTASSIUM(K+) TRANSPORTER 8	High-affinity Potassium(K+) Transporter 8, Putative potassium transporter 8
Os06g0698785	Os06t0698785-01,Os06t0698785-02	Similar to Choline monooxygenase. (Os06t0698785-01);Choline monooxygenase, Response to salt stress (Os06t0698785-02)	chr06:29347846..29352146(+ strand)	OsCMO		OsCMO	choline monooxygenase		choline monooxygenase
Os03g0430400	Os03t0430400-01	RING-type E3 ubiquitin ligase, Regulation of resistance to brown planthopper (BPH) (Os03t0430400-01)	chr03:18026740..18041599(+ strand)	OsJMJ715	JMJ715	OsJMJ715	Jumonji 715	JUMONJI 715	Jumonji 715
Os03g0820100	Os03t0820100-01	Similar to Auxin-resistance protein AXR1. (Os03t0820100-01)	chr03:34412840..34419139(+ strand)
Os02g0760300	Os02t0760300-01	Rice immunophilin homolog, FK506-binding protein, Negative regulation of biotic and abiotic stress response (Os02t0760300-01)	chr02:32017761..32019838(- strand)	OsFKBP12	FKBP12	OsFKBP12	FK506-binding protein 12	FK506 BINDING PROTEIN 12	FK506 binding protein 12
Os06g0670000	Os06t0670000-01	Molybdenum cofactor sulfurase, Molybdenum cofactor sulfurtransferase, Abscisic acid (ABA) biosynthesis, Disease resistance (Os06t0670000-01)	chr06:27749135..27756326(+ strand)	OsABA3, OsMoCo	ABA3	OsABA3, OsMoCo, MoCo	abscisic acid-deficient 3	ABA DEFICIENT 3
Os07g0665200	Os07t0665200-01	Cu/Zn-Superoxidase Dismutase, Target of miR398b, Resistance to rice blast disease (Os07t0665200-01)	chr07:28075600..28077583(- strand)	CSD2	SODCC2	Cu/Zn-SOD, Cu/Zn- SOD, OsCu-ZnSOD2, Cu-ZnSOD2, OsSODB, OsSOD3, SodCc2, Os SodCc2, sodB, OsSodB, RSODB, OssodCc1, OsCSD1.1, CSD1.1, OsCDS1, OsSOD3-CU/Zn, SOD3-CU/Zn, CuZnSOD2, Cu/ZnSOD2, OsCu/ZnSOD2, OsCSD1, CSD1, CuZnSOD1, OsCuZnSOD2, OsCSD4, CSD4	Cu/Zn-Superoxidase Dismutase2	CYTOSOLIC SUPEROXIDASE DISMUTASE 2	Cu/Zn-superoxide dismutase, superoxide dismutase B, copper/zinc-superoxide dismutase, "Cu, Zn superoxide dismutase", cytosolic copper/zinc-superoxide dismutase 2, "Superoxide dismutase (Cu-Zn) 4, cytosolic", Cu-dependent SOD 1.1, cytosolic CuZn SOD 4
Os03g0161800	Os03t0161800-01,Os03t0161800-02	Aci-reductone-dioxygenase-like protein, Metabolism of methionine and ethylene in response to abiotic stresses (Os03t0161800-01);Similar to 1,2-dihydroxy-3-keto-5-methylthiopentene dioxygenase 2. (Os03t0161800-02)	chr03:3338349..3341034(+ strand)	OsARD	SIP2A	Sip2A, ARD 2, ARD2, OsARD2, OsARD, IDI1, OsIDI1	aci-reductone dioxygenase	SUBMERGENCE-INDUCED PROTEIN 2A	submergence-induced protein 2A, 1, 2-dihydroxy-3-keto-5-methylthiopentene dioxygenase 2, Aci-reductone dioxygenase 2, Submergence-induced protein 2A, acireductone dioxygenase 2, submergence-induced protein2A, aci-reductone-dioxygenase-like protein, Fe-deficiency-induced protein 1
Os03g0212800	Os03t0212800-01	Beta-glucosidase, ABA recycling, Drought tolerance, Control of photosynthesis (Os03t0212800-01)	chr03:5876410..5883222(- strand)	Os3BGlu6	BGLU6	Os3bglu6, Os3BGlu6, 3BGlu6	beta-glucosidase 6, Œ≤-glucosidase 6	BETA-GLUCOSIDASE 6	beta-glucosidase 6
Os03g0782500	Os03t0782500-01	Phytochrome-interacting factor-like bHLH protein, Stress-responsive transcription factor, Regulator of reduced internode elongation under drought conditions (Os03t0782500-01)	chr03:32432551..32435839(+ strand)	PIL13, OsPIL1, OsPIL13, OsbHLH152	PIL13	OsPIL1, OsPIL13, OsbHLH152, bHLH152, PIF7, OsPIF7, OsPIF4, PIF4, OsPIF1	phytochrome-interacting factor-like protein 1, PIF-like gene 1, PHYTOCHROME INTERACTING FACTOR-LIKE 13, basic helix-loop-helix protein 152		phytochrome-interacting factor-like protein 1, PIF-like gene 1, PHYTOCHROME INTERACTING FACTOR-LIKE 13, basic helix-loop-helix protein 152, Phytochrome-interacting factor 7
Os01g0737800	Os01t0737800-01,Os01t0737800-02	Similar to Farnesyltransferase beta subunit. (Os01t0737800-01);Œ≤-subunit of farnesyltransferase, Negative regulation of primary root growth under nonstressed conditions, Response to ABA and drought stress (Os01t0737800-02)	chr01:30775140..30779239(- strand)	OsERA1, OsERA1.1, OsPFT-Œ≤	ERA1	OsERA1, OsERA1.1, OsERA1.2, OsABA1, ABA1, OsPFT-beta, PFT-beta	ENHANCED RESPONSE TO ABA1, protein farnesyltransferase-beta	ENHANCED RESPONSE TO ABA1	protein farnesyl-transferase beta subunit
Os01g0533900	Os01t0533900-01,Os01t0533900-02	Similar to Multidrug resistance protein 1 homolog. (Os01t0533900-01);Similar to MDR-like ABC transporter. (Os01t0533900-02)	chr01:19352055..19359444(+ strand)		MDR6	OsABCB2, ABCB2, OsPGP2, OsMDR6, OsABCB2_1, OsABCB2_2		MULTIDRUG RESISTANCE 6	ABC transporter superfamily ABCB subgroup member 2, P-Glycoprotein 2
Os02g0201000	Os02t0201000-01,Os02t0201000-02	Conserved hypothetical protein. (Os02t0201000-01);Similar to 23.6 kDa heat shock protein, mitochondrial. (Os02t0201000-02)	chr02:5639106..5644568(- strand)			Hsp20			heat shock protein 20
Os12g0563200	Os12t0563200-01	Plastid ribosomal small subunit protein S6, Chloroplast development at low temperature (Os12t0563200-01)	chr12:23096994..23099367(- strand)	TCD11	TCD11	RPS6, OsRPS6, OsTCD11	THERMO-SENSITIVE CHLOROPHYLL-DEFICIENT MUTANT 11, thermo-sensitive chlorophyll-deficient 11	THERMO-SENSITIVE CHLOROPHYLL-DEFICIENT MUTANT 11	thermo-sensitive chlorophyll-deficient mutant 11, plastid ribosomal protein S6
Os02g0281000	Os02t0281000-01,Os02t0281000-02	cGMP-dependent protein kinase, Mediation of gibberellin signaling, Salt stress response (Os02t0281000-01);Similar to predicted protein. (Os02t0281000-02)	chr02:10419062..10428014(+ strand)	OsPKG		OsPP23, PP23, PKG, OsPKG	cGMP-dependent protein kinase		Protein phosphatase 23, cGMP-Dependent Protein Kinase
Os01g0636700	Os01t0636700-01	Chromatin remodeling factor 745, Sucrose non-fermenting 2 (Snf2) family protein, Drought stress response, Response to M. oryzae infection (Os01t0636700-01)	chr01:25524187..25532029(- strand)	OsCHR745, CHR745	CHR745	CSB, OsCHR745	chromatin remodeling factor 745	CHROMATIN REMODELING FACTOR 745	chromatin remodeling factor 745
Os12g0460800	Os12t0460800-01,Os12t0460800-02,Os12t0460800-03	LAMMER kinase-type protein, Positive regulator of disease resistance (Os12t0460800-01);Similar to Lammer-type protein kinase. (Os12t0460800-02);Similar to Lammer-type protein kinase. (Os12t0460800-03)	chr12:16196141..16199480(- strand)	OsDR11, OsDR11S, OsDR11L, OsAFC2, AFC2		OsAFC2, AFC2, OsDR11, DR11, OsDR11L, OsDR11S	serine/threonin-protein kinase AFC2		serine/threonin-protein kinase AFC2
Os01g0182600	Os01t0182600-01,Os01t0182600-03	Orthologue of the Arabidopsis GIGANTEA, Regulation of circadian rhythm and flowering time, Photoperiodic control of flowering, Osmotic stress response (Os01t0182600-01);GIGANTEA protein. (Os01t0182600-03)	chr01:4329362..4338486(- strand)	GI, OsGI	GI	OsGI, Gi, Os-GI	GIGANTEA	GIGANTEA	orthologue of the arabidopsis GIGANTEA, Gigantea, protein GIGANTEA, Os-GIGANTEA, OsGIGANTEA
Os01g0175000	Os01t0175000-01,Os01t0175000-02,Os01t0175000-03	Similar to Biostress-resistance-related protein (Fragment). (Os01t0175000-01);Similar to Biostress-resistance-related protein (Fragment). (Os01t0175000-02);Similar to Biostress-resistance-related protein (Fragment). (Os01t0175000-03)	chr01:3846283..3850209(- strand)
Os01g0534700	Os01t0534700-00	ABC transporter, transmembrane domain domain containing protein. (Os01t0534700-00)	chr01:19381153..19387198(+ strand)		MDR5	OsABCB3, ABCB3, OsPGP3, OsMDR5, OsISC34		MULTIDRUG RESISTANCE 5	ABC transporter superfamily ABCB subgroup member 3, P-Glycoprotein 3, multidrug resistance 5, Iron-sulfur cluster protein 34
Os06g0102300	Os06t0102300-01,Os06t0102300-02,Os06t0102300-03,Os06t0102300-04	Similar to Phytochelatin synthase. (Os06t0102300-01);Similar to Glutathione gamma-glutamylcysteinyltransferase 1. (Os06t0102300-02);Phytochelatin synthase 2, Cadmium (Cd) and arsenic (As) tolerance (Os06t0102300-03);Splicing variant of phytochelatin synthase 2 (Os06t0102300-04)	chr06:167367..174319(+ strand)	OsPCS2a, OsPCS2b		OsPCS, PCS, OsPCS2, PCS2, OsPCS2a, PCS2a, OsPCS2b, PCS2b, OsPCS1, PCS1, OsPCS1a, OsPCS1b, OsPCS1c, OsPCS1full, OsPCS5, PCS5	Phytochelatin Synthase 2a, Phytochelatin Synthase 2b		Phytochelatin Synthase, phytochelatin synthase 2
Os03g0738400	Os03t0738400-01,Os03t0738400-02,Os03t0738400-03	Serine hydroxymethyltransferase, Regulatory function in photorespiration, Regulation of chilling tolerance (Os03t0738400-01);Similar to Serine hydroxymethyltransferase. (Os03t0738400-02);Similar to Serine hydroxymethyltransferase. (Os03t0738400-03)	chr03:30299613..30304241(+ strand)	OsSHM1, OsSHMT1, OsCDM1, OsSHMT	SHMT1	OsSHM1, SHM1, OsSHMT1, CDM1, OsCDM1, OsSHTM3, SHTM3, OsSHMT, SHMT	serine hydroxymethyltransferase 1, chlorophyll-deficient mutant 1	SERINE HYDROXYMETHYLTRANSFERASE 1	serine hydroxymethyltransferase 1, chlorophyll-deficient mutant 1, serine hydroxymethyltransferase-3
Os04g0304200	Os04t0304200-01,Os04t0304200-02	Similar to Nonphototropic hypocotyl protein 1 (EC 2.7.1.37) (Phototropin). (Os04t0304200-01);Rice nonphototropic hypocotyl 1 (NPH1) homologue, Phototropin, Ion homeostasis, Salt stress response (Os04t0304200-02)	chr04:13641661..13654849(- strand)	PHOT2, OsPHOT2, OsNPH1b	NPH1B	PHOT2, OsPHOT2, OsNPH1b, OsAGC9, AGC9	phototropin 2, nonphototropic hypocotyl 1b	NONPHOTOTROPHIC HYPOCOTYL 1B	phototropin 2, nonphototrophic hypocotyl 1b, AGC protein kinase 9
Os03g0129100	Os03t0129100-01	Seven transmembrane protein MLO2. (Os03t0129100-01)	chr03:1645164..1648764(- strand)		MLO_	OsMLO2, OsMLO3, OsMlo2, MLO2, Mlo2, Mlo, MLO3		POWDERY-MILDEW-RESISTANCE GENE O_	powdery-MiLdew-resistance gene O2, powdery-MiLdew-resistance gene O3, MLO homologue, Mildew resistance Locus O-3
Os08g0157600	Os08t0157600-01,Os08t0157600-02	MYB transcription factor, Circadian clock, Tolerance to salinity, osmotic, and drought stresses (Os08t0157600-01);Similar to LHY protein. (Os08t0157600-02)	chr08:3360865..3373384(+ strand)	CCA1, OsCCA1, OsLHY, LHY-like_chr.8, COC1	CCA1	OsCCA1, OsLHY, LHY, LHY-like_chr.8, COC1, DLN203, OsDLN203, LEM1, OsLEM1, Nhd1, OsNhd1	CIRCADIAN CLOCK ASSOCIATED 1, LATE ELONGATED HYPOCOTYL	CIRCADIAN CLOCK ASSOCIATED 1	LATE ELONGATED HYPOCOTYL, DLN repressor 203, DLN motif protein 203, lvp1 enhancer mutant 1, N-mediated heading date1
Os04g0379700	Os04t0379700-01	Violaxanthin de-epoxidase, Xanthophyll cycle key enzyme, Abscisic acid biosynthesis, Negative regulation of salt stress tolerance (Os04t0379700-01)	chr04:18551379..18553801(- strand)	OsVDE	RVDE1	OsRVDE1, OsVDE, VDE	Violaxanthin de-epoxidase	RICE VIOLAXANTHIN DE-EPOXIDASE 1	Violaxanthin de-epoxidase
Os02g0537700	Os02t0537700-01	2-Cys peroxiredoxin (EC 1.11.1.15), Stomatal closure, Potassium deficiency tolerance (Os02t0537700-01)	chr02:19882081..19885745(+ strand)	OsPRX2, BAS1		BAS1, OsTPX, Os2-Cys PrxA, 2-Cys PrxA, Os2-CysPrxA, 2-CysPrxA, 2CYSPRXA, OsPRX2, PRX2	chloroplast 2-Cys peroxiredoxin BAS1		rice 2-Cys peroxiredoxin BAS1, chloroplast 2-Cys peroxiredoxin BAS1, 2-Cys Prx BAS1, 2-Cys peroxiredoxin A, Peroxiredoxin 2
Os01g0273500	Os01t0273500-01	Heat shock protein DnaJ, N-terminal domain containing protein. (Os01t0273500-01)	chr01:9470130..9475187(+ strand)
Os01g0912700	Os01t0912700-01	DUF2358 domain containing protein, Salt tolerance (Os01t0912700-01)	chr01:39777762..39779892(+ strand)
Os01g0832000	Os01t0832000-01	Cytidinediphosphate diacylglycerol synthase, Phospholipid homeostasis, Negative role in hyperosmotic stress tolerance (Os01t0832000-01)	chr01:35601142..35604029(- strand)	CDS5, OsCDS5	CDS5	OsCDS5, OsVTE5, VTE5	Cytidinediphosphate diacylglycerol synthase 5	CYTIDINEDIPHOSPHATE-DIACYLGLYCEROL SYNTHASE 5	Cytidinediphosphate-diacylglycerol synthase 5, phytol kinase, VITAMIN E 5
Os01g0872800	Os01t0872800-01,Os01t0872800-02	3-phosphoinositide-dependent protein kinase, Positive regulation of disease resistance (Os01t0872800-01);Similar to 3-phosphoinositide dependent protein kinase 1. (Os01t0872800-02)	chr01:37853413..37857509(- strand)	OsPdk1	PDK1	OsPdk1, Pdk1, OsAGC3, AGC3	3-phosphoinositide-dependent protein kinase 1	3-PHOSPHOINOSITIDE-DEPENDENT PROTEIN KINASE 1	3-phosphoinositide-dependent protein kinase-1, 3-phosphoinositide-dependent protein kinase 1, AGC protein kinase 3
Os01g0875300	Os01t0875300-00	Similar to Universal stress protein family protein. (Os01t0875300-00)	chr01:37982651..37985429(+ strand)		USP7	OsUSP7		UNIVERSAL STRESS PROTEIN 7	universal stress protein 7
Os01g0681900	Os01t0681900-01	Glutamate synthetase, Primary ammonium ions assimilation in seedling roots, Development of tillers, Tolerance to nitrogen-limitation (Os01t0681900-01)	chr01:28091213..28102914(- strand)	OsGOGAT1, NADH-GOGAT1	GLT1	OsGLT1, OsNADH-GOGAT1, NADH-GOGAT1, OsNADH-GOGAT, GOGAT, NADH-GOGAT, OsGOGAT1, GOGAT1, OsGLU1	Glutamate synthetase 1, NADH-dependent glutamate synthase1	NADH-DEPENDENT GLUTAMATE SYNTHASE 1	NADH-glutamate synthase 1, glutamate synthase, NADH-glutamate synthase, NADH-Glu synthase, Glutamate synthase (NADPH) small chain, NADH-dependent glutamate synthase1, NADH-dependent glutamate synthase 1
Os02g0104700	Os02t0104700-01,Os02t0104700-02	Nitric oxide synthase, Chloroplast ribosome biogenesis and/or translation, Regulation of biosynthesis of chloroplast proteins at lower temperature (Os02t0104700-01);Similar to Nitric oxide associated 1. (Os02t0104700-02)	chr02:261338..265491(+ strand)	NOA1, OsNOA1	NOA1	OsNOA1	Nitric Oxide-Associated1	NITRIC OXIDE-ASSOCIATED 1	Nitric Oxide-Associated1, Nitric Oxide Associated protein 1, NO-ASSOCIATED 1 protein
Os02g0122800	Os02t0122800-01,Os02t0122800-02	Similar to Arginine/serine-rich splicing factor. (Os02t0122800-01);Serine/arginine (SR)-rich splicing factor RS33, Regulation of pre-mRNA splicing and abiotic stress responses (Os02t0122800-02)	chr02:1193388..1197056(- strand)	RS33	RSP33	OsRS33, Os-RS33, OsRSp33, Os-RSp33, RS33, RS33.2		RS domain protein 33	RS domain protein 33, RS subfamily protein 33, Serine/arginine-rich splicing factor 33, SR-rich splicing factor 33
Os08g0191900	Os08t0191900-01	P-type pentatricopeptide repeat protein, Chloroplast RNA splicing, Regulation of chloroplast development under low-temperature conditions (Os08t0191900-01)	chr08:5384447..5388799(+ strand)	CDE4			chlorophyll deficient 4
Os04g0634400	Os04t0634400-00	S-Domain kinase-10, Response to drought in tolerant rice genotypes (Os04t0634400-00)	chr04:32273357..32276841(- strand)	SDK10	SDK10	OsSDK10	S-Domain kinase-10	S-DOMAIN KINASE 10	S-Domain kinase-10
Os03g0835600	Os03t0835600-01,Os03t0835600-02	Acyl-CoA-binding protein , Peroxisomal beta-oxidation, Lipid metabolism, Stress response (Os03t0835600-01);Hypothetical conserved gene. (Os03t0835600-02)	chr03:35105148..35112495(- strand)	OsACBP6	ACBP6	OsACBP6	Acyl-CoA-binding protein 6	ACYL-COA-BINDING PROTEIN 6	Acyl-CoA-binding protein 6
Os02g0197200	Os02t0197200-01	Mlo-related protein family protein. (Os02t0197200-01)	chr02:5442081..5447353(+ strand)		MLO_	OsMLO8, MLO8		POWDERY-MILDEW-RESISTANCE GENE O_	powdery-MiLdew-resistance gene O8, Mildew resistance Locus O-8
Os04g0588700	Os04t0588700-01	ABC transporter-like domain containing protein. (Os04t0588700-01)	chr04:29754938..29762118(+ strand)		MRP7	OsABCC7, OsMRP7		MULTIDRUG RESISTANCE-ASSOCIATED PROTEIN 7	ABC transporter superfamily ABCC subgroup member 7, multidrug resistance-associated protein 7
Os02g0564000	Os02t0564000-01	Glutathione S-transferase, Defense/stress response (Os02t0564000-01)	chr02:21410814..21413683(- strand)	OsGST2	GSTZ3	OsGSTZ3	glutathione S-transferase 2	ZETA GLUTATHIONE S-TRANSFERASE 3
Os03g0125100	Os03t0125100-01	Beta-carotene hydroxylase, Drought and oxidative stress resistance (Os03t0125100-01)	chr03:1436356..1439055(- strand)	DSM2, OsBCH1, OsHYD3	DSM2	OsDSM2, OsBCH1, BCH1, OsHYD3, HYD3	beta-Carotene Hydroxylase 1, carotene beta-ring hydroxylase 3	DROUGHT-HYPERSENSITIVE MUTANT 2	beta-Carotene Hydroxylase 1, carotene beta-ring hydroxylase 3, drought-hypersensitive mutant 2
Os01g0847700	Os01t0847700-01	Aldo-keto reductase, Detoxification of reactive aldehydes, Abiotic stress tolerance (Os01t0847700-01)	chr01:36410714..36414587(+ strand)	AKR2, AKR4C14, OsAKR2	AKR2	OsAKR2, AKR4C14, OsAKR4-2, AKR4-2	ALDO-KETO REDUCTASE 2, Aldo-keto reductase 2	ALDO-KETO REDUCTASE 2	Aldo-Keto Reductase 4C14, Aldo-Keto Reductase 4-2, Group 4 Aldo-Keto Reductase 2
Os04g0450800	Os04t0450800-01,Os04t0450800-02	H3.2-type histone H3 protein, Salt stress response (Os04t0450800-01);Similar to Histone H3. (Os04t0450800-02)	chr04:22461303..22464042(+ strand)	RH3.2A		RH3.2A	H3.2-type H3 protein A		Histone H3.2A, H3.2-type H3 protein A
Os06g0715100	Os06t0715100-01,Os06t0715100-02	Similar to Novel plant SNARE 11 (AtNPSN11). (Os06t0715100-01);Qb-SNARE (soluble N-ethylmaleimide-sensitive factor attachment protein receptor) protein, Abiotic stress response (Os06t0715100-02)	chr06:30357701..30361198(- strand)	OsNPSN11	NPSN11	OsNPSN11, OryzaNPSN11	novel plant SNARE 11	NOVEL PLANT SNARE 11	SNARE 11
Os11g0636900	Os11t0636900-01,Os11t0636900-02	Similar to Splicing factor U2af large subunit A. (Os11t0636900-01);U2 snRNP auxiliary factor large subunit A, Response to drought, high salinity, low temperature, and heavy metal exposure (Os11t0636900-02)	chr11:25148722..25153451(- strand)	OsU2AF65A	U2AF65A	OsU2AF65A	U2 snRNP Auxiliary Factor Large Subunit A	SPLICING FACTOR U2AF LARGE SUBUNIT A	Splicing factor U2af large subunit A, U2 auxiliary factor 65 kDa subunit A, U2 snRNP Auxiliary Factor Large Subunit A
Os01g0933200	Os01t0933200-01	Metallochaperone, Heavy metal-associated isoprenylated plant protein, Resistance to cadmium toxicity and accumulation (Os01t0933200-01)	chr01:40930488..40932459(- strand)	OsHIPP56	HIPP56	OsHMP9, HMP9, OsHMP09, OsHIPP56, OsaHIP56, HIP56	heavy metal-associated isoprenylated plant protein 56	HEAVY-METAL-ASSOCIATED ISOPRENYLATED PLANT PROTEIN 56	Heavy metal-associated protein 9, heavy-metal-associated isoprenylated plant protein 56
Os02g0297600	Os02t0297600-01,Os02t0297600-02	Lysine ketoglutarate reductase trans-splicing related 1, Cell elongation of the root, Temperature-dependent root growth (Os02t0297600-01);Protein of unknown function DUF707 family protein. (Os02t0297600-02)	chr02:11399635..11404045(+ strand)	OsLKRT1	DICE2	OsDICE2, OsLKRT1, LKRT1	Lysine Ketoglutarate Reductase Trans-Splicing related 1	DEFECTIVE IN CELL ELONGATION 2	LYSINE KETOGLUTARATE REDUCTASE TRANS-SPLICING RELATED 1, defective in cell elongation 2
Os05g0361200	Os05t0361200-01,Os05t0361200-02	Ferrochelatase II, Oxyfluorfen herbicide resistance (Os05t0361200-01);Similar to Ferrochelatase. (Os05t0361200-02)	chr05:17209599..17216204(+ strand)	FC2	FC2	OsFC2, OsGUN6-2, GUN6-2	ferrochelatase II	FERROCHELATASE 2	Ferrochelatase 2, Genome uncoupled 6-2
Os05g0539400	Os05t0539400-01,Os05t0539400-02	Glycoside hydrolase, family 35 protein. (Os05t0539400-01);Beta-galactosidase9, Regulation of plant growth and development and responses to biotic and abiotic stresses (Os05t0539400-02)	chr05:26794369..26801505(- strand)	OsBGAL9	BGAL9	OsBgal9, OsBGal9	beta-galactosidase9, Œ≤-galactosidase9	BETA-GALACTOSIDASE 9	Beta-galactosidase 8, Lactase 8
Os04g0462400	Os04t0462400-01	Lysine and histidine transporter 4, Negative regulation of abiotic stress (Os04t0462400-01)	chr04:23097997..23100389(- strand)	OsLHT4	LHT9	OsLHT9, OsLHT4, LHT4	lysine and histidine transporter 4	LYSINE-HISTIDINE-LIKE TRANSPORTER 9	lysine-histidine-like transporter 9, lysine and histidine transporter 4
Os06g0203800	Os06t0203800-01	Receptor-like kinase, Heat tolerance (Os06t0203800-01)	chr06:5244239..5251843(- strand)	RLCK204, OsRLCK204, OsER1, ER1	RLCK204	OsRLCK204, OsER1, ER1	RECEPTOR-LIKE CYTOPLASMIC KINASE 204, Receptor-like Cytoplasmic Kinase 204, ERECTA 1	RECEPTOR-LIKE CYTOPLASMIC KINASE 204	Receptor-like Cytoplasmic Kinase 204, ERECTA 1, ERECTA1
Os12g0502200	Os12t0502200-01	Similar to Low temperature-responsive RNA-binding protein. (Os12t0502200-01)	chr12:19129927..19133740(+ strand)		GRP6	OsGRP6, GRRBP7		GLYCINE-RICH RNA-BINDING PROTEIN 6	glycine-rich RNA-binding protein 6, glycine-rich RNA-binding protein 7
Os03g0346800	Os03t0346800-00	Similar to metal tolerance protein. (Os03t0346800-00)	chr03:12954637..12959631(+ strand)		MTP6	OsMTP6		METAL TOLERANCE PROTEIN 6	metal tolerance protein 6
Os10g0432300	Os10t0432300-01,Os10t0432300-02	TATA-box binding protein, Transcription factor IID (TFIID) family protein, Drought stress response and tolerance (Os10t0432300-01);Non-protein coding transcript. (Os10t0432300-02)	chr10:15424832..15427433(- strand)	OsTBP2.2	TBP2.2	OsTBP2.2	TATA-box binding protein 2.2	TATA-BOX BINDING PROTEIN 2.2	TATA-box binding protein 2.2
Os01g0777700	Os01t0777700-00	Similar to acid phosphatase/ oxidoreductase/ transition metal ion binding. (Os01t0777700-00)	chr01:32910354..32925363(- strand)
Os06g0485100	Os06t0485100-01,Os06t0485100-02,Os06t0485100-03	Similar to Homeobox-like resistance. (Os06t0485100-01);Similar to Homeobox-like resistance. (Os06t0485100-02);Similar to Homeobox-like resistance. (Os06t0485100-03)	chr06:16538108..16543380(- strand)
Os06g0498400	Os06t0498400-01	Alpha-glucan, water dikinase, Positive regulation of seed germination, Tolerance to abiotic stress, Regulation of grain yield and quality (Os06t0498400-01)	chr06:17489355..17500497(+ strand)	GWD1	GWD1	OsGWD1	Œ±-glucan, water dikinase 1, "Glucan, Water-Dikinase 1"	ALPHA-GLUCAN, WATER DIKINASE 1	alpha-glucan, water dikinase 1, "Glucan, Water-Dikinase 1"
Os06g0676000	Os06t0676000-01	Integral membrane protein, Metal ion transport (Os06t0676000-01)	chr06:28059549..28065154(- strand)	NRAMP3, OsNramp3, OsNRAMP3	NRAMP3	OsNramp3, OsNRAMP3	BACTERIOCIDE EFFECT 3, homologues of mammalian Nramp3 gene, Integral membrane protein OsNramp3	BACTERIOCIDE EFFECT 3	homologues of mammalian Nramp3 gene, Integral membrane protein OsNramp3
Os01g0917400	Os01t0917400-01,Os01t0917400-02,Os01t0917400-03	CCCH-type zinc finger protein, Resistance against bacterial blight disease (Os01t0917400-01);Zinc finger, CCCH-type domain containing protein. (Os01t0917400-02);Hypothetical conserved gene. (Os01t0917400-03)	chr01:40006067..40010924(- strand)	C3H12, OsC3H12	C3H12	OsC3H12	ZINC FINGER CCCH DOMAIN-CONTAINING PROTEIN 12, Zinc finger CCCH domain-containing protein 12, Zinc finger CCCH domain-containing protein ZFN-like 2	ZINC FINGER CCCH DOMAIN-CONTAINING PROTEIN 12	Zinc finger CCCH domain-containing protein 12, Zinc finger CCCH domain-containing protein ZFN-like 2
Os06g0308100	Os06t0308100-01	MAPK phosphatase, Negative regulation of drought stress tolerance (Os06t0308100-01)	chr06:11684230..11687910(- strand)	OsIBR5		OsIBR5, IBR5, OsPP85	indole-3-butyric acid-response 5		MAPK phosphatase IBR5, indole-3-butyric acid-response 5, Protein phosphatase 85
Os07g0500300	Os07t0500300-01	C2-domain abscisic acid-related protein, CAR protein, Regulation of ABA signaling in seed germination (Os07t0500300-01)	chr07:18840251..18842537(+ strand)	OsGAP	C2DP64	OsGAP, GAP, OsC2DP64	GTPase activating protein	C2 DOMAIN-CONTAINING PROTEIN 64	GTPase activating protein, C2 Domain-Containing Protein 64
Os07g0572800	Os07t0572800-01,Os07t0572800-02	WNK (With No Lysine) kinase, Ser/thr protein kinase family member, Abiotic stress tolerance, Internal circadian rhythm (Os07t0572800-01);Hypothetical conserved gene. (Os07t0572800-02)	chr07:23146051..23149345(+ strand)	OsWNK1	WNK1	OsWNK1	With No Lysine kinase 1, WNK kinase 1	WITH NO LYSINE KINASE 1	With No Lysine kinase 1, WNK protein kinase 1, WNK kinase 1
Os08g0560500	Os08t0560500-01	Serine carboxypeptidase-like protein, Defense responses against multiple biotic and abiotic stresses (Os08t0560500-01)	chr08:28069300..28074610(+ strand)	OsBISCPL1	SCP41	OsSCP41		SERINE CARBOXYPEPTIDASE 41	Serine carboxypeptidase 41
Os07g0688800	Os07t0688800-01	Aldehyde dehydrogenase 22, Homolog of aldehyde dehydrogenase, Tolerance to environmental stresses (Os07t0688800-01)	chr07:29271588..29277743(- strand)	OsALDH22	ALDH22A1	OsALDH22, ALDH22, OsALDH22A1	aldehyde dehydrogenase 22	ALDEHYDE DEHYDROGENASE 22A1	aldehyde dehydrogenase 22, rice homolog of Arabidopsis ALDH22
Os02g0521300	Os02t0521300-01	Copine protein, Negative regulation of disease resistance, Positive regulation of plant growth and development (Os02t0521300-01)	chr02:18994018..19001080(- strand)	OsBON1	BON1	OsBON1, OsC2DP18, C2DP18, OsvWA5, vWA5	BONZAI 1	BONZAI 1	C2 Domain-Containing Protein 18, von Willebrand factor A5
Os04g0659100	Os04t0659100-01,Os04t0659100-02,Os04t0659100-03	Chloroplastic glutamine synthetase, Reassimilation of the ammonia generated by photorespiration, Salt tolerance (Os04t0659100-01);Similar to Isoform 2 of Glutamine synthetase, chloroplastic. (Os04t0659100-02);Glutamine synthetase shoot isozyme, chloroplast precursor (EC 6.3.1.2) (Glutamate--ammonia ligase) (Clone lambda-GS31). (Os04t0659100-03)	chr04:33624428..33631025(- strand)	OsGLN2, RGS31, OsGS2	GS2	OsGS2, GLN2, OsGLN2, RGS31, OsRGS31	glutamine synthetase 2	GLUTAMINE SYNTHETASE 2	Glutamine synthetase, chloroplastic, plastidic/chloroplastic glutamine synthase, glutamine synthetase 2, "Glutamate:ammonia ligase delta, chloroplast", chloroplastic gluthamine synthetase 2
Os08g0179000	Os08t0179000-01	Membrane-associated kinase-10, Response to drought in tolerant genotypes, Response to submergence in japonica cultivar Taikeng 9 (Os08t0179000-01)	chr08:4630538..4638873(+ strand)	MAK10	MAK10	OsMAK10	Membrane-associated kinase-10	MEMBRANE-ASSOCIATED KINASE 10	Membrane-associated kinase-10
Os01g0970600	Os01t0970600-01	DEAD-box RNA helicase (EC:3.6.4.13), Salt or drought stress tolerance, RNA chaperon activity (Os01t0970600-01)	chr01:42821254..42825043(- strand)	OsRH58	RH58	OsRH58	RNA helicase 58	RNA HELICASE 58	RNA helicase 58
Os08g0430500	Os08t0430500-01,Os08t0430500-02,Os08t0430500-03	14-3-3 protein, Florigen receptor, Flowering, Regulation of salinity tolerance and blast resistance (Os08t0430500-01);Similar to 14-3-3-like protein S94. (Os08t0430500-02);Similar to 14-3-3-like protein GF14-C. (Os08t0430500-03)	chr08:20812503..20815627(- strand)	GF14C, GF14c, OsGF14c	GF14C	GF14c, OsGF14c, 14-3-3c	G-BOX FACTOR 14-3-3C PROTEIN, G-box factor 14-3-3c protein	G-BOX FACTOR 14-3-3C PROTEIN	G-box factor 14-3-3c protein
Os08g0430700	Os08t0430700-01,Os08t0430700-02	Similar to UVB-resistance protein-like. (Os08t0430700-01);Similar to UVB-resistance protein-like. (Os08t0430700-02)	chr08:20820938..20824888(- strand)		RCC1-3	OsRCC1-3, OsGEF11, GEF11		RCC REPEAT PROTEIN 1-3	Guanine nucleotide exchange factor 11, RCC repeat protein 1-3, regulators of chromosomal condensation repeat protein 1-3
Os08g0497600	Os08t0497600-01	WD40 subfamily protein, Salt stress (Os08t0497600-01)	chr08:24575639..24579356(+ strand)	SRWD1, OsWD40-162	SRWD1	SRWD1, OsWD40-162, OsDWD57, DWD57	SALT RESPONSIVE WD40 PROTEIN 1, salt responsive WD40 protein 1	SALT RESPONSIVE WD40 PROTEIN 1	salt responsive WD40 protein 1, DWD motif- containing protein 57
Os08g0557700	Os08t0557700-01	Histidine phosphotransfer protein, Cytokinin signaling and stress response (Os08t0557700-01)	chr08:27904602..27909510(+ strand)	AHP1, OHP1, HPt, OsAHP1, Hpt2, Ohp1, OsHP2, OsHpt2, OsHPt2	AHP1	OHP1, HPt, OsAHP1, Hpt2, Ohp1, OsHP2, HP2, OsHpt2, OsHPt2, OsHP02	HISTIDINE CONTAINING PHOSPHOTRANSMITTER 1, histidine containing phosphotransmitter, authentic His-containing phosphotransfer protein 1, Authentic Histidine Phosphotransfer protein 1	HISTIDINE CONTAINING PHOSPHOTRANSMITTER 1	histidine containing phosphotransmitter, authentic His-containing phosphotransfer protein 1, Authentic Histidine Phosphotransfer protein 1
Os09g0369400	Os09t0369400-01	Trehalose-6-phosphate phosphatase, Anaerobic germination tolerance (Os09t0369400-01)	chr09:12251875..12254061(+ strand)	OsTPP7	TPP7	OsTPP7	trehalose-6-phosphate phosphatase 7	TREHALOSE-6-PHOSPHATE PHOSHPHATASE 7	trehalose-6-phosphate phosphatase 7
Os11g0155600	Os11t0155600-01	Conserved hypothetical protein. (Os11t0155600-01)	chr11:2605752..2614119(- strand)		MRP16	OsABCC16, OsMRP16		MULTIDRUG RESISTANCE-ASSOCIATED PROTEIN 16	ABC transporter superfamily ABCC subgroup member 16, multidrug resistance-associated protein 16
Os07g0100300	Os07t0100300-01,Os07t0100300-02,Os07t0100300-03	Conserved hypothetical protein. (Os07t0100300-01);Sulfoquinovosyltransferase, Mediation of flavonoid glycosylation, Osmotic stress tolerance (Os07t0100300-02);Similar to predicted protein. (Os07t0100300-03)	chr07:17519..21402(+ strand)	SQD2.1	SQD2.1	OsSQD2.1	Sulfoquinovosyltransferase 2.1	SULFOQUINOVOSYLDIACYLGLYCEROL SYNTHASE 2.1	sulfoquinovosyl transferase-like protein 2.1, Sulfoquinovosyldiacylglycerol synthase 2.1
Os10g0417600	Os10t0417600-01	GDP-D-mannose epimerase 1, Ascorbate biosynthesis, Tolerance against ozone stress and Zn deficiency, Plant development (Os10t0417600-01)	chr10:14640044..14643338(+ strand)	OsGME1		OsGME1, GME1	GDP-D-mannose epimerase 1		GDP-D-mannose-3', 5'-epimerase 1, GDP-D-mannose epimerase 1
Os11g0183700	Os11t0183700-01,Os11t0183700-02	Subunit of SWITCH/SUCROSE NONFERMENTING (SWI/SNF) chromatin remodeling complex, Negative regulation of drought resistance and root growth (Os11t0183700-01);Hypothetical conserved gene. (Os11t0183700-02)	chr11:4220839..4229441(+ strand)	OsSWI3C	SWI3C	OsSWI3C, OsCHB705, CHB705, OsSWI3C1, SWI3C1			SWIRM domain-containing protein OsSWI3C, SWITCH/SUCROSE NONFERMENTING (SWI/SNF) chromatin remodelling complex subunit 3C
Os10g0541000	Os10t0541000-01	Similar to Seven transmembrane protein Mlo2. (Os10t0541000-01)	chr10:21109457..21114148(- strand)		MLO_	OsMLO4, OsMLO1, MLO1		POWDERY-MILDEW-RESISTANCE GENE O_	powdery-MiLdew-resistance gene O1, powdery-MiLdew-resistance gene O4, Mildew resistance Locus O-1
Os10g0561400	Os10t0561400-01,Os10t0561400-02,Os10t0561400-03	Similar to Transcription factor MYBS3. (Os10t0561400-01);MYB transcription factor, Cold tolerance, Mediation of sugar signaling (Os10t0561400-02);Similar to Myb transcription factor. (Os10t0561400-03)	chr10:22128463..22136769(- strand)	MYBS3	MYBS3	OsMYBS3	transcription factor MYBS3	TRANSCRIPTION FACTOR MYBS3	transcription factor MYBS3
Os10g0577700	Os10t0577700-01	Shikimate kinase-like 2 protein, Positive regulation of salt and drought tolerance (Os10t0577700-01)	chr10:23032206..23034966(+ strand)	OsSKL2	SKL2	OsSKL2	shikimate kinase-like 2	SHIKIMATE KINASE-LIKE 2	shikimate kinase-like 2
Os10g0577800	Os10t0577800-01,Os10t0577800-02	Transcription factor binding protein, Poly (ADP-ribose) polymerase (PARP) domain protein, Abiotic stress tolerance, Control of leaf cell fate (Os10t0577800-01);Similar to Poly polymerase catalytic domain containing protein, expressed. (Os10t0577800-02)	chr10:23035367..23039711(- strand)	TWI1, OsSRO1a	TWI1	OsSRO1a, SRO1a, OsTWI1, RCD1, OsRCD1	TWISTED-LEAF1, SIMILAR to RCD1 a	TWISTED-LEAF1	SRO protein 1a, SIMILAR to RCD1 a, TWISTED-LEAF 1, Nuclear proteins RCD1

## Sheet: SE
Locus ID	Transcript ID	Description	Position	RAP-DB Gene Symbol Synonym(s)	CGSNL Gene Symbol	Oryzabase Gene Symbol Synonym(s)	RAP-DB Gene Name Synonym(s)	CGSNL Gene Name	Oryzabase Gene Name Synonym(s)
Os04g0632901	Os04t0632901-00	S-Domain kinase-8, Response to R. solani in resistant rice genotype MCR, Response to drought stress (Os04t0632901-00)	chr04:32199986..32202721(- strand)	SDK8	SDK8	OsSDK8	S-Domain kinase-8	S-DOMAIN KINASE 8	S-Domain kinase-8
Os01g0382700	Os01t0382700-01,Os01t0382700-02	Similar to stress regulated protein. (Os01t0382700-01);Similar to stress regulated protein. (Os01t0382700-02)	chr01:15975326..15980519(+ strand)
Os09g0457100	Os09t0457100-01	Abscisic acid 8' hydroxylase 3, Drought stress resistance, Pre-harvest sprouting resistance, Seed dormancy (Os09t0457100-01)	chr09:17252034..17255420(- strand)	OsABA8ox3	ABA8OX3	OsABA8OX3, OsABA8ox3, CYP707A7, OsCYP707A7, OsAba-ox3, OsABA8'ox3, ABA8'ox3, OsABAX3, ABAX3, OsABA8'OH3, ABA8'OH3	ABA8' hydroxylase 3, abscisic acid 8' hydroxylase 3	ABA-8'-HYDROXYLASE 3	Abscisic acid 8'-hydroxylase 3, ABA 8'-hydroxylase 3, Cytochrome P450 707A7
Os03g0147400	Os03t0147400-01,Os03t0147400-02	Putative citrate transporter, Citrate-metal hydrogen symport (CitMHS) family protein, Citrate transport and distribution during leaf development (Os03t0147400-01);Similar to cDNA clone:J023091E03, full insert sequence. (Os03t0147400-02)	chr03:2651951..2661701(- strand)	Z3	Z3	OsZ3, z3, SIET4, OsSIET4	zebra3	ZEBRA 3	zebra3, zebra 3, zebra-3, silicon efflux transporter 4, Si efflux transporter 4
Os03g0607400	Os03t0607400-01	Similar to Metal transporter Nramp6. (Os03t0607400-01)	chr03:22822747..22826585(- strand)
Os12g0133700	Os12t0133700-00	Similar to Dual specificity protein phosphatase 19 (EC 3.1.3.48) (EC 3.1.3.16) (Stress-activated protein kinase pathway-regulating phosphatase 1) (Protein phosphatase SKRP1). Splice isoform 2. (Os12t0133700-00)	chr12:1652592..1655199(- strand)			OsPP125			Protein phosphatase 125
Os04g0588700	Os04t0588700-01	ABC transporter-like domain containing protein. (Os04t0588700-01)	chr04:29754938..29762118(+ strand)		MRP7	OsABCC7, OsMRP7		MULTIDRUG RESISTANCE-ASSOCIATED PROTEIN 7	ABC transporter superfamily ABCC subgroup member 7, multidrug resistance-associated protein 7
Os08g0152900	Os08t0152900-01	HEAT repeat-containing protein 6, Armadillo-like helical domain containing protein (Os08t0152900-01)	chr08:3030906..3043871(- strand)
Os07g0407700	Os07t0407700-01,Os07t0407700-02,Os07t0407700-03,Os07t0407700-04,Os07t0407700-05	Hypothetical conserved gene. (Os07t0407700-01);Conserved hypothetical protein. (Os07t0407700-02);Hypothetical conserved gene. (Os07t0407700-03);Hypothetical conserved gene. (Os07t0407700-04);Cold tolerance (Os07t0407700-05)	chr07:12652916..12656453(- strand)	LTT7	LTT7	OsLTT7		LOW-TEMPERATURE TOLERANCE 7	low-temperature tolerance 7
Os03g0178100	Os03t0178100-00	Similar to Copper-translocating P-type ATPase family protein, expressed. (Os03t0178100-00)	chr03:4120367..4126939(- strand)		HMA8	OsHMA6, osHMA8, HMA6, OsHMP20, HMP20		HEAVY METAL ATPASE 8	heavy metal ATPase 6, heavy metal ATPase 8, heavy metal P-Type ATPase 8, Heavy metal-associated protein 20
Os03g0848700	Os03t0848700-01	Coiled-coil, nucleotide-binding, and leucine-rich repeat (CC-NB-LRR) protein, Resistance to brown planthopper, (Nipponbare: BPH-susceptible) (Os03t0848700-01)	chr03:35693286..35699010(- strand)	Bph14, BPH14	BPH14	Bph14 (Qbp1), Bph14, Qbp1, qBPH-3	BROWN PLANTHOPPER RESISTANCE14	BROWN PLANTHOPPER RESISTANCE 14	brown planthopper resistance 14, Brown planthopper resistance-14, BROWN PLANTHOPPER RESISTANCE14
Os09g0526600	Os09t0526600-01,Os09t0526600-02,Os09t0526600-03	Similar to Isoform 2 of Heat stress transcription factor B-2c. (Os09t0526600-01);Similar to Heat shock factor protein 3 (HSF 3) (Heat shock transcription factor 3) (HSTF 3). (Os09t0526600-02);Similar to Isoform 2 of Heat stress transcription factor B-2c. (Os09t0526600-03)	chr09:20591252..20595143(- strand)		HSFB2C	HSfB2c, OsHsfB2c, OsHsf-24, HSF24, OsHSF24		HEAT STRESS TRANSCRIPTION FACTOR B2C	Heat stress transcription factor B2c, Heat stress transcription factor B-2c, Heat stress transcription factor 24
Os10g0553300	Os10t0553300-01	Trehalose-6-phosphate phosphatase, Trehalose biosynthesis, Response to chilling stress, Response to abiotic stresses (Os10t0553300-01)	chr10:21707054..21710973(- strand)	OsTPP2	TPP2	OsTPP2	trehalose-6-phosphate phosphatase 2	TREHALOSE-6-PHOSPHATE PHOSHPHATASE 2	trehalose-6-phosphate phosphatase 2
Os11g0256900	Os11t0256900-01	S-adenosyl-L-methionine:salicylic acid carboxyl methyltransferase (SAMT), Disease resistance, Wound response (Os11t0256900-01)	chr11:8466832..8469347(+ strand)	OsBISAMT1	BISAMT1	OsBISAMT1	benzothiadiazole (BTH)-induced SAMT 1	BENZOTHIADIAZOLE-INDUCED SAMT1	benzothiadiazole-induced SAMT1, benzothiadiazole-induced S-adenosyl-L-methionine:salicylic acid carboxyl methyltransferase 1, BTH-induced S-adenosyl-L-methionine:salicylic acid carboxyl methyltransferase 1
Os12g0162100	Os12t0162100-01,Os12t0162100-02	Similar to cDNA clone:J033067N18, full insert sequence. (Os12t0162100-01);WNK (With No Lysine) kinase, Ser/thr protein kinase family member, Regulation of salt and drought response (Os12t0162100-02)	chr12:3128685..3131709(- strand)	OsWNK9	WNK9	OsWNK9	With No Lysine kinase 9, WNK kinase 9	WITH NO LYSINE KINASE 9	With No Lysine kinase 9, WNK protein kinase 9, WNK kinase 9
Os03g0833200	Os03t0833200-01	tRNA nucleoside methyltransferase, Methyltransferase for the 2'-O-methyladenosine nucleoside modification, Regulation of salt stress tolerance, ABA hormone response (Os03t0833200-01)	chr03:35004548..35007531(+ strand)	OsTRM13, OsTrm13		OsTRM13, OsTrm13, TRM13, Trm13			Trm13p homolog
Os07g0606900	Os07t0606900-01	Hypothetical conserved gene. (Os07t0606900-01)	chr07:24934360..24937062(- strand)		HIPP7	OsHIPP7, OsaHIP07, HIP07		HEAVY-METAL-ASSOCIATED ISOPRENYLATED PLANT PROTEIN 7	heavy-metal-associated isoprenylated plant protein 7
Os03g0212800	Os03t0212800-01	Beta-glucosidase, ABA recycling, Drought tolerance, Control of photosynthesis (Os03t0212800-01)	chr03:5876410..5883222(- strand)	Os3BGlu6	BGLU6	Os3bglu6, Os3BGlu6, 3BGlu6	beta-glucosidase 6, Œ≤-glucosidase 6	BETA-GLUCOSIDASE 6	beta-glucosidase 6
Os02g0782300	Os02t0782300-01,Os02t0782300-02	Similar to Heat shock-like protein. (Os02t0782300-01);Conserved hypothetical protein. (Os02t0782300-02)	chr02:33170108..33175595(- strand)			OsDjC23			DnaJ domain protein C23
Os02g0150700	Os02t0150700-01	RING finger E3 ligase, Regulation of abiotic stress tolerance (Os02t0150700-01)	chr02:2791281..2795406(+ strand)	OsDHSRP1		OsRFP, OsRING229, RING229	Drought-, Heat-, and Salt-Induced RING Finger Protein 1		RING Finger Protein, RING-type E3 ubiquitin ligase 229
Os12g0460800	Os12t0460800-01,Os12t0460800-02,Os12t0460800-03	LAMMER kinase-type protein, Positive regulator of disease resistance (Os12t0460800-01);Similar to Lammer-type protein kinase. (Os12t0460800-02);Similar to Lammer-type protein kinase. (Os12t0460800-03)	chr12:16196141..16199480(- strand)	OsDR11, OsDR11S, OsDR11L, OsAFC2, AFC2		OsAFC2, AFC2, OsDR11, DR11, OsDR11L, OsDR11S	serine/threonin-protein kinase AFC2		serine/threonin-protein kinase AFC2
Os01g0667200	Os01t0667200-01,Os01t0667200-02	Mitochondrial sulfur dioxygenase, Abiotic stress response (Os01t0667200-01);Similar to Glyoxalase II. (Os01t0667200-02)	chr01:27274750..27278556(- strand)	GLYII-1, OsGLYII1, GLYII1, OsETHE1, ETHE1, OsGLYII-1	GLYII-1	OsGLYII1, GLYII1, OsETHE1, ETHE1, OsGLYII-1	GLYOXALASE II-1, glyoxalase II-1, ETHYLMALONIC ENCEPHALOPATHY PROTEIN 1, ETHE1-like protein, ethylmalonic encephalopathy-1	GLYOXALASE II-1	glyoxalase II-1, ETHYLMALONIC ENCEPHALOPATHY PROTEIN 1, ETHE1-like protein, ethylmalonic encephalopathy-1
Os01g0779400	Os01t0779400-01,Os01t0779400-02	Zinc finger, RING/FYVE/PHD-type domain containing protein. (Os01t0779400-01);Snf2 family chromatin remodeling ATPase, Chromatin remodeling factor 706, Negative regulation of alkaline tolerance, Salt and drought stress response, Response to M. oryzae infection (Os01t0779400-02)	chr01:33000078..33010221(- strand)	OsCHR706, CHR706, ALT1	ALT1	OsDLN22, DLN22, CHR706, OsCHR706, OsALT1, OsRING431, RING431	chromatin remodeling factor 706, alkaline tolerance 1	ALKALINE TOLERANCE 1	DLN repressor 22, DLN motif protein 22, chromatin remodeling factor 706, alkaline tolerance 1, RING-type E3 ubiquitin ligase 431
Os03g0738400	Os03t0738400-01,Os03t0738400-02,Os03t0738400-03	Serine hydroxymethyltransferase, Regulatory function in photorespiration, Regulation of chilling tolerance (Os03t0738400-01);Similar to Serine hydroxymethyltransferase. (Os03t0738400-02);Similar to Serine hydroxymethyltransferase. (Os03t0738400-03)	chr03:30299613..30304241(+ strand)	OsSHM1, OsSHMT1, OsCDM1, OsSHMT	SHMT1	OsSHM1, SHM1, OsSHMT1, CDM1, OsCDM1, OsSHTM3, SHTM3, OsSHMT, SHMT	serine hydroxymethyltransferase 1, chlorophyll-deficient mutant 1	SERINE HYDROXYMETHYLTRANSFERASE 1	serine hydroxymethyltransferase 1, chlorophyll-deficient mutant 1, serine hydroxymethyltransferase-3
Os04g0304200	Os04t0304200-01,Os04t0304200-02	Similar to Nonphototropic hypocotyl protein 1 (EC 2.7.1.37) (Phototropin). (Os04t0304200-01);Rice nonphototropic hypocotyl 1 (NPH1) homologue, Phototropin, Ion homeostasis, Salt stress response (Os04t0304200-02)	chr04:13641661..13654849(- strand)	PHOT2, OsPHOT2, OsNPH1b	NPH1B	PHOT2, OsPHOT2, OsNPH1b, OsAGC9, AGC9	phototropin 2, nonphototropic hypocotyl 1b	NONPHOTOTROPHIC HYPOCOTYL 1B	phototropin 2, nonphototrophic hypocotyl 1b, AGC protein kinase 9
Os01g0536000	Os01t0536000-01	Similar to CBL-interacting serine/threonine-protein kinase 24 (EC 2.7.1.37) (SNF1-related kinase 3.11) (SALT OVERLY SENSITIVE 2 protein). (Os01t0536000-01)	chr01:19469262..19477590(- strand)		CIPK08	OsCIPK08, CIPK8, OsCIPK8, OsSnRK3.4, SnRK3.4		CALCINEURIN B-LIKE PROTEIN-INTERACTING PROTEIN KINASE 8	CBL-interacting protein kinase 8, Sucrose nonfermenting-1-related protein kinase 3.4
Os01g0200700	Os01t0200700-01	Metallothionein-like protein, Tolerance to salinity and heavy metal stresses, Abiotic stress response (Os01t0200700-01)	chr01:5478545..5479749(+ strand)	OsMT-3a	MTI3A	OsMT3a, MT3a, OsMT-I-3a, MT-I-3a, MTe, met2, OsMT3, MT3, OsMTI-3a, MTI-3a	MT-like type 3, metallothionein-like type 3	METALLOTHIONEIN I-3A	Metallothionein 3a, type 3 metallothionein a, metallothionein 2
Os09g0248000	Os09t0248000-01,Os09t0248000-02,Os09t0248000-03,Os09t0248000-04	D-aminoacyl-tRNA deacylase domain containing protein. (Os09t0248000-01);D-aminoacyl-tRNA deacylase domain containing protein. (Os09t0248000-02);Similar to Ethanol tolerance protein GEKO1. (Os09t0248000-03);Similar to Ethanol tolerance protein GEKO1. (Os09t0248000-04)	chr09:3620063..3633132(+ strand)
Os03g0386000	Os03t0386000-01,Os03t0386000-02	Similar to Salt-responsive WD40 protein 5. (Os03t0386000-01);WD40 subfamily protein, Salt stress (Os03t0386000-02)	chr03:15329520..15334903(+ strand)	SRWD5, OsWD40-73	SRWD5	OsSRWD5, OsWD40-73, OsDWD55, DWD55	SALT RESPONSIVE WD40 PROTEIN 5, Salt responsive WD40 protein5, salt responsive WD40 protein 5	SALT RESPONSIVE WD40 PROTEIN 5	salt responsive WD40 protein 5, DWD motif- containing protein 55
Os01g0927300	Os01t0927300-01	Heavy metal transport/detoxification protein domain containing protein. (Os01t0927300-01)	chr01:40668641..40671873(- strand)		HMP8	OsHMP8, OsHMP08		HEAVY METAL-ASSOCIATED PROTEIN 8	Heavy metal-associated protein 8
Os03g0704700	Os03t0704700-01,Os03t0704700-02	Similar to Oxysterol-binding protein, expressed. (Os03t0704700-01);Oxysterol-binding related protein, Positive regulation of the resistance to Xoo (Os03t0704700-02)	chr03:28329951..28339179(+ strand)	ORP1C	ORP1C	OsORP1C	oxysterol-binding related protein 1C	OXYSTEROL-BINDING RELATED PROTEIN 1C	oxysterol-binding related protein 1C, OSBP-related protein 1C, oxysterol-binding protein-related protein 1C
Os02g0100300	Os02t0100300-01	Heat shock protein (HSP40), Putative tetratricopeptide repeat(TPR)-containing protein, Growth and development, salt tolerance, abiotic stress tolerance (Os02t0100300-01)	chr02:14095..18477(+ strand)	OsHSP40, HSP40	HSP40	HSP40, OsHSP40	heat shock protein 40	HEAT SHOCK PROTEIN 40	heat shock protein 40, TPR-containing HSP40
Os03g0226400	Os03t0226400-01,Os03t0226400-02	Manganese transporter, Cation diffusion facilitator (CDF) family member, Mn tolerance (Os03t0226400-01);Similar to Metal tolerance protein 4. (Os03t0226400-02)	chr03:6636675..6641550(+ strand)	OsMTP8.1	MTP8.1	OsMTP8.1	metal tolerance protein 8.1	METAL TOLERANCE PROTEIN 8.1	metal tolerance protein 8.1
Os03g0703200	Os03t0703200-01,Os03t0703200-02	Similar to leucine-rich repeat family protein. (Os03t0703200-01);Leucine-rich repeat receptor-like kinase, Control of anther development and pollen fertility under low temperature (Os03t0703200-02)	chr03:28254433..28259877(- strand)	TMS10L		OsSERL8, OsBAK1-6, SERL8, BAK1-6, TMS10L	TMS10-Like		SERK-like gene 8, bri1-associated receptor kinase 1 (BAK1) homologue 6, TMS10-Like, Thermo-Sensitive Genic Male Sterile 10-like
Os10g0457700	Os10t0457700-01	Chromatin remodeling factor 717, Sucrose non-fermenting 2 (Snf2) family protein, Salt and drought stress response, Response to M. oryzae infection (Os10t0457700-01)	chr10:16787618..16801116(+ strand)	OsCHR717, CHR717	CHR717	OsCHR717	chromatin remodeling factor 717	CHROMATIN REMODELING FACTOR 717	chromatin remodeling factor 717
Os05g0361200	Os05t0361200-01,Os05t0361200-02	Ferrochelatase II, Oxyfluorfen herbicide resistance (Os05t0361200-01);Similar to Ferrochelatase. (Os05t0361200-02)	chr05:17209599..17216204(+ strand)	FC2	FC2	OsFC2, OsGUN6-2, GUN6-2	ferrochelatase II	FERROCHELATASE 2	Ferrochelatase 2, Genome uncoupled 6-2
Os05g0418100	Os05t0418100-01	Similar to Seven trans-membrane protein. (Os05t0418100-01)	chr05:20484964..20490119(- strand)		MLO_	OsMLO9, MLO9		POWDERY-MILDEW-RESISTANCE GENE O_	powdery-MiLdew-resistance gene O9, Mildew resistance Locus O-9
Os02g0707100	Os02t0707100-01,Os02t0707100-02	Monodehydroascorbate reductase, Negative regulation of tolerance to heat stress (Os02t0707100-01);Similar to Monodehydroascorbate reductase (Fragment). (Os02t0707100-02)	chr02:29229969..29234195(- strand)	OsMDHAR4, OsMDAR2, OsMDHAR2	MDHAR2	OsMDAR2, OsMDHAR2, MDAR2, OsMDHAR4, MDHAR4	monodehydroascorbate reductase 4, Monodehydroascorbate reductase 2	MONODEHYDROASCORBATE REDUCTASE 2	monodehydroascorbate reductase 2, Monodehydroascorbate reductase 4
Os06g0255700	Os06t0255700-01	Chromatin remodeling factor 737, Sucrose non-fermenting 2 (Snf2) family protein, Salt and drought stress response, Response to M. oryzae infection (Os06t0255700-01)	chr06:8097302..8104472(+ strand)	OsCHR737, CHR737	CHR737	OsCHR737	chromatin remodeling factor 737	CHROMATIN REMODELING FACTOR 737	chromatin remodeling factor 737
Os08g0499300	Os08t0499300-01,Os08t0499300-02	WRKY transcription factor, Disease resistance against X. oryzae, Drought tolerance (Os08t0499300-01);Similar to WRKY transcription factor 42 (Fragment). (Os08t0499300-02)	chr08:24645932..24649832(- strand)	OsWRKY30	WRKY30	OsWRKY30		WRKY GENE 30	Rice WRKY gene30
Os06g0498400	Os06t0498400-01	Alpha-glucan, water dikinase, Positive regulation of seed germination, Tolerance to abiotic stress, Regulation of grain yield and quality (Os06t0498400-01)	chr06:17489355..17500497(+ strand)	GWD1	GWD1	OsGWD1	Œ±-glucan, water dikinase 1, "Glucan, Water-Dikinase 1"	ALPHA-GLUCAN, WATER DIKINASE 1	alpha-glucan, water dikinase 1, "Glucan, Water-Dikinase 1"
Os07g0160400	Os07t0160400-01	Glyoxalase/bleomycin resistance protein/dioxygenase domain containing protein. (Os07t0160400-01)	chr07:3244803..3247308(- strand)		GLYI9	OsGLYI9, OsGLYI9.1, OsGLYI9.2		GLYOXALASE I-9	glyoxalase I-9
Os08g0179000	Os08t0179000-01	Membrane-associated kinase-10, Response to drought in tolerant genotypes, Response to submergence in japonica cultivar Taikeng 9 (Os08t0179000-01)	chr08:4630538..4638873(+ strand)	MAK10	MAK10	OsMAK10	Membrane-associated kinase-10	MEMBRANE-ASSOCIATED KINASE 10	Membrane-associated kinase-10
Os02g0276500	Os02t0276500-01	Tocopherol cyclase, Salt stress tolerance (Os02t0276500-01)	chr02:10155843..10164739(- strand)	OsVTE1	VTE1	OsVTE1		VITAMIN E DEFICIENT 1	tocopherol cyclase
Os09g0513500	Os09t0513500-01	Flowering Locus T-like (FT-like) protein, Regulation of flowering time and drought tolerance (Os09t0513500-01)	chr09:19980213..19986378(- strand)	OsFTL4	FTL4	OsFT, osFT, FT-L 4, OsFTL4, FT-L4, FT-1, OsFT-1	Flowering Locus T-like gene 4, FT-like gene 4	FLOWERING TIME LIKE GENE 4	FT-like gene 4
Os10g0577800	Os10t0577800-01,Os10t0577800-02	Transcription factor binding protein, Poly (ADP-ribose) polymerase (PARP) domain protein, Abiotic stress tolerance, Control of leaf cell fate (Os10t0577800-01);Similar to Poly polymerase catalytic domain containing protein, expressed. (Os10t0577800-02)	chr10:23035367..23039711(- strand)	TWI1, OsSRO1a	TWI1	OsSRO1a, SRO1a, OsTWI1, RCD1, OsRCD1	TWISTED-LEAF1, SIMILAR to RCD1 a	TWISTED-LEAF1	SRO protein 1a, SIMILAR to RCD1 a, TWISTED-LEAF 1, Nuclear proteins RCD1
