# Supplementary material for: SCR106 splicing factor modulates abiotic stress responses by maintaining RNA splicing in rice
Source: J Exp Bot. 2023 Oct 31;75(3):802–18. doi: 10.1093/jxb/erad433 (PMC10837019; doi:10.1093/jxb/erad433)
Supplement: erad433_suppl_Supplementary_Datasets_S10 [file erad433_suppl_supplementary_datasets_s10.xlsx]

## Sheet: A3SS
Locus ID	Transcript ID	Description	Position	RAP-DB Gene Symbol Synonym(s)	CGSNL Gene Symbol	Oryzabase Gene Symbol Synonym(s)	RAP-DB Gene Name Synonym(s)	CGSNL Gene Name	Oryzabase Gene Name Synonym(s)
Os12g0559200	Os12t0559200-01,Os12t0559200-02	13-lipoxygenase, Regulation of plant defense and growth, Herbivore resistance (Os12t0559200-01);Similar to Lipoxygenase. (Os12t0559200-02)	chr12:22854591..22860198(- strand)	OsRCI-1	LOX11	OsLOX11, OsRCI-1, RCI-1, OsBphi262, OsLOX12, OsLOX2.2, LOX2.2		LIPOXYGENASE 11	lipoxygenase 11, lipoxygenase 12, rice chemically induced cDNA 1, BPH-inducible gene 252, Brown planthopper-inducible gene 252, Lipoxygenase 2.1
Os12g0548200	Os12t0548200-01,Os12t0548200-02	Hypothetical conserved gene. (Os12t0548200-01);Auxilin-like protein, Type III J-protein, Positive regulation of resistance to Xoo, Regulation of cell death (Os12t0548200-02)	chr12:22173286..22180480(- strand)	XB21		OsDjC82, DjC82, XB21	XA21 BINDING PROTEIN 21, XA21 binding protein 21		DnaJ domain protein C82, XA21 binding protein 21
Os12g0468600	Os12t0468600-01,Os12t0468600-03	Guanine deaminase, Drought-responsive amidohydrolase, Modulation of the epigenome (Os12t0468600-01);Amidohydrolase 1 domain containing protein. (Os12t0468600-03)	chr12:16706571..16712920(- strand)	OsGDA1	GDA1	OsAH, AH, OsGDA1	guanine deaminase 1	GUANINE DEAMINASE 1	amidohydrolase, guanine deaminase 1
Os12g0285100	Os12t0285100-01,Os12t0285100-02,Os12t0285100-03,Os12t0285100-04,Os12t0285100-05	Hypothetical conserved gene. (Os12t0285100-01);Atypical resistance protein with Armadillo repeats (Os12t0285100-02);Atypical resistance protein with Armadillo repeats (Os12t0285100-03);Hypothetical conserved gene. (Os12t0285100-04);Atypical resistance protein with Armadillo repeats, Broad-spectrum blast resistance (Os12t0285100-05)	chr12:10822534..10833768(+ strand)	Ptr	PTR	Ptr, OsPtr, Ptr(t)		PI-TA RESISTANCE	Pi-ta resistance
Os11g0621300	Os11t0621300-01	Glycine-rich domain (GRD)-containing protein, Regulation of cell death and disease resistance (Os11t0621300-01)	chr11:24218780..24224440(- strand)	OsGRDP1	SPL-D	OsGRDP1, GRDP1, OsSPL-D	glycine-rich domain protein 1	SPOTTED LEAF D	glycine-rich domain protein 1, spotted leaf D
Os11g0610900	Os11t0610900-01,Os11t0610900-02	Seryl-tRNA synthetase, Early chloroplast development at high temperature (Os11t0610900-01);Hypothetical conserved gene. (Os11t0610900-02)	chr11:23628184..23632584(+ strand)	TSCD11	TSCD11	OsTSCD11	temperature-sensitive chlorophyll-deficient 11	TEMPERATURE-SENSITIVE CHLOROPHYLL-DEFICIENT 11	temperature-sensitive chlorophyll-deficient 11
Os05g0107700	Os05t0107700-01	Transcription factor IIA small subunit (Transcription factor IIA gamma subunit). (Os05t0107700-01)	chr05:437043..443269(+ strand)		XA5	xa5, xa-5, Xa5, TFIIAy, OsTFIIAgamma5, TFIIAgamma5, OsTFIIAgamma5/Xa5		XANTHOMONAS ORYZAE PV. ORYZAE RESISTANCE 5	Xanthomonas oryzae pv. oryzae resistance 5, Xanthomonas campestris pv. oryzae resistance-5, Xanthomonas oryzae pv. oryzae resistance-5, Transcription initiation factor IIA subunit 2, General transcription factor IIA subunit 2, Transcription initiation factor IIA gamma chain, TFIIA-gamma, gamma subunit of transcription factor IIA, basal transcription factor IIA gamma subunit 5
Os04g0684500	Os04t0684500-01,Os04t0684500-02	Pentatricopeptide repeat protein, Chloroplast development under cold stress (Os04t0684500-01);Hypothetical conserved gene. (Os04t0684500-02)	chr04:34958612..34971379(+ strand)	WSL5	WSL5	OsWSL5	white stripe leaf 5	WHITE STRIPE LEAF 5	white stripe leaf 5
Os07g0628500	Os07t0628500-01,Os07t0628500-02	bHLH transcription factor, Cold stress response (Os07t0628500-01);Basic helix-loop-helix dimerisation region bHLH domain containing protein. (Os07t0628500-02)	chr07:26039699..26042226(- strand)	OsbHLH1, OsbHLH062	BHLH1	OsbHLH1, bHLH1, OsbHLH062, bHLH062, bHLH62	basic Helix-Loop-Helix protein 1, bHLH-like 1	BASIC HELIX-LOOP-HELIX PROTEIN 1	basic Helix-Loop-Helix protein 1, basic helix-loop-helix protein 062
Os04g0631800	Os04t0631800-00	S-Domain kinase-6, Response to drought in tolerant genotype, Response to Xanthomonas oryzae pv. Oryzae and R. solani. (Os04t0631800-00)	chr04:32173571..32177352(- strand)	SDK6	RLCK162	OsRLCK162, SDK6, OsSDK6	S-Domain kinase-6	RECEPTOR-LIKE CYTOPLASMIC KINASE 162	Receptor-like Cytoplasmic Kinase 162, S-Domain kinase-6
Os06g0574200	Os06t0574200-01	Serine/threonine protein kinase-related domain containing protein. (Os06t0574200-01)	chr06:22271338..22275542(- strand)		RLCK207	OsPUB47, PUB47, OsRLCK207, OsUSP29, USP29		RECEPTOR-LIKE CYTOPLASMIC KINASE 207	plant U-box-containing protein 47, U-box protein 47, Receptor-like Cytoplasmic Kinase 207, universal stress protein 29, U-box-type E3 ubiquitin ligase 47
Os04g0474500	Os04t0474500-01,Os04t0474500-02,Os04t0474500-03	Glycosyl hydrolase family 1 (GH1) beta-glucosidase, Seed germination, Root elongation, Drought tolerance (Os04t0474500-01);Similar to OSIGBa0135C13.5 protein. (Os04t0474500-02);Similar to Cyanogenic beta-glucosidase precursor (EC 3.2.1.21) (Linamarase) (Fragment). (Os04t0474500-03)	chr04:23727976..23733621(- strand)	Os4BGlu10	BGLU10	Os4bglu10, Os4BGlu10	Œ≤-Glucosidase 10, beta-glucosidase 10	BETA-GLUCOSIDASE 10	beta-glucosidase 10
Os04g0542200	Os04t0542200-01	Similar to H0501D11.7 protein. (Os04t0542200-01)	chr04:27154339..27158799(- strand)		YSL9	OsYSL9, OsYs13		YELLOW STRIP-LIKE GENE 9	rice YSL (yellow stripe-like) gene 9, Probable metal-nicotianamine transporter YSL9, Protein YELLOW STRIPE LIKE 9, yellow stripe 1-like transporter 9
Os04g0178300	Os04t0178300-01,Os04t0178300-02,Os04t0178300-03	Similar to Isoform 3 of Syn-copalyl diphosphate synthase. (Os04t0178300-01);Similar to Syn-copalyl diphosphate synthase. (Os04t0178300-02);Syn-copalyl diphosphate synthase, Fungal non-host disease resistance (Os04t0178300-03)	chr04:5318060..5326425(+ strand)	OsCPS4, Os-CPS4, OsCyc1, OsCPSsyn	CPS4	OsCPS4, CYC1, OsCYC1, OsCyc1, cpsl3, OsCPSL3, OsCPSsyn, OsCyc1/OsCPS4, OsTPS15, Os-CPS4, TPS11, OsTPS11	syn-CPP synthase, syn-copalyl diphosphate synthase, syn-CDP synthase	ENT-COPALYL DIPHOSPHATE SYNTHASE 4	rice ent-copalyl diphosphate (CDP) synthase4, ent-copalyl diphosphate synthase 4, ent-copalyl diphosphate synthase like 3, syn-copalyl diphosphate synthase, cyclase1, cyclase 1, syn-CDP synthase, terpene synthase 15
Os06g0690200	Os06t0690200-01	Response to drought or chilling in tolerant genotypes, Response to submergence (Os06t0690200-01)	chr06:28770374..28774431(- strand)	OsRLCK215	RLCK215	OsRLCK215		RECEPTOR-LIKE CYTOPLASMIC KINASE 215	Receptor-like Cytoplasmic Kinase 215
Os04g0626500	Os04t0626500-01	Similar to Disease resistance protein RGA2 (RGA2-blb) (Blight resistance protein RPI). (Os04t0626500-01)	chr04:31858607..31867385(+ strand)
Os01g0923600	Os01t0923600-01,Os01t0923600-02,Os01t0923600-03	Hypothetical conserved gene. (Os01t0923600-01);Ankyrin domain containing protein. (Os01t0923600-02);Hypothetical conserved gene. (Os01t0923600-03)	chr01:40397315..40403249(+ strand)		CAMTA	OsCAMTA, qSCT1		CALMODULIN-BINDING TRANSCRIPTION ACTIVATOR	CaM-binding transcription factor homolog, OsCBT homolog, CBT homolog, QTL for seedling cold tolerance on chromosome 1, calmodulin-binding transcription activator
Os03g0692400	Os03t0692400-01,Os03t0692400-02	Protein of unknown function DUF966 family protein. (Os03t0692400-01);Protein of unknown function DUF966 family protein. (Os03t0692400-02)	chr03:27705348..27711024(- strand)			OsDSR5			DUF966-stress repressive gene 5
Os05g0518600	Os05t0518600-01,Os05t0518600-02	Similar to SL-TPS/P. (Os05t0518600-01);Trehalose-6-phosphate synthase, Abiotic stress tolerance (Os05t0518600-02)	chr05:25713833..25722087(+ strand)	OsTPS1	TPS1	OsTPS1	trehalose-6-phosphate synthase 1	TREHALOSE-6-PHOSPHATE SYNTHASE 1
Os03g0351500	Os03t0351500-01	Cu/Zn-Superoxidase Dismutase, Target of miR398b, Resistance to rice blast disease (Os03t0351500-01)	chr03:13181396..13184453(+ strand)	CSD1	SODCC1	sodCc1, SODCC.1, sodA, RSODA, OsSOD1, OsCSD2, OsSodA, SodCc2, OsSODA1, SODCc1-Cu/Zn, OsCu/Zn-SOD2, Cu/Zn-SOD2, OsCSD1.2, CSD1.2, OsSODCc1-Cu/Zn, CuZnSOD1, Cu/ZnSOD1, OsCu/ZnSOD1, OsCSD4, CDS4, CuZnSOD4, OsCuZnSOD1, OsCSD1, CSD1, OsSOD2	Cu/Zn-Superoxidase Dismutase1	CYTOSOLIC SUPEROXIDASE DISMUTASE	cytosolic superoxidase dismutase, Superoxide dismutase [Cu-Zn] 1, Cytosolic Cu/Zn-siperoxide dismutase, rice Cu/Zn-SOD, Cu/Zn-SOD, Cytosolic Copper/Zinc-Superoxide Dismutase 1, "Superoxide dismutase (Cu-Zn) 4, cytosolic", Cu-dependent SOD 1.2, cytosolic CuZn SOD 1
Os01g0547200	Os01t0547200-01	Zn-finger BED domain containing protein, DNA-binding protein, Disease resistance, Drought tolerance (Os01t0547200-01)	chr01:20351529..20364454(- strand)	ZBED	ZBED	OsZBED, OsPHD2, PHD2		ZN-FINGER BED DOMAIN PROTEIN	Zn-finger BED domain protein, Plant homeo-domain finger protein 2, PHD finger protein 2
Os11g0116900	Os11t0116900-01	WRKY transcription factor 46, Disease resistance to Magnaporthe oryzae (Os11t0116900-01)	chr11:759592..763326(- strand)	OsWRKY46	WRKY46	OsWRKY46, WRKY91, OsWRKY91	WRKY transcription factor 46	WRKY GENE 46	WRKY GENE 91
Os05g0588100	Os05t0588100-00	Similar to Biostress-resistance-related protein (Fragment). (Os05t0588100-00)	chr05:29294340..29297211(- strand)
Os06g0487900	Os06t0487900-01,Os06t0487900-02	SUMO (Small Ubiquitin-like Modifier) Protease, Salt tolerance (Os06t0487900-01);Hypothetical conserved gene. (Os06t0487900-02)	chr06:16732927..16745662(- strand)	OTS1, OsOTS1	OTS1	OsOTS1	OVERLY TOLERANT TO SALT1	OVERLY TOLERANT TO SALT1	Overly Tolerant to Salt 1
Os03g0212800	Os03t0212800-01	Beta-glucosidase, ABA recycling, Drought tolerance, Control of photosynthesis (Os03t0212800-01)	chr03:5876410..5883222(- strand)	Os3BGlu6	BGLU6	Os3bglu6, Os3BGlu6, 3BGlu6	beta-glucosidase 6, Œ≤-glucosidase 6	BETA-GLUCOSIDASE 6	beta-glucosidase 6
Os03g0170400	Os03t0170400-01,Os03t0170400-02	Similar to serine/threonine-protein kinase NAK. (Os03t0170400-01);Receptor-like cytoplasmic kinase, Xa21-mediated disease resistance to Xoo, Negative regulation of rice development through BR signaling (Os03t0170400-02)	chr03:3767426..3771538(- strand)	OsRLCK102	RLCK102	OsRLCK102	Receptor-like cytoplasmic kinase 102	RECEPTOR-LIKE CYTOPLASMIC KINASE 102	Receptor-like Cytoplasmic Kinase 102
Os07g0498800	Os07t0498800-01,Os07t0498800-02,Os07t0498800-03	Ubiquitin-like domain-containing protein, AvrPi9-interacting protein, Negative regulation of blast disease resistance (Os07t0498800-01);Similar to Calreticulin interacted protein. (Os07t0498800-02);Calreticulin interacting protein, Response to cold stress (Os07t0498800-03)	chr07:18717112..18725692(- strand)	ANIP1, CRTintP, CRTintP1		CRTintP	AVRPI9-INTERACTING PROTEIN 1, CRT interacting protein, calreticulin interacting protein, calreticulin interacting protein 1		CRT interacting protein, calreticulin interacting protein
Os10g0462900	Os10t0462900-01,Os10t0462900-02	Heat shock 60 protein, Protection of pollen development at high temperature, Regulation of pollen starch granule biogenesis (Os10t0462900-01);Similar to mitochondrial chaperonin-60. (Os10t0462900-02)	chr10:17048041..17053406(+ strand)	OsHSP60-3B			HEAT SHOCK PROTEIN60-3B		58K antigen, HypB protein
Os05g0103200	Os05t0103200-01,Os05t0103200-02	Cyclophilin, Mediation of chilling tolerance and cell elongation (Os05t0103200-01);Cyclophilin-like domain containing protein. (Os05t0103200-02)	chr05:185654..188484(+ strand)	OsCYP20-2	CYP20-2	OsCYP20-2, OsCYP-11, OsNuCYP20-2	cyclophilin 20-2	CYCLOPHILIN 20-2	cyclophilin 20-2, rice thylakoid lumenal cyclophilin OsCYP20-2, cyclophilin 11
Os03g0411100	Os03t0411100-01,Os03t0411100-02	Heme activator protein, CCAAT-binding transcription factor, Biotic and abiotic resistances (Os03t0411100-01);Similar to Nuclear Y/CCAAT-box binding factor A subunit NF-YA. (Os03t0411100-02)	chr03:16965191..16970732(+ strand)	HAP2E, OsHAP2E, NF-YA, CBF-B	HAP2E	OsHAP2E, NF-YA, CBF-B, NF-YA2, OsNF-YA2, NFYA2	HAP2 SUBUNIT OF CCAAT-BOX BINDING COMPLEX	HAP2 SUBUNIT OF CCAAT-BOX BINDING COMPLEX	NUCLEAR FACTOR-Y subunit A2, NUCLEAR FACTOR-Y subunit NF-YA2, NF-YA transcription factor 2, NF-YA subunit 2, NF-YA family 2
Os01g0182600	Os01t0182600-01,Os01t0182600-03	Orthologue of the Arabidopsis GIGANTEA, Regulation of circadian rhythm and flowering time, Photoperiodic control of flowering, Osmotic stress response (Os01t0182600-01);GIGANTEA protein. (Os01t0182600-03)	chr01:4329362..4338486(- strand)	GI, OsGI	GI	OsGI, Gi, Os-GI	GIGANTEA	GIGANTEA	orthologue of the arabidopsis GIGANTEA, Gigantea, protein GIGANTEA, Os-GIGANTEA, OsGIGANTEA
Os02g0832700	Os02t0832700-01,Os02t0832700-02,Os02t0832700-03	Similar to Metal tolerance protein C2 (AtMTPc2). (Os02t0832700-01);Similar to Metal tolerance protein C2. (Os02t0832700-02);Metal tolerance protein C2 (AtMTPc2), Cation efflux protein (Os02t0832700-03)	chr02:35807027..35812441(+ strand)		MTP5	OsMTP5		METAL TOLERANCE PROTEIN 5	metal tolerance protein 5
Os05g0415200	Os05t0415200-01	Phytochelatin synthase, Heavy metal (cadmium) resistance (Os05t0415200-01)	chr05:20302095..20304710(+ strand)	OsPCS1, PCS1	PCS1	OsPCS1, OsPCS2, PCS2, OsPCS15, PCS15	PHYTOCHELATIN SYNTHASE 1, Phytochelatin Synthase 1	PHYTOCHELATIN SYNTHASE 1	Phytochelatin Synthase 1
Os03g0219200	Os03t0219200-01	CuZn superoxide dismutase, Response to salinity, drought, and oxidative stress (Os03t0219200-01)	chr03:6271895..6275386(- strand)	OsCSD3	SOD2	OsSOD2, OsSOD2-Cu/Zn, SOD2-Cu/Zn, OsCSD3, CSD3, CuZnSOD3	CuZn superoxide dismutase 3, CuZn SOD3	SUPEROXIDE DISMUTASE 2	superoxide dismutase 2
Os01g0534900	Os01t0534900-01	Hyperosmolality-gated calcium-permeable channel 1.1, Mediation of hyperosmolality and salt stress sensing, Hyperosmolality- and salt stress-induced stomatal closure (Os01t0534900-01)	chr01:19394542..19405480(- strand)	OsOSCA1.1	OSCA1.1	OsOSCA1.1, OsIOSCA1.1, OsDDP1, DDP1, OsDDP1.1, OsDDP1.2, OsDDP1.3, OsDDP1.4	hyperosmolality-gated calcium-permeable channel 1.1, reduced hyperosmolality-induced Ca2+ increase 1.1	HYPEROSMOLALITY-GATED CALCIUM-PERMEABLE CHANNEL 1.1	Hyperosmolality-gated calcium-permeable channel 1.1, DUF221 Domain containing Protein 1, reduced hyperosmolality-induced Ca2+ increase 1.1, reduced hyperosmolality-induced [Ca2+]i increase
Os01g0104400	Os01t0104400-01,Os01t0104400-02,Os01t0104400-03	S-type euonymus-related lectin (EUL), Response to ABA treatment (Os01t0104400-01);Ricin B-related lectin domain containing protein. (Os01t0104400-02);Ricin B-related lectin domain containing protein. (Os01t0104400-03)	chr01:226897..229301(+ strand)	OsEULS3	EULS3	OsEULS3	Euonymus lectin S3	EUL-RELATED LECTIN S3	EUL-related lectin S3
Os03g0751600	Os03t0751600-01,Os03t0751600-02	Similar to Circumsporozoite protein. (Os03t0751600-01);Similar to Circumsporozoite protein. (Os03t0751600-02)	chr03:30989898..30991596(+ strand)		HIPP8	OsHIPP8, OsaHIP08, HIP08		HEAVY-METAL-ASSOCIATED ISOPRENYLATED PLANT PROTEIN 8	heavy-metal-associated isoprenylated plant protein 8
Os03g0129100	Os03t0129100-01	Seven transmembrane protein MLO2. (Os03t0129100-01)	chr03:1645164..1648764(- strand)		MLO_	OsMLO2, OsMLO3, OsMlo2, MLO2, Mlo2, Mlo, MLO3		POWDERY-MILDEW-RESISTANCE GENE O_	powdery-MiLdew-resistance gene O2, powdery-MiLdew-resistance gene O3, MLO homologue, Mildew resistance Locus O-3
Os03g0795900	Os03t0795900-01	Heat stress transcriptioon factor, High-temperature stress tolerance, Tolerance to environmental stresses (Os03t0795900-01)	chr03:33105843..33109034(+ strand)	HSFA2E, HSfA2e, OsHsfA2e, OsHsf-12, HSF12	HSFA2E	HSfA2e, OsHsfA2e, OsHsf-12, OsHSF12, HSF12, OsHsfA2a, HsfA2a	HEAT STRESS TRANSCRIPTION FACTOR A2E, Heat stress transcription factor A2e, Heat stress transcription factor A-2e, Heat stress transcription factor 12	HEAT STRESS TRANSCRIPTION FACTOR A2E	Heat stress transcription factor A2e, Heat stress transcription factor A-2e, Heat stress transcription factor 12
Os01g0841600	Os01t0841600-01	Triose phosphate isomerase (EC 5.3.1.1), Abiotic stress response, Response to methylglyoxal (cytotoxin) (Os01t0841600-01)	chr01:36129470..36132564(+ strand)	OscTPI		OscTPI	triose phosphate isomerase, stress and methylglyoxal inducible triose phosphate isomerase		triose phosphate isomerase, stress and methylglyoxal inducible triose phosphate isomerase
Os08g0157600	Os08t0157600-01,Os08t0157600-02	MYB transcription factor, Circadian clock, Tolerance to salinity, osmotic, and drought stresses (Os08t0157600-01);Similar to LHY protein. (Os08t0157600-02)	chr08:3360865..3373384(+ strand)	CCA1, OsCCA1, OsLHY, LHY-like_chr.8, COC1	CCA1	OsCCA1, OsLHY, LHY, LHY-like_chr.8, COC1, DLN203, OsDLN203, LEM1, OsLEM1, Nhd1, OsNhd1	CIRCADIAN CLOCK ASSOCIATED 1, LATE ELONGATED HYPOCOTYL	CIRCADIAN CLOCK ASSOCIATED 1	LATE ELONGATED HYPOCOTYL, DLN repressor 203, DLN motif protein 203, lvp1 enhancer mutant 1, N-mediated heading date1
Os04g0379700	Os04t0379700-01	Violaxanthin de-epoxidase, Xanthophyll cycle key enzyme, Abscisic acid biosynthesis, Negative regulation of salt stress tolerance (Os04t0379700-01)	chr04:18551379..18553801(- strand)	OsVDE	RVDE1	OsRVDE1, OsVDE, VDE	Violaxanthin de-epoxidase	RICE VIOLAXANTHIN DE-EPOXIDASE 1	Violaxanthin de-epoxidase
Os06g0574500	Os06t0574500-01	Protein phosphatase 2A catalytic subunit 1, Regulation of rice resistance to sheath blight disease (Os06t0574500-01)	chr06:22307181..22313271(+ strand)	PP2A-1	PP2A-1	OsPP2A-1, PP2A1, OsPP88	protein phosphatase 2A catalytic subunit 1	PROTEIN PHOSPHATASE 2A CATALYTIC SUBUNIT 1	protein phosphatase 2A catalytic subunit 1, Serine/threonine-protein phosphatase PP2A-1 catalytic subunit, Protein phosphatase 88
Os07g0693900	Os07t0693900-01	HEAT domain containing protein. (Os07t0693900-01)	chr07:29534469..29545694(+ strand)
Os01g0832000	Os01t0832000-01	Cytidinediphosphate diacylglycerol synthase, Phospholipid homeostasis, Negative role in hyperosmotic stress tolerance (Os01t0832000-01)	chr01:35601142..35604029(- strand)	CDS5, OsCDS5	CDS5	OsCDS5, OsVTE5, VTE5	Cytidinediphosphate diacylglycerol synthase 5	CYTIDINEDIPHOSPHATE-DIACYLGLYCEROL SYNTHASE 5	Cytidinediphosphate-diacylglycerol synthase 5, phytol kinase, VITAMIN E 5
Os01g0366300	Os01t0366300-01	GnK2 domain containing receptor-like kinase-1, Response to drought in a tolerant genotype Nagina 22 (Os01t0366300-01)	chr01:14964573..14968307(+ strand)	Gnk2RLK-1	GNK2RLK1	Gnk2RLK-1, OsGnk2RLK-1, OsGNK2RLK1	GnK2 domain containing receptor-like kinase-1	GNK2 DOMAIN CONTAINING RECEPTOR-LIKE KINASE 1	GnK2 domain containing receptor-like kinase-1
Os01g0956700	Os01t0956700-01	Cadmium tolerance and accumulation (Os01t0956700-01)	chr01:42162592..42166462(- strand)	LCD, OsLCD	LCD	OsLCD	Low cadmium	LOW CADMIUM	Low cadmium, low Cd
Os11g0591100	Os11t0591100-01	GDP-D-mannose epimerase 2, Ascorbate biosynthesis, Tolerance against ozone stress and Zn deficiency, Plant development (Os11t0591100-01)	chr11:22459933..22464679(- strand)	OsGME2		OsGME2, GME2	GDP-D-mannose epimerase 2		GDP-D-mannose epimerase 2
Os01g0279900	Os01t0279900-01	TGA transcription factor, bZIP transcription factor, Defense response, Multiple abiotic stress tolerance (Os01t0279900-01)	chr01:9928971..9935981(+ strand)	OsTGA5, OsbZIP3, OsHBP1b	BZIP3	OsbZIP03, OsbZIP3, OsHBP1b, HBP1b, OsTGA5, TGA5, OsTGA5/OsbZIP3	Histone gene binding protein-1b	b-ZIP TRANSCRIPTION FACTOR 3	b-ZIP transcription factor 03, histone-gene binding protein 1b, Histone gene binding protein-1b, TGA transcription factor 5
Os07g0694000	Os07t0694000-01,Os07t0694000-02	Phosphoinositide phospholipase C, Salt tolerance (Os07t0694000-01);Similar to Phosphoinositide-specific phospholipase C. (Os07t0694000-02)	chr07:29545847..29548978(- strand)	OsPI-PLC1, PI-PLC1, OsPLC1	PIPLC1	OsPI-PLC1, PI-PLC1, OsPLC1, PLC1, OsC2DP69, C2DP69	phosphoinositide-specific phospholipase C1	PHOSPHOINOSITIDE-SPECIFIC PHOSPHOLIPASE C1	phosphoinositide-specific phospholipase C1, phospholipase C1, C2 Domain-Containing Protein 69
Os01g0170600	Os01t0170600-01,Os01t0170600-02	Hypothetical conserved gene. (Os01t0170600-01);UspA domain containing protein. (Os01t0170600-02)	chr01:3645508..3650691(+ strand)			OsUSP1, USP1			universal stress protein 1
Os01g0893400	Os01t0893400-01,Os01t0893400-02	Protein containing TAZ zinc finger and calmodulin-binding domain, Belong to Bric-a-Brac, Tramtrack, and Broad Complex (BTB) protein superfamily, Salt tolerance (Os01t0893400-01);Zinc finger, TAZ-type domain containing protein. (Os01t0893400-02)	chr01:38843729..38846523(+ strand)	BTBZ1, OsBTBZ1	BTBZ1	OsBTBZ1, BTBZ1			BTB-type E3 ubiquitin ligase Z1
Os02g0650500	Os02t0650500-01,Os02t0650500-02	Receptor-like cytoplasmic kinase 80, Control of pattern-triggered immunity, Basal resistance to bacterial and fungal pathogens (Os02t0650500-01);Hypothetical conserved gene. (Os02t0650500-02)	chr02:26208987..26213005(- strand)	OsRLCK80	RLCK80	OsRLCK80	Receptor-like cytoplasmic kinase 80	RECEPTOR-LIKE CYTOPLASMIC KINASE 80	Receptor-like Cytoplasmic Kinase 80
Os02g0528900	Os02t0528900-01	Similar to PDR-like ABC transporter. (Os02t0528900-01)	chr02:19406608..19420786(- strand)		PDR2	ABCG41, OsABCG41, OsPDR2, OsABCG41_1, OsABCG41_2		PLEIOTROPIC DRUG RESISTANCE 2	ABC transporter superfamily ABCG subgroup member 41, pleiotropic drug resistance 2
Os04g0341500	Os04t0341500-01,Os04t0341500-02	Similar to OSIGBa0159H11-OSIGBa0137A07.8 protein. (Os04t0341500-01);Terpene synthase, (S)-limonene synthase, Response to abiotic stress, Suppression of a rice bacterial blight (Os04t0341500-02)	chr04:16151639..16162828(- strand)	OsTPS20	TPS20	OsTPS20, TPS41, OsTPS41	terpene synthase 20	TERPENE SYNTHASE 20	terpene synthase 20
Os01g0957000	Os01t0957000-01,Os01t0957000-02,Os01t0957000-03	ATP-NAD kinase, PpnK-type, all-beta domain containing protein. (Os01t0957000-01);Similar to cDNA clone:J013089M16, full insert sequence. (Os01t0957000-02);NAD kinase, Mediation of intracellular redox balance, Drought tolerance (Os01t0957000-03)	chr01:42177832..42183727(+ strand)	OsNADK1	NADK1	OsNADK1	NAD kinase 1	NAD KINASE 1	NAD kinase 1
Os11g0194900	Os11t0194900-01	Protein kinase, core domain containing protein. (Os11t0194900-01)	chr11:4734980..4738431(- strand)		RLCK315	OsRLCK315, OsUSP39, USP39		RECEPTOR-LIKE CYTOPLASMIC KINASE 315	Receptor-like Cytoplasmic Kinase 315, universal stress protein 39
Os05g0210600	Os05t0210600-01	Molecular chaperone, heat shock protein, Hsp40, DnaJ domain containing protein. (Os05t0210600-01)	chr05:6859187..6862484(+ strand)
Os05g0333200	Os05t0333200-01	Œ±-subunit of GTP-binding protein, Signal transduction involved in morphogenesis, Gibberellin signal transduction, R gene-mediated disease resistance, Brassinosteroid (BR) response (Os05t0333200-01)	chr05:15609569..15613588(- strand)	D1, RGA1	D1	d1, GPA1, GA1, OsGA1, RGA1, dwf1, XA7, RGA, D1/RGA1, D89	Dwarf 1, Daikoku dwarf, rice G protein alpha subunit 1	DAIKOKU DWARF	daikoku dwarf, XANTHOMONAS CAMPESTRIS PV. ORYZAE RESISTANCE 7, dwarf-1, Guanine nucleotide-binding protein alpha-1 subunit, GP-alpha-1, Protein Dwarf1, G-protein alpha subunit, G-protein alpha subunit 1, dwarf69, dwarf 69, GTP binding protein alpha-subunit, dwarf 89, rice G protein a subunit 1, G protein a subunit 1, heterotrimeric G protein alpha-subunit
Os05g0419100	Os05t0419100-01	Transcription repressor, Regulation of drought stress and thermosensitive male sterility (Os05t0419100-01)	chr05:20542371..20546991(+ strand)	OsAL5	PHD24	OsPHD24, OsAL5.2, AL5.2	OsAlfin like 5	PHD FINGER PROTEIN 24	Plant homeo-domain finger protein 24, PHD finger protein 24, Alfin-like 5.2
Os06g0255700	Os06t0255700-01	Chromatin remodeling factor 737, Sucrose non-fermenting 2 (Snf2) family protein, Salt and drought stress response, Response to M. oryzae infection (Os06t0255700-01)	chr06:8097302..8104472(+ strand)	OsCHR737, CHR737	CHR737	OsCHR737	chromatin remodeling factor 737	CHROMATIN REMODELING FACTOR 737	chromatin remodeling factor 737
Os03g0346800	Os03t0346800-00	Similar to metal tolerance protein. (Os03t0346800-00)	chr03:12954637..12959631(+ strand)		MTP6	OsMTP6		METAL TOLERANCE PROTEIN 6	metal tolerance protein 6
Os06g0274000	Os06t0274000-01	Heat shock factor (HSF) binding protein, Regulation of heat shock response and seed development (Os06t0274000-01)	chr06:9263486..9265322(+ strand)	OsHSBP2		OsHSBP2	HSF-binding protein 2		HSF-binding protein 2
Os10g0432300	Os10t0432300-01,Os10t0432300-02	TATA-box binding protein, Transcription factor IID (TFIID) family protein, Drought stress response and tolerance (Os10t0432300-01);Non-protein coding transcript. (Os10t0432300-02)	chr10:15424832..15427433(- strand)	OsTBP2.2	TBP2.2	OsTBP2.2	TATA-box binding protein 2.2	TATA-BOX BINDING PROTEIN 2.2	TATA-box binding protein 2.2
Os06g0676000	Os06t0676000-01	Integral membrane protein, Metal ion transport (Os06t0676000-01)	chr06:28059549..28065154(- strand)	NRAMP3, OsNramp3, OsNRAMP3	NRAMP3	OsNramp3, OsNRAMP3	BACTERIOCIDE EFFECT 3, homologues of mammalian Nramp3 gene, Integral membrane protein OsNramp3	BACTERIOCIDE EFFECT 3	homologues of mammalian Nramp3 gene, Integral membrane protein OsNramp3
Os05g0392400	Os05t0392400-01	Chromatin remodeling factor 742, Sucrose non-fermenting 2 (Snf2) family protein, Salt stress response, Response to M. oryzae infection (Os05t0392400-01)	chr05:19093513..19099197(+ strand)	OsCHR742, CHR742	CHR742	OsCHR742	chromatin remodeling factor 742	CHROMATIN REMODELING FACTOR 742	Rad54-like, chromatin remodeling factor 742
Os09g0323100	Os09t0323100-01,Os09t0323100-02	RING finger ubiquitin E3 ligase, Heat tolerance, Modulation of hydrogen peroxide-induced stomatal closure (Os09t0323100-01);Zinc finger, RING/FYVE/PHD-type domain containing protein. (Os09t0323100-02)	chr09:9445002..9449751(- strand)	OsHTAS	HTAS	OsHTAS, OsRING39, RING39	heat tolerance at seedling stage, HEAT TOLERANCE AT SEEDLING STAGE	HEAT TOLERANCE AT SEEDLING STAGE	heat tolerance at seedling stage, RING-type E3 ubiquitin ligase 39
Os10g0516800	Os10t0516800-01,Os10t0516800-02	Long-chain base kinase, Regulation of disease resistance response and programmed cell death (PCD) (Os10t0516800-01);Diacylglycerol kinase, catalytic region domain containing protein. (Os10t0516800-02)	chr10:19962773..19971271(+ strand)	OsLCBK1		OsLCBK1	long-chain base kinase 1		long-chain base kinase 1
Os07g0143700	Os07t0143700-01,Os07t0143700-02	Similar to DEAD-Box RNA helicase-like protein. (Os07t0143700-01);DEAD-box RNA helicase 53, Abiotic stress response (Os07t0143700-02)	chr07:2225622..2231107(- strand)	OsRH53		OsRH53	RNA helicase 53		RNA helicase 53
Os07g0500300	Os07t0500300-01	C2-domain abscisic acid-related protein, CAR protein, Regulation of ABA signaling in seed germination (Os07t0500300-01)	chr07:18840251..18842537(+ strand)	OsGAP	C2DP64	OsGAP, GAP, OsC2DP64	GTPase activating protein	C2 DOMAIN-CONTAINING PROTEIN 64	GTPase activating protein, C2 Domain-Containing Protein 64
Os03g0178100	Os03t0178100-00	Similar to Copper-translocating P-type ATPase family protein, expressed. (Os03t0178100-00)	chr03:4120367..4126939(- strand)		HMA8	OsHMA6, osHMA8, HMA6, OsHMP20, HMP20		HEAVY METAL ATPASE 8	heavy metal ATPase 6, heavy metal ATPase 8, heavy metal P-Type ATPase 8, Heavy metal-associated protein 20
Os09g0296800	Os09t0296800-01	Light-harvesting chlorophyll a/b-binding (LHC) protein, Ortholog of AtLhcb7, Blast resistance (Os09t0296800-01)	chr09:7185218..7188139(+ strand)	OsLhcb7	CABE	CabE, OsCabE, OsLhcb7, Lhcb7	light-harvesting chlorophyll a/b-binding protein b7	PSII TYPE L CAB E	PSII type l Cab E, light-harvesting chlorophyll a/b-binding protein b7
Os09g0375100	Os09t0375100-01,Os09t0375100-02	Heat shock factor-binding protein 1. (Os09t0375100-01);Heat shock factor (HSF) binding protein, Regulation of heat shock response and seed development (Os09t0375100-02)	chr09:12545694..12550314(- strand)	OsHSBP1		OsHSBP1	HSF-binding protein 1		HSF-binding protein 1
Os02g0579600	Os02t0579600-01	MADS-box transcription factor, Regulation of root development, Modulation of salt tolerance (Os02t0579600-01)	chr02:22294657..22301807(+ strand)	OsMADS27	MADS27	OsMADS27, MADS-27a, OsSTA66, OsMADS27a	MADS-box transcription factor 27	MADS BOX GENE 27	MADS box gene27, MADS-box transcription factor 27
Os09g0511900	Os09t0511900-01	Glycosyl hydrolase family 1 (GH1) beta-glucosidase, Seed germination, Root elongation, Drought tolerance (Os09t0511900-01)	chr09:19908731..19914481(- strand)	Os9BGlu33	BGLU33	Os9bglu33, Os9Bglu33, 9bglu33	Œ≤-Glucosidase 33, beta-glucosidase 33	BETA-GLUCOSIDASE 33	beta-glucosidase 33
Os09g0513000	Os09t0513000-01	XA21 binding protein 25, Plant-specific ankyrinrepeat (PANK) family protein, XA21-mediated disease resistance (Os09t0513000-01)	chr09:19961104..19964106(+ strand)	XB25, OsBIANK1		OsBIANK1, BIANK1, XB25	XA21 binding protein 25		XA21 binding protein 25
Os03g0556600	Os03t0556600-01	S-Domain receptor like kinase-20, Response to chilling in tolerant rice genotype, Response to Rice Stripe Virus, Response to B. glumae in resistant genotype (Os03t0556600-01)	chr03:19726886..19731136(+ strand)	SDRLK-20	SDRLK20	SDRLK-20, OsSDRLK-20, OsSDRLK20	S-Domain receptor like kinase-20	S-DOMAIN RECEPTOR LIKE KINASE 20	S-Domain receptor like kinase-20
Os10g0577700	Os10t0577700-01	Shikimate kinase-like 2 protein, Positive regulation of salt and drought tolerance (Os10t0577700-01)	chr10:23032206..23034966(+ strand)	OsSKL2	SKL2	OsSKL2	shikimate kinase-like 2	SHIKIMATE KINASE-LIKE 2	shikimate kinase-like 2
Os10g0577800	Os10t0577800-01,Os10t0577800-02	Transcription factor binding protein, Poly (ADP-ribose) polymerase (PARP) domain protein, Abiotic stress tolerance, Control of leaf cell fate (Os10t0577800-01);Similar to Poly polymerase catalytic domain containing protein, expressed. (Os10t0577800-02)	chr10:23035367..23039711(- strand)	TWI1, OsSRO1a	TWI1	OsSRO1a, SRO1a, OsTWI1, RCD1, OsRCD1	TWISTED-LEAF1, SIMILAR to RCD1 a	TWISTED-LEAF1	SRO protein 1a, SIMILAR to RCD1 a, TWISTED-LEAF 1, Nuclear proteins RCD1

## Sheet: A5SS
Locus ID	Transcript ID	Description	Position	RAP-DB Gene Symbol Synonym(s)	CGSNL Gene Symbol	Oryzabase Gene Symbol Synonym(s)	RAP-DB Gene Name Synonym(s)	CGSNL Gene Name	Oryzabase Gene Name Synonym(s)
Os04g0495800	Os04t0495800-01,Os04t0495800-02	NIN-like protein 2, Nitrate responsive transcript factor, Regulation of ABA content during seed germination under salt stress (Os04t0495800-01);Similar to OSIGBa0159F11.11 protein. (Os04t0495800-02)	chr04:24795663..24801675(+ strand)	OsNLP2	NLP2	OsNLP2	NIN-like protein 2	NIN-LIKE PROTEIN 2	OsNIN-like2, OsNIN-like 2, NIN-like2, NIN-like 2, NLP transcription factor 2, NODULE INCEPTION-like protein 2
Os03g0430400	Os03t0430400-01	RING-type E3 ubiquitin ligase, Regulation of resistance to brown planthopper (BPH) (Os03t0430400-01)	chr03:18026740..18041599(+ strand)	OsJMJ715	JMJ715	OsJMJ715	Jumonji 715	JUMONJI 715	Jumonji 715
Os03g0833200	Os03t0833200-01	tRNA nucleoside methyltransferase, Methyltransferase for the 2'-O-methyladenosine nucleoside modification, Regulation of salt stress tolerance, ABA hormone response (Os03t0833200-01)	chr03:35004548..35007531(+ strand)	OsTRM13, OsTrm13		OsTRM13, OsTrm13, TRM13, Trm13			Trm13p homolog
Os03g0820100	Os03t0820100-01	Similar to Auxin-resistance protein AXR1. (Os03t0820100-01)	chr03:34412840..34419139(+ strand)
Os03g0692400	Os03t0692400-01,Os03t0692400-02	Protein of unknown function DUF966 family protein. (Os03t0692400-01);Protein of unknown function DUF966 family protein. (Os03t0692400-02)	chr03:27705348..27711024(- strand)			OsDSR5			DUF966-stress repressive gene 5
Os02g0760300	Os02t0760300-01	Rice immunophilin homolog, FK506-binding protein, Negative regulation of biotic and abiotic stress response (Os02t0760300-01)	chr02:32017761..32019838(- strand)	OsFKBP12	FKBP12	OsFKBP12	FK506-binding protein 12	FK506 BINDING PROTEIN 12	FK506 binding protein 12
Os03g0161900	Os03t0161900-01,Os03t0161900-02	Similar to Isoform 2 of Heat stress transcription factor A-2d. (Os03t0161900-01);Heat stress transcriptioon factor, High-temperature stress tolerance (Os03t0161900-02)	chr03:3342254..3344547(+ strand)	HSFA2D, HSfA2d, OsHsfA2d, OsHsf-08, rHsf7, HSF08, HSF7, OsHSF7, OsHSFA2dI, OsHSFA2dII, OsHSFA2dIII	HSFA2D	HSfA2d, OsHsfA2d, OsHsf-08, rHsf7, HSF08, OsHSF8, HSF8, HSF7, OsHSF7, OsHSFA2dI, OsHSFA2dII, OsHSFA2dIII, OsHsfA6b, HsfA6b, OsHsf2d, Hsf2d	HEAT STRESS TRANSCRIPTION FACTOR A2D, Heat stress transcription factor A2d, Heat stress transcription factor A-2d, Heat stress transcription factor 8, Heat stress transcription factor 7	HEAT STRESS TRANSCRIPTION FACTOR A2D	Heat stress transcription factor A2d, Heat stress transcription factor A-2d, Heat stress transcription factor 8, Heat stress transcription factor 7
Os02g0149800	Os02t0149800-01	Stress-responsive NAC1-regulated protein phosphatase, Drought and oxidative stress tolerance (Os02t0149800-01)	chr02:2744296..2747428(+ strand)	OsPP2C10, PP2C10, OsPP18	PP2C10	OsPP2C10, OsPP18	protein phosphatase 2C10, protein phosphatase 2C 10, Protein Phosphatase18	PROTEIN PHOSPHATASE 2C10	protein phosphatase 2C10, protein phosphatase 2C 10, Protein Phosphatase18
Os06g0690700	Os06t0690700-01,Os06t0690700-02	Similar to Potential cadmium/zinc-transporting ATPase HMA1 (EC 3.6.3.3) (EC 3.6.3.5). (Os06t0690700-01);Similar to HMA1 (Heavy metal ATPase 1); copper-exporting ATPase. (Os06t0690700-02)	chr06:28789036..28797545(- strand)		HMA1	OsHMA1, osHMA1		HEAVY METAL ATPASE 1	heavy metal ATPase 1, heavy metal P-Type ATPase 1
Os12g0460800	Os12t0460800-01,Os12t0460800-02,Os12t0460800-03	LAMMER kinase-type protein, Positive regulator of disease resistance (Os12t0460800-01);Similar to Lammer-type protein kinase. (Os12t0460800-02);Similar to Lammer-type protein kinase. (Os12t0460800-03)	chr12:16196141..16199480(- strand)	OsDR11, OsDR11S, OsDR11L, OsAFC2, AFC2		OsAFC2, AFC2, OsDR11, DR11, OsDR11L, OsDR11S	serine/threonin-protein kinase AFC2		serine/threonin-protein kinase AFC2
Os06g0554800	Os06t0554800-01,Os06t0554800-02	Similar to ABC transporter (PDR5-like) isolog (PDR1 ABC transporter). (Os06t0554800-01);Similar to Isoform 2 of Pleiotropic drug resistance protein 12. (Os06t0554800-02)	chr06:21113234..21120648(- strand)		PDR12	OsABCG42, OsPDR12, OsABCG42_1, OsABCG42_2		PLEIOTROPIC DRUG RESISTANCE 12	ABC transporter superfamily ABCG subgroup member 42, pleiotropic drug resistance 12
Os01g0104600	Os01t0104600-01,Os01t0104600-02	Homolog of Arabidopsis DE-ETIOLATED1 (DET1), Modulation of the ABA signaling pathway and ABA biosynthesis, Regulation of chlorophyll content (Os01t0104600-01);Similar to Light-mediated development protein DET1 (Deetiolated1 homolog) (tDET1) (High pigmentation protein 2) (Protein dark green). (Os01t0104600-02)	chr01:248828..256872(- strand)	OsDET1	DET1	OsDET1	DE-ETIOLATED1	DE-ETIOLATED1
Os04g0304200	Os04t0304200-01,Os04t0304200-02	Similar to Nonphototropic hypocotyl protein 1 (EC 2.7.1.37) (Phototropin). (Os04t0304200-01);Rice nonphototropic hypocotyl 1 (NPH1) homologue, Phototropin, Ion homeostasis, Salt stress response (Os04t0304200-02)	chr04:13641661..13654849(- strand)	PHOT2, OsPHOT2, OsNPH1b	NPH1B	PHOT2, OsPHOT2, OsNPH1b, OsAGC9, AGC9	phototropin 2, nonphototropic hypocotyl 1b	NONPHOTOTROPHIC HYPOCOTYL 1B	phototropin 2, nonphototrophic hypocotyl 1b, AGC protein kinase 9
Os08g0157600	Os08t0157600-01,Os08t0157600-02	MYB transcription factor, Circadian clock, Tolerance to salinity, osmotic, and drought stresses (Os08t0157600-01);Similar to LHY protein. (Os08t0157600-02)	chr08:3360865..3373384(+ strand)	CCA1, OsCCA1, OsLHY, LHY-like_chr.8, COC1	CCA1	OsCCA1, OsLHY, LHY, LHY-like_chr.8, COC1, DLN203, OsDLN203, LEM1, OsLEM1, Nhd1, OsNhd1	CIRCADIAN CLOCK ASSOCIATED 1, LATE ELONGATED HYPOCOTYL	CIRCADIAN CLOCK ASSOCIATED 1	LATE ELONGATED HYPOCOTYL, DLN repressor 203, DLN motif protein 203, lvp1 enhancer mutant 1, N-mediated heading date1
Os04g0111900	Os04t0111900-01,Os04t0111900-02	Similar to Resistance gene analog PIC22 (Fragment). (Os04t0111900-01);Similar to Resistance gene analog PIC22 (Fragment). (Os04t0111900-02)	chr04:681115..687690(- strand)			PIC22			resistance gene analog PIC22
Os01g0530400	Os01t0530400-01,Os01t0530400-02,Os01t0530400-03	Monothiol glutaredoxin, Bacterial blight disease resistance, Bakanae disease resistance (Os01t0530400-01);Similar to cDNA clone:002-104-C07, full insert sequence. (Os01t0530400-02);Thioredoxin fold domain containing protein. (Os01t0530400-03)	chr01:19089919..19094304(+ strand)	OsGRXS15	GRX5	OsGRX5	glutaredoxin 15	GLUTAREDOXIN 5	glutaredoxin 5
Os02g0122800	Os02t0122800-01,Os02t0122800-02	Similar to Arginine/serine-rich splicing factor. (Os02t0122800-01);Serine/arginine (SR)-rich splicing factor RS33, Regulation of pre-mRNA splicing and abiotic stress responses (Os02t0122800-02)	chr02:1193388..1197056(- strand)	RS33	RSP33	OsRS33, Os-RS33, OsRSp33, Os-RSp33, RS33, RS33.2		RS domain protein 33	RS domain protein 33, RS subfamily protein 33, Serine/arginine-rich splicing factor 33, SR-rich splicing factor 33
Os07g0100800	Os07t0100800-01	Proline (Pro) and Œ≥-aminobutyric acid (GABA) transporter, Stress tolerance, Cadmium stress tolerance (Os07t0100800-01)	chr07:48787..53212(- strand)	OsProT3	PROT3	OsProT3, ProT3	Proline transporter 3	PROLINE TRANSPORTER 3	proline transporter 3
Os02g0528900	Os02t0528900-01	Similar to PDR-like ABC transporter. (Os02t0528900-01)	chr02:19406608..19420786(- strand)		PDR2	ABCG41, OsABCG41, OsPDR2, OsABCG41_1, OsABCG41_2		PLEIOTROPIC DRUG RESISTANCE 2	ABC transporter superfamily ABCG subgroup member 41, pleiotropic drug resistance 2
Os02g0465900	Os02t0465900-01	Vacuolar antiporter-regulating protein, Compartmentation of Na+ into vacuole, Salt tolerance (Os02t0465900-01)	chr02:15676320..15679460(- strand)	OsARP, OsCTP		OsARP, OsCTP	antiporter-regulating protein		antiporter regulating protein, antiporter-regulating protein, cation transporter, cation transport protein, pistil extensin like protein
Os05g0127200	Os05t0127200-01,Os05t0127200-02	Phosphatidylinositol-specific phospholipase C4, Modulation of response to salt and drought, Osmotic stress response (Os05t0127200-01);Similar to Phospholipase C (Fragment). (Os05t0127200-02)	chr05:1535764..1541563(+ strand)	OsPLC4	PLC4	OsPLC4, OsC2DP41, C2DP41	phospholipase C4	PHOSPHOLIPASE C4	phospholipase C4, Phosphatidylinositol-hydrolyzing phospholipase C4, C2 Domain-Containing Protein 41
Os05g0361200	Os05t0361200-01,Os05t0361200-02	Ferrochelatase II, Oxyfluorfen herbicide resistance (Os05t0361200-01);Similar to Ferrochelatase. (Os05t0361200-02)	chr05:17209599..17216204(+ strand)	FC2	FC2	OsFC2, OsGUN6-2, GUN6-2	ferrochelatase II	FERROCHELATASE 2	Ferrochelatase 2, Genome uncoupled 6-2
Os03g0346800	Os03t0346800-00	Similar to metal tolerance protein. (Os03t0346800-00)	chr03:12954637..12959631(+ strand)		MTP6	OsMTP6		METAL TOLERANCE PROTEIN 6	metal tolerance protein 6
Os06g0473200	Os06t0473200-01,Os06t0473200-02,Os06t0473200-03	Similar to NPK2. (Os06t0473200-01);Similar to Mitogen-activated protein kinase kinase 3. (Os06t0473200-02);Mitogen-activated protein kinase (MAPK) kinase, Regulation of seed dormancy, Disease resistance against X. oryzae (Os06t0473200-03)	chr06:15811009..15821885(- strand)	MKK3, OsMKK3	MKK3	OsMKK3, OsMAPKK3, MAPKK3, OsMEK8a, MEK8a, OsMEK3, MEK3	Mitogen-activated protein kinase kinase 3	MITOGEN-ACTIVATED PROTEIN KINASE KINASE 3	MAPK kinase 3
Os06g0528600	Os06t0528600-01	Spermine synthase, Spermidine synthase, Negative regulation of seed germination, grain size, and grain yield, Chilling response (Os06t0528600-01)	chr06:19614314..19619657(+ strand)	OsSPMS1, OsSPDS2	SPDS2	OsSPDS2, OsSPMS1, SPMS1	spermidine synthase 2, spermidine synthase 1	SPERMIDINE SYNTHASE 2	spermidine synthase 2, spermine synthase 1, spermidine/spermine synthase 1
Os06g0567900	Os06t0567900-01	L-ascorbate oxidase, Cold, salt, drought stress response (Os06t0567900-01)	chr06:21951201..21955132(+ strand)	AO, OsAAO2	AAO2	OsAAO2, L-APX	L-ascorbate oxidase, ascorbate oxidase 2	ASCORBATE OXIDASE 2	AO-like, AO homolog, ASCORBATE OXIDASE homolog, ascorbate oxidase 2
Os07g0407700	Os07t0407700-01,Os07t0407700-02,Os07t0407700-03,Os07t0407700-04,Os07t0407700-05	Hypothetical conserved gene. (Os07t0407700-01);Conserved hypothetical protein. (Os07t0407700-02);Hypothetical conserved gene. (Os07t0407700-03);Hypothetical conserved gene. (Os07t0407700-04);Cold tolerance (Os07t0407700-05)	chr07:12652916..12656453(- strand)	LTT7	LTT7	OsLTT7		LOW-TEMPERATURE TOLERANCE 7	low-temperature tolerance 7
Os03g0178100	Os03t0178100-00	Similar to Copper-translocating P-type ATPase family protein, expressed. (Os03t0178100-00)	chr03:4120367..4126939(- strand)		HMA8	OsHMA6, osHMA8, HMA6, OsHMP20, HMP20		HEAVY METAL ATPASE 8	heavy metal ATPase 6, heavy metal ATPase 8, heavy metal P-Type ATPase 8, Heavy metal-associated protein 20
Os02g0521300	Os02t0521300-01	Copine protein, Negative regulation of disease resistance, Positive regulation of plant growth and development (Os02t0521300-01)	chr02:18994018..19001080(- strand)	OsBON1	BON1	OsBON1, OsC2DP18, C2DP18, OsvWA5, vWA5	BONZAI 1	BONZAI 1	C2 Domain-Containing Protein 18, von Willebrand factor A5
Os10g0456800	Os10t0456800-01,Os10t0456800-02	CHY zinc finger protein, Transcriptional co-activator of DST (Drought and Salt Tolerance: zinc finger transcription factor gene), Drought and salt tolerance, Stomatal aperture control (Os10t0456800-01);Similar to CHY zinc finger family protein, expressed. (Os10t0456800-02)	chr10:16704970..16708495(- strand)	DCA1	DCA1	OsDCA1, DST1, OsDST1, OsRING161, RING161	DST Co-activator 1	DST CO-ACTIVATOR 1	DST Co-activator 1, RING-type E3 ubiquitin ligase 161
Os02g0135200	Os02t0135200-01	Benzothiadiazole (BTH)-induced MAP kinase 2, Disease resistance response (Os02t0135200-01)	chr02:1851011..1857067(- strand)	OsBIMK2		OsMPK13, OsMAPK2, OsBIMK2, BIMK2, MPK13, MAPK2, OsMAPK17-2, MAPK17-2	BTH-Induced MAP Kinase 2, benzothiadiazole-induced MAP kinase 2		Mitogen-activated protein kinase13, BTH-Induced MAP Kinase 2, benzothiadiazole-induced MAP kinase 2
Os10g0561400	Os10t0561400-01,Os10t0561400-02,Os10t0561400-03	Similar to Transcription factor MYBS3. (Os10t0561400-01);MYB transcription factor, Cold tolerance, Mediation of sugar signaling (Os10t0561400-02);Similar to Myb transcription factor. (Os10t0561400-03)	chr10:22128463..22136769(- strand)	MYBS3	MYBS3	OsMYBS3	transcription factor MYBS3	TRANSCRIPTION FACTOR MYBS3	transcription factor MYBS3

## Sheet: MXE
Locus ID	Transcript ID	Description	Position	RAP-DB Gene Symbol Synonym(s)	CGSNL Gene Symbol	Oryzabase Gene Symbol Synonym(s)	RAP-DB Gene Name Synonym(s)	CGSNL Gene Name	Oryzabase Gene Name Synonym(s)
Os01g0695700	Os01t0695700-00	Similar to MDR-like ABC transporter. (Os01t0695700-00)	chr01:28768976..28780102(+ strand)		MDR9	OsABCB4, ABCB4, OsPGP4, OsMDR9, OsISC30		MULTIDRUG RESISTANCE 9	ABC transporter superfamily ABCB subgroup member 4, P-Glycoprotein 4, multidrug resistance 9, Iron-sulfur cluster protein 30
Os02g0528900	Os02t0528900-01	Similar to PDR-like ABC transporter. (Os02t0528900-01)	chr02:19406608..19420786(- strand)		PDR2	ABCG41, OsABCG41, OsPDR2, OsABCG41_1, OsABCG41_2		PLEIOTROPIC DRUG RESISTANCE 2	ABC transporter superfamily ABCG subgroup member 41, pleiotropic drug resistance 2
Os12g0210300	Os12t0210300-01	Zeta class glutathione transferase, Cold tolerance (Os12t0210300-01)	chr12:5760537..5763699(+ strand)	OsGSTZ2	GSTZ2	OsGSTZ2, GSTZ-2		ZETA GLUTATHIONE S-TRANSFERASE 2	glutathione S-transferase2, glutathione S-transferase 2, Glutathione S-transferase (GSTZ)-2, Glutathione S-transferase-2, glutathione transferase Z2
Os06g0693000	Os06t0693000-01	Aluminum related protein kinase, A member of cysteine-rich receptor-like protein kinases (CRKs) family, Aluminum resistance, Control of ornithine decarboxylase-dependent putrescine biosynthesis pathway (Os06t0693000-01)	chr06:28918691..28923984(+ strand)	ArPK	ARPK	ArPK, OsArPK	Aluminum related Protein Kinase	AL-RELATED PROTEIN KINASE	Al-related Protein Kinase
Os03g0351500	Os03t0351500-01	Cu/Zn-Superoxidase Dismutase, Target of miR398b, Resistance to rice blast disease (Os03t0351500-01)	chr03:13181396..13184453(+ strand)	CSD1	SODCC1	sodCc1, SODCC.1, sodA, RSODA, OsSOD1, OsCSD2, OsSodA, SodCc2, OsSODA1, SODCc1-Cu/Zn, OsCu/Zn-SOD2, Cu/Zn-SOD2, OsCSD1.2, CSD1.2, OsSODCc1-Cu/Zn, CuZnSOD1, Cu/ZnSOD1, OsCu/ZnSOD1, OsCSD4, CDS4, CuZnSOD4, OsCuZnSOD1, OsCSD1, CSD1, OsSOD2	Cu/Zn-Superoxidase Dismutase1	CYTOSOLIC SUPEROXIDASE DISMUTASE	cytosolic superoxidase dismutase, Superoxide dismutase [Cu-Zn] 1, Cytosolic Cu/Zn-siperoxide dismutase, rice Cu/Zn-SOD, Cu/Zn-SOD, Cytosolic Copper/Zinc-Superoxide Dismutase 1, "Superoxide dismutase (Cu-Zn) 4, cytosolic", Cu-dependent SOD 1.2, cytosolic CuZn SOD 1
Os07g0632600	Os07t0632600-01,Os07t0632600-02	Heat shock protein DnaJ, N-terminal domain containing protein. (Os07t0632600-01);Hypothetical conserved gene. (Os07t0632600-02)	chr07:26230671..26240841(+ strand)
Os01g0734200	Os01t0734200-01	Plasma membrane NADPH oxidase, Developmental regulation, Drought-stress response (Os01t0734200-01)	chr01:30621870..30634405(+ strand)	OsRbohA, OsNOX2	RBOHA	rbohA, OsrbohA, Os rbohA, OsRbohA, OsNox2, Nox2, OsRboh2, Rboh2	respiratory burst oxidase homologue A, NADPH oxidase 2	RESPIRATORY BURST OXIDASE HOMOLOG A	Respiratory Burst Oxidase Homolog A, respiratory burst oxidase homologue A, NADPH oxidase 2
Os03g0792900	Os03t0792900-01	Stress-associated protein 6, Positive regulation of soda saline-alkaline stress tolerance (Os03t0792900-01)	chr03:32974324..32976911(- strand)	OsSAP6	SAP6	OsSAP6	stress-associated protein 6	STRESS ASSOCIATED PROTEIN GENE 6	stress-associated protein 6
Os12g0460800	Os12t0460800-01,Os12t0460800-02,Os12t0460800-03	LAMMER kinase-type protein, Positive regulator of disease resistance (Os12t0460800-01);Similar to Lammer-type protein kinase. (Os12t0460800-02);Similar to Lammer-type protein kinase. (Os12t0460800-03)	chr12:16196141..16199480(- strand)	OsDR11, OsDR11S, OsDR11L, OsAFC2, AFC2		OsAFC2, AFC2, OsDR11, DR11, OsDR11L, OsDR11S	serine/threonin-protein kinase AFC2		serine/threonin-protein kinase AFC2
Os02g0672200	Os02t0672200-01,Os02t0672200-02	Argonaute 1a protein, Target gene of osa-miR168a-5p, Salt tolerance (Os02t0672200-01);Similar to Protein argonaute 1A. (Os02t0672200-02)	chr02:27330175..27341732(- strand)	OsAGO1a	AGO1A	OsAGO1a, AGO1a, AGO10, AGO1-1	Argonaute 1a	ARGONAUTE 1A	Protein argonaute 1A, Argonaute 10
Os05g0539400	Os05t0539400-01,Os05t0539400-02	Glycoside hydrolase, family 35 protein. (Os05t0539400-01);Beta-galactosidase9, Regulation of plant growth and development and responses to biotic and abiotic stresses (Os05t0539400-02)	chr05:26794369..26801505(- strand)	OsBGAL9	BGAL9	OsBgal9, OsBGal9	beta-galactosidase9, Œ≤-galactosidase9	BETA-GALACTOSIDASE 9	Beta-galactosidase 8, Lactase 8

## Sheet: RI
Locus ID	Transcript ID	Description	Position	RAP-DB Gene Symbol Synonym(s)	CGSNL Gene Symbol	Oryzabase Gene Symbol Synonym(s)	RAP-DB Gene Name Synonym(s)	CGSNL Gene Name	Oryzabase Gene Name Synonym(s)
Os06g0487900	Os06t0487900-01,Os06t0487900-02	SUMO (Small Ubiquitin-like Modifier) Protease, Salt tolerance (Os06t0487900-01);Hypothetical conserved gene. (Os06t0487900-02)	chr06:16732927..16745662(- strand)	OTS1, OsOTS1	OTS1	OsOTS1	OVERLY TOLERANT TO SALT1	OVERLY TOLERANT TO SALT1	Overly Tolerant to Salt 1
Os12g0641100	Os12t0641100-01,Os12t0641100-02,Os12t0641100-03,Os12t0641100-04	Similar to Na+/H+ antiporter. (Os12t0641100-01);Similar to Na+/H+ antiporter. (Os12t0641100-02);Plasma membrane Na+/H+ antiporter, Salt stress (Os12t0641100-03);Plasma membrane Na+/H+ antiporter, Salt tolerance (Os12t0641100-04)	chr12:27495775..27508468(- strand)	OsNHA1, SOS1, OsSOS1	SOS1	OsSOS1, OsNHA1, NHA1, SOS1/NHX7, NHX7, OsNHX7	Oryza sativa Na+/H+ antiporter 1, SALT OVERLY SENSITIVE 1, Oryza sativa salt overly sensitive 1	SALT OVERLY SENSITIVE 1	Oryza sativa salt overly sensitive 1, Na+/H+ antiporter 1, Sodium/hydrogen antiporter 7
Os12g0297500	Os12t0297500-01,Os12t0297500-02	Pyruvate phosphate dikinase, PEP/pyruvate-binding domain containing protein. (Os12t0297500-01);Similar to Phosphoglucan, water dikinase, chloroplastic. (Os12t0297500-02)	chr12:11727437..11744407(- strand)
Os12g0210400	Os12t0210400-01	Leucine-rich repeat_ receptor like kinase, Target of OsmiR159a.1, Negative role in plant immunity, Repression of rice resistance to Xoo infection (Os12t0210400-01)	chr12:5766036..5773224(+ strand)	RIR1	RIR1	OsLRR-RLK2, LRR-RLK2, OsRIR1	Rice Immunity Repressor 1	RICE IMMUNITY REPRESSOR 1	leucine-rich repeat and receptor-like kinase domain protein 2, Rice Immunity Repressor 1
Os04g0684500	Os04t0684500-01,Os04t0684500-02	Pentatricopeptide repeat protein, Chloroplast development under cold stress (Os04t0684500-01);Hypothetical conserved gene. (Os04t0684500-02)	chr04:34958612..34971379(+ strand)	WSL5	WSL5	OsWSL5	white stripe leaf 5	WHITE STRIPE LEAF 5	white stripe leaf 5
Os04g0549600	Os04t0549600-01,Os04t0549600-02	Chaperone DnaJ protein, Negative regulation of rice innate immunity, Basal resistance to Magnaporthe oryzae (Os04t0549600-01);Similar to OSIGBa0134H18.3 protein. (Os04t0549600-02)	chr04:27505498..27509994(+ strand)	OsDjA6		OsDjA6, DjA6	DnaJ domain protein A6		DnaJ domain protein A6, DnaJ protein RNB8
Os04g0631800	Os04t0631800-00	S-Domain kinase-6, Response to drought in tolerant genotype, Response to Xanthomonas oryzae pv. Oryzae and R. solani. (Os04t0631800-00)	chr04:32173571..32177352(- strand)	SDK6	RLCK162	OsRLCK162, SDK6, OsSDK6	S-Domain kinase-6	RECEPTOR-LIKE CYTOPLASMIC KINASE 162	Receptor-like Cytoplasmic Kinase 162, S-Domain kinase-6
Os04g0434800	Os04t0434800-01,Os04t0434800-02	Similar to Thylakoid-bound ascorbate peroxidase (EC 1.11.1.11) (Fragment). (Os04t0434800-01);Chloroplastic ascorbate peroxidase, Stroma ascorbate peroxidase, Protection of the photosystem II (PSII) activity under methyl violagen (MV)-induced oxidative stress (Os04t0434800-02)	chr04:21622953..21627231(- strand)	OsAPX7, sAPX	APX7	OsAPx7, OsAPx07, OSAPX7, APx7, sAPX	ascorbate peroxidase 7, stroma ascorbate peroxidase	ASCORBATE PEROXIDASE 7	ascorbate peroxidase 7, stromal Ascorbate Peroxidase
Os05g0301600	Os05t0301600-01	Protein phosphatase 1 regulatory subunit, Reproductive growth, Regulation of ABA-mediated inhibition of seed germination, ROS homeostasis (Os05t0301600-01)	chr05:13536337..13541072(+ strand)	OsINH2	INH2	OsINH2	Inhibitor-2	INHIBITOR 2	Inhibitor-2, protein phosphatase 1 regulatory subunit OsINH2
Os08g0191700	Os08t0191700-01,Os08t0191700-02,Os08t0191700-03,Os08t0191700-04	Glyoxalase I, Abiotic stress response (Os08t0191700-01);Glyoxalase I, Splicing variant, Stress tolerance (Os08t0191700-02);Similar to Lactoylglutathione lyase (EC 4.4.1.5) (Methylglyoxalase) (Aldoketomutase) (Glyoxalase I) (Glx I) (Ketone-aldehyde mutase) (S-D- lactoylglutathione methylglyoxal lyase). (Os08t0191700-03);Glyoxalase I, Splicing variant, Stress tolerance (Os08t0191700-04)	chr08:5373362..5377125(- strand)	GLYI-11, OsGLYI11, GLYI11, OsGLYI11.2, OsGLYI-11.2, Glb33, OsGLYI11.3, OsGLYI11.1	GLYI-11	OsGLYI11, GLYI11, OsGLYII1.1, OsGLYI11.2, OsGLYI11.3, OsGLYI-11.2, Glb33	GLYOXALASE I-11, glyoxalase I-11, 33-kDa Allergen	GLYOXALASE I-11	glyoxalase I-11, 33-kDa Allergen
Os03g0230500	Os03t0230500-01	Inositol 1,3,4-trisphosphate 5/6-kinase, Drought and salt tolerance, Negative regulator of osmotic stress signaling (Os03t0230500-01)	chr03:6902118..6907409(+ strand)	DSM3, DSM3/OsITPK2, OsITL1, OsITPK2	DSM3	OsITPK2, ITPK2, OsDSM3, OsITP5/6K-2, OsITL1	3, 4-trisphosphate 5/6-kinase 2, DROUGHT- AND SALT-SENSITIVE MUTANT 3, drought- and salt-hypersensitive mutant 3, inositol 1	DROUGHT- AND SALT-SENSITIVE MUTANT 3	inositol 1, 3, 4-trisphosphate 5/6-kinase 2, drought- and salt-sensitive mutant 3
Os03g0820100	Os03t0820100-01	Similar to Auxin-resistance protein AXR1. (Os03t0820100-01)	chr03:34412840..34419139(+ strand)
Os06g0184700	Os06t0184700-00	Hypothetical conserved gene. (Os06t0184700-00)	chr06:4250861..4259977(+ strand)		MRP12	OsABCC12, OsMRP12		MULTIDRUG RESISTANCE-ASSOCIATED PROTEIN 12	ABC transporter superfamily ABCC subgroup member 12, multidrug resistance-associated protein 12
Os01g0923600	Os01t0923600-01,Os01t0923600-02,Os01t0923600-03	Hypothetical conserved gene. (Os01t0923600-01);Ankyrin domain containing protein. (Os01t0923600-02);Hypothetical conserved gene. (Os01t0923600-03)	chr01:40397315..40403249(+ strand)		CAMTA	OsCAMTA, qSCT1		CALMODULIN-BINDING TRANSCRIPTION ACTIVATOR	CaM-binding transcription factor homolog, OsCBT homolog, CBT homolog, QTL for seedling cold tolerance on chromosome 1, calmodulin-binding transcription activator
Os02g0760300	Os02t0760300-01	Rice immunophilin homolog, FK506-binding protein, Negative regulation of biotic and abiotic stress response (Os02t0760300-01)	chr02:32017761..32019838(- strand)	OsFKBP12	FKBP12	OsFKBP12	FK506-binding protein 12	FK506 BINDING PROTEIN 12	FK506 binding protein 12
Os03g0351500	Os03t0351500-01	Cu/Zn-Superoxidase Dismutase, Target of miR398b, Resistance to rice blast disease (Os03t0351500-01)	chr03:13181396..13184453(+ strand)	CSD1	SODCC1	sodCc1, SODCC.1, sodA, RSODA, OsSOD1, OsCSD2, OsSodA, SodCc2, OsSODA1, SODCc1-Cu/Zn, OsCu/Zn-SOD2, Cu/Zn-SOD2, OsCSD1.2, CSD1.2, OsSODCc1-Cu/Zn, CuZnSOD1, Cu/ZnSOD1, OsCu/ZnSOD1, OsCSD4, CDS4, CuZnSOD4, OsCuZnSOD1, OsCSD1, CSD1, OsSOD2	Cu/Zn-Superoxidase Dismutase1	CYTOSOLIC SUPEROXIDASE DISMUTASE	cytosolic superoxidase dismutase, Superoxide dismutase [Cu-Zn] 1, Cytosolic Cu/Zn-siperoxide dismutase, rice Cu/Zn-SOD, Cu/Zn-SOD, Cytosolic Copper/Zinc-Superoxide Dismutase 1, "Superoxide dismutase (Cu-Zn) 4, cytosolic", Cu-dependent SOD 1.2, cytosolic CuZn SOD 1
Os03g0161800	Os03t0161800-01,Os03t0161800-02	Aci-reductone-dioxygenase-like protein, Metabolism of methionine and ethylene in response to abiotic stresses (Os03t0161800-01);Similar to 1,2-dihydroxy-3-keto-5-methylthiopentene dioxygenase 2. (Os03t0161800-02)	chr03:3338349..3341034(+ strand)	OsARD	SIP2A	Sip2A, ARD 2, ARD2, OsARD2, OsARD, IDI1, OsIDI1	aci-reductone dioxygenase	SUBMERGENCE-INDUCED PROTEIN 2A	submergence-induced protein 2A, 1, 2-dihydroxy-3-keto-5-methylthiopentene dioxygenase 2, Aci-reductone dioxygenase 2, Submergence-induced protein 2A, acireductone dioxygenase 2, submergence-induced protein2A, aci-reductone-dioxygenase-like protein, Fe-deficiency-induced protein 1
Os06g0690700	Os06t0690700-01,Os06t0690700-02	Similar to Potential cadmium/zinc-transporting ATPase HMA1 (EC 3.6.3.3) (EC 3.6.3.5). (Os06t0690700-01);Similar to HMA1 (Heavy metal ATPase 1); copper-exporting ATPase. (Os06t0690700-02)	chr06:28789036..28797545(- strand)		HMA1	OsHMA1, osHMA1		HEAVY METAL ATPASE 1	heavy metal ATPase 1, heavy metal P-Type ATPase 1
Os02g0804500	Os02t0804500-01	Chaperone protein, Type A J-protein, Negative regulation of rice resistance to blast disease (Nipponbare: susceptible) (Os02t0804500-01)	chr02:34300634..34307611(- strand)	OsDjA2		OsDjA2			DnaJ domain protein A2, rice DJA4 homolog
Os03g0782500	Os03t0782500-01	Phytochrome-interacting factor-like bHLH protein, Stress-responsive transcription factor, Regulator of reduced internode elongation under drought conditions (Os03t0782500-01)	chr03:32432551..32435839(+ strand)	PIL13, OsPIL1, OsPIL13, OsbHLH152	PIL13	OsPIL1, OsPIL13, OsbHLH152, bHLH152, PIF7, OsPIF7, OsPIF4, PIF4, OsPIF1	phytochrome-interacting factor-like protein 1, PIF-like gene 1, PHYTOCHROME INTERACTING FACTOR-LIKE 13, basic helix-loop-helix protein 152		phytochrome-interacting factor-like protein 1, PIF-like gene 1, PHYTOCHROME INTERACTING FACTOR-LIKE 13, basic helix-loop-helix protein 152, Phytochrome-interacting factor 7
Os01g0737800	Os01t0737800-01,Os01t0737800-02	Similar to Farnesyltransferase beta subunit. (Os01t0737800-01);Œ≤-subunit of farnesyltransferase, Negative regulation of primary root growth under nonstressed conditions, Response to ABA and drought stress (Os01t0737800-02)	chr01:30775140..30779239(- strand)	OsERA1, OsERA1.1, OsPFT-Œ≤	ERA1	OsERA1, OsERA1.1, OsERA1.2, OsABA1, ABA1, OsPFT-beta, PFT-beta	ENHANCED RESPONSE TO ABA1, protein farnesyltransferase-beta	ENHANCED RESPONSE TO ABA1	protein farnesyl-transferase beta subunit
Os02g0664000	Os02t0664000-01	Glutathione peroxidase 3, Hydrogen peroxide homeostasis, Root and shoot development, ABA regulatory pathway component (Os02t0664000-01)	chr02:26929770..26932403(+ strand)	OsGPX3	GPX3	OsGpx3, GPX3, OsGPx03	glutathione peroxidase 3	GLUTATHIONE PEROXIDASE 3	glutathione peroxidase 3
Os01g0971100	Os01t0971100-01	Drought-induced protein family 19-5, Negative regulation of salt stress tolerance (Os01t0971100-01)	chr01:42845781..42848071(+ strand)	OsDi19-5	DI19-5	OsDi19-5	drought-induced protein 19-5	DROUGHT-INDUCED 19-5	drought-induced 19-5
Os12g0460800	Os12t0460800-01,Os12t0460800-02,Os12t0460800-03	LAMMER kinase-type protein, Positive regulator of disease resistance (Os12t0460800-01);Similar to Lammer-type protein kinase. (Os12t0460800-02);Similar to Lammer-type protein kinase. (Os12t0460800-03)	chr12:16196141..16199480(- strand)	OsDR11, OsDR11S, OsDR11L, OsAFC2, AFC2		OsAFC2, AFC2, OsDR11, DR11, OsDR11L, OsDR11S	serine/threonin-protein kinase AFC2		serine/threonin-protein kinase AFC2
Os01g0182600	Os01t0182600-01,Os01t0182600-03	Orthologue of the Arabidopsis GIGANTEA, Regulation of circadian rhythm and flowering time, Photoperiodic control of flowering, Osmotic stress response (Os01t0182600-01);GIGANTEA protein. (Os01t0182600-03)	chr01:4329362..4338486(- strand)	GI, OsGI	GI	OsGI, Gi, Os-GI	GIGANTEA	GIGANTEA	orthologue of the arabidopsis GIGANTEA, Gigantea, protein GIGANTEA, Os-GIGANTEA, OsGIGANTEA
Os06g0102300	Os06t0102300-01,Os06t0102300-02,Os06t0102300-03,Os06t0102300-04	Similar to Phytochelatin synthase. (Os06t0102300-01);Similar to Glutathione gamma-glutamylcysteinyltransferase 1. (Os06t0102300-02);Phytochelatin synthase 2, Cadmium (Cd) and arsenic (As) tolerance (Os06t0102300-03);Splicing variant of phytochelatin synthase 2 (Os06t0102300-04)	chr06:167367..174319(+ strand)	OsPCS2a, OsPCS2b		OsPCS, PCS, OsPCS2, PCS2, OsPCS2a, PCS2a, OsPCS2b, PCS2b, OsPCS1, PCS1, OsPCS1a, OsPCS1b, OsPCS1c, OsPCS1full, OsPCS5, PCS5	Phytochelatin Synthase 2a, Phytochelatin Synthase 2b		Phytochelatin Synthase, phytochelatin synthase 2
Os01g0147900	Os01t0147900-01	Triosephosphate isomerase, Glycolytic enzyme, Key component in XA3/XA26-mediated resistance to Xoo (Os01t0147900-01)	chr01:2589835..2593568(- strand)	OsTPI1, OsTPI1.1	TPI	tpi*, tips, TI, OsTPI1, TPI1, OsTPI1.1, OsTPI1.2	triosephosphate isomerase	TRIOSEPHOSPHATE ISOMERASE	triosephosphate isomerase (cloned gene), triosephosphate isomerase, Triosephosphate isomerase, cytosolic, Triose-phosphate isomerase, triosephosphate isomerase-2, Cytosolic Triosephosphate lsomerase
Os03g0219200	Os03t0219200-01	CuZn superoxide dismutase, Response to salinity, drought, and oxidative stress (Os03t0219200-01)	chr03:6271895..6275386(- strand)	OsCSD3	SOD2	OsSOD2, OsSOD2-Cu/Zn, SOD2-Cu/Zn, OsCSD3, CSD3, CuZnSOD3	CuZn superoxide dismutase 3, CuZn SOD3	SUPEROXIDE DISMUTASE 2	superoxide dismutase 2
Os03g0751600	Os03t0751600-01,Os03t0751600-02	Similar to Circumsporozoite protein. (Os03t0751600-01);Similar to Circumsporozoite protein. (Os03t0751600-02)	chr03:30989898..30991596(+ strand)		HIPP8	OsHIPP8, OsaHIP08, HIP08		HEAVY-METAL-ASSOCIATED ISOPRENYLATED PLANT PROTEIN 8	heavy-metal-associated isoprenylated plant protein 8
Os04g0304200	Os04t0304200-01,Os04t0304200-02	Similar to Nonphototropic hypocotyl protein 1 (EC 2.7.1.37) (Phototropin). (Os04t0304200-01);Rice nonphototropic hypocotyl 1 (NPH1) homologue, Phototropin, Ion homeostasis, Salt stress response (Os04t0304200-02)	chr04:13641661..13654849(- strand)	PHOT2, OsPHOT2, OsNPH1b	NPH1B	PHOT2, OsPHOT2, OsNPH1b, OsAGC9, AGC9	phototropin 2, nonphototropic hypocotyl 1b	NONPHOTOTROPHIC HYPOCOTYL 1B	phototropin 2, nonphototrophic hypocotyl 1b, AGC protein kinase 9
Os01g0723400	Os01t0723400-01,Os01t0723400-02,Os01t0723400-03,Os01t0723400-04,Os01t0723400-05	NADP-malic enzyme, Splicing variant (Os01t0723400-01);Similar to Malic enzyme. (Os01t0723400-02);NADP-malic enzyme, Salt and osmotic stress tolerance, Disease resistance (Os01t0723400-03);NADP-malic enzyme, Splicing variant (Os01t0723400-04);NADP-malic enzyme, Splicing variant (Os01t0723400-05)	chr01:30166017..30171659(+ strand)	NADP-ME2, Os-NADP-ME2, Os-NADP-ME2-4, NADP-ME2, Os-NADP-ME2-3, OscytME1, Os-NADP-ME2-1, Os-NADP-ME2-2	NADP-ME2	OscytME1, OsNADP-ME2-3, NADP-ME2-3	NADP-MALIC ENZYME 2, NADP-malic enzyme2, cytosolic NADP-ME 1, cytosolic NADP malic enzyme 1	NADP-MALIC ENZYME 2	cytosolic NADP malic enzyme 1
Os03g0241600	Os03t0241600-01,Os03t0241600-02	Serine/threonine protein kinase-related domain containing protein. (Os03t0241600-01);Serine/threonine protein kinase-related domain containing protein. (Os03t0241600-02)	chr03:7483344..7487296(- strand)		RLCK105	OsRLCK105, OsUSP16, USP16		RECEPTOR-LIKE CYTOPLASMIC KINASE 105	Receptor-like Cytoplasmic Kinase 105, universal stress protein 16
Os08g0157600	Os08t0157600-01,Os08t0157600-02	MYB transcription factor, Circadian clock, Tolerance to salinity, osmotic, and drought stresses (Os08t0157600-01);Similar to LHY protein. (Os08t0157600-02)	chr08:3360865..3373384(+ strand)	CCA1, OsCCA1, OsLHY, LHY-like_chr.8, COC1	CCA1	OsCCA1, OsLHY, LHY, LHY-like_chr.8, COC1, DLN203, OsDLN203, LEM1, OsLEM1, Nhd1, OsNhd1	CIRCADIAN CLOCK ASSOCIATED 1, LATE ELONGATED HYPOCOTYL	CIRCADIAN CLOCK ASSOCIATED 1	LATE ELONGATED HYPOCOTYL, DLN repressor 203, DLN motif protein 203, lvp1 enhancer mutant 1, N-mediated heading date1
Os01g0503400	Os01t0503400-01,Os01t0503400-02,Os01t0503400-03,Os01t0503400-04,Os01t0503400-05	Similar to (Rice Genome Annotation Project) metal transporter Nramp6. (Os01t0503400-01);Similar to cDNA clone:J013164K10, full insert sequence. (Os01t0503400-02);Iron and manganese transporter, Negative regulation of disease resistance to the rice blast fungus (Os01t0503400-03);Iron and manganese transporter, Target of osa-miR7695, Negative regulation of disease resistance to the rice blast fungu…	chr01:17454023..17464973(- strand)	NRAMP6, l-Nramp6, Nramp6, OsNramp6.8, s-Nramp6	NRAMP6	OsNRAMP6, Nramp6, l-NRAMP6, s-NRAMP6, OsNramp6.8, OsNramp1	Natural resistance-associated macrophage protein 6	NATURAL RESISTANCE-ASSOCIATED MACROPHAGE PROTEIN 6	BACTERIOCIDE EFFECT 6, Natural resistance-associated macrophage protein 6
Os02g0537700	Os02t0537700-01	2-Cys peroxiredoxin (EC 1.11.1.15), Stomatal closure, Potassium deficiency tolerance (Os02t0537700-01)	chr02:19882081..19885745(+ strand)	OsPRX2, BAS1		BAS1, OsTPX, Os2-Cys PrxA, 2-Cys PrxA, Os2-CysPrxA, 2-CysPrxA, 2CYSPRXA, OsPRX2, PRX2	chloroplast 2-Cys peroxiredoxin BAS1		rice 2-Cys peroxiredoxin BAS1, chloroplast 2-Cys peroxiredoxin BAS1, 2-Cys Prx BAS1, 2-Cys peroxiredoxin A, Peroxiredoxin 2
Os02g0736400	Os02t0736400-01	Cytosolic dihydroorotate dehydrogenase, Tolerance to salt and drought, Nitrosative stress response (Os02t0736400-01)	chr02:30745770..30749371(- strand)	OsDHODH1	DHODH1	OsDHODH1, OsDHPD, DHPD	dihydroorotate dehydrogenase 1	DIHYDROOROTATE DEHYDROGENASE 1	dihydroorotate dehydrogenase 1, dihydropyrimidine dehydrogenase
Os01g0912700	Os01t0912700-01	DUF2358 domain containing protein, Salt tolerance (Os01t0912700-01)	chr01:39777762..39779892(+ strand)
Os03g0261900	Os03t0261900-01,Os03t0261900-02	Similar to HEAT repeat family protein, expressed. (Os03t0261900-01);Armadillo-like helical domain containing protein. (Os03t0261900-02)	chr03:8546948..8552114(- strand)
Os01g0872800	Os01t0872800-01,Os01t0872800-02	3-phosphoinositide-dependent protein kinase, Positive regulation of disease resistance (Os01t0872800-01);Similar to 3-phosphoinositide dependent protein kinase 1. (Os01t0872800-02)	chr01:37853413..37857509(- strand)	OsPdk1	PDK1	OsPdk1, Pdk1, OsAGC3, AGC3	3-phosphoinositide-dependent protein kinase 1	3-PHOSPHOINOSITIDE-DEPENDENT PROTEIN KINASE 1	3-phosphoinositide-dependent protein kinase-1, 3-phosphoinositide-dependent protein kinase 1, AGC protein kinase 3
Os01g0875300	Os01t0875300-00	Similar to Universal stress protein family protein. (Os01t0875300-00)	chr01:37982651..37985429(+ strand)		USP7	OsUSP7		UNIVERSAL STRESS PROTEIN 7	universal stress protein 7
Os03g0179400	Os03t0179400-01	Drought-inducible receptor-like cytoplasmic kinase, Drought tolerance, Regulator of grain yield (Os03t0179400-01)	chr03:4173178..4179068(+ strand)	RLCK103, GUDK, OsRLCK103	RLCK103	GUDK, OsRLCK103	RECEPTOR-LIKE CYTOPLASMIC KINASE 103, GROWTH UNDER DROUGHT KINASE, Receptor-like Cytoplasmic Kinase 103	RECEPTOR-LIKE CYTOPLASMIC KINASE 103	GROWTH UNDER DROUGHT KINASE, Receptor-like Cytoplasmic Kinase 103
Os07g0694000	Os07t0694000-01,Os07t0694000-02	Phosphoinositide phospholipase C, Salt tolerance (Os07t0694000-01);Similar to Phosphoinositide-specific phospholipase C. (Os07t0694000-02)	chr07:29545847..29548978(- strand)	OsPI-PLC1, PI-PLC1, OsPLC1	PIPLC1	OsPI-PLC1, PI-PLC1, OsPLC1, PLC1, OsC2DP69, C2DP69	phosphoinositide-specific phospholipase C1	PHOSPHOINOSITIDE-SPECIFIC PHOSPHOLIPASE C1	phosphoinositide-specific phospholipase C1, phospholipase C1, C2 Domain-Containing Protein 69
Os03g0704700	Os03t0704700-01,Os03t0704700-02	Similar to Oxysterol-binding protein, expressed. (Os03t0704700-01);Oxysterol-binding related protein, Positive regulation of the resistance to Xoo (Os03t0704700-02)	chr03:28329951..28339179(+ strand)	ORP1C	ORP1C	OsORP1C	oxysterol-binding related protein 1C	OXYSTEROL-BINDING RELATED PROTEIN 1C	oxysterol-binding related protein 1C, OSBP-related protein 1C, oxysterol-binding protein-related protein 1C
Os01g0681900	Os01t0681900-01	Glutamate synthetase, Primary ammonium ions assimilation in seedling roots, Development of tillers, Tolerance to nitrogen-limitation (Os01t0681900-01)	chr01:28091213..28102914(- strand)	OsGOGAT1, NADH-GOGAT1	GLT1	OsGLT1, OsNADH-GOGAT1, NADH-GOGAT1, OsNADH-GOGAT, GOGAT, NADH-GOGAT, OsGOGAT1, GOGAT1, OsGLU1	Glutamate synthetase 1, NADH-dependent glutamate synthase1	NADH-DEPENDENT GLUTAMATE SYNTHASE 1	NADH-glutamate synthase 1, glutamate synthase, NADH-glutamate synthase, NADH-Glu synthase, Glutamate synthase (NADPH) small chain, NADH-dependent glutamate synthase1, NADH-dependent glutamate synthase 1
Os02g0122800	Os02t0122800-01,Os02t0122800-02	Similar to Arginine/serine-rich splicing factor. (Os02t0122800-01);Serine/arginine (SR)-rich splicing factor RS33, Regulation of pre-mRNA splicing and abiotic stress responses (Os02t0122800-02)	chr02:1193388..1197056(- strand)	RS33	RSP33	OsRS33, Os-RS33, OsRSp33, Os-RSp33, RS33, RS33.2		RS domain protein 33	RS domain protein 33, RS subfamily protein 33, Serine/arginine-rich splicing factor 33, SR-rich splicing factor 33
Os05g0459900	Os05t0459900-01,Os05t0459900-02	60 S ribosomal protein L36-2, Modulation of panicle spreading, Resistance to rice false smut (RFS) (Os05t0459900-01);Similar to 60S ribosomal protein L36. (Os05t0459900-02)	chr05:22596427..22598350(+ strand)	SPR9			Spreading Panicle 9
Os10g0378300	Os10t0378300-01,Os10t0378300-02	CutA1 protein (Os10t0378300-01);Similar to Protein CutA 1, chloroplastic. (Os10t0378300-02)	chr10:12107783..12113010(+ strand)	OsCutA1	CUTA1	OsCutA1		CU TOLERANCE A1	Protein CutA 1, chloroplastic
Os03g0261500	Os03t0261500-01,Os03t0261500-02	Heat shock protein DnaJ, N-terminal domain containing protein. (Os03t0261500-01);Similar to dnaJ subfamily C member 8. (Os03t0261500-02)	chr03:8501364..8505645(+ strand)			OsDjC26			DnaJ domain protein C26
Os07g0100800	Os07t0100800-01	Proline (Pro) and Œ≥-aminobutyric acid (GABA) transporter, Stress tolerance, Cadmium stress tolerance (Os07t0100800-01)	chr07:48787..53212(- strand)	OsProT3	PROT3	OsProT3, ProT3	Proline transporter 3	PROLINE TRANSPORTER 3	proline transporter 3
Os05g0289400	Os05t0289400-01,Os05t0289400-02	Crooked neck protein, Salt tolerance (Os05t0289400-01);Hypothetical conserved gene. (Os05t0289400-02)	chr05:12601169..12606114(- strand)	OsCRN	CRN	OsCRN	Crooked neck protein	CROOKED NECK PROTEIN	Crooked neck protein
Os03g0835600	Os03t0835600-01,Os03t0835600-02	Acyl-CoA-binding protein , Peroxisomal beta-oxidation, Lipid metabolism, Stress response (Os03t0835600-01);Hypothetical conserved gene. (Os03t0835600-02)	chr03:35105148..35112495(- strand)	OsACBP6	ACBP6	OsACBP6	Acyl-CoA-binding protein 6	ACYL-COA-BINDING PROTEIN 6	Acyl-CoA-binding protein 6
Os02g0465900	Os02t0465900-01	Vacuolar antiporter-regulating protein, Compartmentation of Na+ into vacuole, Salt tolerance (Os02t0465900-01)	chr02:15676320..15679460(- strand)	OsARP, OsCTP		OsARP, OsCTP	antiporter-regulating protein		antiporter regulating protein, antiporter-regulating protein, cation transporter, cation transport protein, pistil extensin like protein
Os04g0498600	Os04t0498600-01,Os04t0498600-02	S-adenosylmethionine decarboxylase, Polyamine biosynthesis, Salt and drought stresses, Abiotic stress (Os04t0498600-01);Similar to cDNA clone:J013002M21, full insert sequence. (Os04t0498600-02)	chr04:24915054..24918786(+ strand)	SAMDC, SamDC, AdoMetDC, AdoMetDC1, OsSAMDC1	SAMDC	SamDC, AdoMetDC, AdoMetDC1, OsSAMDC1	S-ADENOSYLMETHIONINE DECARBOXYLASE, S-adenosylmethionine decarboxylase, S-adenosylmethionine decarboxylase proenzyme, S-adenosylmethionine decarboxylase alpha chain, S-adenosylmethionine decarboxylase beta chain, S-adenosylmethionine decarboxylase 1	S-ADENOSYLMETHIONINE DECARBOXYLASE	S-adenosylmethionine decarboxylase, S-adenosylmethionine decarboxylase proenzyme, S-adenosylmethionine decarboxylase alpha chain, S-adenosylmethionine decarboxylase beta chain, S-adenosylmethionine decarboxylase 1
Os08g0561600	Os08t0561600-01,Os08t0561600-02	Protein of unknown function DUF966 family protein. (Os08t0561600-01);Hypothetical conserved gene. (Os08t0561600-02)	chr08:28123306..28126259(- strand)			OsDSR6			DUF966-stress repressive gene 6
Os03g0125100	Os03t0125100-01	Beta-carotene hydroxylase, Drought and oxidative stress resistance (Os03t0125100-01)	chr03:1436356..1439055(- strand)	DSM2, OsBCH1, OsHYD3	DSM2	OsDSM2, OsBCH1, BCH1, OsHYD3, HYD3	beta-Carotene Hydroxylase 1, carotene beta-ring hydroxylase 3	DROUGHT-HYPERSENSITIVE MUTANT 2	beta-Carotene Hydroxylase 1, carotene beta-ring hydroxylase 3, drought-hypersensitive mutant 2
Os12g0628400	Os12t0628400-01,Os12t0628400-02	Fatty acid 2-hydroxylase, Resistance to rice blast fungus infection (Os12t0628400-01);Fatty acid hydroxylase domain containing protein. (Os12t0628400-02)	chr12:26902158..26905922(+ strand)	FAH1, Os-FAH1, OsFAH1	FAH1	Os-FAH1, OsFAH1	FATTY ACID 2-HYDROXYLASE 1, fatty acid 2-hydroxylase 1	FATTY ACID 2-HYDROXYLASE 1	fatty acid 2-hydroxylase 1
Os06g0715100	Os06t0715100-01,Os06t0715100-02	Similar to Novel plant SNARE 11 (AtNPSN11). (Os06t0715100-01);Qb-SNARE (soluble N-ethylmaleimide-sensitive factor attachment protein receptor) protein, Abiotic stress response (Os06t0715100-02)	chr06:30357701..30361198(- strand)	OsNPSN11	NPSN11	OsNPSN11, OryzaNPSN11	novel plant SNARE 11	NOVEL PLANT SNARE 11	SNARE 11
Os01g0933200	Os01t0933200-01	Metallochaperone, Heavy metal-associated isoprenylated plant protein, Resistance to cadmium toxicity and accumulation (Os01t0933200-01)	chr01:40930488..40932459(- strand)	OsHIPP56	HIPP56	OsHMP9, HMP9, OsHMP09, OsHIPP56, OsaHIP56, HIP56	heavy metal-associated isoprenylated plant protein 56	HEAVY-METAL-ASSOCIATED ISOPRENYLATED PLANT PROTEIN 56	Heavy metal-associated protein 9, heavy-metal-associated isoprenylated plant protein 56
Os05g0322900	Os05t0322900-01,Os05t0322900-02,Os05t0322900-03	WRKY transcription factor, Benzothiadiazole (BTH)-inducible blast resistance (Os05t0322900-01);Similar to WRKY transcription factor 45. (Os05t0322900-02);Similar to WRKY transcription factor 45. (Os05t0322900-03)	chr05:14991579..14993673(+ strand)	WRKY45, OsWRKY45	WRKY45	OsWRKY45	WRKY GENE 45, Rice WRKY gene45	WRKY GENE 45	Rice WRKY gene45
Os05g0361200	Os05t0361200-01,Os05t0361200-02	Ferrochelatase II, Oxyfluorfen herbicide resistance (Os05t0361200-01);Similar to Ferrochelatase. (Os05t0361200-02)	chr05:17209599..17216204(+ strand)	FC2	FC2	OsFC2, OsGUN6-2, GUN6-2	ferrochelatase II	FERROCHELATASE 2	Ferrochelatase 2, Genome uncoupled 6-2
Os02g0685200	Os02t0685200-01	MYB transcription factor, Transcriptional activator in mediating stress and rhythm responsivegene expression (Os02t0685200-01)	chr02:28041117..28044149(- strand)	OsMyb1R, LHY-like_chr.2, CMYB1	MYB1R	OsMyb1R, OsMYB1R, LHY-like_chr.2	MYB transcription factor OsMyb1R, Cold induced MYB 1		MYB transcription factor OsMyb1R
Os07g0635900	Os07t0635900-01	Low-molecular-weight hydrophobic protein, Cold stress-response (Os07t0635900-01)	chr07:26403675..26404722(+ strand)	OsLti6a	LTI6A	OsLti6a, Lti6a, OsLTI6A, OsRCI2-10	low temperature induced gene 6a	LOW TEMPERATURE INDUCED GENE 6A	low temperature-induced low molecular weight integral membrane protein LTI6a, low temperature induced gene 6a, rare cold-inducible 2-10
Os05g0539400	Os05t0539400-01,Os05t0539400-02	Glycoside hydrolase, family 35 protein. (Os05t0539400-01);Beta-galactosidase9, Regulation of plant growth and development and responses to biotic and abiotic stresses (Os05t0539400-02)	chr05:26794369..26801505(- strand)	OsBGAL9	BGAL9	OsBgal9, OsBGal9	beta-galactosidase9, Œ≤-galactosidase9	BETA-GALACTOSIDASE 9	Beta-galactosidase 8, Lactase 8
Os01g0906200	Os01t0906200-01	Similar to heat-intolerant 1. (Os01t0906200-01)	chr01:39449696..39454725(- strand)
Os11g0160500	Os11t0160500-01,Os11t0160500-02	Typical bZIP transcription factor, Homologues of the Arabidopsis VIP1, Positive regulation of JA levels, Pathogen resistance (Os11t0160500-01);Splicing variant of OsbZIP81, Homologues of the Arabidopsis VIP1, Interaction with Agrobacterium VirE2 (Os11t0160500-02)	chr11:2939260..2942822(+ strand)	OsbZIP81, OsbZIP81.1, OsbZIP81.2	BZIP81	OsbZIP81, OsbZIP81.1, OsbZIP81.2	b-ZIP transcription factor 81	b-ZIP TRANSCRIPTION FACTOR 81	b-ZIP transcription factor 81
Os04g0462400	Os04t0462400-01	Lysine and histidine transporter 4, Negative regulation of abiotic stress (Os04t0462400-01)	chr04:23097997..23100389(- strand)	OsLHT4	LHT9	OsLHT9, OsLHT4, LHT4	lysine and histidine transporter 4	LYSINE-HISTIDINE-LIKE TRANSPORTER 9	lysine-histidine-like transporter 9, lysine and histidine transporter 4
Os05g0574500	Os05t0574500-01	Ras-like nuclear GTPase, Regulation of cell division during cold stress, Cold tolerance, Abiotic stress response (Os05t0574500-01)	chr05:28622492..28624739(- strand)	OsRAN2	RAN2	OsRAN2	Ras-like nuclear GTPase 2, Ras-related nuclear protein 2	RAN GTPASE 2	Spi-1 protein, Transforming protein (ras), Ran GTPase 2, Ras-like nuclear GTPase 2, Ras-related nuclear protein 2
Os06g0473200	Os06t0473200-01,Os06t0473200-02,Os06t0473200-03	Similar to NPK2. (Os06t0473200-01);Similar to Mitogen-activated protein kinase kinase 3. (Os06t0473200-02);Mitogen-activated protein kinase (MAPK) kinase, Regulation of seed dormancy, Disease resistance against X. oryzae (Os06t0473200-03)	chr06:15811009..15821885(- strand)	MKK3, OsMKK3	MKK3	OsMKK3, OsMAPKK3, MAPKK3, OsMEK8a, MEK8a, OsMEK3, MEK3	Mitogen-activated protein kinase kinase 3	MITOGEN-ACTIVATED PROTEIN KINASE KINASE 3	MAPK kinase 3
Os06g0485100	Os06t0485100-01,Os06t0485100-02,Os06t0485100-03	Similar to Homeobox-like resistance. (Os06t0485100-01);Similar to Homeobox-like resistance. (Os06t0485100-02);Similar to Homeobox-like resistance. (Os06t0485100-03)	chr06:16538108..16543380(- strand)
Os06g0610500	Os06t0610500-01	Similar to Mlo family protein. (Os06t0610500-01)	chr06:24332015..24336928(- strand)		MLO_	OsMLO7, MLO7		POWDERY-MILDEW-RESISTANCE GENE O_	powdery-MiLdew-resistance gene O7, Mildew resistance Locus O-7
Os06g0676000	Os06t0676000-01	Integral membrane protein, Metal ion transport (Os06t0676000-01)	chr06:28059549..28065154(- strand)	NRAMP3, OsNramp3, OsNRAMP3	NRAMP3	OsNramp3, OsNRAMP3	BACTERIOCIDE EFFECT 3, homologues of mammalian Nramp3 gene, Integral membrane protein OsNramp3	BACTERIOCIDE EFFECT 3	homologues of mammalian Nramp3 gene, Integral membrane protein OsNramp3
Os06g0693000	Os06t0693000-01	Aluminum related protein kinase, A member of cysteine-rich receptor-like protein kinases (CRKs) family, Aluminum resistance, Control of ornithine decarboxylase-dependent putrescine biosynthesis pathway (Os06t0693000-01)	chr06:28918691..28923984(+ strand)	ArPK	ARPK	ArPK, OsArPK	Aluminum related Protein Kinase	AL-RELATED PROTEIN KINASE	Al-related Protein Kinase
Os07g0683900	Os07t0683900-01,Os07t0683900-02	D-type euonymus-related lectin (EUL), Response to drought stress and ABA treatment, Response to biotic treatment (Os07t0683900-01);Similar to Osr40g2 protein (Fragment). (Os07t0683900-02)	chr07:29004217..29006208(+ strand)	OsEULD1a	EULD1A	OsEULD1a, EULD1a	Euonymus lectin D1a	EUL-RELATED LECTIN D1A	EUL-related lectin D1a
Os07g0688800	Os07t0688800-01	Aldehyde dehydrogenase 22, Homolog of aldehyde dehydrogenase, Tolerance to environmental stresses (Os07t0688800-01)	chr07:29271588..29277743(- strand)	OsALDH22	ALDH22A1	OsALDH22, ALDH22, OsALDH22A1	aldehyde dehydrogenase 22	ALDEHYDE DEHYDROGENASE 22A1	aldehyde dehydrogenase 22, rice homolog of Arabidopsis ALDH22
Os01g0837500	Os01t0837500-01,Os01t0837500-02	ATPase and DNA helicase, Rice homolog of RuvB1, Salinity and drought stress tolerance (Os01t0837500-01);Similar to DNA helicase, TBP-interacting protein. (Os01t0837500-02)	chr01:35902972..35908325(+ strand)	OsRuvBL1a		OsRuvBL1a, RuvBL1a, RUVBL1A	RuvB-like 1a		RuvB-like protein 1a, RuvB-like 1a
Os02g0521300	Os02t0521300-01	Copine protein, Negative regulation of disease resistance, Positive regulation of plant growth and development (Os02t0521300-01)	chr02:18994018..19001080(- strand)	OsBON1	BON1	OsBON1, OsC2DP18, C2DP18, OsvWA5, vWA5	BONZAI 1	BONZAI 1	C2 Domain-Containing Protein 18, von Willebrand factor A5
Os04g0659100	Os04t0659100-01,Os04t0659100-02,Os04t0659100-03	Chloroplastic glutamine synthetase, Reassimilation of the ammonia generated by photorespiration, Salt tolerance (Os04t0659100-01);Similar to Isoform 2 of Glutamine synthetase, chloroplastic. (Os04t0659100-02);Glutamine synthetase shoot isozyme, chloroplast precursor (EC 6.3.1.2) (Glutamate--ammonia ligase) (Clone lambda-GS31). (Os04t0659100-03)	chr04:33624428..33631025(- strand)	OsGLN2, RGS31, OsGS2	GS2	OsGS2, GLN2, OsGLN2, RGS31, OsRGS31	glutamine synthetase 2	GLUTAMINE SYNTHETASE 2	Glutamine synthetase, chloroplastic, plastidic/chloroplastic glutamine synthase, glutamine synthetase 2, "Glutamate:ammonia ligase delta, chloroplast", chloroplastic gluthamine synthetase 2
Os01g0970600	Os01t0970600-01	DEAD-box RNA helicase (EC:3.6.4.13), Salt or drought stress tolerance, RNA chaperon activity (Os01t0970600-01)	chr01:42821254..42825043(- strand)	OsRH58	RH58	OsRH58	RNA helicase 58	RNA HELICASE 58	RNA helicase 58
Os08g0430700	Os08t0430700-01,Os08t0430700-02	Similar to UVB-resistance protein-like. (Os08t0430700-01);Similar to UVB-resistance protein-like. (Os08t0430700-02)	chr08:20820938..20824888(- strand)		RCC1-3	OsRCC1-3, OsGEF11, GEF11		RCC REPEAT PROTEIN 1-3	Guanine nucleotide exchange factor 11, RCC repeat protein 1-3, regulators of chromosomal condensation repeat protein 1-3
Os08g0497600	Os08t0497600-01	WD40 subfamily protein, Salt stress (Os08t0497600-01)	chr08:24575639..24579356(+ strand)	SRWD1, OsWD40-162	SRWD1	SRWD1, OsWD40-162, OsDWD57, DWD57	SALT RESPONSIVE WD40 PROTEIN 1, salt responsive WD40 protein 1	SALT RESPONSIVE WD40 PROTEIN 1	salt responsive WD40 protein 1, DWD motif- containing protein 57
Os08g0558200	Os08t0558200-01	CPYC-type glutaredoxin, Resistance to bacterial blight, Tolerance to methyl viologen and salt stress, Tolerance to multiple oxidative stresses (Os08t0558200-01)	chr08:27938261..27941159(+ strand)	OsGRX20	GRX20	OsGRX20	glutaredoxin 20	GLUTAREDOXIN 20	glutaredoxin 20
Os05g0554000	Os05t0554000-01,Os05t0554000-02,Os05t0554000-03	Similar to cDNA clone:001-123-D07, full insert sequence. (Os05t0554000-01);Similar to predicted protein. (Os05t0554000-02);Multidrug and toxic compound extrusion (MATE) protein family transporter, Arsenic stress response, Regulation of plant growth and development, Disease resistance (Os05t0554000-03)	chr05:27542126..27546073(+ strand)	OsMATE2	MATE2	OsMATE2	Multidrug and Toxic compound Extrusion protein 2	MULTIDRUG AND TOXIC COMPOUND EXTRUSION PROTEIN 2	Multidrug and Toxic compound Extrusion protein 2
Os09g0369400	Os09t0369400-01	Trehalose-6-phosphate phosphatase, Anaerobic germination tolerance (Os09t0369400-01)	chr09:12251875..12254061(+ strand)	OsTPP7	TPP7	OsTPP7	trehalose-6-phosphate phosphatase 7	TREHALOSE-6-PHOSPHATE PHOSHPHATASE 7	trehalose-6-phosphate phosphatase 7
Os09g0513500	Os09t0513500-01	Flowering Locus T-like (FT-like) protein, Regulation of flowering time and drought tolerance (Os09t0513500-01)	chr09:19980213..19986378(- strand)	OsFTL4	FTL4	OsFT, osFT, FT-L 4, OsFTL4, FT-L4, FT-1, OsFT-1	Flowering Locus T-like gene 4, FT-like gene 4	FLOWERING TIME LIKE GENE 4	FT-like gene 4
Os09g0487900	Os09t0487900-01	Basic helix-loop-helix (bHLH) transcription factor 130, Drought tolerance (Os09t0487900-01)	chr09:18814191..18817005(+ strand)	OsbHLH130	BHLH143	OsbHLH143, OsbHLH130, bHLH130	bHLH transcription factor 130, basic helix-loop-helix protein 130	BASIC HELIX-LOOP-HELIX PROTEIN 143	basic helix-loop-helix protein 143, bHLH transcription factor 130
Os09g0513000	Os09t0513000-01	XA21 binding protein 25, Plant-specific ankyrinrepeat (PANK) family protein, XA21-mediated disease resistance (Os09t0513000-01)	chr09:19961104..19964106(+ strand)	XB25, OsBIANK1		OsBIANK1, BIANK1, XB25	XA21 binding protein 25		XA21 binding protein 25
Os10g0154000	Os10t0154000-01,Os10t0154000-02	Membrane-trafficking protein, Intracellular SNARE protein, Resistance to rice blast disease (Os10t0154000-01);Similar to vesicle-associated membrane protein 714. (Os10t0154000-02)	chr10:3358062..3360552(- strand)	OsVAMP714, VAMP714	VAMP714	OsVAMP714	VESICLE-ASSOCIATED MEMBRANE PROTEIN 714, vesicle-associated membrane protein 714	VESICLE-ASSOCIATED MEMBRANE PROTEIN 714	vesicle-associated membrane protein 714
Os10g0541000	Os10t0541000-01	Similar to Seven transmembrane protein Mlo2. (Os10t0541000-01)	chr10:21109457..21114148(- strand)		MLO_	OsMLO4, OsMLO1, MLO1		POWDERY-MILDEW-RESISTANCE GENE O_	powdery-MiLdew-resistance gene O1, powdery-MiLdew-resistance gene O4, Mildew resistance Locus O-1
Os10g0577700	Os10t0577700-01	Shikimate kinase-like 2 protein, Positive regulation of salt and drought tolerance (Os10t0577700-01)	chr10:23032206..23034966(+ strand)	OsSKL2	SKL2	OsSKL2	shikimate kinase-like 2	SHIKIMATE KINASE-LIKE 2	shikimate kinase-like 2
Os10g0577800	Os10t0577800-01,Os10t0577800-02	Transcription factor binding protein, Poly (ADP-ribose) polymerase (PARP) domain protein, Abiotic stress tolerance, Control of leaf cell fate (Os10t0577800-01);Similar to Poly polymerase catalytic domain containing protein, expressed. (Os10t0577800-02)	chr10:23035367..23039711(- strand)	TWI1, OsSRO1a	TWI1	OsSRO1a, SRO1a, OsTWI1, RCD1, OsRCD1	TWISTED-LEAF1, SIMILAR to RCD1 a	TWISTED-LEAF1	SRO protein 1a, SIMILAR to RCD1 a, TWISTED-LEAF 1, Nuclear proteins RCD1
Os11g0150400	Os11t0150400-01,Os11t0150400-02	Stress responsive alpha-beta barrel domain containing protein. (Os11t0150400-01);Similar to pop3 peptide. (Os11t0150400-02)	chr11:2343622..2344673(- strand)
Os11g0696600	Os11t0696600-01	Heat shock protein Hsp70 domain containing protein. (Os11t0696600-01)	chr11:28496703..28499952(+ strand)

## Sheet: SE
Locus ID	Transcript ID	Description	Position	RAP-DB Gene Symbol Synonym(s)	CGSNL Gene Symbol	Oryzabase Gene Symbol Synonym(s)	RAP-DB Gene Name Synonym(s)	CGSNL Gene Name	Oryzabase Gene Name Synonym(s)
Os12g0285100	Os12t0285100-01,Os12t0285100-02,Os12t0285100-03,Os12t0285100-04,Os12t0285100-05	Hypothetical conserved gene. (Os12t0285100-01);Atypical resistance protein with Armadillo repeats (Os12t0285100-02);Atypical resistance protein with Armadillo repeats (Os12t0285100-03);Hypothetical conserved gene. (Os12t0285100-04);Atypical resistance protein with Armadillo repeats, Broad-spectrum blast resistance (Os12t0285100-05)	chr12:10822534..10833768(+ strand)	Ptr	PTR	Ptr, OsPtr, Ptr(t)		PI-TA RESISTANCE	Pi-ta resistance
Os12g0174800	Os12t0174800-01,Os12t0174800-02,Os12t0174800-03	Protein tyrosine phosphatase, Response to abiotic stress, Defence response (Os12t0174800-01);Protein-tyrosine phosphatase, receptor/non-receptor type domain containing protein. (Os12t0174800-02);Conserved hypothetical protein. (Os12t0174800-03)	chr12:3792161..3797468(- strand)	OsPTP1		OsPP127, OsPTP1, PTP1	protein tyrosine phosphatase 1		Protein phosphatase 127, protein tyrosine phosphatase 1
Os06g0698785	Os06t0698785-01,Os06t0698785-02	Similar to Choline monooxygenase. (Os06t0698785-01);Choline monooxygenase, Response to salt stress (Os06t0698785-02)	chr06:29347846..29352146(+ strand)	OsCMO		OsCMO	choline monooxygenase		choline monooxygenase
Os04g0632901	Os04t0632901-00	S-Domain kinase-8, Response to R. solani in resistant rice genotype MCR, Response to drought stress (Os04t0632901-00)	chr04:32199986..32202721(- strand)	SDK8	SDK8	OsSDK8	S-Domain kinase-8	S-DOMAIN KINASE 8	S-Domain kinase-8
Os01g0695700	Os01t0695700-00	Similar to MDR-like ABC transporter. (Os01t0695700-00)	chr01:28768976..28780102(+ strand)		MDR9	OsABCB4, ABCB4, OsPGP4, OsMDR9, OsISC30		MULTIDRUG RESISTANCE 9	ABC transporter superfamily ABCB subgroup member 4, P-Glycoprotein 4, multidrug resistance 9, Iron-sulfur cluster protein 30
Os02g0832700	Os02t0832700-01,Os02t0832700-02,Os02t0832700-03	Similar to Metal tolerance protein C2 (AtMTPc2). (Os02t0832700-01);Similar to Metal tolerance protein C2. (Os02t0832700-02);Metal tolerance protein C2 (AtMTPc2), Cation efflux protein (Os02t0832700-03)	chr02:35807027..35812441(+ strand)		MTP5	OsMTP5		METAL TOLERANCE PROTEIN 5	metal tolerance protein 5
Os03g0147400	Os03t0147400-01,Os03t0147400-02	Putative citrate transporter, Citrate-metal hydrogen symport (CitMHS) family protein, Citrate transport and distribution during leaf development (Os03t0147400-01);Similar to cDNA clone:J023091E03, full insert sequence. (Os03t0147400-02)	chr03:2651951..2661701(- strand)	Z3	Z3	OsZ3, z3, SIET4, OsSIET4	zebra3	ZEBRA 3	zebra3, zebra 3, zebra-3, silicon efflux transporter 4, Si efflux transporter 4
Os01g0723400	Os01t0723400-01,Os01t0723400-02,Os01t0723400-03,Os01t0723400-04,Os01t0723400-05	NADP-malic enzyme, Splicing variant (Os01t0723400-01);Similar to Malic enzyme. (Os01t0723400-02);NADP-malic enzyme, Salt and osmotic stress tolerance, Disease resistance (Os01t0723400-03);NADP-malic enzyme, Splicing variant (Os01t0723400-04);NADP-malic enzyme, Splicing variant (Os01t0723400-05)	chr01:30166017..30171659(+ strand)	NADP-ME2, Os-NADP-ME2, Os-NADP-ME2-4, NADP-ME2, Os-NADP-ME2-3, OscytME1, Os-NADP-ME2-1, Os-NADP-ME2-2	NADP-ME2	OscytME1, OsNADP-ME2-3, NADP-ME2-3	NADP-MALIC ENZYME 2, NADP-malic enzyme2, cytosolic NADP-ME 1, cytosolic NADP malic enzyme 1	NADP-MALIC ENZYME 2	cytosolic NADP malic enzyme 1
Os04g0588700	Os04t0588700-01	ABC transporter-like domain containing protein. (Os04t0588700-01)	chr04:29754938..29762118(+ strand)		MRP7	OsABCC7, OsMRP7		MULTIDRUG RESISTANCE-ASSOCIATED PROTEIN 7	ABC transporter superfamily ABCC subgroup member 7, multidrug resistance-associated protein 7
Os02g0649900	Os02t0649900-01	Metal-nicotianamine (NA) transporter, Fe and Mn transport to the endosperm (Os02t0649900-01)	chr02:26171617..26174918(- strand)	YSL2, OsYSL2, Os-YSL2, OsYs6	YSL2	OsYSL2, Os-YSL2, OsYs6	YELLOW STRIP-LIKE GENE 2, rice YSL (yellow stripe-like) gene2, Metal-nicotianamine transporter YSL2, Protein YELLOW STRIPE LIKE 2, ferrous Fe- and Mn-NA transporter OsYSL2, yellow stripe 1-like transporter 2	YELLOW STRIP-LIKE GENE 2	rice YSL (yellow stripe-like) gene2, Metal-nicotianamine transporter YSL2, Protein YELLOW STRIPE LIKE 2, ferrous Fe- and Mn-NA transporter OsYSL2, yellow stripe 1-like transporter 2
Os08g0152900	Os08t0152900-01	HEAT repeat-containing protein 6, Armadillo-like helical domain containing protein (Os08t0152900-01)	chr08:3030906..3043871(- strand)
Os06g0689600	Os06t0689600-01	Response to drought in tolerant genotype Dagad desi, Response to submergence, Response to Xanthomonas oryzae pv. oryzae and B. glumae in resistant genotypes, Response to R. solani in susceptible rice genotype (Os06t0689600-01)	chr06:28752549..28757404(- strand)	OsRLCK214	RLCK214	OsRLCK214		RECEPTOR-LIKE CYTOPLASMIC KINASE 214	Receptor-like Cytoplasmic Kinase 214
Os10g0167600	Os10t0167600-01,Os10t0167600-02	Splicing variant (Os10t0167600-01);Cyclobutane pyrimidine dimer (CPD) photolyase, Ultraviolet-B (UVB) resistance (Os10t0167600-02)	chr10:4663188..4667087(- strand)	qUVR-10 OsPHR OsCPD CPD	CPD	qUVR-10, OsPHR, PHR, OsCPD	CPD photolyase, cyclobutane pyrimidine dimer photolyase	CPD PHOTOLYASE	CPD photolyase, cyclobutane pyrimidine dimer photolyase, deoxyribodipyrimidine photolyase
Os04g0474500	Os04t0474500-01,Os04t0474500-02,Os04t0474500-03	Glycosyl hydrolase family 1 (GH1) beta-glucosidase, Seed germination, Root elongation, Drought tolerance (Os04t0474500-01);Similar to OSIGBa0135C13.5 protein. (Os04t0474500-02);Similar to Cyanogenic beta-glucosidase precursor (EC 3.2.1.21) (Linamarase) (Fragment). (Os04t0474500-03)	chr04:23727976..23733621(- strand)	Os4BGlu10	BGLU10	Os4bglu10, Os4BGlu10	Œ≤-Glucosidase 10, beta-glucosidase 10	BETA-GLUCOSIDASE 10	beta-glucosidase 10
Os07g0606900	Os07t0606900-01	Hypothetical conserved gene. (Os07t0606900-01)	chr07:24934360..24937062(- strand)		HIPP7	OsHIPP7, OsaHIP07, HIP07		HEAVY-METAL-ASSOCIATED ISOPRENYLATED PLANT PROTEIN 7	heavy-metal-associated isoprenylated plant protein 7
Os03g0167200	Os03t0167200-01	IQ-motif containing protein 2, Nucleotide excision repair, Response to PEG, NaCl, ABA and MeJA stress (Os03t0167200-01)	chr03:3631183..3635525(- strand)	OsIQM2	IQM2	OsSTA91, OsIQM2	IQ-Motif Containing protein 2	IQ MOTIF CONTAINING PROTEIN 2	IQ motif containing protein 2
Os03g0667100	Os03t0667100-01,Os03t0667100-02,Os03t0667100-03	Rice NPR1 paralog 3, Disease resistance (Os03t0667100-01);Paralog of Non Expressor of PR genes 1 (OsNPR1), Bacterial blight resistance (Os03t0667100-02);Similar to BTB/POZ domain containing protein, expressed. (Os03t0667100-03)	chr03:26259737..26267256(- strand)	OsNPR3.1, OsNPR3, OsNH3, OsNPR3.3	NH3	OsNPR3, OsNH3, NPR3, OsNPR3.1, OsNPR3.2, OsNPR3.3, OsBTBA4, BTBA4	Non Expressor of PR genes 3.1, Non Expressor of PR genes 3.3	NPR1 HOMOLOG 3	NPR1-like gene 3, NPR1 homolog 3, NPR1 paralog 3, BTB-type E3 ubiquitin ligase A4
Os07g0632600	Os07t0632600-01,Os07t0632600-02	Heat shock protein DnaJ, N-terminal domain containing protein. (Os07t0632600-01);Hypothetical conserved gene. (Os07t0632600-02)	chr07:26230671..26240841(+ strand)
Os01g0636700	Os01t0636700-01	Chromatin remodeling factor 745, Sucrose non-fermenting 2 (Snf2) family protein, Drought stress response, Response to M. oryzae infection (Os01t0636700-01)	chr01:25524187..25532029(- strand)	OsCHR745, CHR745	CHR745	CSB, OsCHR745	chromatin remodeling factor 745	CHROMATIN REMODELING FACTOR 745	chromatin remodeling factor 745
Os12g0460800	Os12t0460800-01,Os12t0460800-02,Os12t0460800-03	LAMMER kinase-type protein, Positive regulator of disease resistance (Os12t0460800-01);Similar to Lammer-type protein kinase. (Os12t0460800-02);Similar to Lammer-type protein kinase. (Os12t0460800-03)	chr12:16196141..16199480(- strand)	OsDR11, OsDR11S, OsDR11L, OsAFC2, AFC2		OsAFC2, AFC2, OsDR11, DR11, OsDR11L, OsDR11S	serine/threonin-protein kinase AFC2		serine/threonin-protein kinase AFC2
Os01g0182600	Os01t0182600-01,Os01t0182600-03	Orthologue of the Arabidopsis GIGANTEA, Regulation of circadian rhythm and flowering time, Photoperiodic control of flowering, Osmotic stress response (Os01t0182600-01);GIGANTEA protein. (Os01t0182600-03)	chr01:4329362..4338486(- strand)	GI, OsGI	GI	OsGI, Gi, Os-GI	GIGANTEA	GIGANTEA	orthologue of the arabidopsis GIGANTEA, Gigantea, protein GIGANTEA, Os-GIGANTEA, OsGIGANTEA
Os01g0100900	Os01t0100900-01	Sphingosine-1-phosphate lyase, Disease resistance response (Os01t0100900-01)	chr01:35623..41136(+ strand)	SPL1, OsSPL1		OsSPL, OsSPL1	SPHINGOSINE-1-PHOSPHATE LYASE 1, Sphingosine-1-Phoshpate Lyase 1		Sphingosine-1-phosphate lyase, sphingosine-1-phosphate lyase 1
Os04g0304200	Os04t0304200-01,Os04t0304200-02	Similar to Nonphototropic hypocotyl protein 1 (EC 2.7.1.37) (Phototropin). (Os04t0304200-01);Rice nonphototropic hypocotyl 1 (NPH1) homologue, Phototropin, Ion homeostasis, Salt stress response (Os04t0304200-02)	chr04:13641661..13654849(- strand)	PHOT2, OsPHOT2, OsNPH1b	NPH1B	PHOT2, OsPHOT2, OsNPH1b, OsAGC9, AGC9	phototropin 2, nonphototropic hypocotyl 1b	NONPHOTOTROPHIC HYPOCOTYL 1B	phototropin 2, nonphototrophic hypocotyl 1b, AGC protein kinase 9
Os03g0795900	Os03t0795900-01	Heat stress transcriptioon factor, High-temperature stress tolerance, Tolerance to environmental stresses (Os03t0795900-01)	chr03:33105843..33109034(+ strand)	HSFA2E, HSfA2e, OsHsfA2e, OsHsf-12, HSF12	HSFA2E	HSfA2e, OsHsfA2e, OsHsf-12, OsHSF12, HSF12, OsHsfA2a, HsfA2a	HEAT STRESS TRANSCRIPTION FACTOR A2E, Heat stress transcription factor A2e, Heat stress transcription factor A-2e, Heat stress transcription factor 12	HEAT STRESS TRANSCRIPTION FACTOR A2E	Heat stress transcription factor A2e, Heat stress transcription factor A-2e, Heat stress transcription factor 12
Os01g0952800	Os01t0952800-01,Os01t0952800-02	Iron-related bHLH transcription factor 2, Tolerance to Fe deficiency, Regulation of Fe uptake from soil, Fe transport during germination, Fe translocation to grain during seed maturation (Os01t0952800-01);Conserved hypothetical protein. (Os01t0952800-02)	chr01:41971444..41978093(- strand)	IRO2, OsbHLH056	IRO2	OsIRO2, OsbHLH056, bHLH056, bHLH56, OsbHLH56	Iron-related bHLH transcription factor 2	IRON-RELATED TRANSCRIPTION FACTOR 2	basic helix-loop-helix protein 056, iron-related transcription factor 2
Os08g0157600	Os08t0157600-01,Os08t0157600-02	MYB transcription factor, Circadian clock, Tolerance to salinity, osmotic, and drought stresses (Os08t0157600-01);Similar to LHY protein. (Os08t0157600-02)	chr08:3360865..3373384(+ strand)	CCA1, OsCCA1, OsLHY, LHY-like_chr.8, COC1	CCA1	OsCCA1, OsLHY, LHY, LHY-like_chr.8, COC1, DLN203, OsDLN203, LEM1, OsLEM1, Nhd1, OsNhd1	CIRCADIAN CLOCK ASSOCIATED 1, LATE ELONGATED HYPOCOTYL	CIRCADIAN CLOCK ASSOCIATED 1	LATE ELONGATED HYPOCOTYL, DLN repressor 203, DLN motif protein 203, lvp1 enhancer mutant 1, N-mediated heading date1
Os09g0248000	Os09t0248000-01,Os09t0248000-02,Os09t0248000-03,Os09t0248000-04	D-aminoacyl-tRNA deacylase domain containing protein. (Os09t0248000-01);D-aminoacyl-tRNA deacylase domain containing protein. (Os09t0248000-02);Similar to Ethanol tolerance protein GEKO1. (Os09t0248000-03);Similar to Ethanol tolerance protein GEKO1. (Os09t0248000-04)	chr09:3620063..3633132(+ strand)
Os02g0100300	Os02t0100300-01	Heat shock protein (HSP40), Putative tetratricopeptide repeat(TPR)-containing protein, Growth and development, salt tolerance, abiotic stress tolerance (Os02t0100300-01)	chr02:14095..18477(+ strand)	OsHSP40, HSP40	HSP40	HSP40, OsHSP40	heat shock protein 40	HEAT SHOCK PROTEIN 40	heat shock protein 40, TPR-containing HSP40
Os08g0296900	Os08t0296900-01,Os08t0296900-02,Os08t0296900-03	Tetratricopeptide-like helical domain containing protein. (Os08t0296900-01);Hypothetical gene. (Os08t0296900-02);Similar to Heat shock protein 70. (Os08t0296900-03)	chr08:11984655..11989799(- strand)
Os02g0528900	Os02t0528900-01	Similar to PDR-like ABC transporter. (Os02t0528900-01)	chr02:19406608..19420786(- strand)		PDR2	ABCG41, OsABCG41, OsPDR2, OsABCG41_1, OsABCG41_2		PLEIOTROPIC DRUG RESISTANCE 2	ABC transporter superfamily ABCG subgroup member 41, pleiotropic drug resistance 2
Os12g0628400	Os12t0628400-01,Os12t0628400-02	Fatty acid 2-hydroxylase, Resistance to rice blast fungus infection (Os12t0628400-01);Fatty acid hydroxylase domain containing protein. (Os12t0628400-02)	chr12:26902158..26905922(+ strand)	FAH1, Os-FAH1, OsFAH1	FAH1	Os-FAH1, OsFAH1	FATTY ACID 2-HYDROXYLASE 1, fatty acid 2-hydroxylase 1	FATTY ACID 2-HYDROXYLASE 1	fatty acid 2-hydroxylase 1
Os10g0457700	Os10t0457700-01	Chromatin remodeling factor 717, Sucrose non-fermenting 2 (Snf2) family protein, Salt and drought stress response, Response to M. oryzae infection (Os10t0457700-01)	chr10:16787618..16801116(+ strand)	OsCHR717, CHR717	CHR717	OsCHR717	chromatin remodeling factor 717	CHROMATIN REMODELING FACTOR 717	chromatin remodeling factor 717
Os01g0777700	Os01t0777700-00	Similar to acid phosphatase/ oxidoreductase/ transition metal ion binding. (Os01t0777700-00)	chr01:32910354..32925363(- strand)
Os06g0473200	Os06t0473200-01,Os06t0473200-02,Os06t0473200-03	Similar to NPK2. (Os06t0473200-01);Similar to Mitogen-activated protein kinase kinase 3. (Os06t0473200-02);Mitogen-activated protein kinase (MAPK) kinase, Regulation of seed dormancy, Disease resistance against X. oryzae (Os06t0473200-03)	chr06:15811009..15821885(- strand)	MKK3, OsMKK3	MKK3	OsMKK3, OsMAPKK3, MAPKK3, OsMEK8a, MEK8a, OsMEK3, MEK3	Mitogen-activated protein kinase kinase 3	MITOGEN-ACTIVATED PROTEIN KINASE KINASE 3	MAPK kinase 3
Os02g0131800	Os02t0131800-01	Trivalent AI influx transporter, Aluminum (Al) tolerance (Os02t0131800-01)	chr02:1658576..1662644(- strand)	NRAMP4, OsNRAMP4, Nrat1, Nramp6, OsNRAT1	NRAMP4	OsNRAMP4, Nrat1, Nramp6, OsNRAT1, FCO5	NATURAL RESISTANCE-ASSOCIATED MACROPHAGE PROTEIN 4, BACTERIOCIDE EFFECT 4, Nramp aluminum transporter 1	NATURAL RESISTANCE-ASSOCIATED MACROPHAGE PROTEIN 4	BACTERIOCIDE EFFECT 4, Nramp aluminum transporter 1, Functioning in Cesium Over-transport 5
Os07g0407700	Os07t0407700-01,Os07t0407700-02,Os07t0407700-03,Os07t0407700-04,Os07t0407700-05	Hypothetical conserved gene. (Os07t0407700-01);Conserved hypothetical protein. (Os07t0407700-02);Hypothetical conserved gene. (Os07t0407700-03);Hypothetical conserved gene. (Os07t0407700-04);Cold tolerance (Os07t0407700-05)	chr07:12652916..12656453(- strand)	LTT7	LTT7	OsLTT7		LOW-TEMPERATURE TOLERANCE 7	low-temperature tolerance 7
Os03g0178100	Os03t0178100-00	Similar to Copper-translocating P-type ATPase family protein, expressed. (Os03t0178100-00)	chr03:4120367..4126939(- strand)		HMA8	OsHMA6, osHMA8, HMA6, OsHMP20, HMP20		HEAVY METAL ATPASE 8	heavy metal ATPase 6, heavy metal ATPase 8, heavy metal P-Type ATPase 8, Heavy metal-associated protein 20
Os09g0109800	Os09t0109800-01,Os09t0109800-02,Os09t0109800-03	Putative Na+ / H+ antiporter, Resistance to salt stress, Na+ homeostasis in rice chloroplasts (Os09t0109800-01);Similar to Na+/H+ antiporter, probable CP0838. (Os09t0109800-02);Divalent ion symporter domain containing protein. (Os09t0109800-03)	chr09:878145..890186(+ strand)	OsNHAD	NHAD	OsNHAD
Os02g0276500	Os02t0276500-01	Tocopherol cyclase, Salt stress tolerance (Os02t0276500-01)	chr02:10155843..10164739(- strand)	OsVTE1	VTE1	OsVTE1		VITAMIN E DEFICIENT 1	tocopherol cyclase
Os05g0554000	Os05t0554000-01,Os05t0554000-02,Os05t0554000-03	Similar to cDNA clone:001-123-D07, full insert sequence. (Os05t0554000-01);Similar to predicted protein. (Os05t0554000-02);Multidrug and toxic compound extrusion (MATE) protein family transporter, Arsenic stress response, Regulation of plant growth and development, Disease resistance (Os05t0554000-03)	chr05:27542126..27546073(+ strand)	OsMATE2	MATE2	OsMATE2	Multidrug and Toxic compound Extrusion protein 2	MULTIDRUG AND TOXIC COMPOUND EXTRUSION PROTEIN 2	Multidrug and Toxic compound Extrusion protein 2
Os10g0561400	Os10t0561400-01,Os10t0561400-02,Os10t0561400-03	Similar to Transcription factor MYBS3. (Os10t0561400-01);MYB transcription factor, Cold tolerance, Mediation of sugar signaling (Os10t0561400-02);Similar to Myb transcription factor. (Os10t0561400-03)	chr10:22128463..22136769(- strand)	MYBS3	MYBS3	OsMYBS3	transcription factor MYBS3	TRANSCRIPTION FACTOR MYBS3	transcription factor MYBS3
Os10g0577800	Os10t0577800-01,Os10t0577800-02	Transcription factor binding protein, Poly (ADP-ribose) polymerase (PARP) domain protein, Abiotic stress tolerance, Control of leaf cell fate (Os10t0577800-01);Similar to Poly polymerase catalytic domain containing protein, expressed. (Os10t0577800-02)	chr10:23035367..23039711(- strand)	TWI1, OsSRO1a	TWI1	OsSRO1a, SRO1a, OsTWI1, RCD1, OsRCD1	TWISTED-LEAF1, SIMILAR to RCD1 a	TWISTED-LEAF1	SRO protein 1a, SIMILAR to RCD1 a, TWISTED-LEAF 1, Nuclear proteins RCD1
